# Supplementary material for: A Meta‐Analysis of the Effects of Acute Sleep Deprivation on the Cortical Transcriptome in Rodent Models
Source: J Sleep Res. 2025 Oct 1;35(3):e70205. doi: 10.1111/jsr.70205 (PMC13131251; doi:10.1111/jsr.70205)
Supplement: Supplementary file 2 — Table S1: The full meta‐analysis results (16,290 genes, 16,255 stable meta‐analysis estimates). [file JSR-35-e70205-s001.xlsx]

## Sheet: ColumnDefinitions
Column Name	Definition
GeneSymbol	Mouse Official Gene Symbol
Log2FC_estimate	Estimated Log2 Fold Change from the meta-analysis
SE	Standard Error for the Estimated Log2 Fold Change from the meta-analysis
pval	Nominal P-value from the meta-analysis
CI_lb	Lower Bound for the 95% Confidence Interval for the Estimated Log2 Fold Change from the meta-analysis output
CI_ub	Upper Bound for the 95% Confidence Interval for the Estimated Log2 Fold Change from the meta-analysis output
Number_Of_Comparisons	Number of differential expression results (statistical contrasts) that contributed to the meta-analysis estimate
FDR	False discovery rate (q-value or adjusted p-value) for the meta-analysis
This supplementary table (Table S1) accompanies the manuscript:
"A Meta-Analysis of the Effects of Acute Sleep Deprivation on the Cortical Transcriptome in Rodent Models" by Rhoads, Hagenauer et al.

## Sheet: SleepDeprivation_MetaAnalysisRe
GeneSymbol	Log2FC_estimate	SE	pval	CI_lb	CI_ub	Number_Of_Comparisons	FDR
Slc12a6	-0.0811549	0.0114447	1.33113e-12	-0.103586	-0.0587237	16	1.9635e-08
Thg1l	0.103033	0.0147014	2.41068e-12	0.0742189	0.131847	18	1.9635e-08
B3gnt3	0.154771	0.0230744	1.98021e-11	0.109546	0.199996	18	1.07526e-07
Vps26c	-0.0805329	0.0139561	7.90547e-09	-0.107886	-0.0531795	18	3.2195e-05
Fancf	0.108695	0.0193899	2.07335e-08	0.0706919	0.146699	18	6.75498e-05
Hspa12b	0.152685	0.0275981	3.15814e-08	0.0985933	0.206776	18	7.73368e-05
Nr3c1	-0.122278	0.0221379	3.32325e-08	-0.165668	-0.0788889	18	7.73368e-05
Gmeb1	0.134637	0.0245397	4.09944e-08	0.0865404	0.182734	18	8.34748e-05
Ddx51	0.0840281	0.0153789	4.65917e-08	0.053886	0.11417	18	8.43309e-05
Nr2e1	-0.162862	0.0299128	5.19377e-08	-0.22149	-0.104234	18	8.46066e-05
Exosc4	0.146433	0.0272518	7.72864e-08	0.0930208	0.199846	18	0.000100258
Gm14285	0.181616	0.0336791	6.94665e-08	0.115606	0.247626	18	0.000100258
Tmod3	-0.110557	0.0205989	8.00091e-08	-0.15093	-0.0701836	18	0.000100258
4931429L15Rik	0.135643	0.0255387	1.08851e-07	0.0855884	0.185698	18	0.000110824
Cdc42ep3	-0.0926804	0.0174428	1.0761e-07	-0.126868	-0.0584931	18	0.000110824
Rimoc1	-0.117875	0.022166	1.0503e-07	-0.161319	-0.0744299	18	0.000110824
Cd7	0.218307	0.0412829	1.23615e-07	0.137394	0.29922	18	0.00011503
Cinp	0.0755955	0.0143618	1.41228e-07	0.0474468	0.103744	18	0.00011503
Lrrc75a	-0.116039	0.0219673	1.27541e-07	-0.159094	-0.0729838	18	0.00011503
Wdr61	0.0619222	0.0117605	1.39964e-07	0.0388722	0.0849723	18	0.00011503
Ecd	0.0521005	0.00997635	1.76616e-07	0.0325472	0.0716538	18	0.000137004
Pip5k1a	0.0426084	0.00819089	1.97228e-07	0.0265546	0.0586623	18	0.000146038
Zbtb43	-0.066495	0.0128776	2.42234e-07	-0.0917347	-0.0412554	18	0.000171565
Arpc2	0.0603345	0.0117249	2.66354e-07	0.037354	0.0833149	18	0.000180788
Mxi1	-0.0608835	0.0121832	5.81299e-07	-0.0847621	-0.0370048	18	0.000378775
Dazap1	0.063922	0.0128315	6.30521e-07	0.0387726	0.0890713	18	0.000395046
Mrpl30	0.0807964	0.0163538	7.79111e-07	0.0487435	0.112849	18	0.000470064
Nt5dc3	0.0894224	0.01818	8.71098e-07	0.0537902	0.125055	18	0.000493723
Slc35b1	0.0723128	0.0147068	8.78942e-07	0.043488	0.101138	18	0.000493723
Prrx1	-0.105474	0.0215308	9.64411e-07	-0.147674	-0.0632747	18	0.000523675
Mrpl15	0.0785495	0.0164875	1.89624e-06	0.0462346	0.110864	18	0.000996442
Boc	-0.107366	0.0227796	2.43796e-06	-0.152013	-0.0627188	18	0.00124107
Ly6a	0.229911	0.049105	2.84054e-06	0.133667	0.326155	18	0.0014022
Camk1d	0.0518472	0.011298	4.45252e-06	0.0297035	0.0739909	18	0.00201476
Lingo3	0.154749	0.0336672	4.29764e-06	0.0887628	0.220736	18	0.00201476
Ramp2	0.236191	0.0514281	4.37665e-06	0.135394	0.336988	18	0.00201476
Herpud2	-0.0509971	0.0111294	4.60074e-06	-0.0728102	-0.029184	18	0.00202557
Khnyn	-0.0906915	0.0199344	5.3774e-06	-0.129762	-0.0516208	18	0.00230521
Fam78a	0.0928097	0.0206047	6.65938e-06	0.0524252	0.133194	18	0.00278157
Zbtb16	0.255344	0.0568371	7.03724e-06	0.143945	0.366743	16	0.00286592
Tmem167b	0.0565911	0.0126786	8.06229e-06	0.0317415	0.0814406	18	0.00320329
Myo1e	0.106272	0.0239013	8.73621e-06	0.0594266	0.153118	18	0.0033884
C130071C03Rik	-0.125775	0.0283578	9.19531e-06	-0.181355	-0.0701944	18	0.00348353
Ankrd27	-0.0885834	0.0200438	9.89354e-06	-0.127868	-0.0492982	18	0.00366286
Plcl2	0.0567421	0.0128598	1.02251e-05	0.0315373	0.0819468	18	0.0037015
Pdk4	-0.171236	0.0389858	1.12178e-05	-0.247646	-0.094825	18	0.00388804
Sec14l3	-0.129395	0.0294487	1.11327e-05	-0.187114	-0.0716768	18	0.00388804
Clic4	0.0757909	0.0173658	1.27479e-05	0.0417547	0.109827	18	0.0043263
Card6	0.144687	0.0332009	1.31299e-05	0.0796146	0.20976	18	0.00436503
Zfp30	-0.0831517	0.0191833	1.46029e-05	-0.12075	-0.0455532	18	0.00475764
Tmem81	0.131714	0.0304424	1.51374e-05	0.0720484	0.19138	18	0.00483507
Btbd10	0.0808691	0.0187271	1.57242e-05	0.0441647	0.117574	18	0.00492591
Nrg2	-0.0844085	0.0196211	1.69316e-05	-0.122865	-0.0459519	18	0.00520407
Mpp4	0.103769	0.0242377	1.85792e-05	0.0562641	0.151274	18	0.00560473
Trim59	-0.168621	0.0394426	1.91064e-05	-0.245927	-0.0913144	18	0.00565897
Carhsp1	0.128566	0.0302178	2.0937e-05	0.0693406	0.187792	18	0.00609041
Pcdhb3	-0.109411	0.0261721	2.90923e-05	-0.160707	-0.0581149	18	0.00817091
Rufy3	-0.0490182	0.0117145	2.85929e-05	-0.0719783	-0.0260582	18	0.00817091
Mapk4	0.0946333	0.0226622	2.96916e-05	0.0502162	0.13905	18	0.00819789
Cspg4	0.11736	0.0282075	3.17435e-05	0.062074	0.172645	18	0.00861836
Eva1a	0.197339	0.0475472	3.31926e-05	0.104148	0.29053	18	0.00878451
Jund	0.083085	0.0200267	3.3434e-05	0.0438335	0.122337	18	0.00878451
Fam110b	0.111576	0.02692	3.4022e-05	0.0588139	0.164339	18	0.00879711
Bphl	0.0604307	0.0146179	3.56465e-05	0.0317802	0.0890812	18	0.00907315
Ccm2l	0.13912	0.0337166	3.68874e-05	0.0730368	0.205204	18	0.00924454
Igsf3	0.068374	0.0165939	3.78178e-05	0.0358505	0.100898	18	0.00931951
Rbm5	-0.0725827	0.0176286	3.83307e-05	-0.107134	-0.0380312	18	0.00931951
Lsm3	0.109569	0.0267362	4.16458e-05	0.0571672	0.161971	18	0.00997661
Clic5	0.113695	0.0278217	4.37803e-05	0.0591656	0.168225	18	0.0100448
Gemin6	0.122071	0.0298536	4.33268e-05	0.063559	0.180583	18	0.0100448
Tsnax	0.0640036	0.0156555	4.34653e-05	0.0333193	0.0946879	18	0.0100448
Mt2	0.349436	0.0857435	4.59419e-05	0.181382	0.51749	18	0.0103944
Ift140	-0.0572313	0.0140663	4.72822e-05	-0.0848008	-0.0296618	18	0.0105511
Ntrk2	0.0468289	0.011536	4.92022e-05	0.0242188	0.069439	18	0.0108311
D16Ertd472e	-0.0982865	0.0242886	5.19651e-05	-0.145891	-0.0506817	18	0.0108513
Pqlc3	-0.117759	0.029122	5.26247e-05	-0.174837	-0.0606811	18	0.0108513
Sh3bp2	0.109892	0.0271608	5.21075e-05	0.0566574	0.163126	18	0.0108513
Trmt12	0.0927844	0.0229336	5.21493e-05	0.0478353	0.137733	18	0.0108513
Yrdc	0.0817145	0.0201898	5.18077e-05	0.0421432	0.121286	18	0.0108513
Gata2	0.135331	0.0336038	5.64347e-05	0.0694685	0.201193	18	0.0112801
Ptpn3	0.0789003	0.0195817	5.59448e-05	0.0405209	0.11728	18	0.0112801
Rassf4	-0.098879	0.0245613	5.67811e-05	-0.147018	-0.0507397	18	0.0112801
Asphd1	0.129455	0.0321796	5.74924e-05	0.0663837	0.192525	18	0.0112838
Gm9925	0.188639	0.0470547	6.09943e-05	0.0964136	0.280865	16	0.0116894
Mink1	0.0430509	0.010736	6.07246e-05	0.0220089	0.064093	18	0.0116894
Tac1	0.18872	0.0471722	6.31677e-05	0.0962638	0.281175	18	0.0119651
Psmc2	0.0518998	0.0130055	6.59056e-05	0.0264095	0.0773901	18	0.0123403
Eml1	-0.0622862	0.0157263	7.47499e-05	-0.0931091	-0.0314632	18	0.0135681
Smcr8	0.0518751	0.0130999	7.49618e-05	0.0261998	0.0775504	18	0.0135681
Zfp521	-0.108499	0.0273758	7.39151e-05	-0.162155	-0.0548435	18	0.0135681
Maip1	0.083543	0.0211724	7.95178e-05	0.0420459	0.12504	18	0.0142346
Fam13c	-0.0806404	0.0204899	8.29845e-05	-0.1208	-0.0404809	18	0.0146582
Heatr3	0.0413203	0.0105044	8.36839e-05	0.0207319	0.0619086	18	0.0146582
Slain1	-0.0834487	0.0212315	8.47962e-05	-0.125062	-0.0418358	16	0.014695
Tmed10	0.0514475	0.0131245	8.85654e-05	0.0257239	0.0771711	18	0.0151866
Sc5d	-0.0897786	0.0229339	9.05253e-05	-0.134728	-0.0448291	18	0.0152027
Znhit3	0.0813618	0.020783	9.04711e-05	0.0406278	0.122096	18	0.0152027
2810459M11Rik	-0.156893	0.0401745	9.41123e-05	-0.235633	-0.0781525	18	0.0155961
Acadm	-0.0813497	0.0208432	9.50319e-05	-0.122202	-0.0404978	18	0.0155961
Frem2	-0.157397	0.0403464	9.57401e-05	-0.236474	-0.0783195	18	0.0155961
Exoc8	0.0664501	0.0171021	0.000102126	0.0329305	0.0999697	18	0.0161689
Gm9895	0.20927	0.0539094	0.00010365	0.10361	0.314931	18	0.0161689
Kank3	0.0936559	0.0241349	0.000104233	0.0463524	0.140959	18	0.0161689
Lysmd4	-0.0475579	0.0122573	0.000104473	-0.0715817	-0.023534	18	0.0161689
Med28	0.05634	0.0145213	0.000104536	0.0278788	0.0848013	18	0.0161689
Rbmx	-0.0933963	0.0240821	0.000105212	-0.140596	-0.0461963	18	0.0161689
Ss18l2	0.105622	0.0273004	0.00010933	0.0521145	0.15913	18	0.0166448
Sox21	-0.263147	0.068131	0.000112295	-0.396681	-0.129612	18	0.0169378
Rufy2	-0.0550592	0.0142958	0.000117428	-0.0830783	-0.02704	18	0.0175496
Rgs22	-0.168007	0.0436893	0.000120312	-0.253636	-0.0823773	15	0.0176526
Rhob	0.107029	0.0278478	0.000121368	0.0524481	0.16161	18	0.0176526
Septin8	-0.0555219	0.0144376	0.000120235	-0.083819	-0.0272247	18	0.0176526
Btbd16	0.0955597	0.0248823	0.000122804	0.0467911	0.144328	15	0.0177034
Ablim3	-0.147749	0.0386351	0.000131182	-0.223473	-0.072026	18	0.0182366
Ago4	-0.0784881	0.0205181	0.000130603	-0.118703	-0.0382735	18	0.0182366
Htr2a	0.158242	0.0413975	0.0001321	0.0771047	0.23938	15	0.0182366
Lrrc47	0.0668532	0.01746	0.000128698	0.0326323	0.101074	18	0.0182366
Zfp467	-0.14596	0.0381644	0.000131031	-0.220761	-0.0711593	16	0.0182366
Clec18a	0.128916	0.0338392	0.000139159	0.0625921	0.195239	18	0.0188909
Pnma2	-0.070573	0.0185178	0.000138354	-0.106867	-0.0342788	18	0.0188909
Ociad2	0.146506	0.038666	0.000151244	0.0707221	0.22229	18	0.0203618
Ccdc30	-0.0665599	0.01761	0.000157037	-0.101075	-0.032045	18	0.0208521
Spin2c	-0.0927448	0.024542	0.000157447	-0.140846	-0.0446433	18	0.0208521
Cort	0.204415	0.0543444	0.000168921	0.0979016	0.310928	18	0.0220138
Mogs	-0.0814514	0.0216527	0.000168747	-0.12389	-0.0390129	18	0.0220138
Car2	-0.112334	0.0299213	0.000173825	-0.170978	-0.0536889	18	0.0222961
Smim45	-0.0876807	0.0233539	0.000173731	-0.133454	-0.0419079	16	0.0222961
Gstm6	0.125736	0.0335216	0.000176215	0.0600344	0.191437	18	0.0224261
Bag5	0.0504914	0.0135111	0.000186195	0.0240102	0.0769726	18	0.0229026
Bean1	-0.109925	0.0293815	0.00018306	-0.167512	-0.0523387	18	0.0229026
Gm6225	0.275534	0.0737514	0.000186989	0.130983	0.420084	16	0.0229026
Nsmce3	0.07496	0.0200255	0.000181677	0.0357107	0.114209	18	0.0229026
Tal1	-0.140638	0.0376344	0.000186266	-0.2144	-0.0668758	18	0.0229026
Rabl2	-0.0738527	0.0198307	0.000195963	-0.11272	-0.0349853	18	0.0238227
Cep120	-0.0423317	0.0114568	0.000219981	-0.0647867	-0.0198768	18	0.0265444
Mchr1	0.0947296	0.0257135	0.000229559	0.0443321	0.145127	18	0.0274965
Smc2	-0.0975288	0.0264999	0.000232922	-0.149468	-0.0455899	18	0.0276956
Wnk2	0.0654832	0.0178187	0.000237886	0.0305591	0.100407	18	0.0280809
St6galnac2	0.11989	0.0327388	0.000250252	0.0557227	0.184056	18	0.0293281
Il17rb	-0.0930585	0.0254326	0.000253174	-0.142905	-0.0432116	18	0.0293309
Npy1r	-0.136524	0.0373187	0.000253877	-0.209667	-0.0633803	18	0.0293309
Ttll1	-0.120985	0.0331116	0.000258314	-0.185883	-0.056088	18	0.0296334
Nol4l	-0.0851691	0.0233266	0.000261054	-0.130888	-0.0394499	18	0.0297382
Fa2h	-0.105543	0.0289557	0.000267416	-0.162295	-0.0487907	18	0.0300428
Sycp3	-0.10889	0.0298673	0.000266572	-0.167429	-0.0503511	18	0.0300428
Pnrc1	-0.154577	0.0424537	0.000271505	-0.237785	-0.0713692	18	0.0302932
Mrps30	0.0534535	0.0146964	0.000275624	0.0246492	0.0822578	18	0.0305437
Tprn	0.0946114	0.0262383	0.000311128	0.0431853	0.146037	18	0.0342451
Ahcy	-0.0947697	0.0263216	0.000317662	-0.146359	-0.0431803	15	0.0347296
Hrob	0.102536	0.0285301	0.000325714	0.0466176	0.158454	18	0.0353725
BC002059	-0.158293	0.0441338	0.00033495	-0.244793	-0.071792	18	0.0358969
Ccl8	0.104605	0.0291557	0.000333462	0.0474611	0.161749	14	0.0358969
Hcrtr1	0.147918	0.0412843	0.000339779	0.0670025	0.228834	18	0.0361765
Prr5	0.301793	0.0844358	0.000351266	0.136301	0.467284	18	0.0371566
Zfp658	-0.184613	0.0516924	0.000355111	-0.285928	-0.0832977	18	0.0373211
Sirt2	-0.0557005	0.0156135	0.000360454	-0.0863023	-0.0250986	18	0.0376397
Kcng2	0.17229	0.0485015	0.000381927	0.077229	0.267351	18	0.039628
Mrtfa	0.101798	0.0286864	0.00038722	0.0455735	0.158022	18	0.0397752
Pdcd4	-0.0534856	0.015075	0.00038823	-0.0830321	-0.0239391	18	0.0397752
Srpk1	-0.0494867	0.013962	0.00039353	-0.0768517	-0.0221217	18	0.0400663
Hsd17b12	0.0780872	0.0220423	0.000396185	0.0348851	0.121289	18	0.0400861
Gjc1	0.14149	0.0400162	0.000406529	0.0630593	0.21992	18	0.040628
Vip	0.133443	0.0377316	0.000405248	0.0594907	0.207396	18	0.040628
Sorcs3	0.147291	0.0417049	0.000412844	0.0655506	0.229031	18	0.0410075
Efnb2	-0.049018	0.0139212	0.000429753	-0.076303	-0.0217329	18	0.0419681
Ist1	-0.0576709	0.0163783	0.000429633	-0.0897718	-0.02557	18	0.0419681
Sec16b	0.0875095	0.024855	0.000430244	0.0387946	0.136224	18	0.0419681
2410021H03Rik	-0.108063	0.0307357	0.000438274	-0.168304	-0.0478226	16	0.042497
Prodh	0.122888	0.0350055	0.000447213	0.0542784	0.191498	18	0.0431071
Smg8	0.0554984	0.0158491	0.000462351	0.0244347	0.0865621	18	0.0443041
Ppp1r10	0.10188	0.0291115	0.000465887	0.0448222	0.158937	18	0.0443819
Rps20	0.0817079	0.0233665	0.000470872	0.0359105	0.127505	18	0.0445959
AI429214	0.116384	0.0334159	0.000496009	0.0508904	0.181878	16	0.0467051
Rhou	0.126442	0.0363256	0.000499909	0.0552454	0.197639	18	0.0468018
Sncaip	-0.0996525	0.0286736	0.000510082	-0.155852	-0.0434532	18	0.0474813
Rab3gap2	0.03689	0.0106263	0.000517404	0.0160629	0.0577171	18	0.0478892
Mtmr14	-0.0648497	0.0187214	0.000532348	-0.101543	-0.0281564	18	0.048994
Tbc1d31	-0.111445	0.0322001	0.000538128	-0.174556	-0.0483342	18	0.0492478
BC003965	0.0654774	0.0189464	0.000548411	0.0283431	0.102612	18	0.049459
Mpzl1	-0.111856	0.0323514	0.000545154	-0.175264	-0.0484483	18	0.049459
Zfp354a	-0.0893574	0.0258605	0.000549545	-0.140043	-0.0386718	18	0.049459
Dtx4	-0.0805254	0.0233308	0.000557555	-0.126253	-0.0347979	18	0.0499042
Cgnl1	-0.0756282	0.0219568	0.000572319	-0.118663	-0.0325936	18	0.0509458
Hif3a	0.493275	0.143347	0.000579276	0.212321	0.774229	18	0.0510076
Swap70	-0.119103	0.0346112	0.000579221	-0.186939	-0.051266	18	0.0510076
Gsdmd	0.0872719	0.0253737	0.000582863	0.0375404	0.137003	18	0.0510475
Gfm2	0.0431294	0.0125511	0.00058969	0.0185298	0.0677291	18	0.0510637
Gpr61	-0.108466	0.0315724	0.000591538	-0.170347	-0.0465852	18	0.0510637
Rfc5	0.090608	0.0263775	0.000592452	0.038909	0.142307	18	0.0510637
Gas7	0.0392568	0.0114496	0.000606559	0.016816	0.0616975	18	0.0518719
Il17b	0.160947	0.046971	0.000611382	0.0688853	0.253008	14	0.0518719
Prss23	0.1718	0.05012	0.000608571	0.0735663	0.270033	18	0.0518719
Jam2	-0.0725018	0.0211956	0.000624817	-0.114044	-0.0309592	18	0.0527371
Bmpr1b	-0.0605903	0.0177239	0.000629513	-0.0953285	-0.0258522	18	0.0528596
Dusp2	0.140472	0.041137	0.000638419	0.0598454	0.2211	18	0.0533325
Fam181b	-0.212312	0.0622926	0.0006537	-0.334403	-0.0902204	18	0.0543305
Cplane1	-0.0667438	0.0196014	0.000661527	-0.105162	-0.0283257	18	0.0544256
Ddx39a	0.0782923	0.0229915	0.000660968	0.0332299	0.123355	18	0.0544256
Sfi1	-0.0945674	0.0278289	0.000678375	-0.149111	-0.0400238	18	0.0555313
Thegl	0.0855185	0.0251785	0.000682554	0.0361696	0.134867	18	0.055594
Ccdc32	-0.0554295	0.016355	0.000701082	-0.0874847	-0.0233744	18	0.0565378
Maml3	0.209506	0.061802	0.000699028	0.0883766	0.330636	15	0.0565378
Vamp2	0.0384508	0.0113527	0.000706794	0.0161999	0.0607016	14	0.0567176
Proser1	-0.0584465	0.0173127	0.000735677	-0.0923788	-0.0245142	18	0.058746
Kbtbd11	0.053288	0.0158025	0.000745876	0.0223158	0.0842603	18	0.0592699
P2rx2	-0.0670298	0.0198959	0.00075434	-0.106025	-0.0280346	14	0.0596515
Ifnar2	-0.0797805	0.023714	0.000767452	-0.126259	-0.0333018	18	0.0603951
Vezt	-0.054688	0.0162893	0.000787089	-0.0866145	-0.0227616	18	0.0616427
Dlx1	-0.0725029	0.0216236	0.000799545	-0.114884	-0.0301214	18	0.0623186
Acot2	0.0950686	0.0284112	0.000819388	0.0393836	0.150754	18	0.0632599
Smim20	0.0745719	0.0222811	0.000817292	0.0309018	0.118242	18	0.0632599
Ddx41	0.0888754	0.0265716	0.00082355	0.0367961	0.140955	18	0.0632813
1110020A21Rik	0.251311	0.0752589	0.000839949	0.103806	0.398815	18	0.0642384
Ybx3	-0.0765101	0.0229333	0.000849303	-0.121458	-0.0315617	18	0.0646502
Rsph1	-0.116567	0.0349991	0.000866684	-0.185164	-0.0479699	18	0.0656664
Bag2	-0.121262	0.0364801	0.000887146	-0.192762	-0.0497626	18	0.065989
Fcgrt	0.0768067	0.0230996	0.000884117	0.0315323	0.122081	18	0.065989
Mroh1	0.0732488	0.0220157	0.000877485	0.0300989	0.116399	18	0.065989
Pvt1	0.0654765	0.0196912	0.000883655	0.0268825	0.104071	16	0.065989
Napb	-0.062027	0.0186812	0.00089921	-0.0986414	-0.0254126	14	0.0665824
Abhd3	-0.0595057	0.017959	0.000921613	-0.0947046	-0.0243067	18	0.0667248
Apoh	0.178853	0.0539724	0.000920394	0.0730695	0.284637	18	0.0667248
Hnrnpab	0.0499124	0.0150561	0.00091611	0.020403	0.0794217	18	0.0667248
Psma5	0.0655334	0.0197601	0.000911691	0.0268043	0.104263	16	0.0667248
Shroom2	-0.0563499	0.0169968	0.000915403	-0.089663	-0.0230367	18	0.0667248
Pdzrn4	-0.116444	0.035213	0.000943546	-0.18546	-0.0474276	18	0.0680104
Trpv4	0.197353	0.0597036	0.000947929	0.0803358	0.314369	18	0.0680254
Acacb	0.0917668	0.0278294	0.000975553	0.0372223	0.146311	18	0.0680441
Dclk1	0.065605	0.019911	0.00098454	0.0265801	0.10463	14	0.0680441
Gab1	-0.101732	0.0308454	0.000973314	-0.162188	-0.0412762	18	0.0680441
Grid1	0.0470962	0.0142861	0.000978476	0.019096	0.0750965	18	0.0680441
Mir99ahg	-0.106646	0.0323473	0.000977592	-0.170045	-0.0432462	18	0.0680441
Nr2c1	0.068167	0.0206701	0.000974234	0.0276545	0.10868	18	0.0680441
Sgms1	0.0878829	0.0266848	0.00098996	0.0355816	0.140184	18	0.0680441
Stard9	-0.101169	0.0306204	0.000953267	-0.161184	-0.0411539	18	0.0680441
Tbx18	-0.0872261	0.0264345	0.000967872	-0.139037	-0.0354154	18	0.0680441
Vim	0.0634244	0.0192567	0.000989004	0.0256821	0.101167	18	0.0680441
Sike1	-0.0633758	0.019255	0.000996907	-0.101115	-0.0256367	18	0.0682337
Nrf1	0.0800302	0.0243691	0.00102315	0.0322676	0.127793	18	0.0694464
Tigd3	0.0832754	0.0253565	0.0010228	0.0335775	0.132973	18	0.0694464
Slfn4	0.0821603	0.0250321	0.00103003	0.0330982	0.131222	14	0.0696234
Gmeb2	0.0924346	0.0281974	0.00104499	0.0371687	0.147701	18	0.0703428
Gm5602	0.105771	0.0323572	0.00107978	0.0423525	0.16919	16	0.0717941
Plcg1	0.041693	0.0127506	0.00107589	0.0167023	0.0666837	15	0.0717941
Plpp6	0.091345	0.0279402	0.00107815	0.0365831	0.146107	18	0.0717941
Dmp1	0.118889	0.0363919	0.00108734	0.0475618	0.190216	18	0.0720028
Lyzl4	0.241039	0.0739057	0.00110847	0.0961867	0.385892	18	0.0728395
Pdcd6	0.0568428	0.0174293	0.00110891	0.0226819	0.0910037	18	0.0728395
Tjp1	-0.0905677	0.0277869	0.0011166	-0.145029	-0.0361064	18	0.0730496
Cd244a	0.0943952	0.0290205	0.00114312	0.037516	0.151274	18	0.0734125
D5Ertd579e	0.0537195	0.0165108	0.00113957	0.0213588	0.0860801	18	0.0734125
Net1	0.180025	0.0553907	0.00115365	0.0714615	0.288589	18	0.0734125
Nrros	0.109404	0.0336414	0.00114572	0.0434679	0.17534	18	0.0734125
Pnpla7	0.10472	0.0321961	0.00114364	0.041617	0.167823	18	0.0734125
Serpine1	0.207064	0.0637239	0.00115648	0.082168	0.331961	18	0.0734125
Tlr13	0.166282	0.0511224	0.00114341	0.0660843	0.26648	18	0.0734125
Ttpal	-0.0497933	0.0153258	0.0011582	-0.0798314	-0.0197552	18	0.0734125
Ppfia2	-0.0545375	0.0167919	0.00116286	-0.0874491	-0.0216259	18	0.0734225
Clasp1	-0.0494782	0.0152682	0.00119277	-0.0794034	-0.0195531	18	0.0748213
Ggnbp2os	0.122221	0.0377194	0.0011942	0.048292	0.196149	16	0.0748213
Crim1	0.0399934	0.0123552	0.00120803	0.0157777	0.0642091	18	0.0753979
Snx24	0.0834743	0.0258489	0.00124087	0.0328113	0.134137	18	0.077152
Pcdhb6	-0.109227	0.0338425	0.00124869	-0.175557	-0.0428972	15	0.0773059
Rbm38	0.0925776	0.0286923	0.00125284	0.0363418	0.148813	18	0.0773059
Ddx28	0.0766701	0.0237965	0.00127342	0.0300298	0.12331	18	0.0782792
Sowahc	-0.0721814	0.02242	0.00128412	-0.116124	-0.0282389	18	0.0786405
Sptbn2	0.0659489	0.0205023	0.00129694	0.0257651	0.106133	18	0.0791279
Ankfn1	-0.11501	0.0358308	0.00132816	-0.185237	-0.0447834	15	0.079467
Apba2	0.0535249	0.0166698	0.00132322	0.0208527	0.086197	18	0.079467
D130043K22Rik	-0.0601997	0.0187594	0.00133177	-0.0969674	-0.023432	18	0.079467
Gm9866	-0.0474291	0.0147755	0.00132739	-0.0763885	-0.0184697	18	0.079467
Scd4	0.246188	0.0766623	0.00132121	0.0959329	0.396444	15	0.079467
Zfp709	0.0973805	0.0303391	0.00132859	0.0379169	0.156844	18	0.079467
B3galt5	0.131133	0.0409055	0.00134713	0.0509593	0.211306	18	0.0800903
Hhat	0.0791964	0.0247207	0.00135699	0.0307447	0.127648	18	0.0800916
Lhx2	-0.0653577	0.0203953	0.00135278	-0.105332	-0.0253836	18	0.0800916
Gstm7	0.0784997	0.0245297	0.00137336	0.0304224	0.126577	18	0.0807656
Csmd3	-0.0950969	0.0297353	0.00138329	-0.153377	-0.0368168	18	0.0810569
Bcdin3d	0.117086	0.0366631	0.00140524	0.0452279	0.188945	18	0.0814642
Mtus1	-0.064634	0.0202382	0.00140481	-0.1043	-0.0249678	18	0.0814642
Rnf113a1	0.0840952	0.0263245	0.00140041	0.0325002	0.13569	18	0.0814642
Nrn1	0.0692967	0.0217299	0.00142767	0.0267068	0.111887	18	0.0821794
Sgpp2	-0.100366	0.0314726	0.00142767	-0.162051	-0.0386809	18	0.0821794
A730009L09Rik	0.0632383	0.0198439	0.00143865	0.0243449	0.102132	16	0.08252
Mndal	-0.134376	0.0422173	0.00145779	-0.217121	-0.0516316	18	0.0827434
Pbld2	0.120352	0.0378054	0.00145528	0.0462546	0.194449	18	0.0827434
Tpo	0.0689303	0.0216468	0.00145099	0.0265032	0.111357	18	0.0827434
3110082I17Rik	0.104536	0.0328557	0.00146431	0.0401399	0.168932	18	0.0827987
Tmem69	0.0720077	0.0226386	0.00146893	0.0276369	0.116379	18	0.0827987
Tdrp	-0.104931	0.0330636	0.00150554	-0.169734	-0.0401276	18	0.08457
Pak1ip1	0.042347	0.0133637	0.00153066	0.0161546	0.0685394	18	0.0851006
Zfp36l1	-0.219527	0.0692657	0.00152785	-0.355285	-0.0837683	18	0.0851006
Zkscan4	0.13117	0.0413834	0.00152633	0.0500601	0.21228	18	0.0851006
Cftr	-0.098118	0.0310017	0.00155125	-0.15888	-0.0373557	18	0.0853231
F2rl1	0.0761586	0.0240696	0.00155562	0.0289831	0.123334	18	0.0853231
Gid4	-0.0318223	0.0100513	0.00154549	-0.0515225	-0.0121222	18	0.0853231
Rwdd2b	0.0607746	0.0191977	0.00154697	0.0231478	0.0984014	18	0.0853231
Dntt	0.084344	0.0266791	0.00156998	0.0320539	0.136634	16	0.0858222
C030023E24Rik	-0.243831	0.0771751	0.00158068	-0.395091	-0.0925704	16	0.0861178
Crhr1	-0.0917497	0.0290536	0.00158883	-0.148694	-0.0348058	18	0.0861729
Plxna2	0.0655697	0.0207675	0.00159227	0.0248661	0.106273	18	0.0861729
Pml	-0.103338	0.0329319	0.00170141	-0.167884	-0.0387929	18	0.0917749
Nek10	-0.124541	0.0397183	0.00171501	-0.202387	-0.0466943	15	0.0919803
Sema4b	0.0952069	0.0303657	0.00171651	0.0356913	0.154723	18	0.0919803
Elmo1	0.0709179	0.0226531	0.00174446	0.0265187	0.115317	18	0.0930464
Zscan21	-0.0534769	0.0170851	0.00174783	-0.086963	-0.0199908	18	0.0930464
4933412E12Rik	-0.102762	0.0328569	0.00176266	-0.16716	-0.0383634	16	0.0930665
Aff3	0.0983322	0.0314553	0.00177142	0.0366811	0.159983	18	0.0930665
Gfra2	0.0805169	0.0257612	0.00177495	0.0300259	0.131008	18	0.0930665
Igdcc4	-0.0858545	0.0274624	0.0017705	-0.13968	-0.0320291	18	0.0930665
Pou3f1	0.153839	0.0492252	0.00177678	0.0573595	0.250319	18	0.0930665
Plaur	0.0756546	0.0242158	0.00178303	0.0281924	0.123117	18	0.0930947
Angptl4	0.240633	0.0771148	0.00180574	0.0894908	0.391775	18	0.0935142
Dennd5a	-0.0388864	0.0124634	0.00180829	-0.0633143	-0.0144585	18	0.0935142
Pttg1	-0.0627441	0.0201082	0.00180652	-0.102155	-0.0233327	18	0.0935142
Fam219b	0.0898066	0.0287956	0.00181616	0.0333682	0.146245	18	0.0936241
Golim4	-0.065229	0.0209372	0.00183655	-0.106265	-0.0241929	18	0.0943767
Aspn	-0.0886904	0.0285573	0.00189828	-0.144662	-0.0327192	18	0.096053
Gnb3	0.0976113	0.0314031	0.00188145	0.0360624	0.15916	14	0.096053
Il17rd	-0.064918	0.0208805	0.00187702	-0.105843	-0.023993	18	0.096053
Slc2a1	0.207181	0.066711	0.00189865	0.0764294	0.337932	18	0.096053
Tcte1	-0.0929134	0.029904	0.00188964	-0.151524	-0.0343025	18	0.096053
Pnp	-0.113902	0.0367148	0.00192003	-0.185861	-0.0419418	16	0.0968338
Fam221a	-0.102596	0.0330863	0.00192948	-0.167444	-0.0377486	18	0.0970101
Ednra	-0.101218	0.0326526	0.00193634	-0.165216	-0.0372195	18	0.0970553
Atat1	-0.0506477	0.0163449	0.00194383	-0.0826831	-0.0186123	18	0.097132
9430041J12Rik	0.106603	0.0344294	0.00195962	0.0391228	0.174083	16	0.0976216
Ctdspl	-0.0472088	0.015267	0.00198678	-0.0771316	-0.0172859	18	0.0986725
Zfp607b	-0.0738508	0.0239135	0.00201339	-0.12072	-0.0269812	18	0.0996906
Mt1	0.122909	0.0398171	0.00202304	0.0448685	0.200949	18	0.0998646
Pnlip	0.137376	0.0445763	0.00205748	0.0500077	0.224744	18	0.101258
St8sia4	-0.0934515	0.0303421	0.00207052	-0.152921	-0.033982	18	0.101287
Zbtb38	-0.0538756	0.01749	0.00206743	-0.0881553	-0.0195959	18	0.101287
Stard3nl	0.0912584	0.0296614	0.00209321	0.0331233	0.149394	18	0.102091
Lhfpl2	-0.0953726	0.0310215	0.00210923	-0.156174	-0.0345716	18	0.102565
Accsl	0.0935207	0.0304401	0.00212429	0.0338591	0.153182	16	0.10299
Chrnb1	0.0810092	0.0263833	0.00213723	0.0292988	0.13272	18	0.10331
Castor1	0.208847	0.068088	0.00215992	0.0753972	0.342297	18	0.103485
Mrgbp	-0.0541207	0.0176402	0.00215474	-0.0886949	-0.0195465	18	0.103485
Mtif3	0.0422468	0.0137659	0.0021481	0.0152662	0.0692274	18	0.103485
Plekhf1	0.356098	0.116138	0.0021683	0.128471	0.583724	18	0.103583
Rnf149	0.0626627	0.0204474	0.00217977	0.0225865	0.102739	18	0.103826
Snrpa1	0.0767932	0.0250857	0.00220423	0.0276262	0.12596	18	0.104685
5031425E22Rik	0.0720396	0.023546	0.00221685	0.0258903	0.118189	16	0.104956
Paqr5	0.23753	0.0776566	0.00222283	0.0853259	0.389734	18	0.104956
Cdk5rap2	-0.074629	0.0244447	0.00226584	-0.12254	-0.0267183	18	0.105793
D17H6S56E-5	0.0847129	0.0277398	0.00225931	0.0303439	0.139082	18	0.105793
Ppp1r3f	0.079583	0.0260594	0.0022588	0.0285075	0.130658	18	0.105793
Sox10	-0.115927	0.037973	0.00226654	-0.190353	-0.0415015	18	0.105793
Ift22	-0.0468449	0.0153602	0.00229031	-0.0769505	-0.0167394	18	0.106294
Pola2	-0.0964351	0.0316124	0.00228426	-0.158394	-0.0344759	18	0.106294
Gucy1b2	0.0812573	0.0266694	0.00231258	0.0289864	0.133528	15	0.106627
Ifngr1	0.0716528	0.0235169	0.00231247	0.0255604	0.117745	18	0.106627
Rab24	0.0542278	0.0178015	0.00231713	0.0193375	0.089118	18	0.106627
Serpinb8	0.19053	0.0625706	0.0023265	0.0678938	0.313166	18	0.106757
Arid3b	-0.203488	0.0669088	0.00235581	-0.334627	-0.072349	18	0.107798
Rsrp1	-0.0534758	0.0175953	0.002372	-0.0879619	-0.0189896	18	0.108235
Pomt1	-0.143137	0.0471238	0.00238582	-0.235498	-0.0507757	18	0.108561
B930059L03Rik	0.129751	0.0427532	0.00240629	0.0459562	0.213545	16	0.109188
Ptprg	0.0922781	0.030439	0.00243284	0.0326187	0.151938	18	0.110086
Pard6a	0.0925	0.0305371	0.00245282	0.0326484	0.152352	18	0.110524
Ssna1	0.0890968	0.0294175	0.0024561	0.0314395	0.146754	18	0.110524
Ccdc28a	-0.0724807	0.0239838	0.00251057	-0.119488	-0.0254732	18	0.112155
Clrn2	-0.111832	0.0370491	0.00254053	-0.184447	-0.0392168	15	0.112155
Fat4	-0.0956565	0.0316632	0.00251893	-0.157715	-0.0335977	18	0.112155
Lemd1	0.141904	0.0469752	0.00252076	0.0498347	0.233974	16	0.112155
Ntn3	0.143263	0.0474576	0.00253811	0.050248	0.236278	18	0.112155
Phf20l1	-0.0604184	0.0200107	0.00253358	-0.0996386	-0.0211981	18	0.112155
S1pr4	0.0819914	0.0271224	0.00250268	0.0288325	0.13515	18	0.112155
Mcat	0.103845	0.0344242	0.00255613	0.0363744	0.171315	18	0.112539
Rbfox1	-0.0472371	0.0156709	0.00257552	-0.0779515	-0.0165228	18	0.113087
Tmem256	0.0796765	0.0264615	0.00260355	0.027813	0.13154	16	0.11401
Pou2f1	-0.0625578	0.0207839	0.00261325	-0.103294	-0.021822	18	0.114128
Ovol2	0.168562	0.0560311	0.00262661	0.0587428	0.27838	18	0.114265
Zfp7	-0.117226	0.0389725	0.00263042	-0.193611	-0.0408414	18	0.114265
Slc22a4	-0.0865507	0.0288051	0.0026584	-0.143008	-0.0300938	18	0.115174
Acan	0.117007	0.0389563	0.0026686	0.0406538	0.193359	18	0.115309
Rassf8	-0.0840657	0.0279983	0.00267747	-0.138941	-0.02919	18	0.115386
Cacng2	0.056223	0.0187373	0.00269457	0.0194985	0.0929474	18	0.115817
Fkbp5	0.316894	0.105662	0.00270757	0.1098	0.523987	18	0.115932
Gpatch2l	0.0554574	0.0184939	0.00271149	0.01921	0.0917048	18	0.115932
Tssk4	0.0870438	0.029048	0.00273049	0.0301109	0.143977	18	0.116439
Tex29	0.078045	0.0260529	0.00273869	0.0269823	0.129108	14	0.116484
Adcy7	-0.0715008	0.0238963	0.00277035	-0.118337	-0.024665	18	0.11718
Hypk	-0.0523579	0.0175026	0.00277664	-0.0866623	-0.0180535	18	0.11718
Opn4	0.0863906	0.0288647	0.00276295	0.0298168	0.142964	18	0.11718
Il12rb1	0.312442	0.104501	0.00279115	0.107624	0.517261	18	0.117488
Kctd5	-0.032467	0.0108711	0.00282158	-0.053774	-0.01116	18	0.117919
Mms22l	0.110741	0.0370751	0.00281777	0.0380755	0.183407	18	0.117919
Pla2g10	0.0780203	0.0261323	0.00283034	0.0268019	0.129239	18	0.117919
Ticam2	-0.0677092	0.0226731	0.00282362	-0.112148	-0.0232706	15	0.117919
Ifrd1	0.181706	0.0608961	0.00284633	0.0623515	0.30106	18	0.117981
Numb	-0.0710206	0.023798	0.00284222	-0.117664	-0.0243773	18	0.117981
Adcyap1	0.171879	0.0577062	0.00289645	0.058777	0.284981	18	0.119754
Ankzf1	-0.0574232	0.0192886	0.00291033	-0.0952282	-0.0196183	18	0.119811
Ube2k	0.0561055	0.0188474	0.00291252	0.0191652	0.0930458	18	0.119811
Tma16	0.0829995	0.0278949	0.00292569	0.0283266	0.137672	18	0.120049
Lsm8	0.103116	0.0347056	0.00296669	0.0350944	0.171138	18	0.121426
Hapln2	0.124526	0.0419374	0.00298449	0.0423302	0.206722	18	0.121746
Slc39a8	-0.130419	0.0439295	0.00298947	-0.216519	-0.0443185	18	0.121746
Klrk1	0.0644379	0.0217251	0.00301639	0.0218575	0.107018	18	0.122231
Ndufb2	0.0710263	0.0239445	0.00301417	0.024096	0.117957	18	0.122231
Uqcrfs1	0.0543831	0.0183491	0.00303862	0.0184195	0.0903466	18	0.122827
Lyve1	0.092742	0.0313396	0.00308377	0.0313176	0.154166	18	0.1242
Tnfrsf19	-0.0852133	0.0287994	0.00308784	-0.141659	-0.0287675	18	0.1242
Aldh3a2	-0.0552018	0.0187268	0.00320102	-0.0919057	-0.018498	18	0.125736
Asah1	-0.0608567	0.0206372	0.00318919	-0.101305	-0.0204086	18	0.125736
Baz1b	-0.0615728	0.0208552	0.00315319	-0.102448	-0.0206973	18	0.125736
Clec2d	-0.0912649	0.0309253	0.00316602	-0.151877	-0.0306525	18	0.125736
Gpld1	-0.0581759	0.0197521	0.00322639	-0.0968894	-0.0194625	18	0.125736
Gramd3	-0.0946241	0.0320902	0.00319117	-0.15752	-0.0317286	18	0.125736
Gtpbp3	-0.0753709	0.025522	0.00314524	-0.125393	-0.0253487	18	0.125736
Mkrn3	-0.10677	0.0362447	0.00322101	-0.177809	-0.035732	18	0.125736
Oasl2	-0.110867	0.0376323	0.00321851	-0.184625	-0.0371091	18	0.125736
Ptpdc1	0.064367	0.0218408	0.00320767	0.0215599	0.107174	18	0.125736
Sipa1	0.0498666	0.0169266	0.00321868	0.016691	0.0830422	18	0.125736
Spty2d1	-0.144875	0.0490499	0.00314061	-0.241011	-0.0487392	18	0.125736
Tspan33	-0.0804273	0.0272855	0.00320232	-0.133906	-0.0269487	18	0.125736
Frmpd2	0.0727983	0.0247471	0.0032643	0.0242948	0.121302	18	0.12691
Ascl1	-0.182664	0.0621532	0.0032934	-0.304482	-0.0608463	18	0.127433
Ssh1	-0.0395921	0.0134702	0.0032902	-0.0659931	-0.013191	18	0.127433
F13a1	0.156235	0.0532227	0.00333018	0.0519202	0.260549	18	0.128551
Amer1	-0.0666281	0.0227186	0.00335968	-0.111156	-0.0221005	18	0.128961
Dipk2b	0.143844	0.0490348	0.00335146	0.047738	0.239951	18	0.128961
Fam185a	-0.0457716	0.0156172	0.00338038	-0.0763807	-0.0151625	18	0.128961
L2hgdh	-0.0597402	0.0203752	0.00336782	-0.0996749	-0.0198055	18	0.128961
Rad54l2	0.0391369	0.0133519	0.00337671	0.0129677	0.0653062	18	0.128961
Tns1	0.0995318	0.0339797	0.00339889	0.0329327	0.166131	18	0.129364
Ppat	-0.0785821	0.0268954	0.00348054	-0.131296	-0.0258681	18	0.132163
Igfbp4	0.125679	0.0430933	0.00354045	0.0412179	0.210141	18	0.134125
Efcab11	0.0742451	0.0254916	0.00358512	0.0242825	0.124208	18	0.134805
Gga2	0.0356231	0.0122247	0.00356798	0.0116631	0.059583	18	0.134805
Mettl24	0.0955492	0.0328206	0.00359976	0.0312221	0.159876	18	0.134805
Nptx2	0.219902	0.0755156	0.00359109	0.0718944	0.36791	18	0.134805
Tbc1d2b	-0.070419	0.0241879	0.00359893	-0.117826	-0.0230116	18	0.134805
Pde4d	-0.0408499	0.0140427	0.00362621	-0.0683731	-0.0133266	18	0.135484
Gm19439	0.490624	0.168781	0.0036507	0.159819	0.821429	16	0.135776
Mmab	-0.0995078	0.0342267	0.00364551	-0.166591	-0.0324246	18	0.135776
Eif3b	0.0431539	0.0148591	0.00368175	0.0140307	0.0722772	18	0.136619
Tns2	0.167706	0.0577939	0.00371031	0.0544321	0.28098	18	0.137366
Ubash3b	0.0762603	0.026288	0.00372024	0.0247368	0.127784	18	0.137421
D130020L05Rik	0.179193	0.0618616	0.00377145	0.0579462	0.300439	18	0.138705
Ifitm10	0.0683014	0.0235797	0.00377203	0.0220861	0.114517	18	0.138705
Eln	0.138467	0.0478331	0.00379411	0.0447156	0.232218	18	0.13889
Pth2	0.116332	0.0401863	0.0037938	0.0375682	0.195095	18	0.13889
Got1	-0.0287639	0.00994237	0.00381506	-0.0482506	-0.0092772	18	0.139344
Akap12	-0.0802747	0.0277704	0.00384438	-0.134704	-0.0258457	18	0.140101
2010320M18Rik	0.201881	0.0698976	0.00387406	0.0648842	0.338878	16	0.140618
Vldlr	-0.0877467	0.0303822	0.00387584	-0.147295	-0.0281986	18	0.140618
Zmynd11	-0.0278812	0.00965681	0.00388681	-0.0468082	-0.00895419	18	0.140703
Togaram2	0.136467	0.0473022	0.00391403	0.0437566	0.229178	18	0.141061
Zc2hc1c	-0.0670838	0.0232505	0.00391091	-0.112654	-0.0215136	18	0.141061
Gemin7	-0.0677087	0.023509	0.00397529	-0.113786	-0.0216319	18	0.142952
Sync	-0.147672	0.0512888	0.00398654	-0.248196	-0.0471478	18	0.143041
Sox9	-0.11801	0.0410119	0.00400882	-0.198392	-0.0376286	18	0.14321
Trim36	-0.0857757	0.029806	0.00400456	-0.144194	-0.0273571	18	0.14321
Acot8	0.0659831	0.0229408	0.00402451	0.02102	0.110946	18	0.143456
Ifi35	0.0809652	0.0281731	0.00405505	0.0257469	0.136184	18	0.144229
Zpbp2	0.0834709	0.0290595	0.00407347	0.0265154	0.140426	14	0.144568
Rag1	0.0933527	0.0325218	0.00409873	0.0296111	0.157094	18	0.145148
5830444B04Rik	0.215134	0.075093	0.00417135	0.0679547	0.362314	16	0.146527
Bmp1	-0.106318	0.037114	0.00417496	-0.17906	-0.0335758	18	0.146527
Fech	-0.0472128	0.0165014	0.00422117	-0.0795549	-0.0148707	18	0.146527
Gja4	0.096428	0.0336959	0.00421355	0.0303853	0.162471	18	0.146527
Glp1r	0.125331	0.0438057	0.00422219	0.0394734	0.211189	18	0.146527
Nsg2	-0.038847	0.013578	0.00422268	-0.0654594	-0.0122347	18	0.146527
Ptk2	0.0590091	0.0206161	0.00420604	0.0186023	0.0994159	18	0.146527
Vstm2a	-0.0808495	0.0282194	0.00416965	-0.136158	-0.0255405	18	0.146527
Zfp217	-0.0965175	0.0337396	0.0042276	-0.162646	-0.0303891	18	0.146527
Zscan26	-0.101776	0.0355566	0.00420502	-0.171465	-0.032086	18	0.146527
Sltm	-0.0385558	0.0134993	0.00428847	-0.065014	-0.0120976	18	0.148321
Kctd12b	-0.107928	0.0378361	0.00433749	-0.182085	-0.0337706	18	0.148675
Lfng	0.218482	0.0766064	0.00434434	0.0683366	0.368628	18	0.148675
Rhno1	-0.0617938	0.0216662	0.00434337	-0.104259	-0.0193288	18	0.148675
Trim62	-0.145375	0.0509684	0.00434101	-0.245271	-0.0454787	18	0.148675
Zbtb2	-0.133013	0.0466055	0.00431702	-0.224358	-0.0416678	18	0.148675
R3hdm1	-0.0652583	0.0228947	0.00436686	-0.110131	-0.0203855	18	0.149132
Tmem131l	-0.128154	0.0449993	0.00440072	-0.216351	-0.0399571	18	0.149974
Arhgef26	-0.0880966	0.0309753	0.00445383	-0.148807	-0.0273861	18	0.151249
Ehbp1l1	-0.0695452	0.02446	0.00446597	-0.117486	-0.0216045	18	0.151249
Gpr20	0.0835395	0.0293758	0.00445761	0.025964	0.141115	18	0.151249
A730056A06Rik	0.0657497	0.0231609	0.00452807	0.0203551	0.111144	16	0.152896
Tnfaip2	0.0773193	0.02724	0.00453339	0.0239298	0.130709	18	0.152896
Ermn	-0.163096	0.0575281	0.00458168	-0.275849	-0.0503428	18	0.154206
Klhl5	-0.0512164	0.0180743	0.00460181	-0.0866414	-0.0157915	18	0.154564
Magi1	-0.0385098	0.0135956	0.00461819	-0.0651566	-0.011863	18	0.154795
Syt15	-0.182774	0.064567	0.0046438	-0.309323	-0.0562245	15	0.155334
Otud1	-0.198137	0.0700372	0.00466895	-0.335407	-0.0608668	18	0.155536
Sfmbt2	-0.0776079	0.0274292	0.00466374	-0.131368	-0.0238476	18	0.155536
Fam161b	-0.080636	0.0285125	0.00468264	-0.136519	-0.0247525	15	0.155674
Card14	0.0654052	0.0231416	0.00470886	0.0200485	0.110762	14	0.156227
Actg2	0.079277	0.0280571	0.00471991	0.024286	0.134268	18	0.156275
Irgm2	-0.093432	0.0330882	0.00474687	-0.158284	-0.0285804	16	0.156849
Mrpl17	0.0743752	0.0263554	0.00477242	0.0227195	0.126031	18	0.157374
Zfp418	-0.110626	0.0392628	0.00483875	-0.187579	-0.0336722	18	0.159239
Rtl3	0.0926358	0.0328918	0.00485676	0.0281691	0.157102	18	0.159509
Igsf11	0.0748397	0.0266074	0.00491209	0.0226902	0.126989	18	0.161002
Lysmd3	-0.130526	0.046497	0.00499764	-0.221658	-0.0393932	18	0.163256
Ypel1	-0.058237	0.0207473	0.00500091	-0.0989009	-0.0175732	18	0.163256
1110032F04Rik	0.129235	0.0461546	0.00510964	0.0387733	0.219696	18	0.166472
Eid2	0.0564138	0.0201669	0.00515248	0.0168873	0.0959402	18	0.167533
Mfsd4b1	0.0726976	0.025996	0.00516614	0.0217463	0.123649	18	0.167642
Zfp445	-0.0441642	0.0157998	0.00518628	-0.0751313	-0.0131971	18	0.167961
Anxa7	-0.0411605	0.01474	0.00523138	-0.0700504	-0.0122706	18	0.168417
Gm4779	0.179062	0.0641195	0.00522807	0.0533904	0.304734	15	0.168417
Knop1	-0.0478407	0.0171259	0.00521448	-0.0814068	-0.0142746	18	0.168417
Adrb1	-0.128186	0.045931	0.00525719	-0.218209	-0.0381628	18	0.168582
Pknox2	-0.125038	0.0447992	0.00525327	-0.212843	-0.0372333	18	0.168582
Dhh	0.0753294	0.027009	0.00528642	0.0223926	0.128266	18	0.169186
Bcorl1	-0.0925284	0.0332044	0.00532593	-0.157608	-0.0274489	18	0.169452
Dcaf6	-0.0509926	0.0182983	0.0053241	-0.0868566	-0.0151286	18	0.169452
Hmmr	-0.083122	0.0298269	0.00532299	-0.141582	-0.0246622	18	0.169452
Cyp4f15	0.0703763	0.0252725	0.00535768	0.0208432	0.119909	18	0.17013
Glp2r	-0.0800726	0.0287928	0.0054193	-0.136506	-0.0236397	15	0.171418
Smurf2	-0.0539676	0.0194039	0.00541448	-0.0919985	-0.0159367	18	0.171418
Slc7a4	0.0899072	0.0323391	0.0054336	0.0265237	0.153291	18	0.171537
Zfp354b	-0.0967007	0.0347996	0.00545619	-0.164907	-0.0284948	18	0.171917
Tmem106b	-0.0401413	0.0144554	0.00548794	-0.0684735	-0.0118092	18	0.172584
Cuzd1	-0.105756	0.0380941	0.00550009	-0.180419	-0.0310932	18	0.172633
A4galt	0.102179	0.0368239	0.00552351	0.0300056	0.174353	18	0.173035
Pgm2	-0.116124	0.0418943	0.00557434	-0.198235	-0.0340123	18	0.173667
Wwtr1	-0.0833374	0.0300668	0.00557569	-0.142267	-0.0244076	18	0.173667
Xdh	0.324945	0.117188	0.00555691	0.0952599	0.55463	18	0.173667
Plcz1	-0.12338	0.0445682	0.00563413	-0.210732	-0.0360282	18	0.175041
Zfp36l2	-0.143063	0.0516859	0.00564127	-0.244366	-0.0417607	18	0.175041
Chac1	0.0768243	0.0277768	0.0056788	0.0223828	0.131266	18	0.17587
4933428G20Rik	-0.114326	0.0413522	0.00569768	-0.195375	-0.0332772	18	0.17612
Fdxacb1	0.072011	0.0260616	0.00572532	0.0209313	0.123091	15	0.176639
Wfdc1	0.161767	0.0585938	0.00576553	0.0469256	0.276609	18	0.177543
Ncoa3	-0.0700861	0.0254119	0.00581554	-0.119892	-0.0202797	18	0.178746
Tlr3	-0.132021	0.0478918	0.0058397	-0.225887	-0.0381546	18	0.17915
Pcdhb10	-0.0697782	0.025349	0.00591065	-0.119461	-0.020095	18	0.180986
Cables1	0.0847197	0.0308108	0.00596537	0.0243317	0.145108	18	0.1818
Cd93	-0.137783	0.05014	0.00599645	-0.236056	-0.0395109	18	0.1818
Col1a1	-0.153383	0.0557679	0.00595277	-0.262686	-0.0440794	18	0.1818
Fst	0.190223	0.069295	0.00604885	0.0544075	0.326039	18	0.1818
Kmt2c	-0.082507	0.0300174	0.00598434	-0.14134	-0.023674	18	0.1818
Lemd3	0.0523167	0.0190542	0.00603857	0.0149712	0.0896623	18	0.1818
Nhsl1	-0.0586392	0.0213455	0.00601165	-0.100476	-0.0168028	18	0.1818
Plau	0.0740362	0.026966	0.0060411	0.0211839	0.126889	18	0.1818
Siah2	-0.11624	0.0422832	0.00597606	-0.199114	-0.0333668	18	0.1818
Tyk2	-0.0434107	0.0158077	0.00602929	-0.0743932	-0.0124283	18	0.1818
Fas	0.274171	0.0999341	0.00607837	0.0783043	0.470039	18	0.182351
Hic2	-0.057663	0.0210303	0.0061084	-0.0988815	-0.0164444	18	0.182915
Adamts1	-0.174216	0.0635943	0.00615351	-0.298858	-0.0495732	18	0.183077
Bmf	0.0732686	0.0267392	0.00614163	0.0208608	0.125676	18	0.183077
Mybph	0.127393	0.0465074	0.00615875	0.0362406	0.218546	14	0.183077
Ptrhd1	0.0653984	0.0238621	0.00613125	0.0186295	0.112167	18	0.183077
Sorcs2	0.0858835	0.0314049	0.00624343	0.024331	0.147436	18	0.185256
Mapkap1	-0.0255367	0.0093422	0.00626701	-0.0438471	-0.00722629	18	0.185618
Pla1a	0.129866	0.04756	0.00632239	0.0366503	0.223082	18	0.186918
Neb	0.0480774	0.0176115	0.0063355	0.0135596	0.0825953	18	0.186966
Ece1	-0.0559796	0.0205194	0.00636958	-0.0961969	-0.0157622	18	0.187506
Tab2	-0.041662	0.0152734	0.00637682	-0.0715972	-0.0117267	18	0.187506
Eif4a3	0.0644455	0.0236352	0.00639769	0.0181213	0.11077	15	0.187781
Cecr2	-0.0847648	0.0311175	0.00644925	-0.145754	-0.0237756	18	0.188954
Dcun1d2	-0.0554219	0.0203706	0.00651469	-0.0953476	-0.0154963	18	0.190528
Gar1	0.0545488	0.0200567	0.00653342	0.0152385	0.0938591	18	0.190734
Afap1l2	-0.0934598	0.0344125	0.00661022	-0.160907	-0.0260126	18	0.190928
Kcnj9	-0.0839813	0.0309226	0.00661039	-0.144588	-0.0233742	18	0.190928
Nid2	-0.104374	0.038406	0.00657448	-0.179649	-0.0291002	18	0.190928
Prickle1	-0.0715463	0.0263359	0.00659394	-0.123164	-0.0199289	18	0.190928
Rnls	-0.115479	0.0425091	0.00659598	-0.198796	-0.0321631	18	0.190928
Wdr70	0.042828	0.0157631	0.00658798	0.011933	0.073723	18	0.190928
Cenpl	-0.0618029	0.0227688	0.00664015	-0.106429	-0.0171769	18	0.191448
Igf2	-0.0805456	0.0296931	0.00667565	-0.138743	-0.0223483	18	0.191652
Sema3g	0.123798	0.0456267	0.00666205	0.0343714	0.213225	15	0.191652
Setdb1	-0.0654769	0.0241514	0.00670605	-0.112813	-0.018141	18	0.191652
Slc16a12	0.13619	0.0502144	0.00668444	0.0377715	0.234608	18	0.191652
Tecrl	0.294659	0.108673	0.00669924	0.0816646	0.507654	18	0.191652
L3mbtl1	-0.131575	0.04857	0.00674922	-0.22677	-0.0363793	15	0.192375
Psmd6	0.0517345	0.0191003	0.00675736	0.0142986	0.0891703	18	0.192375
Spats2l	-0.0593414	0.0219125	0.00676679	-0.102289	-0.0163937	18	0.192375
Txndc17	-0.0476657	0.0176211	0.00682964	-0.0822024	-0.013129	18	0.193824
Tmem184c	-0.0428403	0.0158504	0.00687595	-0.0739065	-0.0117741	18	0.194799
Pcf11	-0.113915	0.0421605	0.00689359	-0.196548	-0.0312822	18	0.194959
Sdc4	0.204937	0.0758727	0.00691181	0.0562293	0.353645	18	0.195136
Acot12	0.0664304	0.0246376	0.00701145	0.0181416	0.114719	18	0.196279
Fat2	-0.0760898	0.0282412	0.00705405	-0.131442	-0.020738	14	0.196279
Ggps1	-0.0422302	0.0156587	0.00699861	-0.0729207	-0.0115396	18	0.196279
Mycn	-0.195841	0.0726933	0.00705835	-0.338318	-0.0533652	18	0.196279
Nfkbia	0.207193	0.0768846	0.00704188	0.056502	0.357884	18	0.196279
Ppp1r16b	0.0819354	0.0304144	0.00706076	0.0223242	0.141546	18	0.196279
Thumpd1	0.0506978	0.0188075	0.00702577	0.0138358	0.0875598	18	0.196279
Tmem216	0.0651153	0.0241695	0.00705768	0.0177439	0.112487	18	0.196279
Tmprss6	0.0802426	0.0297596	0.00701014	0.0219149	0.13857	14	0.196279
Itga9	0.076024	0.0282814	0.00718535	0.0205935	0.131455	18	0.199403
Gprasp2	-0.0563461	0.0209941	0.00727697	-0.0974938	-0.0151983	18	0.20126
Spag9	-0.0629604	0.0234575	0.00727435	-0.108936	-0.0169845	14	0.20126
9230102K24Rik	0.0787854	0.0293662	0.00729962	0.0212287	0.136342	16	0.201434
Shank1	0.0601073	0.0224074	0.00730802	0.0161895	0.104025	18	0.201434
Abl2	0.0407366	0.015196	0.00734602	0.0109529	0.0705203	18	0.201435
Plekhs1	0.0680451	0.0253806	0.00734059	0.0183	0.11779	18	0.201435
Selenon	-0.0706889	0.0263676	0.00734241	-0.122368	-0.0190094	18	0.201435
Sgk1	0.29757	0.111035	0.00736281	0.079946	0.515194	18	0.201435
Zmynd12	-0.0852337	0.0318078	0.00736988	-0.147576	-0.0228917	18	0.201435
Aplf	-0.0640155	0.0239063	0.00741158	-0.110871	-0.0171599	18	0.201609
Kif17	0.0901182	0.0336488	0.00740183	0.0241679	0.156069	18	0.201609
S100a6	0.108381	0.0404755	0.00741336	0.02905	0.187711	18	0.201609
2810039B14Rik	0.107636	0.0402163	0.0074411	0.0288136	0.186458	16	0.202026
Nap1l3	-0.0558672	0.0208794	0.00745705	-0.09679	-0.0149444	18	0.202122
Golm1	0.139157	0.0520564	0.00751333	0.0371281	0.241185	18	0.202301
Kif20b	-0.0635457	0.0237669	0.0075018	-0.110128	-0.0169634	18	0.202301
Mfsd6	-0.0262588	0.00981784	0.00748184	-0.0455014	-0.00701619	18	0.202301
Tjp2	-0.0579926	0.0216937	0.00751207	-0.100512	-0.0154738	18	0.202301
Tmem234	0.0564172	0.0211116	0.00753256	0.0150393	0.0977952	18	0.202484
Atad2b	-0.0540317	0.0202315	0.0075701	-0.0936847	-0.0143786	18	0.202636
Clasp2	-0.0276632	0.010357	0.00756363	-0.0479626	-0.00736374	18	0.202636
Psmb7	0.0562263	0.0210552	0.00757553	0.0149589	0.0974937	18	0.202636
Abcc9	0.115166	0.043153	0.00761284	0.0305874	0.199744	18	0.202822
Abr	0.0364829	0.0136775	0.00764473	0.00967554	0.0632902	18	0.202822
Csf1	-0.0927528	0.0347731	0.00764469	-0.160907	-0.0245988	18	0.202822
Kcnh6	-0.0871447	0.0326595	0.00762409	-0.151156	-0.0231332	15	0.202822
Stom	-0.0732559	0.0274437	0.00760059	-0.127045	-0.0194672	18	0.202822
Cd300ld	0.0856011	0.0321322	0.00772115	0.0226231	0.148579	18	0.203962
Map3k6	0.213117	0.0799902	0.00771502	0.0563395	0.369895	18	0.203962
Pfdn2	0.0350532	0.0131589	0.00772525	0.00926231	0.0608441	18	0.203962
Ccdc93	-0.0704414	0.0264695	0.00778562	-0.122321	-0.0185621	18	0.205223
Kcnip3	0.0766276	0.0288173	0.00783531	0.0201468	0.133108	18	0.206199
Gnb5	0.0355977	0.013404	0.00791294	0.00932645	0.061869	18	0.207122
Runx1	0.055273	0.0208048	0.00788992	0.0144964	0.0960497	18	0.207122
Sertad2	0.0785698	0.0295886	0.00792122	0.0205772	0.136562	18	0.207122
Ucma	0.363737	0.136943	0.00790457	0.0953335	0.63214	18	0.207122
Syt12	0.124642	0.0469686	0.00796098	0.0325848	0.216698	18	0.207828
Alyref	-0.0611862	0.0230656	0.00798502	-0.106394	-0.0159784	18	0.208122
Lamc2	-0.0547713	0.0206559	0.00801092	-0.095256	-0.0142865	18	0.208463
Commd7	-0.0475841	0.0179549	0.00804432	-0.082775	-0.0123932	18	0.208606
Gtf2h3	0.0433786	0.0163668	0.00803966	0.0113002	0.075457	18	0.208606
Incenp	-0.0514647	0.0194224	0.00805482	-0.0895318	-0.0133975	18	0.208606
Trim30a	-0.0876151	0.0330904	0.00810285	-0.152471	-0.0227592	18	0.209517
Rap1gap	0.0434281	0.0164085	0.00812831	0.0112682	0.0755881	18	0.209842
Blvra	0.0580498	0.0219541	0.0081897	0.0150206	0.101079	18	0.209968
Lox	-0.210944	0.0798198	0.00822342	-0.367388	-0.0545003	16	0.209968
Pgs1	0.0368607	0.0139457	0.00821366	0.00952763	0.0641938	18	0.209968
Sirt1	-0.0774214	0.0292613	0.00814819	-0.134772	-0.0200704	18	0.209968
Slc4a2	-0.0430656	0.0162821	0.00817	-0.0749779	-0.0111532	18	0.209968
Slc6a8	0.0373431	0.0141205	0.00817873	0.00966741	0.0650187	18	0.209968
Zfp866	-0.0676402	0.0255914	0.00821559	-0.117799	-0.0174819	18	0.209968
Bri3	0.0760258	0.0287768	0.00824401	0.0196242	0.132427	18	0.210164
Slfn2	0.237405	0.0899529	0.00830978	0.0611008	0.41371	18	0.21151
Fhl5	0.0800441	0.0303725	0.00840356	0.020515	0.139573	18	0.213453
Klf9	0.108621	0.0412214	0.00841232	0.0278282	0.189413	18	0.213453
Ralgapb	-0.0240489	0.00912869	0.00842787	-0.0419408	-0.00615699	18	0.213515
Alkal2	0.264292	0.100397	0.00847656	0.0675178	0.461066	15	0.214415
Sdc2	-0.050747	0.019285	0.00850272	-0.0885448	-0.0129491	18	0.214743
4933407K13Rik	-0.0965289	0.0367153	0.00856056	-0.168489	-0.0245683	16	0.215203
Tnf	0.116211	0.0441889	0.00854177	0.0296024	0.20282	14	0.215203
Zfp58	-0.0652231	0.0248053	0.00855368	-0.113841	-0.0166055	18	0.215203
4931415C17Rik	0.0680077	0.0258764	0.00858455	0.0172908	0.118725	18	0.215474
Prrg3	-0.0575112	0.0218901	0.00860718	-0.100415	-0.0146075	18	0.215668
Smim14	0.044228	0.0168405	0.00863202	0.0112213	0.0772347	18	0.215668
Thbs4	0.142547	0.0542744	0.00862884	0.0361715	0.248923	18	0.215668
Akap5	-0.0537688	0.0204927	0.00869531	-0.0939336	-0.0136039	18	0.216777
Fbxo28	-0.0501068	0.0191016	0.00871144	-0.0875453	-0.0126684	18	0.216777
Sall1	-0.0556184	0.0212043	0.00871633	-0.097178	-0.0140589	18	0.216777
Axin2	-0.115386	0.0440152	0.00875463	-0.201654	-0.0291172	18	0.216933
Lrg1	0.151412	0.0577673	0.00876549	0.0381902	0.264634	18	0.216933
Mynn	-0.0530611	0.0202403	0.0087529	-0.0927313	-0.0133908	18	0.216933
Tmc5	0.0698556	0.0266557	0.00877588	0.0176114	0.1221	18	0.216933
Adamtsl4	-0.0670795	0.0256044	0.00879696	-0.117263	-0.0168958	18	0.217125
Plxna4	0.0601261	0.0229591	0.00882298	0.0151271	0.105125	18	0.217438
Pla2g3	0.119645	0.0456982	0.00884062	0.0300783	0.209212	18	0.217543
Mrpl53	0.0653483	0.0250127	0.00898538	0.0163244	0.114372	16	0.2204
Ttc17	-0.0338166	0.0129413	0.0089733	-0.0591812	-0.00845207	18	0.2204
Txnl1	0.0493763	0.0189025	0.00899731	0.0123281	0.0864245	18	0.2204
Alg12	-0.0540834	0.0207192	0.00904617	-0.0946923	-0.0134745	18	0.220602
Lipe	0.0564679	0.021631	0.00904093	0.0140718	0.0988639	18	0.220602
Tac2	-0.0651886	0.0249711	0.00903949	-0.114131	-0.016246	18	0.220602
Bcas2	0.045019	0.0172603	0.00910096	0.0111894	0.0788486	18	0.220987
Cast	-0.0615954	0.0236163	0.00910266	-0.107882	-0.0153083	18	0.220987
Gde1	0.0430626	0.016507	0.00908747	0.0107094	0.0754157	18	0.220987
Avp	-0.141876	0.0544503	0.00917107	-0.248597	-0.0351556	14	0.221001
Ccdc9b	0.101814	0.0390616	0.00914715	0.0252549	0.178374	15	0.221001
Eya3	-0.0461358	0.0176995	0.00914401	-0.0808261	-0.0114455	18	0.221001
Mrto4	0.0875232	0.0335877	0.00916578	0.0216924	0.153354	18	0.221001
Sprtn	0.0428233	0.0164322	0.00915881	0.0106169	0.0750298	18	0.221001
Fcer2a	0.100635	0.0386376	0.00919874	0.0249064	0.176363	18	0.221341
Zkscan6	-0.0461338	0.0177373	0.00929667	-0.0808983	-0.0113693	18	0.223367
Set	0.0406198	0.0156273	0.00934187	0.00999084	0.0712488	18	0.224122
D930048N14Rik	0.0999485	0.0384631	0.00936161	0.0245623	0.175335	18	0.224266
A930004D18Rik	-0.0793772	0.0305786	0.00943591	-0.13931	-0.0194443	18	0.224522
Arl9	0.248816	0.0959082	0.00947808	0.060839	0.436792	15	0.224522
Exo5	0.0839308	0.032333	0.00943639	0.0205593	0.147302	18	0.224522
Gbp8	0.0765714	0.0294861	0.00940799	0.0187796	0.134363	18	0.224522
Itpk1	0.11105	0.0427833	0.00944145	0.0271964	0.194904	18	0.224522
Odf2	-0.06986	0.0269184	0.00945214	-0.122619	-0.0171009	18	0.224522
Sp100	-0.105245	0.0405702	0.00948257	-0.184761	-0.025729	18	0.224522
Tbcc	0.118677	0.0457338	0.00946027	0.0290406	0.208314	18	0.224522
Mrps10	0.0958443	0.036965	0.00951885	0.0233941	0.168294	18	0.225054
Parm1	-0.0580081	0.0223848	0.00955838	-0.101881	-0.0141348	18	0.225661
Gabra1	-0.0391357	0.0151069	0.00958145	-0.0687448	-0.00952666	14	0.225878
2700046A07Rik	0.0760983	0.0293838	0.00960304	0.0185071	0.13369	18	0.22606
Ap2b1	0.0301601	0.0116512	0.0096369	0.00732426	0.052996	18	0.22653
Tmem204	0.0910142	0.035185	0.0096891	0.0220528	0.159975	18	0.226775
Tsc22d3	0.316934	0.122506	0.00967898	0.0768268	0.557041	18	0.226775
Txndc16	-0.0385824	0.0149135	0.00967926	-0.0678124	-0.00935252	18	0.226775
Fhl2	0.113236	0.0437931	0.00971827	0.0274028	0.199069	18	0.226875
Gm9828	0.0951475	0.0368058	0.00973438	0.0230095	0.167285	18	0.226875
Zfp655	-0.0456007	0.0176399	0.00973517	-0.0801742	-0.0110272	18	0.226875
2310043M15Rik	-0.149997	0.0580392	0.00975445	-0.263752	-0.0362426	16	0.227
Dnajb3	0.107799	0.0417302	0.00978773	0.0260094	0.189589	18	0.227066
Otx1	-0.0729418	0.0282374	0.00978994	-0.128286	-0.0175975	18	0.227066
Rbm19	0.0514169	0.0199071	0.00979911	0.0123997	0.0904342	18	0.227066
Tmem41a	-0.0623268	0.0241492	0.00985428	-0.109658	-0.0149952	18	0.22802
1700082M22Rik	-0.0875636	0.0340116	0.0100379	-0.154225	-0.020902	16	0.229017
Cln5	-0.0617654	0.023956	0.00992918	-0.108718	-0.0148125	18	0.229017
Gpatch3	0.088133	0.0342009	0.00996854	0.0211004	0.155166	18	0.229017
Pik3r5	-0.119526	0.046413	0.0100162	-0.210494	-0.0285582	18	0.229017
Psmb1	0.0392475	0.0152196	0.0099158	0.00941768	0.0690773	18	0.229017
Selenos	0.0726043	0.0281734	0.0099647	0.0173855	0.127823	18	0.229017
Smim3	0.303296	0.117759	0.0100076	0.0724929	0.5341	18	0.229017
Srxn1	0.0835454	0.032449	0.0100336	0.0199466	0.147144	18	0.229017
Trerf1	-0.0436952	0.0169528	0.00995267	-0.0769221	-0.0104684	18	0.229017
Zfp384	-0.0394604	0.0153158	0.00998209	-0.0694789	-0.00944197	18	0.229017
Nkd1	-0.0890429	0.0346023	0.0100727	-0.156862	-0.0212236	18	0.229168
Pabpc1l	0.204349	0.0794038	0.0100663	0.0487205	0.359978	18	0.229168
Rarb	-0.0775536	0.0301466	0.0100953	-0.13664	-0.0184673	18	0.229363
Gpr45	-0.0491924	0.0191286	0.0101211	-0.0866838	-0.011701	18	0.229627
Elf1	-0.106304	0.0413609	0.0101653	-0.18737	-0.025238	18	0.230311
Zfp516	-0.0686515	0.0267282	0.0102138	-0.121038	-0.0162652	18	0.231086
D830026I12Rik	0.0736279	0.0286852	0.0102654	0.017406	0.12985	16	0.231241
Eme2	0.067209	0.0261833	0.0102623	0.0158907	0.118527	16	0.231241
Gpr176	-0.0453682	0.0176847	0.0103058	-0.0800295	-0.0107069	18	0.231241
Nxph2	-0.0618798	0.024119	0.0102998	-0.109152	-0.0146073	18	0.231241
Pwp1	-0.0371521	0.0144705	0.0102454	-0.0655138	-0.00879044	18	0.231241
Taok3	-0.0730544	0.0284698	0.0102868	-0.128854	-0.0172547	18	0.231241
4930486L24Rik	0.259118	0.101126	0.0103973	0.0609146	0.457321	18	0.232335
Tmem60	0.0808731	0.031558	0.0103867	0.0190206	0.142726	18	0.232335
Ttc27	0.0444992	0.0173661	0.0103945	0.0104623	0.0785361	18	0.232335
Adipor2	0.140625	0.0549006	0.0104236	0.0330221	0.248229	18	0.23253
Tsen15	0.0452328	0.0176616	0.0104346	0.0106167	0.0798488	18	0.23253
Strn4	0.0422449	0.0165126	0.0105174	0.00988072	0.0746091	18	0.234055
Ifitm1	0.09422	0.0368984	0.0106647	0.0219005	0.166539	18	0.234483
Ipo5	0.0561613	0.0220021	0.010694	0.0130379	0.0992847	18	0.234483
Itga6	-0.0717418	0.0280695	0.0105925	-0.126757	-0.0167266	18	0.234483
L1cam	-0.0577392	0.0225804	0.0105564	-0.101996	-0.0134825	18	0.234483
Pcdhb7	-0.0873436	0.0341746	0.0105942	-0.154325	-0.0203626	18	0.234483
Ppm1h	0.0847959	0.0331787	0.0105965	0.0197668	0.149825	16	0.234483
Rorb	-0.1227	0.0480324	0.0106334	-0.216841	-0.028558	18	0.234483
Sft2d1	0.0778529	0.0304701	0.0106169	0.0181326	0.137573	18	0.234483
Tert	-0.0842556	0.032987	0.010643	-0.148909	-0.0196023	18	0.234483
Tmem163	0.0459183	0.0179895	0.0106949	0.0106596	0.081177	18	0.234483
Zfp472	0.0745282	0.0291874	0.0106664	0.017322	0.131734	18	0.234483
Grpel1	0.0745668	0.0292302	0.0107409	0.0172766	0.131857	18	0.234543
Mertk	0.156398	0.0613029	0.0107343	0.0362465	0.276549	18	0.234543
Pcdh18	-0.0614888	0.0240964	0.0107174	-0.108717	-0.0142607	18	0.234543
Olfml1	-0.102617	0.0402568	0.0108014	-0.181519	-0.023715	18	0.235235
Rasgrf1	-0.0477891	0.0187464	0.0107956	-0.0845313	-0.0110469	18	0.235235
1500015A07Rik	0.156253	0.0613602	0.0108811	0.0359896	0.276517	16	0.235576
Ano2	-0.151575	0.0595599	0.0109306	-0.26831	-0.0348394	15	0.235576
Cpeb3	0.0345011	0.0135574	0.0109338	0.00792897	0.0610732	18	0.235576
Gnao1	-0.0205918	0.00808269	0.0108455	-0.0364336	-0.00474998	18	0.235576
Map3k12	-0.0407399	0.0160057	0.0109175	-0.0721106	-0.00936921	18	0.235576
Mirg	-0.154897	0.0608459	0.010905	-0.274153	-0.0356414	16	0.235576
Mknk1	-0.0439631	0.0172705	0.0109103	-0.0778127	-0.0101135	18	0.235576
Mrps18a	0.0862237	0.0338753	0.0109176	0.0198293	0.152618	18	0.235576
Ntsr1	-0.127438	0.0500863	0.0109473	-0.225606	-0.0292711	18	0.235576
Adnp2	-0.0342782	0.0134767	0.010974	-0.060692	-0.00786445	18	0.23584
4930563M21Rik	-0.249208	0.0980687	0.0110486	-0.441419	-0.0569969	15	0.23653
Ctla2a	0.237217	0.0934141	0.0111038	0.0541289	0.420306	16	0.23653
F630040K05Rik	0.188934	0.0744474	0.0111547	0.0430194	0.334848	15	0.23653
Kcnj13	-0.239804	0.0944576	0.0111249	-0.424938	-0.0546709	18	0.23653
Mtfr1	-0.0888294	0.0349916	0.01113	-0.157412	-0.020247	18	0.23653
Phactr1	0.0534235	0.0210336	0.0110879	0.0121985	0.0946486	18	0.23653
Ptp4a3	0.0844735	0.0332671	0.0111089	0.0192712	0.149676	18	0.23653
Rbp4	0.05207	0.0204952	0.0110665	0.0119001	0.09224	18	0.23653
Rp1	0.063148	0.0248617	0.0110862	0.0144199	0.111876	18	0.23653
Srr	-0.0530803	0.0209139	0.0111474	-0.0940708	-0.0120899	18	0.23653
Tusc1	0.0813198	0.0320477	0.0111658	0.0185076	0.144132	18	0.23653
C630043F03Rik	0.0685409	0.0270263	0.0112099	0.0155704	0.121511	16	0.237155
Pdzd2	0.123085	0.0485534	0.0112434	0.0279219	0.218248	18	0.237413
Sdsl	0.0824197	0.0325153	0.0112513	0.0186909	0.146149	18	0.237413
Ttll11	0.0647563	0.0255559	0.0112799	0.0146676	0.114845	18	0.23771
Ndp	-0.101834	0.0401978	0.0112984	-0.180621	-0.0230482	18	0.237791
Arrdc4	-0.0532552	0.0210435	0.0113827	-0.0944997	-0.0120108	18	0.237965
Ms4a6c	0.137174	0.0542242	0.011414	0.0308969	0.243452	18	0.237965
Nudt12	-0.100449	0.0396762	0.0113505	-0.178213	-0.0226851	18	0.237965
Nudt15	0.0712856	0.0281575	0.011352	0.0160979	0.126473	18	0.237965
Pcdhb17	-0.0840481	0.0332139	0.0113896	-0.149146	-0.0189501	18	0.237965
Pgam5	0.0349565	0.0138155	0.0113986	0.0078786	0.0620344	18	0.237965
Rhov	-0.11351	0.0448752	0.0114235	-0.201464	-0.0255567	18	0.237965
Zfp438	-0.112607	0.0445095	0.0114078	-0.199844	-0.0253699	18	0.237965
Crhbp	0.0632444	0.0250149	0.0114628	0.014216	0.112273	18	0.238478
Slc12a3	0.319822	0.126602	0.0115305	0.0716861	0.567957	14	0.239582
Siglecf	-0.0517823	0.0205022	0.0115471	-0.0919659	-0.0115987	18	0.239621
2810408I11Rik	-0.0846235	0.0335284	0.0116049	-0.150338	-0.0189091	16	0.239771
Mdc1	-0.0814588	0.0322834	0.0116279	-0.144733	-0.0181845	18	0.239771
Nme1	0.0403964	0.0159994	0.0115741	0.00903817	0.0717547	18	0.239771
Notch4	0.157207	0.0622819	0.011599	0.0351364	0.279277	18	0.239771
Sorbs1	0.0633276	0.0250955	0.0116204	0.0141414	0.112514	18	0.239771
3110099E03Rik	-0.0905919	0.0359299	0.0116904	-0.161013	-0.0201707	16	0.240338
Faim	-0.0534917	0.0212224	0.0117179	-0.0950868	-0.0118965	18	0.240338
Jrk	0.104046	0.0412849	0.0117292	0.0231288	0.184963	18	0.240338
Tinagl1	0.201657	0.0799935	0.0117048	0.0448729	0.358442	18	0.240338
Topors	-0.0638128	0.0253065	0.0116824	-0.113413	-0.0142129	18	0.240338
Rbbp7	0.0366176	0.0145425	0.0118034	0.00811479	0.0651203	18	0.241554
Pla2r1	0.069598	0.0276475	0.0118246	0.0154099	0.123786	18	0.241686
Csgalnact1	-0.0940362	0.0373794	0.0118789	-0.167299	-0.0207739	18	0.24249
Get4	0.0499322	0.0198533	0.0119012	0.0110205	0.0888439	18	0.242642
Gpm6b	-0.0268159	0.0106648	0.0119222	-0.0477185	-0.00591334	14	0.242766
Cep128	-0.0680124	0.027074	0.0120017	-0.121076	-0.0149483	18	0.24408
Actl9	0.0761033	0.0303023	0.0120228	0.016712	0.135495	18	0.244205
Tbrg4	0.0561918	0.0223787	0.0120408	0.0123303	0.100053	18	0.244265
Ncbp3	-0.0617299	0.0245926	0.0120695	-0.10993	-0.0135294	18	0.244543
Sos1	-0.0602696	0.0240326	0.0121476	-0.107373	-0.0131666	18	0.245819
Ralgps1	-0.033807	0.0134874	0.0121912	-0.0602418	-0.00737218	18	0.246395
Plagl2	-0.0760969	0.030381	0.0122538	-0.135643	-0.0165512	18	0.247354
Mamld1	0.0627552	0.0250737	0.0123205	0.0136117	0.111899	15	0.248392
Cox11	0.113389	0.0453452	0.0123991	0.0245142	0.202264	18	0.248906
Gkn3	-0.242503	0.0970081	0.0124254	-0.432636	-0.052371	18	0.248906
Glul	0.0676427	0.0270623	0.0124361	0.0146016	0.120684	14	0.248906
Mex3a	-0.124568	0.0497968	0.0123659	-0.222168	-0.0269682	16	0.248906
Ptch1	-0.0952849	0.0381094	0.0124089	-0.169978	-0.0205918	18	0.248906
Tmcc1	-0.0597109	0.0238894	0.0124377	-0.106533	-0.0128886	18	0.248906
Dpp8	-0.0291882	0.0116814	0.0124652	-0.0520834	-0.00629311	18	0.249151
Mark1	0.0530746	0.0212498	0.0125019	0.0114258	0.0947235	18	0.249578
Ankdd1b	-0.121727	0.0487736	0.0125685	-0.217322	-0.026133	15	0.249669
Cobll1	-0.110978	0.0444645	0.0125647	-0.198126	-0.023829	18	0.249669
Gfap	0.0650269	0.0260592	0.0125831	0.0139519	0.116102	18	0.249669
Mir100hg	-0.113362	0.0454222	0.0125697	-0.202388	-0.0243358	16	0.249669
Taf11	0.0422932	0.0169394	0.012534	0.00909271	0.0754938	18	0.249669
Cfap44	-0.105377	0.0422711	0.0126705	-0.188227	-0.0225277	15	0.249754
Chmp4c	-0.0745208	0.0298962	0.0126793	-0.133116	-0.0159253	18	0.249754
Itprid1	0.077464	0.0310559	0.012619	0.0165956	0.138332	15	0.249754
Tfam	0.0751685	0.0301547	0.0126753	0.0160664	0.134271	18	0.249754
Zfp628	0.0792534	0.0317685	0.0126057	0.0169884	0.141519	16	0.249754
Zfp948	-0.14108	0.056591	0.012668	-0.251996	-0.0301633	18	0.249754
Cdc14a	-0.0638895	0.025641	0.0127138	-0.114145	-0.013634	18	0.250129
Zfp146	-0.0609917	0.0244899	0.012757	-0.108991	-0.0129924	18	0.250676
Epha7	-0.0431652	0.0173385	0.0127906	-0.0771481	-0.00918223	18	0.25097
Glra3	-0.0918308	0.0369271	0.0128894	-0.164207	-0.0194549	18	0.25097
Gm16897	0.208532	0.0837889	0.0128184	0.0443086	0.372755	15	0.25097
Pnpla2	0.108141	0.0434677	0.0128515	0.0229463	0.193337	18	0.25097
Prkacb	-0.0327873	0.0131735	0.0128145	-0.0586069	-0.00696774	14	0.25097
Tnc	-0.127032	0.0510646	0.0128578	-0.227117	-0.0269478	18	0.25097
Vmac	0.143519	0.0577011	0.0128724	0.0304268	0.256611	18	0.25097
Zbed6	-0.111535	0.0448535	0.0128951	-0.199446	-0.0236238	16	0.25097
Cldn23	0.0925567	0.0372476	0.0129588	0.0195526	0.165561	18	0.251908
4930430F08Rik	-0.0583992	0.0235209	0.0130331	-0.104499	-0.0122991	18	0.252217
Atxn7l3	-0.0324905	0.0130839	0.0130195	-0.0581344	-0.00684646	18	0.252217
Ch25h	0.164382	0.0661887	0.0130084	0.0346547	0.29411	18	0.252217
Cryba4	0.112744	0.0454184	0.0130521	0.0237256	0.201762	16	0.252217
Elavl1	0.0305611	0.0123093	0.0130369	0.00643526	0.054687	18	0.252217
Timp3	0.0820616	0.0330653	0.0130718	0.0172549	0.146868	18	0.252299
Nrde2	0.104959	0.0423251	0.013145	0.0220029	0.187914	18	0.252949
Slc9a4	0.126838	0.0511606	0.0131676	0.0265646	0.227111	15	0.252949
Sox2	-0.176341	0.071106	0.013139	-0.315707	-0.0369762	18	0.252949
Zc4h2	-0.0446052	0.0179892	0.0131549	-0.0798634	-0.00934693	18	0.252949
Alg10b	0.0487065	0.019668	0.0132702	0.0101579	0.0872551	16	0.254619
Anapc13	-0.0696689	0.0281796	0.0134239	-0.1249	-0.014438	15	0.25533
Atp10d	0.0950426	0.0384074	0.0133389	0.0197655	0.17032	18	0.25533
Btg2	-0.508831	0.205698	0.0133728	-0.911991	-0.105671	18	0.25533
C3ar1	0.104244	0.0421987	0.0134991	0.0215365	0.186952	18	0.25533
Ctsb	-0.0253405	0.0102471	0.0134	-0.0454244	-0.00525667	18	0.25533
Dclre1b	0.105771	0.0428266	0.0135211	0.0218321	0.189709	18	0.25533
Dhx32	-0.060951	0.0246806	0.0135267	-0.109324	-0.0125779	18	0.25533
Lef1	-0.0883759	0.0357505	0.0134352	-0.158446	-0.0183062	18	0.25533
Mycbp2	-0.0516834	0.0208916	0.0133652	-0.0926301	-0.0107367	18	0.25533
Rcor2	-0.0882048	0.0357057	0.013499	-0.158187	-0.0182229	18	0.25533
Scpep1	-0.0775497	0.0313692	0.0134301	-0.139032	-0.0160671	18	0.25533
Sec31b	-0.167628	0.0678641	0.0135094	-0.300639	-0.0346165	15	0.25533
Supt3	0.051296	0.0207435	0.0134034	0.0106394	0.0919525	18	0.25533
Zfp449	-0.09276	0.037544	0.013485	-0.166345	-0.019175	18	0.25533
4930448E22Rik	0.078946	0.0320056	0.013639	0.0162163	0.141676	16	0.256557
Exd2	-0.0841789	0.0341179	0.013614	-0.151049	-0.0173089	18	0.256557
Il2rg	0.0728608	0.0295358	0.0136301	0.0149718	0.13075	18	0.256557
Med9os	-0.0951764	0.0386406	0.0137734	-0.170911	-0.0194422	16	0.257668
Rsl1	-0.148529	0.0602841	0.0137466	-0.266684	-0.0303744	16	0.257668
Sox4	-0.0722691	0.0293416	0.0137771	-0.129778	-0.0147606	18	0.257668
Tmem150b	0.0785147	0.0318598	0.013725	0.0160706	0.140959	16	0.257668
Zfp68	-0.0833131	0.0338167	0.0137525	-0.149593	-0.0170335	18	0.257668
Cd248	-0.0818148	0.0332758	0.0139447	-0.147034	-0.0165954	18	0.258639
Col11a1	-0.0446635	0.0181627	0.0139295	-0.0802618	-0.00906525	18	0.258639
Ehd3	0.077157	0.0313806	0.0139423	0.0156521	0.138662	18	0.258639
Gstt3	-0.0938761	0.0381923	0.0139719	-0.168732	-0.0190206	18	0.258639
Pla2g2c	0.142879	0.0580588	0.0138573	0.0290862	0.256672	18	0.258639
Slc35g1	0.118999	0.0484073	0.0139602	0.0241224	0.213876	18	0.258639
Tcte2	-0.0834132	0.0339232	0.013937	-0.149901	-0.0169249	18	0.258639
Traf3ip1	-0.0446148	0.018133	0.0138773	-0.0801547	-0.00907481	18	0.258639
Ube4b	-0.0284608	0.0115734	0.0139265	-0.0511442	-0.00577733	18	0.258639
1110015O18Rik	-0.0691854	0.0281589	0.0140116	-0.124376	-0.013995	16	0.25892
Pex2	0.132015	0.0537385	0.014025	0.0266897	0.237341	18	0.25892
Sulf2	0.0832042	0.0338759	0.0140436	0.0168086	0.1496	18	0.25892
Ubl5	-0.0555101	0.0226022	0.0140507	-0.0998096	-0.0112107	18	0.25892
Adamts4	-0.0815576	0.0332219	0.0140911	-0.146671	-0.0164438	18	0.259372
Mindy2	-0.0611411	0.0249162	0.0141328	-0.109976	-0.0123062	18	0.259847
Ms4a4a	0.273251	0.111418	0.0141875	0.0548752	0.491626	15	0.260264
Tgif2	0.0791094	0.0322537	0.0141779	0.0158933	0.142325	18	0.260264
Ctdnep1	0.0460522	0.0187896	0.0142485	0.00922519	0.0828792	18	0.261089
Cckbr	-0.0883107	0.0360431	0.0142799	-0.158954	-0.0176676	18	0.26137
Lsmem1	-0.193321	0.0789285	0.0143125	-0.348018	-0.0386243	15	0.261674
Map10	0.155714	0.063623	0.0143873	0.0310149	0.280412	18	0.26206
Setd3	0.0295961	0.0120921	0.0143825	0.0058961	0.0532961	18	0.26206
Thbs2	-0.0664449	0.0271517	0.014398	-0.119661	-0.0132286	18	0.26206
Zfp608	-0.0518344	0.0211757	0.014372	-0.0933379	-0.0103308	18	0.26206
2810002D19Rik	-0.118644	0.0485013	0.014437	-0.213705	-0.0235832	18	0.262184
Dlx5	-0.103413	0.042269	0.0144235	-0.186259	-0.0205671	18	0.262184
Ap3s1	-0.0594174	0.0243002	0.0144798	-0.107045	-0.0117898	16	0.262375
Plet1	0.0644175	0.0263438	0.0144747	0.0127846	0.11605	14	0.262375
Ccdc146	0.0515374	0.0210867	0.0145224	0.0102083	0.0928666	18	0.262564
Shcbp1l	-0.0694949	0.028434	0.0145224	-0.125224	-0.0137652	18	0.262564
Lims2	0.118681	0.0485713	0.0145483	0.0234827	0.213879	18	0.26274
Fsd2	0.0657448	0.0269148	0.0145778	0.0129928	0.118497	18	0.262982
Wdr19	-0.0752963	0.0308363	0.0146141	-0.135734	-0.0148582	18	0.263344
Celsr1	-0.122205	0.0500554	0.0146307	-0.220312	-0.0240981	18	0.263353
Psma6	0.0558005	0.0228621	0.0146573	0.0109915	0.100609	18	0.263541
4930581F22Rik	-0.0597601	0.0245123	0.0147703	-0.107803	-0.0117169	18	0.264751
Ccdc189	-0.0857599	0.0352153	0.0148793	-0.154781	-0.0167392	18	0.264751
Cybrd1	0.0629301	0.0258428	0.0148872	0.0122792	0.113581	18	0.264751
F11r	-0.0498967	0.0204728	0.0148007	-0.0900226	-0.00977076	18	0.264751
Fam117a	-0.0614762	0.0252126	0.0147562	-0.110892	-0.0120603	18	0.264751
H2-Eb1	0.0687024	0.0281961	0.0148265	0.013439	0.123966	18	0.264751
Heatr6	0.0337827	0.013873	0.0148857	0.00659221	0.0609732	18	0.264751
Kbtbd12	0.0563803	0.0231501	0.0148743	0.011007	0.101754	18	0.264751
Mylk4	0.157084	0.0644914	0.0148614	0.0306834	0.283485	18	0.264751
Sfr1	-0.0677542	0.0277995	0.0147995	-0.12224	-0.0132682	18	0.264751
2810025M15Rik	0.0809429	0.0332566	0.0149376	0.0157612	0.146125	18	0.265358
Tprgl	-0.0369366	0.0151965	0.0150736	-0.0667211	-0.0071521	16	0.267419
Zfp184	-0.136915	0.0563369	0.0150864	-0.247334	-0.0264971	18	0.267419
Ggta1	-0.0711562	0.0292989	0.0151561	-0.128581	-0.0137314	18	0.268361
Fancd2	0.0693282	0.028553	0.01518	0.0133654	0.125291	18	0.268493
4933433G15Rik	0.296268	0.122077	0.0152285	0.0570018	0.535534	16	0.268825
Coq4	0.0523951	0.02159	0.0152318	0.0100794	0.0947108	18	0.268825
9130008F23Rik	0.0771017	0.0317814	0.0152664	0.0148112	0.139392	18	0.268999
Dtna	-0.0276925	0.0114158	0.0152747	-0.050067	-0.0053179	18	0.268999
Cd200r4	-0.0841347	0.034708	0.0153475	-0.152161	-0.0161083	18	0.269991
Arl10	-0.0579108	0.0239047	0.015411	-0.104763	-0.0110585	18	0.270815
Cry2	-0.068042	0.0281056	0.0154803	-0.123128	-0.0129561	16	0.27174
Tigar	-0.0306113	0.0126476	0.0155066	-0.0554001	-0.00582247	18	0.271908
Acvrl1	0.0692372	0.0286322	0.0155992	0.0131192	0.125355	18	0.272958
Fads2	-0.0517688	0.0214134	0.0156237	-0.0937382	-0.00979932	18	0.272958
Odc1	0.0580976	0.0240335	0.0156335	0.0109928	0.105202	16	0.272958
Rmi2	0.160711	0.0664741	0.0156209	0.0304245	0.290998	18	0.272958
Fgfrl1	-0.109502	0.0453073	0.0156546	-0.198302	-0.0207011	18	0.273034
Hbq1a	-0.128011	0.0529795	0.0156816	-0.231849	-0.0241734	15	0.273212
Prune2	-0.0626326	0.0259275	0.0157058	-0.11345	-0.0118156	18	0.273342
Baz2b	-0.0480298	0.0198936	0.0157638	-0.0870205	-0.00903913	18	0.274058
Sdcbp2	0.144569	0.0598892	0.0157811	0.0271882	0.26195	18	0.274066
Ccdc3	0.0912142	0.0377977	0.0158123	0.017132	0.165296	18	0.274315
2410004I01Rik	-0.072762	0.0301902	0.0159475	-0.131934	-0.0135902	16	0.274807
Aplp2	-0.0204209	0.00848066	0.016043	-0.0370427	-0.0037991	18	0.274807
Arhgap31	0.13344	0.0553889	0.01599	0.0248796	0.242	18	0.274807
Chaserr	-0.0977604	0.0405766	0.015984	-0.177289	-0.0182317	16	0.274807
Col15a1	-0.104365	0.043271	0.0158702	-0.189174	-0.0195551	18	0.274807
Cracdl	0.0459608	0.0190757	0.0159791	0.00857317	0.0833484	18	0.274807
Faah	-0.039463	0.0163887	0.0160431	-0.0715843	-0.00734167	18	0.274807
Gm15743	0.24832	0.103099	0.0160156	0.0462498	0.450391	16	0.274807
Itga2b	0.0742727	0.030825	0.0159748	0.0138567	0.134689	18	0.274807
Pacc1	-0.0634721	0.0263557	0.0160275	-0.115128	-0.0118159	18	0.274807
Ppp1r3g	0.19829	0.0822506	0.0159173	0.0370821	0.359498	18	0.274807
Ptprj	0.0439681	0.018246	0.0159642	0.00820652	0.0797296	18	0.274807
B3galt6	0.117241	0.0487067	0.0160802	0.021778	0.212705	18	0.274866
Nfatc2ip	0.0560786	0.0232952	0.0160706	0.0104209	0.101736	18	0.274866
Rtl4	-0.120428	0.0500845	0.0161949	-0.218592	-0.022264	15	0.276536
Kti12	-0.0495393	0.0206171	0.0162692	-0.0899482	-0.00913043	18	0.277513
Nip7	0.0800889	0.0333541	0.0163427	0.0147161	0.145462	18	0.278475
Zic2	-0.072163	0.0300581	0.0163599	-0.131076	-0.0132503	18	0.278477
Mrpl49	-0.0348553	0.0145329	0.0164677	-0.0633392	-0.00637146	18	0.279728
S100a11	-0.0720607	0.0300447	0.0164645	-0.130947	-0.0131742	16	0.279728
Fam122a	0.0606883	0.0253157	0.0165184	0.0110703	0.110306	18	0.280085
Stam	0.0314286	0.0131108	0.0165231	0.00573186	0.0571252	18	0.280085
Gm12784	0.136956	0.0571426	0.0165421	0.024958	0.248953	16	0.280115
Ppil2	-0.0330909	0.0138093	0.0165626	-0.0601566	-0.00602516	18	0.280171
Scg2	0.0973957	0.0406598	0.016603	0.0177041	0.177087	18	0.280563
Gpr17	-0.158997	0.0664192	0.0166731	-0.289176	-0.0288175	18	0.281406
Sting1	-0.0879076	0.0367273	0.0166874	-0.159892	-0.0159234	18	0.281406
Cdc42ep2	-0.109469	0.045758	0.0167412	-0.199153	-0.0197848	18	0.281922
Gm26641	0.076862	0.0321317	0.0167526	0.013885	0.139839	16	0.281922
Gm9958	0.222348	0.0929905	0.0167985	0.0400904	0.404607	15	0.282402
Mtus2	-0.0667198	0.0279348	0.0169215	-0.121471	-0.0119685	18	0.284176
Tspan8	0.0656681	0.0275047	0.0169624	0.0117599	0.119576	14	0.28457
Guca1b	0.0687672	0.0288177	0.0170198	0.0122855	0.125249	18	0.285239
Phactr2	0.059285	0.0248494	0.0170431	0.0105812	0.107989	18	0.285337
Map3k1	-0.0549731	0.0230486	0.0170746	-0.100148	-0.00979874	18	0.285569
Gpatch8	-0.0932413	0.0391018	0.0170987	-0.169879	-0.0166032	18	0.285681
Med8	0.0415729	0.0174421	0.0171499	0.00738698	0.0757589	18	0.286242
Cdo1	0.0710678	0.0298477	0.0172652	0.0125673	0.129568	18	0.28724
Insr	0.0396384	0.0166521	0.0172949	0.00700079	0.072276	18	0.28724
Spg20	-0.0594395	0.0249623	0.0172576	-0.108365	-0.0105144	18	0.28724
U2af1l4	0.0657125	0.027599	0.0172669	0.0116195	0.119806	18	0.28724
Zfp784	0.135259	0.0568238	0.0172979	0.0238859	0.246631	16	0.28724
Lrp6	-0.047976	0.0201595	0.0173209	-0.0874879	-0.00846417	18	0.287329
P2ry1	0.145614	0.0612443	0.0174263	0.0255771	0.26565	18	0.288784
Ace2	0.0650189	0.0273566	0.0174674	0.011401	0.118637	18	0.289015
Dot1l	0.0797481	0.0335564	0.0174757	0.0139789	0.145517	18	0.289015
2700062C07Rik	0.0731168	0.0307958	0.0175849	0.0127581	0.133475	16	0.289658
Acnat1	-0.277604	0.116878	0.0175415	-0.506682	-0.0485271	15	0.289658
Mtss2	-0.0931287	0.0392166	0.0175621	-0.169992	-0.0162655	18	0.289658
Rnf113a2	0.0757127	0.0318894	0.0175857	0.0132106	0.138215	18	0.289658
Leng1	-0.184441	0.0777131	0.0176272	-0.336756	-0.0321261	16	0.289755
Shcbp1	-0.102272	0.0430909	0.017625	-0.186729	-0.0178155	18	0.289755
Rprml	0.137452	0.0579681	0.0177323	0.0238363	0.251067	18	0.291189
Amph	0.0217657	0.00918187	0.0177636	0.00376957	0.0397618	18	0.291409
Secisbp2	-0.0791738	0.0334166	0.0178218	-0.144669	-0.0136786	18	0.29207
Foxq1	-0.117632	0.0496676	0.0178657	-0.214979	-0.0202856	18	0.292494
Fbxw11	0.0191797	0.00810213	0.0179212	0.00329983	0.0350596	18	0.292876
Mlxipl	0.0516329	0.0218121	0.017925	0.00888191	0.0943839	18	0.292876
Sppl2b	0.0622212	0.0263008	0.0179935	0.0106725	0.11377	18	0.293702
Arfgap2	0.0588982	0.0249201	0.0181043	0.0100556	0.107741	18	0.294037
Il1rap	0.0976445	0.0413112	0.0180967	0.016676	0.178613	18	0.294037
Lpar5	-0.179905	0.076107	0.0180867	-0.329072	-0.0307376	15	0.294037
Ncbp1	0.044507	0.0188291	0.0180917	0.00760265	0.0814113	18	0.294037
Rubcnl	0.0873085	0.0369353	0.0180874	0.0149167	0.1597	15	0.294037
Dctn5	-0.0316924	0.0134161	0.0181635	-0.0579875	-0.00539736	18	0.294411
Nfyc	-0.0335953	0.0142202	0.0181515	-0.0614664	-0.00572431	18	0.294411
Gpr75	-0.0694018	0.0293934	0.0182191	-0.127012	-0.0117918	18	0.295019
Lcmt2	0.134008	0.0568191	0.0183486	0.0226448	0.245372	16	0.296233
Sema6d	-0.0789303	0.0334641	0.0183412	-0.144519	-0.0133419	18	0.296233
Tcp11l2	-0.0408394	0.0173151	0.0183436	-0.0747763	-0.00690255	18	0.296233
Saxo2	0.0715557	0.0303454	0.0183715	0.0120799	0.131031	18	0.296309
Prkce	0.0448623	0.0190284	0.0183908	0.00756738	0.0821572	18	0.296327
Slc2a4	0.0748052	0.0317428	0.018443	0.0125904	0.13702	18	0.296873
Hebp2	-0.0663266	0.0281619	0.0185133	-0.121523	-0.0111303	18	0.297711
Lix1l	-0.0428676	0.0182084	0.0185586	-0.0785553	-0.00717985	18	0.297852
Prkd1	0.0574153	0.0243856	0.0185486	0.00962051	0.10521	18	0.297852
Elf4	0.0662688	0.0281623	0.0186176	0.0110716	0.121466	18	0.298505
Chdh	-0.142035	0.0604316	0.0187557	-0.260479	-0.0235917	18	0.300128
Morn5	0.0757182	0.0322129	0.0187456	0.0125819	0.138854	18	0.300128
Dnaaf10	-0.0502524	0.0213915	0.0188151	-0.092179	-0.0083258	16	0.300783
Bcas3	-0.0386315	0.0164491	0.0188465	-0.0708711	-0.00639193	18	0.300906
Manba	-0.052434	0.0223355	0.0188967	-0.0962108	-0.00865722	18	0.300906
Map3k4	-0.0359952	0.0153284	0.018861	-0.0660382	-0.00595207	18	0.300906
Tfap2d	-0.0977989	0.0416575	0.0188901	-0.179446	-0.0161518	14	0.300906
4732419C18Rik	0.251859	0.107304	0.0189171	0.0415477	0.462171	16	0.300937
A430093F15Rik	0.0823786	0.0351356	0.019048	0.0135141	0.151243	18	0.301053
Cnnm1	-0.043372	0.0184964	0.0190326	-0.0796242	-0.00711977	18	0.301053
Kcnn2	0.106561	0.0454589	0.0190722	0.0174631	0.195659	18	0.301053
Kdr	-0.126375	0.0539091	0.0190671	-0.232035	-0.0207147	18	0.301053
Klhl26	0.0464668	0.0198116	0.0190048	0.00763684	0.0852968	18	0.301053
Mall	0.169786	0.0724195	0.0190535	0.0278467	0.311726	18	0.301053
Prpsap2	0.0540718	0.0230584	0.0190277	0.00887807	0.0992655	16	0.301053
Zfp568	-0.103124	0.0439826	0.0190447	-0.189329	-0.0169197	16	0.301053
Ndufv2	0.0417651	0.0178421	0.0192417	0.00679519	0.0767351	18	0.303166
Rit1	-0.0889107	0.0379833	0.0192433	-0.163357	-0.0144648	18	0.303166
Atoh7	0.0966586	0.0413202	0.019322	0.0156725	0.177645	18	0.303818
Mrpl51	-0.0337	0.0144051	0.019312	-0.0619335	-0.00546658	18	0.303818
Sox13	-0.116668	0.0498894	0.0193592	-0.21445	-0.018887	18	0.30411
Ercc4	0.0449246	0.0192344	0.0195101	0.00722586	0.0826232	18	0.304601
Gm266	-0.197	0.084328	0.0194855	-0.362279	-0.0317197	16	0.304601
Nudt17	0.0501392	0.0214618	0.0194806	0.00807479	0.0922036	18	0.304601
Or10ad1c	0.353212	0.151241	0.0195214	0.0567846	0.649639	16	0.304601
Ptgdr	-0.16561	0.0708975	0.0194959	-0.304567	-0.0266536	18	0.304601
Tmem223	0.0442436	0.0189437	0.019516	0.00711454	0.0813726	18	0.304601
Zfp235	-0.0637002	0.0272599	0.0194509	-0.117129	-0.0102718	18	0.304601
Nek1	-0.0677331	0.0290093	0.0195499	-0.12459	-0.0108759	18	0.304754
Il13ra1	-0.0674263	0.028883	0.0195715	-0.124036	-0.0108166	18	0.304799
Slco1b2	0.288735	0.123708	0.0195957	0.0462713	0.531198	18	0.304885
Cbfb	-0.0729072	0.0312927	0.0198144	-0.13424	-0.0115746	18	0.306471
Dph3	0.0721954	0.0309714	0.0197514	0.0114926	0.132898	18	0.306471
Eva1c	0.113803	0.0488593	0.0198482	0.0180409	0.209566	18	0.306471
Kcnh8	0.131971	0.0566369	0.0197999	0.0209644	0.242977	16	0.306471
Mybpc2	0.0919058	0.0394283	0.0197555	0.0146278	0.169184	18	0.306471
Pacrgl	0.0480267	0.020617	0.0198339	0.00761821	0.0884352	18	0.306471
Slc7a5	0.137562	0.0590478	0.0198233	0.0218307	0.253294	18	0.306471
Ushbp1	-0.116699	0.0500655	0.0197574	-0.214826	-0.0185722	18	0.306471
Ccdc120	-0.0699541	0.0300886	0.0200755	-0.128927	-0.0109815	18	0.308738
Cyyr1	-0.066612	0.0286598	0.0201131	-0.122784	-0.0104398	18	0.308738
Dgkz	0.061441	0.026426	0.0200709	0.00964698	0.113235	18	0.308738
E330013P04Rik	0.0817895	0.0351774	0.0200689	0.012843	0.150736	18	0.308738
Fkbp15	-0.0542936	0.0233618	0.0201236	-0.100082	-0.00850534	16	0.308738
Fmo5	0.0565346	0.0243256	0.0201211	0.00885737	0.104212	18	0.308738
Jak1	0.0180461	0.00776522	0.0201276	0.00282651	0.0332656	18	0.308738
5830454E08Rik	0.0810753	0.034938	0.0203111	0.0125982	0.149552	16	0.309074
Acat1	0.0449885	0.0193842	0.0202931	0.00699616	0.0829808	18	0.309074
Atf6	0.0514107	0.0221483	0.0202759	0.00800081	0.0948205	18	0.309074
Fgf11	-0.0881853	0.0379952	0.0202892	-0.162655	-0.013716	18	0.309074
Mgp	0.121394	0.0522631	0.0201927	0.0189602	0.223828	18	0.309074
Npy2r	-0.146859	0.0632909	0.0203203	-0.270907	-0.0228111	18	0.309074
Sema6a	-0.101115	0.0435482	0.0202376	-0.186468	-0.0157622	18	0.309074
Tacr3	-0.0897748	0.038658	0.0202178	-0.165543	-0.0140064	18	0.309074
Vdr	-0.249038	0.107197	0.020169	-0.459139	-0.0389365	18	0.309074
B3galt4	0.110538	0.0477402	0.0205904	0.0169691	0.204107	18	0.309823
Col6a1	-0.0764586	0.0330017	0.0205143	-0.141141	-0.0117764	18	0.309823
Ephb1	0.0508291	0.0219459	0.020552	0.00781603	0.0938422	18	0.309823
Gp5	0.169106	0.0729327	0.0204136	0.0261606	0.312051	18	0.309823
Htra3	-0.0679638	0.0293463	0.0205624	-0.125482	-0.0104461	18	0.309823
Lap3	-0.0785486	0.0339262	0.0205978	-0.145043	-0.0120544	18	0.309823
Pglyrp1	0.278187	0.120046	0.0204849	0.0429021	0.513473	18	0.309823
Rap2b	0.0891319	0.038449	0.0204393	0.0137732	0.164491	18	0.309823
Sox7	-0.0904119	0.039035	0.0205487	-0.166919	-0.0139047	18	0.309823
Stt3b	0.067911	0.0293251	0.0205694	0.0104348	0.125387	18	0.309823
Tdp1	-0.107986	0.046586	0.0204498	-0.199293	-0.016679	16	0.309823
Tmem236	0.0567291	0.0244751	0.0204587	0.00875876	0.1047	18	0.309823
4930447K03Rik	0.112458	0.048599	0.0206682	0.0172054	0.20771	16	0.310595
Degs1	0.0504109	0.0218118	0.0208234	0.00766047	0.0931613	18	0.311299
Eif2b4	0.0584401	0.0252836	0.0208115	0.0088852	0.107995	18	0.311299
Fktn	-0.0524076	0.0226718	0.020801	-0.0968435	-0.0079717	18	0.311299
Jdp2	0.1003	0.0433916	0.0208044	0.0152544	0.185346	18	0.311299
Msn	0.0729477	0.0315587	0.0208057	0.0110938	0.134802	18	0.311299
Pam	0.0237926	0.0102951	0.0208297	0.00361455	0.0439707	18	0.311299
Cer1	0.0605242	0.0262043	0.0209045	0.0091647	0.111884	18	0.311845
Prrg2	0.0764251	0.0330861	0.0208944	0.0115776	0.141273	18	0.311845
Arf2	0.0391921	0.0169804	0.0209945	0.00591118	0.0724729	18	0.312329
Arhgap12	-0.0614185	0.0266082	0.0209852	-0.11357	-0.00926728	18	0.312329
Pcdhb14	-0.0724907	0.0314016	0.0209713	-0.134037	-0.0109446	18	0.312329
Chchd4	0.0592495	0.0256835	0.0210599	0.00891077	0.109588	18	0.312344
Erlin1	-0.0517624	0.022443	0.0210886	-0.0957499	-0.00777495	18	0.312344
Pzp	0.0528536	0.0229107	0.021058	0.00794952	0.0977577	14	0.312344
Rasd1	0.339521	0.147212	0.0210914	0.0509914	0.628051	18	0.312344
Tedc2	0.0499953	0.0216752	0.0210793	0.00751258	0.0924779	18	0.312344
Plekha8	-0.0718857	0.0311739	0.0211128	-0.132985	-0.0107861	18	0.312377
Bsdc1	-0.0578925	0.025124	0.0212076	-0.107135	-0.00865033	18	0.313112
Ccdc39	-0.0970955	0.0421413	0.0212201	-0.179691	-0.0145	18	0.313112
Gtf3c5	-0.0407401	0.0176776	0.0211877	-0.0753875	-0.00609273	18	0.313112
Abcc8	-0.159654	0.0693455	0.0213187	-0.295568	-0.0237389	18	0.313714
Gabrd	-0.0871228	0.0378382	0.0213066	-0.161284	-0.0129612	18	0.313714
Il12rb2	0.0522181	0.0226787	0.0213059	0.00776871	0.0966674	18	0.313714
Armt1	-0.0565848	0.0245954	0.0214127	-0.104791	-0.00837873	18	0.314814
Cxcl12	-0.0742128	0.0322642	0.0214392	-0.137449	-0.0109761	18	0.314918
Zmynd10	-0.0873093	0.0379761	0.0215017	-0.161741	-0.0128775	18	0.315551
Bcat1	0.0407226	0.0177336	0.0216554	0.00596546	0.0754798	18	0.315747
Gabrr2	0.152142	0.0662413	0.021631	0.0223116	0.281973	18	0.315747
Gm7854	0.104172	0.0453692	0.0216701	0.0152503	0.193094	18	0.315747
Prmt5	-0.0304112	0.0132434	0.0216572	-0.0563679	-0.00445459	18	0.315747
Rprm	-0.101244	0.0440786	0.0216243	-0.187637	-0.0148518	18	0.315747
Spink8	0.197353	0.0859451	0.0216605	0.0289038	0.365802	18	0.315747
Sstr3	0.0662121	0.0288261	0.0216215	0.00971403	0.12271	18	0.315747
Yipf5	0.0445695	0.0193942	0.0215573	0.00655748	0.0825815	18	0.315747
Rab23	-0.0685027	0.0298421	0.0217041	-0.126992	-0.0100133	18	0.315862
Rarg	-0.103159	0.0449437	0.0217167	-0.191246	-0.0150706	18	0.315862
Adamts13	0.0744491	0.0324819	0.0219046	0.0107857	0.138112	15	0.317928
Csrnp2	-0.0514577	0.022448	0.021888	-0.0954551	-0.00746043	18	0.317928
Kcna7	0.0660533	0.0288216	0.0219173	0.00956399	0.122543	14	0.317928
Drc7	-0.0634941	0.0277153	0.0219667	-0.117815	-0.00917315	15	0.318051
Rell1	-0.0437713	0.0191054	0.0219611	-0.0812172	-0.00632533	18	0.318051
Rock1	-0.0939677	0.0410225	0.0219844	-0.17437	-0.0135651	18	0.318051
Hnrnpa0	0.092821	0.0405459	0.0220631	0.0133524	0.172289	18	0.318719
Layn	0.125544	0.0548427	0.0220697	0.0180544	0.233034	18	0.318719
Fis1	0.0573503	0.0250581	0.0220974	0.00823726	0.106463	18	0.318836
Igfbp5	-0.0792317	0.0346254	0.0221228	-0.147096	-0.0113671	18	0.318921
Wnt7a	-0.126384	0.0552401	0.0221426	-0.234653	-0.0181159	18	0.318925
Mcemp1	0.110062	0.0481505	0.022267	0.0156884	0.204435	18	0.320149
Zfp560	-0.0888349	0.0388639	0.0222664	-0.165007	-0.012663	18	0.320149
Pabpc4	0.0400792	0.0175458	0.0223562	0.00569005	0.0744684	16	0.321149
Nudt6	0.0812616	0.0355826	0.0223865	0.011521	0.151002	18	0.3213
Ccdc190	-0.125898	0.0551444	0.022427	-0.233979	-0.0178168	15	0.321315
Ttc14	-0.0629621	0.0275751	0.0224129	-0.117008	-0.0089159	18	0.321315
Map6	-0.0818896	0.0358851	0.0224896	-0.152223	-0.0115561	18	0.321423
Pou3f4	-0.148584	0.0651012	0.0224681	-0.27618	-0.0209884	18	0.321423
Zswim3	-0.104203	0.0456643	0.0224937	-0.193703	-0.0147022	18	0.321423
Galnt14	0.0581208	0.0254823	0.0225583	0.00817648	0.108065	18	0.322064
Rsph4a	-0.0788705	0.0345913	0.0226036	-0.146668	-0.0110728	18	0.322428
Vps13a	-0.0729885	0.0320169	0.0226261	-0.13574	-0.0102366	18	0.322467
Gm16364	-0.0740341	0.0324956	0.0227097	-0.137724	-0.0103439	16	0.322811
Sec14l4	-0.0521327	0.0228758	0.0226703	-0.0969684	-0.00729695	18	0.322811
Tmem44	-0.0523348	0.0229711	0.0227095	-0.0973573	-0.00731223	18	0.322811
Galnt18	0.0798444	0.0350814	0.0228474	0.0110862	0.148603	18	0.324485
Flt1	-0.0676048	0.0297205	0.0229246	-0.125856	-0.00935379	18	0.325026
Gtf2b	0.05224	0.022978	0.0229972	0.00720399	0.0972761	18	0.325026
Katnal2	-0.0805723	0.0354468	0.0230232	-0.150047	-0.0110979	18	0.325026
Lgr4	-0.0750836	0.0330374	0.0230451	-0.139836	-0.0103315	18	0.325026
Plxnd1	-0.101398	0.0446042	0.0230084	-0.188821	-0.0139759	18	0.325026
Prokr2	-0.0779472	0.0342821	0.022984	-0.145139	-0.0107555	18	0.325026
Prtn3	0.0825619	0.0363232	0.0230275	0.0113697	0.153754	18	0.325026
Tbc1d30	-0.0525978	0.0231329	0.0229824	-0.0979374	-0.00725825	18	0.325026
Ifi44	-0.0799051	0.0351702	0.0230893	-0.148838	-0.0109727	18	0.325248
Mnat1	0.057579	0.0253455	0.0231008	0.00790271	0.107255	18	0.325248
Anxa2	0.0963881	0.0424546	0.0231844	0.0131787	0.179598	18	0.326143
Mapkapk5	0.0269258	0.0118693	0.023297	0.00366243	0.0501892	18	0.327445
Abca8b	-0.0963897	0.0425556	0.0235109	-0.179797	-0.0129822	18	0.327457
Adam17	-0.0669354	0.0295507	0.0235062	-0.124854	-0.00901715	16	0.327457
Brf2	0.054332	0.0239887	0.023519	0.00731495	0.101349	18	0.327457
Gli3	-0.087208	0.0384877	0.0234594	-0.162642	-0.0117735	18	0.327457
Nudt7	0.0791699	0.0349402	0.0234594	0.0106884	0.147651	18	0.327457
Pigw	0.110725	0.0488584	0.0234371	0.0149638	0.206485	15	0.327457
Plcb4	-0.0479799	0.0211556	0.0233319	-0.089444	-0.00651575	18	0.327457
Ppp2r5d	-0.0355368	0.0156816	0.0234428	-0.0662722	-0.00480135	18	0.327457
Rgs13	-0.0669451	0.0295286	0.0233825	-0.12482	-0.00907009	18	0.327457
Rimbp3	0.0683375	0.0301486	0.0234092	0.00924732	0.127428	16	0.327457
Vil1	-0.129002	0.0569528	0.0235088	-0.240627	-0.0173762	18	0.327457
4930522L14Rik	-0.11843	0.0523222	0.0236061	-0.22098	-0.0158806	15	0.328109
Kcnk9	-0.0485802	0.0214612	0.0235971	-0.0906434	-0.00651695	18	0.328109
1700007F19Rik	-0.157801	0.0698229	0.0238203	-0.294651	-0.0209505	16	0.328875
4930520O04Rik	0.192941	0.0853845	0.0238413	0.0255908	0.360292	16	0.328875
A230006K03Rik	-0.0771767	0.0341594	0.023864	-0.144128	-0.0102255	16	0.328875
Adam1b	0.0640361	0.0283471	0.0238833	0.00847684	0.119595	18	0.328875
Ajap1	-0.0465035	0.0205682	0.0237628	-0.0868164	-0.00619059	18	0.328875
Il10ra	-0.0627588	0.0277647	0.0237974	-0.117177	-0.00834107	18	0.328875
Lrrc42	-0.0752456	0.0332752	0.02374	-0.140464	-0.0100274	18	0.328875
P4hb	0.0452851	0.0200381	0.0238246	0.00601108	0.0845592	18	0.328875
Prim1	-0.0631993	0.0279654	0.0238268	-0.118011	-0.00838814	18	0.328875
Snf8	0.0573032	0.0253644	0.0238714	0.00758979	0.107017	18	0.328875
Zfp947	-0.101965	0.0451022	0.0237742	-0.190364	-0.0135665	15	0.328875
Eef1b2	0.0401648	0.017786	0.0239316	0.00530488	0.0750248	18	0.329262
Ncf1	0.0973109	0.0431057	0.023977	0.0128254	0.181796	18	0.32933
Zfp874b	-0.132537	0.0587059	0.0239681	-0.247598	-0.0174754	16	0.32933
Asap3	-0.0742253	0.0328953	0.0240449	-0.138699	-0.00975173	18	0.329429
Itpripl2	0.0708757	0.031408	0.0240323	0.00931712	0.132434	16	0.329429
Qpctl	0.0554083	0.0245516	0.0240202	0.00728795	0.103529	18	0.329429
Lratd2	-0.162845	0.0722068	0.0241174	-0.304367	-0.0213219	18	0.330146
Sema4g	-0.074	0.0328253	0.0241733	-0.138336	-0.00966373	18	0.330633
Ccr3	0.0753133	0.0334389	0.0243052	0.00977437	0.140852	14	0.331884
Sh3d19	-0.0482777	0.0214352	0.0243056	-0.0902898	-0.0062655	18	0.331884
Mtag2	0.0925896	0.0411229	0.0243517	0.0119902	0.173189	18	0.331957
Usp39	0.0298067	0.0132371	0.0243377	0.00386248	0.0557509	18	0.331957
Flt4	0.0845328	0.0375608	0.0244135	0.010915	0.158151	18	0.332171
Frmd3	-0.0688959	0.030616	0.0244285	-0.128902	-0.00888959	18	0.332171
Plekhd1	-0.0742314	0.0329826	0.0244095	-0.138876	-0.00958668	16	0.332171
Cad	0.0779396	0.0346438	0.0244653	0.010039	0.14584	18	0.332394
Hcst	0.11662	0.0518528	0.0245093	0.0149899	0.218249	14	0.332714
Fchsd2	-0.0839004	0.0373129	0.0245403	-0.157032	-0.0107685	18	0.332858
Cpa6	-0.0786302	0.0350008	0.0246704	-0.147231	-0.0100299	18	0.334054
Rasgrp3	-0.108726	0.0483967	0.0246688	-0.203581	-0.0138699	18	0.334054
Tomm22	0.0428265	0.019066	0.0246901	0.00545773	0.0801952	16	0.334054
Pgr15l	0.150496	0.0670464	0.0247901	0.0190877	0.281905	15	0.334852
Zbed3	-0.0857146	0.0381826	0.0247769	-0.160551	-0.0108782	18	0.334852
Urb2	-0.0671428	0.0299265	0.0248589	-0.125798	-0.00848791	18	0.335502
Aox1	0.1102	0.0491694	0.0250113	0.0138296	0.20657	18	0.336001
Drosha	-0.0342929	0.0152922	0.024929	-0.0642651	-0.00432062	18	0.336001
Mak	-0.103999	0.0464119	0.0250402	-0.194965	-0.0130333	18	0.336001
Ntrk3	0.0448708	0.0200205	0.0250107	0.00563125	0.0841103	18	0.336001
Pld2	-0.0721063	0.0321749	0.0250211	-0.135168	-0.00904476	18	0.336001
Thrsp	0.100974	0.045056	0.0250214	0.0126656	0.189282	18	0.336001
Tnfaip3	-0.10054	0.0448505	0.0249822	-0.188446	-0.012635	18	0.336001
Shisa2	-0.100395	0.0448139	0.0250737	-0.188229	-0.0125614	18	0.336174
Crnkl1	-0.0768652	0.0343386	0.0251916	-0.144168	-0.0095629	18	0.337175
Fam209	-0.0415123	0.0185425	0.0251714	-0.0778549	-0.00516961	14	0.337175
Slc23a3	0.123689	0.0552636	0.0252105	0.0153742	0.232003	18	0.337175
Eif3g	0.0535931	0.0239511	0.0252469	0.00664977	0.100536	18	0.337385
Mfsd4b4	0.0947124	0.0423547	0.0253404	0.0116988	0.177726	16	0.338331
Nbl1	0.115733	0.0517616	0.0253592	0.0142821	0.217184	18	0.338331
A230083G16Rik	-0.0824534	0.0369239	0.0255448	-0.154823	-0.0100839	15	0.339417
Acadsb	-0.0884747	0.0395989	0.0254651	-0.166087	-0.0108623	18	0.339417
Fstl4	0.110927	0.0496591	0.0254981	0.0135971	0.208257	18	0.339417
Pde6d	-0.0305004	0.0136583	0.0255424	-0.0572703	-0.00373057	18	0.339417
Suclg1	0.0287655	0.0128815	0.0255433	0.00351822	0.0540129	18	0.339417
Armcx6	-0.0542284	0.024292	0.0255914	-0.10184	-0.00661696	18	0.339482
Pi15	-0.0943249	0.0422476	0.0255708	-0.177129	-0.0115211	18	0.339482
Bud13	0.0527618	0.0236454	0.0256564	0.00641761	0.099106	18	0.339885
Gm46404	0.103867	0.0465616	0.0256984	0.0126077	0.195126	16	0.339885
N4bp1	-0.0676967	0.0303486	0.0257052	-0.127179	-0.00821452	18	0.339885
Sin3a	-0.0518762	0.023255	0.0256973	-0.0974552	-0.00629726	18	0.339885
Mis12	-0.0826644	0.0370644	0.0257279	-0.155309	-0.0100196	18	0.339909
Pbx2	-0.0747321	0.033513	0.0257511	-0.140416	-0.00904787	18	0.33994
Atg16l2	-0.0784376	0.0351812	0.0257786	-0.147392	-0.00948367	18	0.340027
Edn1	-0.154444	0.0693041	0.025847	-0.290278	-0.0186109	18	0.340155
Klhl28	-0.0894777	0.0401481	0.0258343	-0.168166	-0.010789	18	0.340155
Vgll3	-0.0673583	0.0302266	0.0258509	-0.126601	-0.00811523	16	0.340155
Dtwd1	0.0848838	0.0381302	0.0260036	0.01015	0.159618	18	0.341887
Uba2	0.0413172	0.0185673	0.0260632	0.00492599	0.0777084	18	0.342119
Zfp940	-0.0650984	0.029251	0.0260467	-0.122429	-0.00776763	18	0.342119
Vcam1	-0.0506208	0.0227617	0.0261522	-0.0952329	-0.00600865	18	0.342769
Zfp110	-0.0467778	0.0210341	0.0261548	-0.0880038	-0.00555176	18	0.342769
Armcx2	-0.0414625	0.0186568	0.0262579	-0.0780293	-0.00489579	18	0.343355
Cd48	0.0728405	0.0327861	0.0263041	0.00858103	0.1371	18	0.343355
Il1rl2	0.139976	0.0630134	0.026326	0.016472	0.26348	18	0.343355
Syt10	-0.0974267	0.0438296	0.0262258	-0.183331	-0.0115222	18	0.343355
Zfp428	0.0970465	0.0436835	0.0263116	0.0114284	0.182665	18	0.343355
Zmym1	-0.199742	0.0898973	0.0262909	-0.375937	-0.0235462	18	0.343355
Cabp7	0.125856	0.056668	0.0263554	0.0147887	0.236923	18	0.343463
2810429I04Rik	0.0702506	0.0316363	0.0263801	0.00824461	0.132257	16	0.34351
C2cd5	-0.0651009	0.029343	0.0265124	-0.122612	-0.0075898	18	0.344005
Gins1	0.160174	0.0721666	0.0264526	0.01873	0.301618	18	0.344005
Gtf2h2	0.0514427	0.0231834	0.0264904	0.00600409	0.0968814	18	0.344005
Nbr1	-0.015078	0.00679663	0.0265236	-0.0283992	-0.00175689	18	0.344005
Oxa1l	-0.0434309	0.0195748	0.0265061	-0.0817969	-0.005065	18	0.344005
Cntn5	-0.0933138	0.0420941	0.0266373	-0.175817	-0.0108109	15	0.344656
Esam	0.0482522	0.0217666	0.026637	0.00559039	0.0909141	18	0.344656
Tmprss7	0.0758731	0.0342209	0.0266122	0.00880143	0.142945	15	0.344656
Hectd2os	0.209283	0.0944343	0.0266798	0.0241947	0.394371	16	0.344932
Cnot11	0.0557749	0.0251889	0.0268105	0.00640557	0.105144	18	0.346142
Tnfaip1	-0.0308994	0.0139552	0.0268159	-0.0582511	-0.00354773	18	0.346142
Bloc1s2	0.0412404	0.0186281	0.0268373	0.00472992	0.0777508	16	0.346143
Susd6	0.066761	0.0301599	0.0268585	0.00764867	0.125873	18	0.346143
Micall1	-0.0876526	0.0396165	0.02693	-0.165299	-0.0100058	16	0.34679
Nppc	0.130665	0.0590927	0.0270227	0.0148456	0.246485	18	0.346992
Pkp2	0.241454	0.109172	0.0269891	0.0274799	0.455428	18	0.346992
Sephs2	0.0846813	0.038293	0.0270077	0.00962847	0.159734	18	0.346992
Sft2d3	0.0994333	0.0449706	0.0270309	0.0112925	0.187574	16	0.346992
Recql5	0.0564471	0.025533	0.027053	0.00640336	0.106491	18	0.347003
Abcg2	0.099533	0.0450818	0.0272561	0.0111743	0.187892	18	0.349058
Gdap1	-0.0485651	0.0219959	0.0272498	-0.0916762	-0.00545401	18	0.349058
Mapre2	-0.0412368	0.0186883	0.0273449	-0.0778653	-0.00460844	18	0.349646
Ugt8a	-0.0704721	0.0319371	0.0273426	-0.133068	-0.00787655	18	0.349646
Colgalt2	0.0694149	0.03148	0.0274507	0.00771526	0.131115	18	0.350261
Gm14057	-0.203259	0.0921681	0.0274325	-0.383905	-0.0226129	16	0.350261
Sash1	-0.061632	0.0279516	0.0274576	-0.116416	-0.00684777	18	0.350261
Tcf23	0.219276	0.0994965	0.0275346	0.0242662	0.414285	18	0.350695
Txndc2	0.0713822	0.0323879	0.0275258	0.00790314	0.134861	18	0.350695
Hyal3	0.104385	0.0473732	0.027562	0.0115354	0.197235	18	0.35077
Casp2	-0.0385721	0.0175169	0.0276653	-0.0729045	-0.00423971	18	0.351171
Cnih2	0.0880927	0.0400537	0.0278522	0.00958876	0.166597	18	0.351171
Dbf4	0.0697434	0.0316641	0.027623	0.00768284	0.131804	18	0.351171
Kat8	0.0678435	0.0308445	0.02784	0.0073894	0.128298	18	0.351171
Klhl18	-0.0858769	0.0390117	0.0277139	-0.162338	-0.0094154	18	0.351171
Leo1	-0.0605879	0.0275459	0.0278408	-0.114577	-0.00659886	18	0.351171
Nap1l2	-0.0373137	0.0169509	0.0277163	-0.0705369	-0.00409051	18	0.351171
Nme7	-0.0378562	0.0172209	0.02793	-0.0716085	-0.0041038	18	0.351171
Nqo1	-0.057096	0.0259721	0.0279234	-0.108	-0.00619165	18	0.351171
Pbx3	-0.0719235	0.032693	0.0278095	-0.136001	-0.00784629	18	0.351171
Pcdh12	-0.270288	0.122878	0.0278322	-0.511125	-0.0294514	18	0.351171
Pithd1	0.030876	0.0140422	0.0278917	0.00335387	0.0583981	18	0.351171
Ptpn12	-0.0860471	0.0391173	0.0278267	-0.162716	-0.00937863	18	0.351171
Slc16a2	-0.0848428	0.0385705	0.0278293	-0.16044	-0.0092461	18	0.351171
Tead4	0.117222	0.0532735	0.0277798	0.0128079	0.221636	18	0.351171
Zzef1	0.0274335	0.0124803	0.0279385	0.00297262	0.0518945	18	0.351171
Zfp790	-0.0921347	0.0419252	0.0279778	-0.174307	-0.00996282	18	0.351394
Pmvk	-0.0413228	0.0188119	0.0280466	-0.0781934	-0.00445222	18	0.351986
Fank1	-0.0435083	0.0198151	0.0281123	-0.0823451	-0.00467144	18	0.352269
Ropn1	0.0782154	0.0356215	0.0281108	0.00839857	0.148032	18	0.352269
Arhgef2	-0.0316945	0.0144408	0.0281783	-0.0599979	-0.00339114	18	0.352608
Gtf3c3	0.0503089	0.0229329	0.0282538	0.00536127	0.0952566	18	0.352608
Msh2	-0.0624138	0.0284521	0.0282611	-0.118179	-0.00664864	18	0.352608
Pgp	0.0253875	0.011572	0.0282451	0.00270672	0.0480683	18	0.352608
Spon1	0.0339058	0.0154559	0.0282567	0.00361267	0.0641989	18	0.352608
Tsr3	0.0456013	0.020789	0.0282693	0.00485559	0.0863471	18	0.352608
Maneal	-0.0538252	0.0245463	0.0283212	-0.101935	-0.00571544	18	0.352986
Ahnak	0.100802	0.0460131	0.0284711	0.0106184	0.190986	18	0.354312
Nkx2-9	0.102372	0.046727	0.0284626	0.0107886	0.193955	14	0.354312
Mrpl47	0.0616302	0.0281502	0.0285725	0.00645685	0.116804	18	0.355302
AI661453	0.150188	0.0686124	0.0286013	0.0157105	0.284666	18	0.35539
Tmem199	0.0414137	0.0189223	0.0286248	0.00432662	0.0785009	18	0.35541
Eif2s2	0.0441809	0.0201934	0.0286775	0.00460261	0.0837591	18	0.355794
Ucp2	0.188406	0.0861359	0.0287197	0.0195829	0.357229	18	0.356045
Arl4c	-0.0549266	0.0251287	0.0288294	-0.104178	-0.00567527	18	0.35605
Bbs9	-0.0655401	0.0299784	0.0287979	-0.124297	-0.00678346	18	0.35605
Klk10	0.0493252	0.0225592	0.0287805	0.00511	0.0935403	14	0.35605
Tmem52	0.317124	0.145071	0.0288167	0.0327892	0.601459	14	0.35605
Tsc22d2	-0.0748279	0.034232	0.0288225	-0.141921	-0.00773442	18	0.35605
Setd1b	-0.0822647	0.0376435	0.0288622	-0.156045	-0.00848482	18	0.356186
Fam219aos	0.081848	0.037461	0.0288973	0.00842578	0.15527	18	0.356236
Smim13	-0.0368924	0.0168866	0.02891	-0.0699895	-0.00379523	16	0.356236
1700025G04Rik	0.033826	0.0154886	0.0289677	0.00346885	0.0641831	18	0.356245
Cd200r1	-0.0800382	0.0366757	0.0290857	-0.151921	-0.00815518	18	0.356245
Chst11	0.0671048	0.030737	0.0290216	0.00686139	0.127348	18	0.356245
Clk1	-0.162977	0.0746357	0.0289893	-0.30926	-0.0166936	18	0.356245
Dync1li1	0.0280181	0.0128285	0.0289591	0.00287461	0.0531615	18	0.356245
Kri1	0.0435198	0.0199319	0.0290044	0.00445404	0.0825856	18	0.356245
Raly	0.056892	0.0260672	0.0290717	0.00580121	0.107983	18	0.356245
Tbc1d4	0.116831	0.0535308	0.0290725	0.0119127	0.22175	18	0.356245
Cit	-0.0672204	0.0308187	0.0291721	-0.127624	-0.00681676	18	0.356767
St3gal1	-0.0805895	0.036946	0.029163	-0.153002	-0.00817663	18	0.356767
9430037G07Rik	0.146104	0.0671642	0.0296053	0.014465	0.277744	16	0.357032
Cntn4	-0.0686157	0.0314847	0.0293068	-0.130324	-0.00690683	18	0.357032
Ddx25	0.0371947	0.0170825	0.0294534	0.00371373	0.0706758	18	0.357032
Depdc1a	-0.0423128	0.0194518	0.0296102	-0.0804377	-0.00418801	16	0.357032
Dync1h1	0.0239886	0.0110034	0.0292497	0.00242229	0.0455548	18	0.357032
Gapvd1	-0.0163513	0.00751676	0.0296068	-0.0310839	-0.00161871	18	0.357032
Lhfp	0.0730296	0.0335686	0.02959	0.00723644	0.138823	18	0.357032
Morc3	-0.0455108	0.0208899	0.0293611	-0.0864543	-0.00456736	18	0.357032
Podxl	0.0872798	0.0400452	0.0292922	0.00879264	0.165767	18	0.357032
Ppp1r9b	0.0379846	0.0174461	0.0294612	0.00379096	0.0721783	15	0.357032
Pstk	0.111354	0.0511096	0.0293516	0.0111811	0.211527	18	0.357032
Qki	-0.0444927	0.0204437	0.0295286	-0.0845616	-0.00442386	18	0.357032
Skp2	-0.0820651	0.0377029	0.0295084	-0.155961	-0.00816882	18	0.357032
Socs3	-0.158204	0.0725686	0.0292534	-0.300435	-0.0159717	18	0.357032
Stard13	0.0528694	0.0242993	0.0295736	0.00524358	0.100495	18	0.357032
Tmem251	0.0978182	0.0449041	0.0293776	0.00980786	0.185829	15	0.357032
Ttc8	-0.0423328	0.0194465	0.0294888	-0.0804472	-0.00421843	18	0.357032
Wars2	-0.0406052	0.0186391	0.0293688	-0.0771371	-0.00407332	18	0.357032
Zc3h10	-0.0919177	0.0422148	0.029452	-0.174657	-0.0091783	18	0.357032
4930550C14Rik	0.0705954	0.0324715	0.0296999	0.00695233	0.134238	18	0.35732
Catsperd	0.0522668	0.0240355	0.0296623	0.00515816	0.0993755	18	0.35732
Chrm4	-0.130374	0.0599661	0.0296954	-0.247905	-0.0128427	18	0.35732
Acad8	-0.033339	0.0153394	0.029749	-0.0634037	-0.00327424	18	0.357383
Ifnar1	-0.0557631	0.0256549	0.0297364	-0.106046	-0.0054804	18	0.357383
Galm	-0.0975094	0.0448808	0.0298081	-0.185474	-0.00954464	18	0.357829
Ankrd26	-0.0832989	0.0383897	0.0300202	-0.158541	-0.00805646	18	0.3592
Ciao3	0.0566166	0.0260879	0.0299902	0.00548514	0.107748	18	0.3592
Pde10a	0.12715	0.0585918	0.0299988	0.0123126	0.241988	18	0.3592
Tnfaip6	0.203786	0.0939253	0.0300325	0.0196958	0.387876	18	0.3592
Zfp775	0.0761208	0.0350775	0.0300011	0.00737021	0.144871	18	0.3592
Amer2	-0.0538705	0.0248375	0.0300888	-0.102551	-0.00518994	18	0.359608
Bmp8b	0.173185	0.0798934	0.0301812	0.0165971	0.329773	18	0.359657
E230016M11Rik	0.0764746	0.0352761	0.0301676	0.00733459	0.145615	16	0.359657
Fscn2	0.140397	0.064761	0.030165	0.0134673	0.267326	14	0.359657
Tmem50b	-0.0573574	0.0264576	0.0301666	-0.109213	-0.0055014	18	0.359657
Kcna1	0.0365031	0.0168432	0.0302172	0.00349104	0.0695151	18	0.359824
Arap1	-0.0728229	0.0336069	0.0302424	-0.138691	-0.00695453	18	0.35986
4930523C07Rik	-0.0814388	0.0376142	0.0303794	-0.155161	-0.00771631	18	0.359914
Eaf2	0.0543949	0.0251213	0.0303656	0.00515802	0.103632	18	0.359914
Fyttd1	0.0424579	0.0196083	0.0303646	0.00402632	0.0808895	18	0.359914
Gm5176	-0.206145	0.0951621	0.0302919	-0.392659	-0.0196309	15	0.359914
Ldlrad3	-0.105502	0.0487268	0.0303748	-0.201004	-0.00999893	18	0.359914
Tvp23a	-0.0580013	0.0267752	0.0302932	-0.11048	-0.00552296	18	0.359914
Septin7	-0.0710082	0.0328061	0.0304275	-0.135307	-0.00670938	14	0.35996
Sh3tc2	0.0886959	0.0409758	0.030419	0.00838478	0.169007	18	0.35996
Klf15	0.120847	0.0558516	0.0304863	0.0113798	0.230314	18	0.360132
Pidd1	0.0994711	0.0459688	0.0304735	0.0093738	0.189568	18	0.360132
Zfp109	-0.0721829	0.0333664	0.0305148	-0.13758	-0.00678604	18	0.360207
Trip10	0.040405	0.0186825	0.0305625	0.00378803	0.077022	18	0.360509
Esyt3	-0.145611	0.0673855	0.0307055	-0.277684	-0.013538	18	0.360889
Mrpl19	0.0450062	0.0208181	0.0306271	0.00420358	0.0858089	18	0.360889
Ndufb1	0.0667976	0.0309024	0.0306515	0.00623005	0.127365	16	0.360889
Ppig	-0.0464969	0.0215174	0.0307033	-0.0886702	-0.00432355	18	0.360889
Tti2	0.0345019	0.015963	0.0306669	0.00321501	0.0657888	18	0.360889
Frmd4b	-0.0558786	0.0258766	0.0308167	-0.106596	-0.00516153	18	0.361675
Spef2	0.051913	0.0240382	0.0308035	0.00479893	0.099027	18	0.361675
Elf5	0.116979	0.0541902	0.0308751	0.0107684	0.22319	18	0.361926
Smad4	0.0205169	0.00950478	0.0308826	0.00188783	0.0391459	18	0.361926
Mex3d	-0.127723	0.0591935	0.0309496	-0.24374	-0.0117059	18	0.362251
Pam16	0.0497946	0.0230781	0.0309548	0.0045623	0.0950269	16	0.362251
Dcstamp	0.0975163	0.0452161	0.0310313	0.00889435	0.186138	18	0.362365
Phtf1	-0.0444211	0.0205917	0.0309874	-0.0847801	-0.00406214	18	0.362365
Zmiz1	0.0951407	0.0441097	0.0310128	0.00868719	0.181594	18	0.362365
Ggcx	0.0433455	0.020111	0.0311372	0.0039287	0.0827622	18	0.363081
Pak6	0.0965537	0.0447935	0.0311204	0.00876009	0.184347	18	0.363081
Acox3	-0.113231	0.0525503	0.0311843	-0.216227	-0.0102341	18	0.36337
Bop1	0.0572624	0.0266056	0.0313762	0.00511637	0.109408	18	0.363617
Ntsr2	0.0403885	0.0187654	0.0313749	0.00360898	0.0771681	18	0.363617
Nufip1	0.0514513	0.0239045	0.0313686	0.00459926	0.0983033	18	0.363617
Sec24d	0.0416596	0.0193571	0.0313844	0.00372043	0.0795987	18	0.363617
Slc25a48	0.0919573	0.0427386	0.0314272	0.00819117	0.175723	18	0.363617
Sorl1	0.0631844	0.0293642	0.0314169	0.00563169	0.120737	18	0.363617
Tfap2b	-0.07712	0.0358116	0.0312802	-0.147309	-0.0069305	18	0.363617
Them4	-0.0493876	0.0229379	0.0313106	-0.0943451	-0.00443019	16	0.363617
Tpbg	0.137812	0.0640133	0.0313292	0.0123483	0.263276	18	0.363617
Trp53bp2	0.0640583	0.0297724	0.0314287	0.00570553	0.122411	18	0.363617
Anks3	0.0336704	0.0156616	0.0315657	0.00297419	0.0643665	18	0.363815
Chd9	-0.0865822	0.0402637	0.0315253	-0.165498	-0.00766678	18	0.363815
Naa60	-0.0313671	0.0145937	0.0316058	-0.0599703	-0.002764	18	0.363815
Nmnat3	0.0736917	0.0342698	0.0315284	0.00652412	0.140859	18	0.363815
Nt5c	-0.0569601	0.0264891	0.0315298	-0.108878	-0.00504239	18	0.363815
Pcdhb11	-0.0581013	0.0270348	0.0316245	-0.111089	-0.00511394	18	0.363815
Pnoc	0.0706793	0.0328806	0.0315889	0.00623451	0.135124	18	0.363815
Rspo2	0.0603219	0.0280673	0.0316197	0.00531096	0.115333	18	0.363815
Cyp1a1	0.0545304	0.0253928	0.0317552	0.00476151	0.104299	18	0.364965
Wdr73	0.0572889	0.0266795	0.0317692	0.00499809	0.10958	18	0.364965
Nek2	-0.168375	0.078427	0.0318012	-0.322089	-0.0146608	18	0.365076
Lima1	0.0546212	0.025454	0.0318828	0.00473222	0.10451	18	0.365497
Stx5a	0.0395468	0.0184277	0.031869	0.00342913	0.0756644	18	0.365497
Cwh43	0.0859979	0.0400859	0.0319257	0.00743094	0.164565	18	0.365686
E030024N20Rik	-0.121916	0.0568346	0.0319442	-0.23331	-0.0105226	16	0.365686
2610035F20Rik	0.0668294	0.0311866	0.0321222	0.00570475	0.127954	15	0.366848
Angpt1	-0.0795406	0.0371293	0.0321727	-0.152313	-0.00676848	18	0.366848
Bcl2l1	0.0857765	0.0400474	0.0322034	0.00728515	0.164268	18	0.366848
Cxxc4	-0.0540821	0.0252467	0.032182	-0.103565	-0.00459942	18	0.366848
Htr5b	0.238654	0.111404	0.0321744	0.0203059	0.457002	18	0.366848
Mroh4	0.0800661	0.0373723	0.0321621	0.00681769	0.153314	17	0.366848
Tmem266	-0.0662455	0.0309212	0.0321615	-0.12685	-0.00564108	18	0.366848
Oxct1	-0.0410561	0.0191737	0.0322521	-0.0786359	-0.00347636	18	0.367146
Coprs	-0.0410052	0.0191626	0.0323663	-0.0785631	-0.00344722	18	0.367676
Mcts1	0.0704153	0.0329013	0.0323388	0.00592991	0.134901	18	0.367676
P2rx1	0.0581299	0.0271637	0.0323562	0.00488998	0.11137	18	0.367676
Arx	-0.0992853	0.0464178	0.0324398	-0.190263	-0.00830809	18	0.367741
Kat2b	-0.0468738	0.0219093	0.0323992	-0.0898152	-0.00393243	18	0.367741
Naa20	0.0628614	0.0293879	0.0324338	0.00526219	0.120461	16	0.367741
Tbxa2r	0.135878	0.0635429	0.0324873	0.011336	0.26042	18	0.368023
E2f6	-0.0863306	0.0403901	0.032564	-0.165494	-0.00716737	18	0.368125
Fbxl8	0.0701372	0.032809	0.0325376	0.00583275	0.134442	18	0.368125
Ntf3	-0.187321	0.0876284	0.0325435	-0.359069	-0.0155721	18	0.368125
Gdnf	-0.0834021	0.0390348	0.0326301	-0.159909	-0.00689519	18	0.368616
Dbr1	0.0704646	0.0329941	0.0327061	0.00579734	0.135132	18	0.369098
Lrig1	-0.0725022	0.0339505	0.0327181	-0.139044	-0.0059604	18	0.369098
Bccip	0.0556179	0.0260497	0.032755	0.00456154	0.106674	18	0.369204
Wdr48	-0.0340585	0.0159535	0.0327728	-0.0653269	-0.00279015	18	0.369204
Acbd6	0.0413523	0.0193836	0.0328945	0.0033612	0.0793434	18	0.370063
Vps35l	-0.0459714	0.0215464	0.0328757	-0.0882016	-0.0037412	18	0.370063
Smim11	-0.0667165	0.0312881	0.0329799	-0.12804	-0.00539294	18	0.370768
Alpl	-0.126031	0.0591318	0.0330605	-0.241927	-0.0101343	18	0.370794
Fkbpl	0.0883916	0.0414752	0.0330733	0.00710174	0.169681	18	0.370794
Sall2	-0.0803783	0.0377054	0.0330278	-0.15428	-0.0064771	18	0.370794
Vezf1	-0.0420733	0.0197411	0.0330683	-0.0807652	-0.00338144	18	0.370794
Ezh1	-0.0994063	0.0466885	0.0332428	-0.190914	-0.00789851	18	0.372209
Med31	-0.0681986	0.0320315	0.0332452	-0.130979	-0.00541799	18	0.372209
Mob3a	-0.0972227	0.0456715	0.0332758	-0.186737	-0.00770826	18	0.372296
Angpt2	-0.111838	0.0525583	0.0333469	-0.21485	-0.00882547	18	0.372835
Mfap3	-0.136362	0.0641019	0.0333979	-0.261999	-0.0107244	18	0.373149
0610030E20Rik	0.0366086	0.0172179	0.0334874	0.00286208	0.0703552	18	0.373392
Cadm1	0.0429043	0.0201881	0.0335676	0.00333636	0.0824723	18	0.373392
Lpin1	-0.0583407	0.0274441	0.03352	-0.11213	-0.0045512	18	0.373392
Lppos	0.0707998	0.0333141	0.0335682	0.00550539	0.136094	16	0.373392
Mrap	-0.0651339	0.0306341	0.0334873	-0.125176	-0.00509225	18	0.373392
Upk1b	-0.0649818	0.0305786	0.0335801	-0.124915	-0.00504895	18	0.373392
Zmym6	-0.0515299	0.0242457	0.0335596	-0.0990505	-0.00400926	18	0.373392
Ccdc47	0.0376867	0.0177398	0.0336359	0.00291724	0.0724561	16	0.373503
Fbrsl1	-0.0552943	0.0260266	0.0336257	-0.106305	-0.00428315	18	0.373503
Npnt	-0.0729258	0.0343591	0.0337989	-0.140268	-0.0055833	18	0.374837
Srgap3	-0.0432089	0.0203583	0.033802	-0.0831104	-0.00330744	18	0.374837
Bco2	0.115207	0.0543153	0.0339154	0.00875085	0.221663	18	0.37542
Cep95	-0.0816286	0.0384917	0.0339489	-0.157071	-0.00618617	18	0.37542
Cldn14	0.0806354	0.0380524	0.0340851	0.00605412	0.155217	18	0.37542
Edc3	-0.0590308	0.0278285	0.0339017	-0.113574	-0.00448804	18	0.37542
Hpse	0.050626	0.0238798	0.0340027	0.00382257	0.0974295	18	0.37542
Ly86	-0.104908	0.0495054	0.0340797	-0.201937	-0.00787945	18	0.37542
Mzf1	0.0880137	0.0415211	0.0340283	0.00663394	0.169394	18	0.37542
Nenf	0.0729911	0.0344342	0.0340289	0.00550139	0.140481	18	0.37542
Sult1a1	0.222516	0.104949	0.0339873	0.016819	0.428213	18	0.37542
Wdr36	0.0355826	0.0167874	0.03404	0.00267983	0.0684853	18	0.37542
Atp6v0d1	0.0258488	0.0122092	0.0342462	0.00191925	0.0497784	18	0.376177
Coro2a	-0.0771742	0.0364498	0.0342366	-0.148614	-0.00573393	18	0.376177
Fbxl12	-0.0587404	0.027736	0.0341883	-0.113102	-0.00437895	18	0.376177
Tmem215	-0.117916	0.0556877	0.0342216	-0.227062	-0.00877011	18	0.376177
Ap1ar	-0.0235119	0.0111078	0.0342846	-0.0452827	-0.00174108	18	0.376345
Cygb	-0.0792462	0.0374583	0.0343802	-0.152663	-0.00582928	18	0.376633
Gm15663	0.0694679	0.0328293	0.0343421	0.00512361	0.133812	16	0.376633
Nkx6-2	-0.0890529	0.0420917	0.0343712	-0.171551	-0.00655476	18	0.376633
Slc26a4	0.106668	0.0504291	0.0344124	0.00782872	0.205507	18	0.376732
Gm15918	0.067928	0.0321204	0.0344478	0.00497309	0.130883	16	0.376867
Rtn4ip1	0.0495062	0.023413	0.0344746	0.00361761	0.0953949	18	0.376907
Ccdc177	0.104399	0.0493886	0.0345298	0.00759922	0.201199	18	0.377004
Txnip	0.154983	0.0733123	0.0345148	0.0112932	0.298672	18	0.377004
Armcx1	-0.0623565	0.0295093	0.0345914	-0.120194	-0.00451923	18	0.377209
Dnajc16	0.0427089	0.0202118	0.0345949	0.00309452	0.0823233	18	0.377209
Wdr4	-0.0483847	0.0229033	0.0346384	-0.0932744	-0.00349497	18	0.377431
B4galt1	0.073895	0.034994	0.0347163	0.00530815	0.142482	18	0.377587
Mettl22	-0.0774183	0.0366552	0.0346805	-0.149261	-0.00557547	18	0.377587
Tmem30c	0.0478989	0.0226839	0.0347222	0.00343931	0.0923585	18	0.377587
3930402G23Rik	0.252151	0.119438	0.0347592	0.0180576	0.486244	18	0.377737
Ercc1	0.0603336	0.0285916	0.0348426	0.004295	0.116372	18	0.378391
9530080O11Rik	0.077661	0.0368315	0.0349835	0.00547263	0.149849	15	0.379148
Aff1	0.0842027	0.0399814	0.0352002	0.00584062	0.162565	18	0.379148
Apc	-0.0295181	0.0140289	0.0353699	-0.0570142	-0.00202204	18	0.379148
Asic2	0.0572456	0.0271973	0.0353066	0.00393982	0.110551	18	0.379148
Ccr5	-0.0660142	0.0313439	0.0351933	-0.127447	-0.00458131	18	0.379148
Celf3	-0.103377	0.0490548	0.0350855	-0.199522	-0.007231	18	0.379148
Chtop	0.0412886	0.0196107	0.0352556	0.00285231	0.0797248	18	0.379148
Drc3	-0.0365701	0.0173836	0.0354037	-0.0706414	-0.00249883	18	0.379148
Epb41l3	-0.035124	0.0166638	0.0350486	-0.0677845	-0.00246345	18	0.379148
Hes5	-0.111119	0.0528208	0.0354042	-0.214646	-0.0075925	18	0.379148
Hivep2	0.0321569	0.0152786	0.035317	0.00221144	0.0621024	18	0.379148
Inka1	0.0724698	0.0343762	0.0350192	0.00509361	0.139846	18	0.379148
Magix	-0.0576996	0.027418	0.0353399	-0.111438	-0.0039613	18	0.379148
Naa50	0.0417112	0.019816	0.0352974	0.00287263	0.0805498	18	0.379148
Nt5c2	0.0378145	0.0179665	0.035315	0.0026009	0.0730282	18	0.379148
Por	0.0702035	0.0333478	0.0352748	0.00484296	0.135564	18	0.379148
Ptchd1	-0.0449758	0.0213622	0.0352577	-0.086845	-0.00310654	18	0.379148
Ryr3	-0.0594584	0.0282552	0.0353495	-0.114838	-0.00407917	18	0.379148
Snhg12	0.0582306	0.0276229	0.0350259	0.0040908	0.11237	16	0.379148
Tenm2	-0.083593	0.0397404	0.0354244	-0.161483	-0.00570315	18	0.379148
Tmem79	-0.167069	0.0793951	0.0353543	-0.322681	-0.0114577	18	0.379148
Lrrc63	0.0520964	0.024736	0.0351963	0.00361464	0.100578	16	0.379148
A430033K04Rik	-0.0634104	0.0301758	0.035609	-0.122554	-0.00426686	18	0.379221
Dhx57	-0.0475415	0.0226186	0.035564	-0.0918732	-0.00320989	18	0.379221
Gabpb1	0.063298	0.0301134	0.0355544	0.00427681	0.122319	18	0.379221
Gpr25	0.174548	0.0830725	0.035628	0.0117285	0.337367	16	0.379221
Klhl11	0.0454375	0.0216245	0.0356234	0.00305417	0.0878208	18	0.379221
Rpe65	-0.193971	0.0923231	0.0356407	-0.374921	-0.0130211	18	0.379221
Tom1l1	-0.0691958	0.032902	0.0354579	-0.133682	-0.00470914	18	0.379221
Tor4a	-0.118302	0.0562882	0.0355783	-0.228625	-0.00797885	18	0.379221
Zbtb12	-0.127105	0.0604645	0.035541	-0.245613	-0.00859658	18	0.379221
Dennd4a	-0.0513393	0.0244456	0.0357164	-0.0992519	-0.00342673	18	0.379233
Ewsr1	-0.0427495	0.0203601	0.0357582	-0.0826546	-0.00284435	18	0.379233
Mocs3	0.0687392	0.0327303	0.0357142	0.00458888	0.132889	16	0.379233
Npm2	0.0934393	0.0444926	0.0357193	0.00623538	0.180643	15	0.379233
Zfp442	-0.0559	0.0266212	0.0357441	-0.108077	-0.0037233	18	0.379233
1700001K19Rik	-0.0507868	0.0242141	0.0359573	-0.0982456	-0.00332813	18	0.381096
Trmt10c	-0.107374	0.0512013	0.0359854	-0.207726	-0.00702117	18	0.381145
Mettl8	-0.0504154	0.0240465	0.0360309	-0.0975457	-0.00328511	18	0.381241
Rdh11	-0.0721678	0.0344236	0.0360412	-0.139637	-0.00469875	18	0.381241
Mtarc2	0.0759887	0.0362739	0.0361835	0.00489318	0.147084	18	0.382498
Blcap	-0.0334992	0.016012	0.0364268	-0.0648821	-0.00211625	16	0.384046
Gm2694	-0.0769711	0.036786	0.0364024	-0.14907	-0.00487192	16	0.384046
Gstm5	0.0399725	0.0191083	0.0364478	0.00252099	0.0774241	18	0.384046
Ugdh	-0.0741942	0.0354513	0.0363626	-0.143677	-0.00471096	18	0.384046
Zcchc2	-0.0520857	0.0248933	0.0364062	-0.100876	-0.00329581	18	0.384046
Zfp275	-0.0324935	0.0155357	0.0364796	-0.0629428	-0.00204414	18	0.384132
Ankrd46	-0.0317513	0.0151869	0.0365555	-0.0615171	-0.00198539	18	0.384187
Bcl6b	-0.0881409	0.0421563	0.0365448	-0.170766	-0.00551612	18	0.384187
Gm12992	0.0879334	0.0420578	0.0365482	0.00550166	0.170365	16	0.384187
1700048M11Rik	-0.215573	0.103139	0.0366075	-0.417722	-0.0134237	16	0.384242
Cdipt	0.0509067	0.024356	0.0366079	0.00316983	0.0986436	18	0.384242
Tacc2	-0.0439567	0.0210345	0.0366414	-0.0851836	-0.00272973	18	0.384345
Ppp1r21	-0.0459723	0.0220071	0.0367099	-0.0891053	-0.00283917	18	0.384816
4921524J17Rik	-0.108168	0.0519055	0.037166	-0.2099	-0.00643483	18	0.386118
A4gnt	0.063836	0.0306007	0.03697	0.00385971	0.123812	18	0.386118
Arid4a	-0.0894416	0.0428844	0.0370108	-0.173493	-0.00538974	18	0.386118
Atf7	-0.0369568	0.0177256	0.0370746	-0.0716983	-0.00221529	18	0.386118
Cbln3	-0.0846188	0.0405674	0.0369895	-0.164129	-0.00510807	18	0.386118
Cnksr1	0.0552347	0.026502	0.0371444	0.0032918	0.107178	18	0.386118
Crot	0.0920412	0.0441138	0.0369381	0.00557967	0.178503	18	0.386118
Grem1	0.117632	0.0564431	0.037153	0.00700543	0.228258	18	0.386118
Mtbp	0.0701558	0.033643	0.0370417	0.00421683	0.136095	18	0.386118
Reep3	-0.057854	0.0277529	0.037105	-0.112249	-0.00345919	18	0.386118
Slc16a1	-0.0807614	0.0386997	0.0368993	-0.156611	-0.00491146	18	0.386118
Supv3l1	0.0466553	0.0223738	0.0370452	0.00280348	0.0905071	18	0.386118
Timp4	0.0830757	0.0398615	0.0371504	0.00494853	0.161203	18	0.386118
Xylt1	0.0373026	0.0178874	0.0370322	0.00224388	0.0723613	15	0.386118
Sp110	0.125981	0.0604786	0.0372448	0.00744529	0.244517	16	0.386691
Klhl2	0.0515081	0.0247362	0.0373154	0.00302603	0.0999901	18	0.387177
Zfp664	-0.0343242	0.0164861	0.0373417	-0.0666364	-0.00201203	18	0.387204
Hint2	0.0805352	0.0386901	0.0373837	0.00470413	0.156366	18	0.387392
Ppp1r36	-0.0539511	0.0259252	0.0374315	-0.104764	-0.00313857	18	0.387641
Fam104a	-0.0304849	0.0146597	0.0375705	-0.0592173	-0.0017525	18	0.387973
Mbd4	-0.0719916	0.0346223	0.0375857	-0.13985	-0.00413324	18	0.387973
Nudt21	0.0752778	0.0362066	0.0376065	0.00431418	0.146241	16	0.387973
St3gal3	0.0308093	0.0148125	0.0375294	0.00177741	0.0598413	18	0.387973
Tmem132c	0.0702994	0.0338097	0.037593	0.00403352	0.136565	18	0.387973
Wdr41	-0.0283981	0.013658	0.0375957	-0.0551672	-0.00162901	18	0.387973
Atxn2	-0.043121	0.0207435	0.0376386	-0.0837776	-0.00246444	18	0.388059
Crh	0.165027	0.0793969	0.0376633	0.00941141	0.320642	18	0.388068
Mlst8	0.0414658	0.0199651	0.0378091	0.00233499	0.0805966	18	0.389078
Sgsm3	0.0555527	0.0267449	0.0377895	0.00313363	0.107972	18	0.389078
Ccz1	0.0453159	0.0218243	0.037857	0.00254113	0.0880906	18	0.389163
Rassf6	-0.0864648	0.0416435	0.0378651	-0.168085	-0.00484512	18	0.389163
Adprh	0.0557868	0.0268839	0.0379775	0.00309523	0.108478	18	0.390072
Ccni	-0.0261935	0.0126269	0.0380401	-0.0509417	-0.00144525	18	0.39024
Sox18	-0.111667	0.0538309	0.0380418	-0.217173	-0.0061604	18	0.39024
C1qtnf7	-0.0918771	0.0443421	0.0382646	-0.178786	-0.0049683	18	0.39101
Ccnq	0.0694869	0.0335854	0.0385498	0.00366068	0.135313	15	0.39101
Cenph	-0.0466923	0.0225708	0.0385742	-0.0909304	-0.00245427	18	0.39101
Clstn2	0.0395071	0.0190819	0.0384152	0.00210727	0.076907	18	0.39101
Col5a1	-0.0724597	0.0350184	0.0385282	-0.141094	-0.00382493	18	0.39101
Comt	0.0489493	0.0236232	0.0382576	0.00264863	0.09525	18	0.39101
Cyb5d1	-0.0463628	0.0223975	0.0384528	-0.0902611	-0.00246444	16	0.39101
Desi2	-0.0672669	0.0325028	0.0384924	-0.130971	-0.00356259	18	0.39101
Dnajc30	0.0623873	0.0301135	0.0382896	0.00336601	0.121409	18	0.39101
Ecpas	-0.0292192	0.0141201	0.0385146	-0.056894	-0.00154434	18	0.39101
Efcab8	0.152209	0.0734545	0.0382511	0.00824084	0.296177	18	0.39101
Eif2ak3	0.0332317	0.0160416	0.038303	0.00179078	0.0646726	18	0.39101
Gjd3	0.230083	0.11105	0.0382766	0.0124284	0.447738	15	0.39101
Gm16982	-0.164307	0.0793783	0.0384593	-0.319886	-0.00872861	18	0.39101
Isoc1	-0.0324019	0.0156453	0.0383564	-0.0630662	-0.00173759	18	0.39101
Mme	-0.0803166	0.0388292	0.0385969	-0.15642	-0.00421277	18	0.39101
Phyhd1	0.0897028	0.0433503	0.0385223	0.00473776	0.174668	16	0.39101
Rbm3os	0.139086	0.0671183	0.0382414	0.00753696	0.270636	18	0.39101
Riok3	0.0370865	0.0179103	0.0383883	0.00198304	0.07219	18	0.39101
Zrsr1	-0.0406665	0.0196544	0.0385385	-0.0791883	-0.00214462	18	0.39101
4930558K02Rik	0.114659	0.0554761	0.0387512	0.00592793	0.22339	16	0.392328
Arpc4	0.0338974	0.0164057	0.0388099	0.00174282	0.0660519	18	0.392483
Tmem183a	0.0291387	0.0141029	0.0388146	0.00149749	0.0567799	18	0.392483
Cd163	0.207869	0.100643	0.0388846	0.010612	0.405126	18	0.392584
Stk26	-0.0731343	0.0354114	0.0388969	-0.142539	-0.00372925	18	0.392584
Wdr59	0.029357	0.0142117	0.0388573	0.00150261	0.0572114	18	0.392584
Fam189b	-0.0656373	0.0317876	0.0389351	-0.12794	-0.00333477	18	0.392726
Tor1aip2	-0.047174	0.0228524	0.0389899	-0.0919639	-0.00238419	18	0.393035
Arpc3	0.0702724	0.0340477	0.0390236	0.00354008	0.137005	18	0.393037
Prdm10	-0.0919259	0.0445424	0.0390383	-0.179227	-0.00462436	18	0.393037
Rasgrf2	-0.0605511	0.0293509	0.0391125	-0.118078	-0.00302426	18	0.39354
Sybu	-0.0368143	0.0178472	0.0391368	-0.0717942	-0.00183437	18	0.393542
Dars2	-0.0343393	0.0166552	0.0392292	-0.0669829	-0.00169568	18	0.393902
Lhpp	-0.0596097	0.0289156	0.0392548	-0.116283	-0.00293616	18	0.393902
Metap2	0.0390438	0.0189408	0.0392693	0.0019204	0.0761672	18	0.393902
Tnpo1	0.0435362	0.0211152	0.0392222	0.0021513	0.0849212	18	0.393902
8430432A02Rik	0.157822	0.076593	0.0393478	0.00770273	0.307942	18	0.394235
Mms19	0.0532279	0.0258325	0.0393509	0.00259707	0.103859	18	0.394235
Dsg2	-0.0604353	0.029353	0.0395023	-0.117966	-0.00290454	18	0.39478
Ptpn11	0.0325171	0.0157928	0.0394956	0.00156383	0.0634703	18	0.39478
Usf2	0.0503534	0.0244515	0.0394633	0.00242948	0.0982774	18	0.39478
Zfp868	-0.0515782	0.0250478	0.0394759	-0.100671	-0.00248544	18	0.39478
Endod1	0.0606244	0.0294642	0.0396321	0.00287568	0.118373	18	0.394972
Nlrp1a	-0.0521587	0.025349	0.0396266	-0.101842	-0.00247549	15	0.394972
Rdh14	0.0378173	0.0183718	0.0395471	0.00180934	0.0738253	18	0.394972
Stox1	0.0459512	0.022334	0.0396427	0.00217732	0.089725	18	0.394972
Zkscan5	-0.0292299	0.0142025	0.0395826	-0.0570664	-0.00139347	18	0.394972
Cdan1	-0.0331288	0.0161043	0.0396724	-0.0646926	-0.00156501	18	0.395012
Mrgpre	-0.116874	0.0568202	0.0396952	-0.228239	-0.00550833	18	0.395012
Asb8	0.0361328	0.0175748	0.0397885	0.00168672	0.0705788	18	0.395458
Gm17733	0.123205	0.059919	0.0397643	0.00576571	0.240644	16	0.395458
Arhgef38	0.0635829	0.0309608	0.0400087	0.00290088	0.124265	18	0.396678
Cdc25c	0.0511528	0.0249074	0.040003	0.00233516	0.0999705	18	0.396678
Gbp6	-0.122225	0.0594972	0.0399469	-0.238837	-0.00561261	16	0.396678
Ppme1	0.0391659	0.0190675	0.0399695	0.00179426	0.0765375	18	0.396678
Glis2	-0.080628	0.0392721	0.0400664	-0.1576	-0.0036562	18	0.396767
Pde7a	-0.0711898	0.0346746	0.0400648	-0.139151	-0.00322878	18	0.396767
Smarcc1	-0.0267165	0.013015	0.0400969	-0.0522253	-0.00120759	18	0.396828
Gnaq	0.0185943	0.00906382	0.0402196	0.00082954	0.0363591	18	0.397796
Snhg6	0.0708543	0.0345422	0.0402436	0.00315287	0.138556	16	0.397796
Tmem238	0.115964	0.0565473	0.0402916	0.0051335	0.226795	16	0.39803
Xkr7	-0.173981	0.084867	0.04036	-0.340318	-0.00764495	15	0.398463
Snai3	0.189664	0.0925385	0.0404067	0.00829175	0.371036	18	0.398566
Zbtb11	-0.0565731	0.0276042	0.0404194	-0.110676	-0.00246984	18	0.398566
Nme4	0.0850863	0.0415233	0.0404501	0.00370216	0.16647	18	0.398628
Gbp5	-0.167007	0.0815497	0.0405682	-0.326842	-0.00717248	15	0.39955
Acta2	0.0603342	0.0294687	0.0406188	0.00257662	0.118092	18	0.399807
Cfap57	0.049603	0.0242363	0.0406929	0.00210084	0.0971052	18	0.400162
Cfap65	-0.0553179	0.0270334	0.0407286	-0.108302	-0.00233348	18	0.400162
Cmtr2	-0.048151	0.0235293	0.0407149	-0.0942676	-0.00203428	18	0.400162
Ctr9	-0.0368	0.0179951	0.0408541	-0.0720697	-0.00153037	18	0.400429
Mboat7	0.0454724	0.0222325	0.0408244	0.00189744	0.0890474	16	0.400429
Synb	-0.0798036	0.0390214	0.0408425	-0.156284	-0.00332312	15	0.400429
Wdr91	-0.100845	0.0492969	0.0407894	-0.197465	-0.00422477	18	0.400429
Dcst2	-0.0861068	0.0421149	0.0408974	-0.16865	-0.00356313	15	0.400612
Ankrd24	-0.0609201	0.029824	0.0410865	-0.119374	-0.00246621	18	0.4021
Xxylt1	0.0305591	0.0149614	0.0410986	0.00123536	0.0598829	18	0.4021
Sox2ot	-0.109981	0.0538525	0.0411258	-0.21553	-0.0044318	16	0.402125
Fras1	-0.0505029	0.0247402	0.0412178	-0.0989928	-0.00201306	18	0.402783
Kank2	-0.0517712	0.0253693	0.0412803	-0.101494	-0.0020483	18	0.403076
Tapbp	-0.0563501	0.0276154	0.0412973	-0.110475	-0.00222493	18	0.403076
Gpat3	-0.0514963	0.0252516	0.0414172	-0.100988	-0.0020041	18	0.403761
Otud4	-0.0375	0.0183879	0.041412	-0.0735397	-0.00146032	18	0.403761
Chmp1b2	-0.0672877	0.033003	0.0414664	-0.131972	-0.00260301	18	0.404
Epas1	0.0445836	0.0218718	0.0415094	0.00171565	0.0874516	18	0.404177
2810454H06Rik	0.333245	0.163527	0.0415647	0.0127369	0.653753	16	0.404473
Actr8	0.0235078	0.0115446	0.0417232	0.000880928	0.0461348	18	0.404585
Cacng5	0.0647208	0.0317882	0.04175	0.00241717	0.127025	18	0.404585
Casp8	-0.0763606	0.0374948	0.041694	-0.149849	-0.002872	18	0.404585
Csnk1g2	0.0715421	0.035132	0.0417121	0.00268468	0.1404	18	0.404585
Etfa	0.0865863	0.0425178	0.041703	0.00325296	0.16992	18	0.404585
Prag1	-0.12777	0.0627131	0.0416132	-0.250685	-0.00485424	18	0.404585
Tm2d1	0.0910869	0.0447358	0.0417394	0.00340642	0.178767	18	0.404585
Tlr7	0.145375	0.0714165	0.0417914	0.00540104	0.285349	18	0.404746
Camk1g	0.165751	0.0814457	0.0418399	0.00612027	0.325382	18	0.404876
Tcof1	-0.0675443	0.0331919	0.0418546	-0.132599	-0.00248937	18	0.404876
Gm15201	0.0804167	0.0395227	0.0418814	0.00295364	0.15788	16	0.404895
Cap1	0.0301185	0.0148079	0.0419575	0.00109545	0.0591415	18	0.405353
Fbxo36	-0.0805	0.0395824	0.0419785	-0.15808	-0.00291995	18	0.405353
Ier2	-0.427705	0.210438	0.0421085	-0.840157	-0.015253	18	0.405567
Nrd1	0.0195211	0.00960342	0.0420802	0.00069877	0.0383435	18	0.405567
Prmt3	0.0436226	0.0214649	0.0421252	0.00155227	0.085693	18	0.405567
Slc25a34	0.0859901	0.0423091	0.0421107	0.00306575	0.168915	18	0.405567
Yipf1	-0.0435085	0.0214021	0.0420616	-0.0854557	-0.00156121	18	0.405567
Arl4aos	0.127992	0.0629988	0.0421889	0.00451623	0.251467	15	0.405701
Dusp1	-0.422824	0.208111	0.0421815	-0.830714	-0.0149343	18	0.405701
Gpr160	0.057996	0.0285649	0.0423239	0.00200976	0.113982	18	0.406731
Slc2a2	0.0547358	0.026962	0.0423459	0.00189112	0.10758	18	0.406731
Elovl4	0.0492382	0.0242573	0.0423733	0.00169487	0.0967816	18	0.406754
Mtcl1	-0.0489373	0.0241121	0.0423998	-0.0961961	-0.00167846	18	0.406768
Gabpb2	-0.0408942	0.0201523	0.0424316	-0.0803919	-0.00139651	18	0.406834
Pim3	0.10963	0.0540337	0.0424663	0.00372602	0.215534	18	0.406927
Fam186b	-0.164743	0.0812302	0.0425497	-0.323952	-0.00553496	15	0.407265
Msh6	-0.037619	0.0185513	0.0425765	-0.0739789	-0.00125919	18	0.407265
Rtn3	-0.0168737	0.00832098	0.0425759	-0.0331825	-0.000564848	14	0.407265
Agtrap	0.0796044	0.0392724	0.0426646	0.00263182	0.156577	18	0.40739
Jpt2	-0.0480532	0.0237067	0.0426635	-0.0945174	-0.00158895	18	0.40739
Maml1	-0.0848647	0.0418588	0.042621	-0.166906	-0.00282299	18	0.40739
Git1	0.0712895	0.0351779	0.0427091	0.00234212	0.140237	18	0.407576
Nudt10	0.0555296	0.027405	0.0427384	0.00181678	0.109242	18	0.407616
Sub1	0.031341	0.0154717	0.0427954	0.00101707	0.061665	18	0.407921
Sult2b1	0.0554436	0.0273742	0.0428269	0.0017911	0.109096	18	0.407983
1810058I24Rik	0.0614468	0.030361	0.0429833	0.00194032	0.120953	16	0.408994
Usp50	0.0990625	0.0489444	0.0429724	0.00313312	0.194992	18	0.408994
Golt1a	-0.113109	0.0559287	0.0431367	-0.222727	-0.00349107	16	0.409534
Has2	-0.143221	0.0708236	0.0431529	-0.282033	-0.00440966	18	0.409534
Ilk	0.0293198	0.0144953	0.0431031	0.000909518	0.0577301	18	0.409534
Txndc11	0.0462481	0.0228689	0.0431443	0.0014258	0.0910703	18	0.409534
Urb1	0.0483695	0.0239204	0.0431658	0.00148638	0.0952526	18	0.409534
A930001A20Rik	0.0677974	0.0335327	0.0431942	0.00207446	0.13352	16	0.409565
Zfp330	0.0780087	0.0386056	0.0433152	0.00234313	0.153674	18	0.410235
Zfp799	0.0500206	0.0247517	0.0432908	0.00150811	0.098533	18	0.410235
Casq2	-0.113187	0.0560393	0.043407	-0.223022	-0.00335164	18	0.410389
Cntnap5a	-0.0755665	0.0374128	0.0434036	-0.148894	-0.00223881	18	0.410389
Rgs16	-0.16041	0.0794103	0.0433813	-0.316052	-0.00476904	18	0.410389
Adarb1	-0.0260562	0.0129064	0.0435014	-0.0513523	-0.000760184	18	0.411043
Fn3k	-0.0318313	0.0157711	0.0435565	-0.0627421	-0.000920556	18	0.411325
Gpd1	0.111687	0.0553519	0.0436152	0.00319967	0.220175	18	0.411641
Paqr8	0.117021	0.058011	0.0436728	0.00332135	0.23072	18	0.411945
Il6st	-0.0399917	0.0198342	0.0437682	-0.078866	-0.00111745	18	0.412416
Itpr1	0.0437668	0.021707	0.0437733	0.0012219	0.0863117	14	0.412416
Epyc	-0.0553267	0.0274611	0.0439328	-0.109149	-0.00150397	18	0.412555
Fam131b	-0.0355213	0.0176227	0.0438355	-0.0700612	-0.000981524	18	0.412555
Pappa2	-0.0703428	0.0349078	0.043894	-0.138761	-0.00192474	18	0.412555
Srpx	0.0937062	0.0465119	0.043939	0.00254459	0.184868	16	0.412555
Stk10	-0.0789795	0.0392024	0.04394	-0.155815	-0.00214431	18	0.412555
Zbtb5	-0.0752584	0.0373526	0.0439243	-0.148468	-0.00204872	18	0.412555
Prpf4b	-0.0891412	0.0442731	0.0440684	-0.175915	-0.00236754	18	0.413522
Acbd5	-0.0430413	0.0213921	0.0442181	-0.0849691	-0.00111354	18	0.413883
Dpp10	-0.074458	0.0370073	0.0442216	-0.146991	-0.00192511	18	0.413883
Mat1a	0.0926701	0.0460617	0.0442339	0.00239079	0.182949	18	0.413883
Mmp2	-0.0952196	0.0473195	0.0441915	-0.187964	-0.00247508	18	0.413883
Pigs	0.0597587	0.0296943	0.0441712	0.00155892	0.117958	18	0.413883
Kcnmb1	0.0565506	0.0281148	0.0442817	0.00144651	0.111655	18	0.414093
Amn1	0.0658971	0.0327846	0.044431	0.00164047	0.130154	18	0.415012
Chrna2	0.0694851	0.0345656	0.0444056	0.00173788	0.137232	18	0.415012
Gm15631	0.0629141	0.0313134	0.0445187	0.00154092	0.124287	16	0.415355
Nav2	0.0284066	0.0141381	0.0445136	0.000696418	0.0561168	18	0.415355
E2f8	-0.0604593	0.0301074	0.0446305	-0.119469	-0.00144988	18	0.416159
Prap1	0.0720772	0.0359027	0.0446887	0.00170927	0.142445	14	0.416464
Galnt6	-0.0601748	0.0299917	0.0448154	-0.118957	-0.00139219	18	0.417167
Vwa5a	-0.0586647	0.0292383	0.0448097	-0.115971	-0.00135877	18	0.417167
Cyp2e1	-0.049845	0.0248498	0.0448721	-0.0985497	-0.00114029	18	0.417457
Enpp2	-0.0620218	0.0309405	0.0450107	-0.122664	-0.00137965	18	0.417757
Med17	0.0349269	0.017423	0.0450016	0.000778381	0.0690755	18	0.417757
Plin4	0.505407	0.252155	0.0450327	0.011192	0.999622	18	0.417757
Zfp59	-0.0522408	0.0260563	0.0449721	-0.10331	-0.00117127	16	0.417757
Zp2	0.0490358	0.0244582	0.0449759	0.00109856	0.0969731	18	0.417757
Aplnr	-0.0691545	0.0345266	0.0451846	-0.136826	-0.00148355	18	0.418196
Kcnmb4	0.0755336	0.0377157	0.0452082	0.00161226	0.149455	18	0.418196
Rbsn	0.0271676	0.013564	0.0451863	0.000582598	0.0537526	18	0.418196
Sapcd2	0.154314	0.0770321	0.045151	0.00333405	0.305294	18	0.418196
Unc5a	0.0911859	0.0455182	0.0451465	0.00197197	0.1804	18	0.418196
Fndc9	0.135032	0.067456	0.0453084	0.00282075	0.267243	18	0.418884
Aldh1a7	0.0513806	0.0256826	0.0454355	0.00104365	0.101718	18	0.419248
Cnmd	-0.0529792	0.0264867	0.0454765	-0.104892	-0.00106625	18	0.419248
Scara5	0.0963553	0.048168	0.045457	0.00194777	0.190763	18	0.419248
Yars	0.0363384	0.0181592	0.0453822	0.000746893	0.0719298	18	0.419248
Zfp287	-0.0493763	0.0246794	0.0454238	-0.0977471	-0.00100556	18	0.419248
Eif1	-0.0358266	0.0179193	0.0455726	-0.0709479	-0.000705415	18	0.419722
Myo15b	0.0559125	0.0279698	0.0456051	0.00109267	0.110732	18	0.419722
Slc35b3	0.108454	0.0542522	0.0456011	0.00212141	0.214786	18	0.419722
1700120K04Rik	-0.209548	0.104855	0.0456677	-0.415061	-0.00403564	18	0.419778
Calcoco1	-0.117005	0.0585536	0.0456885	-0.231768	-0.00224234	18	0.419778
Lsm7	0.0656767	0.0328609	0.0456484	0.0012706	0.130083	18	0.419778
Dzip1	-0.0603623	0.0302127	0.0457262	-0.119578	-0.0011465	18	0.419887
Aif1l	-0.096283	0.0481976	0.0457524	-0.190749	-0.00181737	18	0.419891
Coro6	-0.0930338	0.0465861	0.045822	-0.184341	-0.00172674	18	0.420293
A230107N01Rik	0.0925634	0.0463628	0.0458795	0.00169394	0.183433	16	0.420347
Slx4	-0.108893	0.0545376	0.0458624	-0.215785	-0.00200118	18	0.420347
Eogt	-0.0491558	0.024625	0.0459152	-0.09742	-0.000891628	18	0.420438
Galns	-0.105897	0.0530673	0.045986	-0.209907	-0.00188695	18	0.42085
Cacna1e	0.0303021	0.0151979	0.0461703	0.00051474	0.0600894	18	0.420995
Epb41l4a	-0.0834395	0.0418564	0.0462099	-0.165477	-0.0014025	18	0.420995
Fam189a2	-0.0485189	0.0243397	0.0462166	-0.0962238	-0.00081405	18	0.420995
Gpr183	-0.0762625	0.0382509	0.0461799	-0.151233	-0.00129216	18	0.420995
Irf9	-0.157456	0.0789848	0.0462065	-0.312264	-0.00264901	18	0.420995
Marcksl1	0.053015	0.0266005	0.0462603	0.000879043	0.105151	18	0.420995
Pemt	0.0637472	0.0319767	0.0462015	0.0010739	0.12642	18	0.420995
Tbrg3	-0.146498	0.0734515	0.0460986	-0.29046	-0.00253593	18	0.420995
Ttc5	0.0448884	0.0225229	0.0462602	0.000744329	0.0890325	18	0.420995
U2af1	0.0679937	0.0341018	0.0461689	0.00115543	0.134832	18	0.420995
2700054A10Rik	-0.0796705	0.0399939	0.0463639	-0.158057	-0.00128387	16	0.421286
Fam122b	-0.064924	0.0325857	0.0463266	-0.128791	-0.00105712	18	0.421286
Gm20754	-0.0718569	0.0360768	0.0463958	-0.142566	-0.00114763	16	0.421286
Piwil1	0.0408855	0.0205253	0.0463765	0.000656531	0.0811144	18	0.421286
Ip6k3	-0.121523	0.0610198	0.0464229	-0.241119	-0.00192601	18	0.421298
4933408J17Rik	0.0692506	0.0347818	0.0464811	0.00107941	0.137422	14	0.421591
Fmn1	-0.0575241	0.0289004	0.0465442	-0.114168	-0.000880329	18	0.421928
Oat	-0.0344053	0.0173044	0.0467858	-0.0683214	-0.000489205	18	0.423882
Clptm1l	0.0242747	0.0122132	0.0468585	0.000337242	0.0482122	18	0.424143
Exosc2	0.0516577	0.0260005	0.0469447	0.000697706	0.102618	18	0.424143
St14	0.0612647	0.0308277	0.0468863	0.0008435	0.121686	18	0.424143
Zcchc17	0.0250309	0.0125978	0.0469307	0.000339646	0.0497221	18	0.424143
Zfp358	-0.0468445	0.0235778	0.0469437	-0.0930561	-0.000632911	18	0.424143
Pinx1	0.0709658	0.0357247	0.046982	0.000946653	0.140985	18	0.424244
Uox	0.110391	0.0555951	0.0470747	0.00142674	0.219355	18	0.424846
Sec23a	-0.038214	0.0192562	0.0471994	-0.0759555	-0.000472589	18	0.425736
B3gnt2	0.0696795	0.0351382	0.0473662	0.000809846	0.138549	18	0.427003
Tnfrsf8	-0.115386	0.0581962	0.0473992	-0.229449	-0.00132404	18	0.427065
Pdcd5	0.0479641	0.0242003	0.0474833	0.000532408	0.0953958	18	0.427586
Il23a	0.0639651	0.0322812	0.0475359	0.000695011	0.127235	14	0.427823
1810030O07Rik	-0.041669	0.021047	0.0477251	-0.0829203	-0.000417651	18	0.428157
Acp6	-0.0775756	0.0391948	0.04779	-0.154396	-0.000755161	18	0.428157
Fhdc1	-0.15205	0.0767598	0.0476078	-0.302496	-0.00160344	18	0.428157
Hltf	-0.0827068	0.0417802	0.0477518	-0.164594	-0.00081915	18	0.428157
Kmt2e	-0.0757525	0.0382581	0.0476995	-0.150737	-0.000767896	18	0.428157
Mcf2	-0.0608714	0.0307343	0.0476393	-0.121109	-0.000633368	18	0.428157
Mtmr11	-0.0498729	0.0252003	0.0478095	-0.0992646	-0.00048117	18	0.428157
Tnrc6a	-0.0404824	0.0204487	0.0477369	-0.0805611	-0.000403648	18	0.428157
Wasf2	0.0564792	0.0285362	0.047792	0.000549289	0.112409	18	0.428157
Depdc7	-0.190164	0.0961322	0.0479116	-0.37858	-0.0017484	18	0.428755
Ncor1	-0.0222077	0.0112274	0.0479289	-0.0442129	-0.000202476	18	0.428755
Zfp862-ps	-0.0629104	0.0318116	0.0479749	-0.12526	-0.000560726	16	0.428931
Slit1	0.0947396	0.047936	0.0481121	0.00078678	0.188692	18	0.429921
Acss2	-0.0284895	0.0144222	0.0482236	-0.0567565	-0.000222518	18	0.430681
Epsti1	0.0593221	0.0300418	0.0483076	0.000441275	0.118203	18	0.430959
Hnrnpll	0.0528316	0.026753	0.0482919	0.00039667	0.105267	18	0.430959
Tmed1	0.108767	0.0550897	0.04834	0.000793474	0.216741	18	0.431012
Lvrn	0.0610976	0.0309696	0.0485158	0.000398214	0.121797	18	0.432343
Sesn1	0.0510762	0.0259007	0.0486093	0.000311819	0.101841	18	0.432702
Ube2d-ps	0.0451633	0.0229005	0.0485915	0.000279271	0.0900474	16	0.432702
Cdc16	0.0278194	0.0141125	0.0486939	0.000159443	0.0554794	18	0.432746
Dut	0.0343003	0.0173995	0.0486854	0.000197876	0.0684028	18	0.432746
Syt13	0.080435	0.0407954	0.0486474	0.000477519	0.160393	18	0.432746
Actr3	0.0267205	0.0135655	0.0488678	0.000132666	0.0533084	18	0.433221
Crispld2	0.0780531	0.0396116	0.0487856	0.000415806	0.15569	18	0.433221
Cttnbp2nl	-0.0431208	0.0218943	0.0488962	-0.086033	-0.000208691	18	0.433221
Egr1	-0.377256	0.191554	0.0489012	-0.752695	-0.00181747	18	0.433221
Faf2	0.0224922	0.0114275	0.0490382	9.4797e-05	0.0448896	18	0.433221
Flt3	-0.0544835	0.0276756	0.0489939	-0.108727	-0.000240252	18	0.433221
Hint1	0.0348678	0.017707	0.0489355	0.000162715	0.0695729	18	0.433221
Lrriq1	-0.0962126	0.0488824	0.0490398	-0.19202	-0.000404812	15	0.433221
Mxd1	-0.0856974	0.0435124	0.0488964	-0.17098	-0.00041467	18	0.433221
Ppifos	0.05018	0.0254807	0.0489149	0.00023872	0.100121	16	0.433221
Spag6	-0.0422101	0.0214444	0.0490276	-0.0842403	-0.000179861	18	0.433221
D2hgdh	-0.0447586	0.0227526	0.0491614	-0.0893529	-0.000164383	16	0.433481
Hhex	-0.142407	0.0723957	0.0491757	-0.2843	-0.000514097	18	0.433481
Mrpl9	0.0351488	0.0178656	0.0491362	0.000132998	0.0701647	18	0.433481
Nub1	-0.0358696	0.0182294	0.0491057	-0.0715986	-0.000140531	18	0.433481
Adcyap1r1	-0.0288408	0.0146658	0.0492373	-0.0575853	-9.63106e-05	18	0.433789
Eif2b2	0.0616824	0.0313707	0.0492709	0.000196891	0.123168	18	0.43385
Clec11a	0.0510467	0.0259668	0.0493169	0.000152628	0.101941	18	0.434021
Ankhd1	-0.0487549	0.0248055	0.0493583	-0.0973729	-0.000136916	16	0.43415
6720489N17Rik	-0.0697028	0.0356241	0.0503925	-0.139525	0.000119234	16	0.434454
9130221H12Rik	-0.0776762	0.0397139	0.0504775	-0.155514	0.000161594	18	0.434454
9430065F17Rik	0.161364	0.0821799	0.0495834	0.00029392	0.322433	16	0.434454
Adgra3	-0.0298361	0.0152709	0.0507263	-0.0597665	9.4314e-05	18	0.434454
Atp5g3	0.0357659	0.018251	0.0500346	-5.40343e-06	0.0715371	18	0.434454
Cacna2d3	0.0530008	0.0270194	0.0498111	4.37316e-05	0.105958	18	0.434454
Capn9	0.0949092	0.0484636	0.050188	-7.7836e-05	0.189896	14	0.434454
Ccdc105	0.0593836	0.0303684	0.0505315	-0.00013748	0.118905	18	0.434454
Ccl22	-0.0651948	0.0333467	0.0505764	-0.130553	0.000163638	18	0.434454
Ccser1	0.0535272	0.0273314	0.050177	-4.13188e-05	0.107096	18	0.434454
Chsy1	-0.0858612	0.0438701	0.0503274	-0.171845	0.000122549	18	0.434454
Crebrf	-0.0623662	0.0318152	0.049965	-0.124723	-9.53556e-06	18	0.434454
Dhrs4	-0.0518377	0.0265293	0.0507039	-0.103834	0.000158812	18	0.434454
Entpd1	0.0459489	0.0235135	0.0506839	-0.0001368	0.0920345	18	0.434454
Fastkd2	0.0682422	0.0349055	0.0505766	-0.000171369	0.136656	18	0.434454
Flnb	-0.0458036	0.0233817	0.0501182	-0.0916308	2.36243e-05	18	0.434454
G6pdx	-0.0414688	0.0211926	0.0503757	-0.0830056	6.79012e-05	18	0.434454
Gpr6	-0.213341	0.109114	0.0505579	-0.427201	0.00051837	18	0.434454
Hmgb2	0.0748764	0.0383036	0.050605	-0.000197253	0.14995	16	0.434454
Ilf3	-0.0690578	0.0352157	0.0498795	-0.138079	-3.63317e-05	18	0.434454
Isy1	0.0404455	0.0206216	0.0498423	2.78609e-05	0.0808632	18	0.434454
Kif20a	-0.112142	0.0570906	0.0494967	-0.224038	-0.000246857	18	0.434454
Klhl35	0.109005	0.0556224	0.0500275	-1.30846e-05	0.218023	18	0.434454
Lrrtm2	-0.0928243	0.0475044	0.0506992	-0.185931	0.000282493	18	0.434454
Mboat1	-0.0847855	0.0432747	0.0500846	-0.169602	3.12914e-05	18	0.434454
Mcmbp	-0.0371241	0.0189679	0.0503237	-0.0743005	5.23898e-05	18	0.434454
Noc3l	-0.0528093	0.0270011	0.050486	-0.10573	0.000111802	18	0.434454
Ogfod2	0.0717533	0.0366638	0.0503401	-0.000106358	0.143613	18	0.434454
Otof	-0.0656112	0.0334511	0.0498321	-0.131174	-4.8128e-05	18	0.434454
Pcbd2	0.0618433	0.0315613	0.0500582	-1.5716e-05	0.123702	18	0.434454
Pcgf3	-0.0620349	0.0316474	0.0499734	-0.124063	-7.19651e-06	18	0.434454
Piga	0.0557129	0.0284559	0.0502456	-5.96689e-05	0.111485	18	0.434454
Plekho2	-0.124492	0.0636108	0.0503379	-0.249167	0.000183364	18	0.434454
Ppp1r2	0.038751	0.0197872	0.0501847	-3.12174e-05	0.0775331	18	0.434454
Prdm8	-0.0544182	0.0278488	0.050694	-0.109001	0.000164398	18	0.434454
Prmt8	0.0620324	0.0316951	0.0503286	-8.88588e-05	0.124154	18	0.434454
Rab26	0.0464899	0.0237389	0.0501844	-3.73837e-05	0.0930172	16	0.434454
Rftn1	0.0616918	0.0314889	0.050094	-2.53095e-05	0.123409	18	0.434454
Rhebl1	0.0484073	0.0246648	0.0496914	6.5296e-05	0.0967494	18	0.434454
Satb2	-0.0329288	0.0168082	0.0501025	-0.0658722	1.47288e-05	18	0.434454
Slain1os	-0.110915	0.0564969	0.0496231	-0.221647	-0.000182748	16	0.434454
Slc6a11	-0.0533356	0.0271824	0.0497465	-0.106612	-5.90677e-05	18	0.434454
Sned1	-0.0846082	0.0430946	0.0496099	-0.169072	-0.000144287	15	0.434454
Snupn	0.041721	0.0212791	0.0499189	1.47826e-05	0.0834272	18	0.434454
Tbccd1	-0.027812	0.0141644	0.0495869	-0.0555738	-5.02331e-05	18	0.434454
Tef	-0.0634131	0.0323491	0.0499637	-0.126816	-1.00531e-05	18	0.434454
Tomm6	0.0500779	0.0255004	0.0495523	9.80474e-05	0.100058	18	0.434454
Trp53rkb	-0.0507271	0.0259168	0.0503117	-0.101523	6.89341e-05	18	0.434454
Zcchc10	0.10397	0.0530697	0.0500978	-4.43677e-05	0.207985	18	0.434454
Zfp229	-0.0708994	0.0362572	0.0505287	-0.141962	0.000163277	16	0.434454
Ccp110	-0.0537446	0.0275195	0.0508236	-0.107682	0.000192581	18	0.434516
Dis3l	-0.0259009	0.0132611	0.0508032	-0.0518922	9.05098e-05	18	0.434516
Mettl15	-0.054956	0.0281344	0.05078	-0.110098	0.000186515	18	0.434516
Scel	-0.0462159	0.0236662	0.0508403	-0.0926008	0.000168941	18	0.434516
Lsm11	0.108	0.0553134	0.0508777	-0.000412322	0.216412	18	0.434608
4930455C13Rik	0.0715609	0.0367321	0.051393	-0.000432714	0.143555	16	0.435183
Abca1	-0.0453636	0.0232782	0.0513246	-0.0909881	0.0002609	18	0.435183
Acy1	0.0873232	0.0447655	0.0510953	-0.00041566	0.175062	18	0.435183
Asb4	-0.262653	0.134657	0.051112	-0.526575	0.00126923	18	0.435183
Efcab6	0.0740657	0.0379843	0.0511878	-0.00038221	0.148514	18	0.435183
Gpr37	-0.104128	0.0534181	0.0512591	-0.208826	0.000569443	18	0.435183
Iqgap2	0.131002	0.0672012	0.051248	-0.000710098	0.262714	18	0.435183
Jpx	0.111619	0.0572954	0.0513986	-0.000677655	0.223916	16	0.435183
Lin7a	-0.0338108	0.0173381	0.0511655	-0.0677927	0.000171209	18	0.435183
Lrrc14	0.0409689	0.0210265	0.0513622	-0.000242291	0.08218	18	0.435183
Mak16	0.0315905	0.0161916	0.0510514	-0.000144375	0.0633253	18	0.435183
Micos10	0.0288462	0.0147862	0.0510707	-0.00013424	0.0578266	18	0.435183
Mpc2	0.0391381	0.0200565	0.0510103	-0.000171903	0.078448	18	0.435183
Msantd2	-0.101408	0.0520043	0.051176	-0.203335	0.000518111	18	0.435183
Spc24	0.165565	0.0849812	0.0513841	-0.000994767	0.332125	18	0.435183
Trim34a	-0.0940521	0.0482781	0.0513992	-0.188675	0.000571223	16	0.435183
Zfp950	-0.0879049	0.0450707	0.0511309	-0.176242	0.000431988	18	0.435183
Cbx3	0.0445581	0.0228751	0.0514289	-0.000276338	0.0893926	16	0.435209
Cenpn	-0.103888	0.0533422	0.0514664	-0.208436	0.000661122	18	0.4353
Tfdp1	0.0291746	0.0149849	0.0515425	-0.000195228	0.0585444	18	0.435717
Gpank1	0.068353	0.0351151	0.0515897	-0.000471322	0.137177	18	0.43589
2810032G03Rik	-0.0774531	0.0398171	0.0517482	-0.155493	0.000586968	18	0.436548
5033430I15Rik	0.100396	0.0516173	0.0517748	-0.000772325	0.201564	16	0.436548
Mphosph6	0.0600186	0.0308477	0.0516979	-0.000441834	0.120479	18	0.436548
Tmem229a	-0.0640215	0.0329125	0.0517508	-0.128529	0.000485888	18	0.436548
Flicr	0.095909	0.0493183	0.0518115	-0.000752974	0.192571	16	0.436632
1700109K24Rik	-0.109645	0.0563966	0.0518745	-0.22018	0.000890521	16	0.436742
Fam187b	0.0977071	0.0502624	0.0519027	-0.000805403	0.19622	14	0.436742
Gpam	-0.0424231	0.0218235	0.0519051	-0.0851964	0.000350128	18	0.436742
Kctd3	0.0384025	0.0197586	0.0519458	-0.000323672	0.0771287	18	0.43686
Cilk1	-0.0437722	0.022527	0.0520039	-0.0879242	0.000379852	18	0.437122
Pno1	0.0402756	0.0207312	0.0520461	-0.000356818	0.080908	18	0.437252
Ccn1	-0.527157	0.271502	0.0521818	-1.05929	0.00497743	18	0.438166
Agtr1a	0.0597657	0.0308057	0.0523694	-0.000612409	0.120144	18	0.439062
Coq10b	-0.0778806	0.0401393	0.0523481	-0.156552	0.000790898	18	0.439062
Mrps18c	0.0775019	0.0399442	0.0523486	-0.000787212	0.155791	18	0.439062
Lrsam1	-0.126649	0.0653004	0.0524431	-0.254635	0.00133771	15	0.439454
Tspan7	-0.0290379	0.0149738	0.052471	-0.058386	0.000310183	18	0.439462
Ptprq	-0.0423539	0.0218485	0.0525596	-0.0851763	0.000468476	15	0.439977
Gprin3	-0.080316	0.041445	0.0526362	-0.161547	0.000914716	18	0.440049
Kdm2a	-0.0460305	0.0237559	0.0526664	-0.0925912	0.000530183	18	0.440049
Rab3il1	-0.072831	0.0375889	0.0526762	-0.146504	0.000841926	18	0.440049
Trmt9b	0.0744768	0.0384272	0.0526079	-0.000839188	0.149793	18	0.440049
Esrrg	-0.0570597	0.0294684	0.0528313	-0.114817	0.000697418	18	0.441118
Atxn1	0.0392926	0.0203064	0.0529915	-0.000507128	0.0790923	18	0.441582
Borcs6	0.0615813	0.0318433	0.0531273	-0.000830438	0.123993	18	0.441582
Eloa	-0.0441887	0.022842	0.0530473	-0.0889581	0.000580837	18	0.441582
Kat7	0.022206	0.0114827	0.0531308	-0.000299787	0.0447118	18	0.441582
Pprc1	-0.0732455	0.0378742	0.0531238	-0.147478	0.000986665	18	0.441582
Prkar2b	-0.0373149	0.0192939	0.0531095	-0.0751301	0.000500375	18	0.441582
Riiad1	-0.024743	0.012789	0.0530262	-0.0498089	0.00032301	18	0.441582
Srgn	0.0796683	0.0411905	0.0530958	-0.00106365	0.1604	18	0.441582
Tmem128	0.0570752	0.0294913	0.0529504	-0.000726618	0.114877	16	0.441582
Prpf38b	-0.0475185	0.0245788	0.053198	-0.095692	0.000655112	18	0.441915
Dkk2	-0.101267	0.0524019	0.0532974	-0.203973	0.00143898	18	0.442515
Arhgap17	0.0183532	0.00949965	0.0533616	-0.000265807	0.0369721	18	0.442822
Cyp1b1	0.0570702	0.0295517	0.0534582	-0.000850003	0.11499	18	0.443399
1300002E11Rik	0.114921	0.0595472	0.0536178	-0.00178954	0.231631	16	0.443492
Anxa11	0.136339	0.0706426	0.0536097	-0.00211836	0.274795	18	0.443492
Ccdc136	-0.056317	0.0291752	0.0535692	-0.113499	0.000865348	18	0.443492
Cenpa	0.0672699	0.0348525	0.0535904	-0.00103969	0.13558	18	0.443492
Pou3f2	-0.0826265	0.042815	0.0536255	-0.166542	0.00128937	18	0.443492
Sdad1	0.0324384	0.0168093	0.0536329	-0.000507208	0.065384	18	0.443492
Cibar2	0.191519	0.0992595	0.0536714	-0.00302587	0.386064	15	0.443585
Cdc5l	-0.0589561	0.0305831	0.0538879	-0.118898	0.000985607	18	0.444161
Ddah1	0.0274424	0.0142365	0.0539047	-0.000460723	0.0553455	18	0.444161
Fam83d	0.244763	0.126964	0.0538784	-0.00408205	0.493608	18	0.444161
Gramd1c	0.0511227	0.0265155	0.0538518	-0.00084684	0.103092	18	0.444161
Slc25a47	0.0825679	0.042823	0.0538402	-0.00136367	0.1665	18	0.444161
Tchp	-0.0880683	0.04568	0.0538625	-0.177599	0.00146283	18	0.444161
Wiz	-0.0571928	0.0296784	0.0539688	-0.115361	0.000975731	18	0.444465
Cd274	-0.0766051	0.0397828	0.0541566	-0.154578	0.00136782	18	0.445786
Col9a3	-0.0609005	0.0316524	0.0543492	-0.122938	0.00113699	18	0.445795
Ern1	0.0525321	0.027299	0.0543139	-0.000972926	0.106037	18	0.445795
Frrs1	0.141314	0.0733993	0.0541949	-0.00254611	0.285174	18	0.445795
Mrps22	0.0701955	0.0364777	0.054312	-0.00129949	0.141691	18	0.445795
Plekha6	-0.0999007	0.0518969	0.0542313	-0.201617	0.00181531	18	0.445795
Thsd1	-0.0514608	0.0267428	0.0543185	-0.103876	0.00095407	18	0.445795
Tox3	-0.0965607	0.0501848	0.0543418	-0.194921	0.00179973	18	0.445795
Bach1	0.0465658	0.0242433	0.0547605	-0.000950145	0.0940818	18	0.445934
C230057M02Rik	-0.129736	0.0674928	0.0545787	-0.262019	0.00254779	16	0.445934
Cnot4	-0.066609	0.0346735	0.0547274	-0.134568	0.00134982	18	0.445934
Col3a1	-0.16224	0.0844565	0.054733	-0.327772	0.00329163	18	0.445934
Cyb5r1	0.0560745	0.0291787	0.0546357	-0.00111468	0.113264	18	0.445934
Epha6	-0.091583	0.0476753	0.0547351	-0.185025	0.00185889	18	0.445934
Fam221b	-0.0890201	0.0463544	0.0548041	-0.179873	0.00183277	18	0.445934
Fancb	-0.074013	0.0385382	0.0547932	-0.149546	0.0015204	18	0.445934
Fnbp1	-0.0528893	0.0275207	0.0546307	-0.106829	0.00105025	18	0.445934
Hrnr	-0.155395	0.0808367	0.054564	-0.313832	0.00304206	18	0.445934
Lrrc74b	-0.0647804	0.0337248	0.0547502	-0.13088	0.001319	18	0.445934
Mcm2	0.0828976	0.0431523	0.0547258	-0.00167937	0.167475	18	0.445934
Ndnf	-0.0892312	0.0464594	0.0547786	-0.18029	0.0018275	18	0.445934
[truncated: 14,291 more rows]
