# Supplementary material for: A Meta‐Analysis of the Effects of Acute Sleep Deprivation on the Cortical Transcriptome in Rodent Models
Source: J Sleep Res. 2025 Oct 1;35(3):e70205. doi: 10.1111/jsr.70205 (PMC13131251; doi:10.1111/jsr.70205)
Supplement: Supplementary file 3 — Table S2: Full differential expression results from the re‐analysis of GSE114845 (19,798 genes). [file JSR-35-e70205-s005.xlsx]

## Sheet: ColumnDefinitions
Column Name:
Genes	Gene Symbol (or ENSEMBL ID if Gene Symbol unavailable)
AveExpr	Average expression across samples
Log2FC_SleepDep	Log(2) Fold Change for Sleep Deprived vs. Control Subjects
Tstat_SleepDep	T-statistic for Sleep Deprived vs. Control Subjects
Pval_Sleep Dep	P-value for Sleep Deprived vs. Control Subjects
FDR_SleepDep	False Discovery Rate for Sleep Deprived vs. Control Subjects
This supplementary table (Table S2) accompanies the manuscript:
"A Meta-Analysis of the Effects of Acute Sleep Deprivation on the Cortical Transcriptome in Rodent Models" by Rhoads, Hagenauer et al.

## Sheet: SleepDep_GSE114845_DEResults
Genes	AveExpr	Log2FC_SleepDep	Tstat_SleepDep	Pval_Sleep Dep	FDR_SleepDep
Hspa5	7.95315	1.3226	40.5466	1.46489e-58	2.90004e-54
Pdia6	6.51062	0.942292	38.1812	2.14839e-56	2.12658e-52
P4ha1	5.53417	0.98409	37.3088	1.4497e-55	9.5666e-52
Hyou1	6.8586	0.724302	36.0157	2.64487e-54	1.30901e-50
Manf	5.08835	0.983713	35.4948	8.7436e-54	2.95693e-50
Sdf2l1	3.17167	1.65533	35.4841	8.96176e-54	2.95693e-50
Fmnl1	7.24187	0.883702	35.3304	1.27916e-53	3.61764e-50
Dnajb5	7.37986	0.956881	34.7766	4.66264e-53	1.15383e-49
Sgsm1	7.19075	1.0801	34.2763	1.52303e-52	3.35015e-49
Arc	7.48485	2.91609	33.5863	7.98945e-52	1.53606e-48
Calr	8.43535	0.82897	33.559	8.53493e-52	1.53606e-48
Lman2	6.14331	0.431426	33.4632	1.07688e-51	1.77659e-48
Dnajb11	5.71567	0.676114	33.3285	1.49509e-51	2.27679e-48
Xbp1	6.18982	0.722032	33.1617	2.24761e-51	3.17828e-48
Egr3	7.55323	1.50899	33.049	2.96369e-51	3.91148e-48
Pdia4	5.20461	1.05666	32.9351	3.92217e-51	4.85295e-48
Homer1	7.95272	1.32423	32.7114	6.81618e-51	7.93764e-48
Hsph1	8.39148	0.836347	32.1978	2.45532e-50	2.70044e-47
Hsp90b1	8.49281	0.727925	32.0992	3.14575e-50	3.2777e-47
Cirbp	5.57805	-1.22719	-31.6211	1.05679e-49	1.04607e-46
Trib1	4.59077	1.46033	31.5744	1.19058e-49	1.12238e-46
Tmem151b	7.51471	0.595085	31.3335	2.20673e-49	1.9147e-46
Creld2	3.65724	1.00577	31.3304	2.22448e-49	1.9147e-46
Spry4	3.81479	1.16325	31.0755	4.29278e-49	3.541e-46
Mlec	6.91149	0.539738	30.6706	1.23093e-48	9.74746e-46
Enox1	4.72691	0.754868	30.2834	3.40838e-48	2.59522e-45
Trim9	8.52283	0.484596	30.201	4.23949e-48	3.10849e-45
Sbk1	6.38291	0.79993	30.1	5.54144e-48	3.918e-45
Dok3	3.33205	1.45328	29.8227	1.16131e-47	7.92773e-45
Tnfrsf25	2.92028	1.9525	29.6582	1.80584e-47	1.19167e-44
Samd4b	6.33255	0.572694	29.6109	2.05072e-47	1.30961e-44
Rundc1	5.27629	0.449189	29.433	3.31531e-47	2.05104e-44
Pdp1	7.34018	0.839404	29.0834	8.5804e-47	5.14746e-44
Zfyve28	5.53664	-0.548137	-29.0548	9.27863e-47	5.40262e-44
Spred3	6.13012	0.666032	29.0147	1.03548e-46	5.857e-44
Camk1g	5.07841	0.942751	28.8826	1.4877e-46	8.18111e-44
Mical2	9.09346	0.690584	28.8345	1.69834e-46	9.08706e-44
Irs2	6.34209	1.00387	28.6389	2.91421e-46	1.51823e-43
Dnajc3	5.96217	0.636666	28.5807	3.42339e-46	1.73776e-43
Mdga1	4.55291	1.20689	28.445	4.9904e-46	2.46987e-43
Anxa11	5.7243	0.81304	28.3357	6.7676e-46	3.26776e-43
Cep83os	5.04565	-0.596078	-27.9867	1.80161e-45	8.49201e-43
Chordc1	6.39952	0.673792	27.7927	3.11866e-45	1.43582e-42
Fbxl4	3.89492	-0.694537	-27.7259	3.76872e-45	1.69567e-42
Cbln4	4.5209	1.45065	27.6718	4.39597e-45	1.93393e-42
Plekhg4	2.06183	2.03583	27.5384	6.42888e-45	2.76679e-42
Arl4d	3.68853	1.20755	27.5294	6.59693e-45	2.77871e-42
Nectin1	5.71039	0.761044	27.439	8.54453e-45	3.52408e-42
Itga10	2.76581	1.20531	27.324	1.18852e-44	4.80187e-42
Papola	6.95604	0.412719	27.2959	1.28831e-44	5.10095e-42
Gfod1	7.42742	0.706459	27.2312	1.5523e-44	6.02567e-42
Syt13	8.16298	0.421702	27.1922	1.73686e-44	6.61242e-42
Cbfa2t3	5.14884	0.772906	27.03	2.77633e-44	1.03704e-41
Armcx5	4.77037	-0.710528	-26.9253	3.76247e-44	1.37936e-41
Jak2	5.7381	0.486377	26.7306	6.63834e-44	2.38944e-41
Mafg	6.82196	0.418742	26.6808	7.67824e-44	2.7144e-41
Enc1	9.67389	0.597163	26.6623	8.10698e-44	2.76795e-41
Dusp6	5.99171	1.09745	26.6622	8.10938e-44	2.76795e-41
Eif4ebp2	6.1255	0.36673	26.6537	8.31236e-44	2.78915e-41
Zmym1	4.67806	0.896953	26.4881	1.35205e-43	4.4611e-41
Vgf	7.87994	0.865158	26.4454	1.53359e-43	4.97711e-41
Tmem185a	4.96999	0.425165	26.3073	2.30623e-43	7.36395e-41
Hnrnph1	8.14686	0.508726	26.2197	2.99022e-43	9.3964e-41
Sik1	3.77989	1.44458	26.1077	4.17148e-43	1.29035e-40
Gpr3	2.7754	1.35143	26.0942	4.34254e-43	1.3226e-40
Map3k21	1.95193	-1.22003	-25.9199	7.31015e-43	2.16289e-40
Zfp46	5.40165	-0.629242	-25.9194	7.31997e-43	2.16289e-40
Ncoa5	5.80615	0.396816	25.8603	8.73864e-43	2.5441e-40
Ptpn1	5.62754	0.491078	25.8455	9.13538e-43	2.62106e-40
Klhl23	6.05154	-0.451513	-25.7444	1.23834e-42	3.5022e-40
Pdia3	7.5282	0.672927	25.6994	1.41811e-42	3.95413e-40
Usp19	7.41576	0.30195	25.678	1.5124e-42	4.15846e-40
Cln6	3.1572	-0.777107	-25.584	2.00901e-42	5.44828e-40
Dio2	6.95046	1.41573	25.528	2.38016e-42	6.36757e-40
Hnrnpdl	7.59249	-0.336038	-25.1707	7.06919e-42	1.86598e-39
Etv5	7.1995	0.579089	25.0779	9.39701e-42	2.4478e-39
1700102P08Rik	-0.352617	1.92759	25.0574	1.00087e-41	2.57327e-39
Pfkfb3	5.41852	0.85592	25.0409	1.05305e-41	2.67272e-39
Mat2a	7.60246	0.493746	25.0331	1.0784e-41	2.70242e-39
Dnase1l2	2.52834	1.14821	24.8422	1.94331e-41	4.80896e-39
9030407P20Rik	2.1992	-0.948613	-24.8205	2.07872e-41	5.08054e-39
Rhot2	6.01854	0.435007	24.7819	2.34246e-41	5.65532e-39
Stip1	7.22224	0.561728	24.7637	2.47853e-41	5.91175e-39
Midn	5.93752	0.826487	24.6449	3.58435e-41	8.44754e-39
Adam8	2.68281	1.06278	24.6253	3.81029e-41	8.87439e-39
Ppp6r1	7.48039	0.357764	24.5866	4.29786e-41	9.89359e-39
Dact2	6.11515	-0.68765	-24.5564	4.7237e-41	1.07489e-38
Rab15	8.06518	0.445691	24.4709	6.1701e-41	1.38806e-38
Mapk11	6.13693	0.590399	24.4492	6.60324e-41	1.46881e-38
Cyp4x1	4.52538	-0.522374	-24.3694	8.47903e-41	1.8651e-38
Ilvbl	4.0038	-0.591005	-24.3474	9.0855e-41	1.97654e-38
Rilpl1	5.75669	0.475845	24.3221	9.8382e-41	2.11703e-38
Znrf1	7.34616	0.425038	24.3083	1.02747e-40	2.18718e-38
Baiap2	8.08705	0.471535	23.9936	2.77723e-40	5.84901e-38
Dusp5	3.46714	1.29826	23.8894	3.86878e-40	8.06212e-38
Mfsd4a	6.19721	-0.575427	-23.8732	4.07336e-40	8.40004e-38
Arhgap31	5.45791	0.654924	23.8621	4.22025e-40	8.61323e-38
Sh3rf3	5.2553	0.470473	23.8497	4.38957e-40	8.86737e-38
Nr4a1	6.51468	1.5128	23.8333	4.62646e-40	9.25152e-38
Zdhhc5	5.99211	0.426804	23.8119	4.95254e-40	9.80454e-38
Tiparp	4.00655	1.0029	23.7664	5.72777e-40	1.1227e-37
Fosb	4.03693	1.72397	23.6948	7.20273e-40	1.39797e-37
Bhlhb9	6.09152	0.427244	23.6824	7.49501e-40	1.44057e-37
Serinc2	3.00154	1.49224	23.6458	8.4283e-40	1.60438e-37
Spred1	7.81075	0.563016	23.6336	8.76412e-40	1.65241e-37
2210408F21Rik	3.98461	0.462532	23.6211	9.125e-40	1.70422e-37
Bace2	1.59592	-1.51794	-23.534	1.20734e-39	2.2338e-37
Parn	4.44265	-0.535267	-23.5002	1.3465e-39	2.46031e-37
Bicd2	6.78238	0.471237	23.4983	1.35462e-39	2.46031e-37
Shank2	8.15097	0.514834	23.4946	1.37072e-39	2.46692e-37
Pnma3	4.3987	-0.674706	-23.4783	1.44471e-39	2.57666e-37
Dmtf1	6.15414	0.369583	23.4301	1.6882e-39	2.98405e-37
Tm6sf2	1.29794	1.69882	23.2998	2.57432e-39	4.51007e-37
Msl1	7.42903	0.292597	23.2732	2.80631e-39	4.87338e-37
Gm49492	2.74715	-0.860858	-23.2569	2.95866e-39	5.09327e-37
Bcl2	4.41756	0.627699	23.2074	3.47548e-39	5.93138e-37
Ubxn2b	5.73165	0.434632	23.1538	4.13757e-39	7.00098e-37
Stt3b	6.76293	0.432123	23.0846	5.18576e-39	8.7002e-37
Fosl2	5.42214	1.43233	23.0775	5.30714e-39	8.7807e-37
Cd46	3.95454	-0.550261	-23.0766	5.32244e-39	8.7807e-37
Cbln2	5.61287	0.752877	23.0256	6.28891e-39	1.02894e-36
Stx3	5.44713	-0.355362	-22.9956	6.93881e-39	1.12596e-36
Gm47163	4.41801	-0.692515	-22.9545	7.937e-39	1.27747e-36
Heatr1	4.99667	0.398734	22.9479	8.11085e-39	1.29492e-36
Fam20a	3.76924	0.704869	22.9296	8.61281e-39	1.36406e-36
Smg7	7.06287	0.308421	22.9118	9.13278e-39	1.43493e-36
Zkscan2	5.4715	-0.723854	-22.9086	9.22795e-39	1.43847e-36
Cdiptos	1.02397	1.32967	22.8377	1.16513e-38	1.80204e-36
Eml2	6.70005	-0.54387	-22.7933	1.34868e-38	2.06975e-36
Spata7	4.29279	-0.385475	-22.7895	1.36548e-38	2.07765e-36
Insig1	5.93959	-0.549376	-22.7857	1.38265e-38	2.07765e-36
Trub1	4.9573	-0.387656	-22.7851	1.38531e-38	2.07765e-36
Ccpg1	6.7193	0.302592	22.7485	1.56318e-38	2.32679e-36
Acin1	7.18307	0.298395	22.7064	1.79646e-38	2.65407e-36
Mkks	4.33511	0.54344	22.7	1.83484e-38	2.69069e-36
Cmc2	3.26148	0.612064	22.6761	1.98579e-38	2.89064e-36
Guf1	5.82342	-0.459326	-22.6737	2.00134e-38	2.89201e-36
Slc5a3	5.18984	0.938107	22.6611	2.08653e-38	2.99326e-36
Nfil3	3.12951	0.997877	22.6091	2.47887e-38	3.53051e-36
Lman2l	5.1441	0.439119	22.5231	3.29771e-38	4.6632e-36
Pknox1	4.06045	0.542536	22.5012	3.54669e-38	4.96545e-36
Htr1b	3.29163	1.08457	22.5	3.56162e-38	4.96545e-36
Map3k19	2.49544	1.01739	22.4692	3.94554e-38	5.46223e-36
Hnrnpc	7.3304	0.379782	22.4445	4.28424e-38	5.88993e-36
Prpf18	5.65288	0.283004	22.3911	5.11896e-38	6.98897e-36
Dusp4	3.44343	1.44373	22.3862	5.20302e-38	7.05508e-36
Phf7	1.93656	-0.80394	-22.3776	5.3548e-38	7.2115e-36
Noxred1	0.678541	1.52188	22.3692	5.50736e-38	7.36684e-36
Hexim1	5.6396	0.401416	22.2916	7.14045e-38	9.48721e-36
Gm34583	2.99025	1.17681	22.2759	7.52503e-38	9.93154e-36
Gpt2	5.76625	0.649046	22.2173	9.15878e-38	1.20077e-35
Imp4	4.6423	0.426385	22.2098	9.391e-38	1.22312e-35
Egr2	2.5761	3.05283	22.2057	9.5234e-38	1.23225e-35
Egr1	8.1342	1.3908	22.1968	9.81101e-38	1.26122e-35
Fam171a1	6.12966	0.390872	22.138	1.19555e-37	1.51541e-35
Mettl27	2.44839	-0.928439	-22.1379	1.19583e-37	1.51541e-35
Hnrnpm	6.80141	0.325933	22.1364	1.2018e-37	1.51541e-35
Rsad1	4.45557	-0.491133	-22.1302	1.22725e-37	1.53771e-35
Synj2	6.89843	0.700297	22.1152	1.29082e-37	1.60719e-35
Schip1	7.09919	0.44423	22.0898	1.40616e-37	1.73986e-35
Dnaja1	8.02014	0.360977	22.0526	1.59381e-37	1.95979e-35
Trib2	5.57442	0.827876	22.0362	1.68468e-37	2.05874e-35
Ipmk	5.09591	0.410813	21.9779	2.05167e-37	2.49184e-35
Slc25a25	5.73688	0.35416	21.9752	2.07046e-37	2.49932e-35
Uhrf2	5.49192	0.313284	21.9678	2.12253e-37	2.54665e-35
Prdm2	6.30772	0.411128	21.9327	2.3902e-37	2.85053e-35
Klhl3	6.17116	0.546197	21.9263	2.4432e-37	2.89629e-35
R3hdm2	8.5075	0.345784	21.9121	2.56354e-37	3.02085e-35
Dipk1a	4.42005	-0.464078	-21.8842	2.81731e-37	3.30026e-35
Psmf1	4.9763	-0.420956	-21.8793	2.8652e-37	3.3366e-35
Dusp1	4.79872	1.12563	21.8552	3.10897e-37	3.59932e-35
Crem	3.87203	0.856759	21.8322	3.36202e-37	3.86964e-35
Zdhhc8	6.99642	-0.504957	-21.818	3.52733e-37	4.03645e-35
Slco3a1	4.85391	0.535149	21.7183	4.95294e-37	5.63525e-35
Pcsk4	1.93813	-0.965104	-21.707	5.14881e-37	5.82463e-35
Srsf6	7.14969	0.281923	21.7008	5.25814e-37	5.91452e-35
Nxf1	6.67329	0.350319	21.6815	5.61687e-37	6.28232e-35
Rpn1	6.81769	0.370829	21.6779	5.68535e-37	6.3232e-35
Cfp	3.53291	0.707987	21.6342	6.60189e-37	7.30154e-35
Maoa	4.8502	-0.432613	-21.5589	8.54215e-37	9.39494e-35
Ccnd3	4.23818	0.533422	21.5437	8.99863e-37	9.84232e-35
Fos	4.34943	2.26133	21.5253	9.58507e-37	1.04261e-34
Vwa3a	2.77687	-1.04161	-21.5129	9.99988e-37	1.08179e-34
Txnl4a	4.2611	0.423792	21.4994	1.04763e-36	1.12717e-34
Per2	5.50116	1.01867	21.4246	1.35468e-36	1.44965e-34
Dnai4	3.43689	0.697538	21.42	1.37625e-36	1.46482e-34
Dpf2	5.71389	0.305338	21.3913	1.51924e-36	1.60836e-34
Tacc3	2.28643	-0.835221	-21.3855	1.55009e-36	1.63229e-34
Maml3	3.72446	0.935396	21.3752	1.60593e-36	1.68215e-34
Acr	0.448646	-1.36262	-21.3547	1.72346e-36	1.79575e-34
Epm2a	5.01033	-0.468414	-21.2736	2.28096e-36	2.3642e-34
Hmgb3	4.36029	-0.656696	-21.2611	2.38149e-36	2.44363e-34
Klhdc9	1.33455	-1.74855	-21.261	2.38228e-36	2.44363e-34
Tfrc	6.79576	-0.671232	-21.2528	2.45083e-36	2.50099e-34
Gm20634	2.47732	1.27213	21.2301	2.65182e-36	2.69221e-34
Dennd6b	6.54493	-0.380559	-21.2263	2.68697e-36	2.71397e-34
Otub2	4.9241	0.804599	21.2051	2.89096e-36	2.90519e-34
Abhd6	5.63534	0.326249	21.1544	3.4474e-36	3.44687e-34
Mex3c	5.11764	0.364333	21.1444	3.56916e-36	3.55069e-34
Cdkn1a	4.2989	1.63946	21.0753	4.53803e-36	4.49197e-34
Per1	6.86844	0.735362	21.0486	4.9808e-36	4.90572e-34
Usp22	7.69847	-0.288885	-21.0313	5.28971e-36	5.15408e-34
Zdhhc14	5.0013	0.497999	21.0308	5.29838e-36	5.15408e-34
Rasl11a	1.08977	1.4566	21.0301	5.31107e-36	5.15408e-34
Spred2	6.78109	0.559055	20.9959	5.98383e-36	5.77863e-34
Lrrcc1	4.76604	-0.546222	-20.9816	6.29036e-36	6.04516e-34
Cdk5rap3	3.9552	-0.576495	-20.9675	6.60762e-36	6.31938e-34
Nalf2	4.10773	0.505266	20.96	6.78298e-36	6.45589e-34
Rsrp1	8.42906	-0.419061	-20.9548	6.90839e-36	6.5438e-34
Cc2d1b	4.94476	-0.392816	-20.9413	7.24179e-36	6.82694e-34
Tincr	1.82489	1.23938	20.915	7.93992e-36	7.4496e-34
Rbm11	2.21643	-0.849941	-20.8938	8.55119e-36	7.98528e-34
Rasd1	1.88993	1.62413	20.8841	8.84702e-36	8.22274e-34
Hspa4	7.96626	0.327679	20.8578	9.69835e-36	8.97188e-34
Alkbh3	3.03589	-0.520835	-20.8556	9.77618e-36	9.00181e-34
Ccdc134	3.7301	0.753975	20.8275	1.07875e-35	9.88708e-34
Gm14827	3.69474	0.53764	20.8242	1.09122e-35	9.95526e-34
Galnt9	6.31814	0.903416	20.8175	1.1171e-35	1.01446e-33
Lss	5.39688	-0.416237	-20.7724	1.30907e-35	1.18336e-33
Nus1	6.36497	0.284101	20.7675	1.33159e-35	1.19825e-33
Csrnp1	3.51191	0.984602	20.7503	1.41467e-35	1.26725e-33
Zfp276	4.53786	0.378492	20.7281	1.52957e-35	1.364e-33
Dimt1	4.3163	0.416237	20.7223	1.56137e-35	1.38612e-33
Snap29	4.59884	0.348352	20.6868	1.76883e-35	1.56329e-33
Rnd3	4.02929	0.676292	20.6271	2.18391e-35	1.92155e-33
Ofd1	3.24762	-0.454431	-20.6198	2.24057e-35	1.96268e-33
Zfp810	3.91021	-0.528086	-20.5667	2.70358e-35	2.35783e-33
Fkrp	5.44944	-0.441372	-20.5338	3.03727e-35	2.63723e-33
B230208B08Rik	3.34349	-0.914525	-20.5296	3.08241e-35	2.66474e-33
Stk40	5.27613	0.734433	20.5093	3.31247e-35	2.85117e-33
Cacng2	6.77909	0.328734	20.4934	3.50539e-35	3.00416e-33
Tet3	6.52391	0.626935	20.4909	3.53559e-35	3.01699e-33
Tent5a	2.5616	0.99994	20.4858	3.60106e-35	3.05966e-33
Bbs2	4.73675	-0.359712	-20.4697	3.81259e-35	3.22555e-33
Rbm3	6.36558	-0.671537	-20.4346	4.31855e-35	3.63806e-33
Socs7	7.15689	0.358236	20.4328	4.34641e-35	3.64602e-33
Wipf2	6.82468	0.258464	20.423	4.49976e-35	3.75872e-33
Shkbp1	4.00962	0.588822	20.4114	4.68953e-35	3.90078e-33
Rbm10	5.92151	0.25635	20.3969	4.93816e-35	4.09041e-33
Tmem198	5.80132	0.485095	20.3854	5.1442e-35	4.24332e-33
Top1	6.54527	0.3593	20.376	5.31788e-35	4.36838e-33
Irf9	3.67138	0.592434	20.3653	5.52418e-35	4.5191e-33
Mast3	8.46315	0.442694	20.3493	5.84901e-35	4.76514e-33
Slc9a8	5.26831	-0.359202	-20.3358	6.13655e-35	4.97891e-33
Sugp1	5.61295	-0.272616	-20.3307	6.24945e-35	5.04981e-33
Stk4	5.5109	0.348179	20.2908	7.20471e-35	5.79803e-33
Ttyh3	8.02996	0.359019	20.2624	7.97364e-35	6.39086e-33
Srsf7	6.55993	0.31328	20.2295	8.97055e-35	7.16089e-33
Pdzd2	6.78397	0.690809	20.2069	9.72437e-35	7.73146e-33
Ubtf	7.04936	0.300551	20.1939	1.01882e-34	8.06786e-33
Kcnk1	6.33232	0.399079	20.1844	1.05402e-34	8.3133e-33
Hspb1	2.45999	1.59671	20.1826	1.06108e-34	8.33579e-33
Gpcpd1	7.00176	-0.344264	-20.1443	1.21708e-34	9.5235e-33
Dnaja4	5.71251	0.341613	20.1423	1.22562e-34	9.55259e-33
Mapk6	6.62936	0.453533	20.1354	1.25669e-34	9.75637e-33
Lrrc29	0.507473	-1.48103	-20.1049	1.40174e-34	1.08399e-32
Nmt2	6.97684	0.280325	20.0886	1.48621e-34	1.14484e-32
Gm9776	1.78087	-0.801444	-20.08	1.53308e-34	1.17637e-32
Rps6ka4	4.81857	-0.519875	-20.0729	1.57238e-34	1.20187e-32
Rbm14	4.77714	0.515128	20.0706	1.58553e-34	1.20726e-32
Nadk	5.81778	0.238985	20.0663	1.61018e-34	1.22133e-32
Igsf9b	8.04572	0.769558	20.0411	1.76306e-34	1.33219e-32
Tmem33	6.74712	0.318332	20.0263	1.85952e-34	1.39973e-32
Las1l	5.97842	-0.288291	-20.0214	1.89244e-34	1.41911e-32
Sox8	5.10265	0.439781	19.9667	2.30494e-34	1.71603e-32
Rassf3	5.87829	-0.713437	-19.9666	2.30573e-34	1.71603e-32
A330023F24Rik	7.07338	0.666147	19.9031	2.90008e-34	2.1481e-32
Aoc2	2.34165	0.899146	19.9024	2.90797e-34	2.1481e-32
Tmem86b	2.56955	0.69417	19.8931	3.00702e-34	2.21301e-32
Junb	5.17471	1.20113	19.8478	3.54277e-34	2.59764e-32
Klf4	2.88723	0.969679	19.8293	3.78743e-34	2.76678e-32
Tbc1d2	3.08995	0.905542	19.8261	3.83235e-34	2.78931e-32
Spry2	5.31494	0.564011	19.7827	4.48418e-34	3.25177e-32
Daglb	5.43783	-0.377913	-19.7759	4.5976e-34	3.32185e-32
Timm44	5.71106	-0.366139	-19.7684	4.72463e-34	3.40122e-32
Izumo4	4.44879	-0.63479	-19.7531	4.99396e-34	3.58208e-32
Tcta	4.11493	-0.449147	-19.7438	5.1656e-34	3.69182e-32
Bpnt1	5.60207	0.267986	19.7389	5.2575e-34	3.74398e-32
Hook2	4.12108	-0.538002	-19.7321	5.39004e-34	3.82461e-32
Phka2	5.40538	-0.527556	-19.729	5.45154e-34	3.85444e-32
Zfp180	6.04122	0.559493	19.7218	5.59516e-34	3.9419e-32
Cys1	3.46269	0.950609	19.7066	5.91391e-34	4.15169e-32
Mettl3	4.12633	0.357926	19.6874	6.34013e-34	4.43518e-32
Fndc10	4.44484	-0.589234	-19.6806	6.4996e-34	4.53072e-32
ENSMUSG00000120401	1.19071	1.23973	19.6468	7.35154e-34	5.10661e-32
Ankrd6	5.05336	0.562279	19.6239	7.99011e-34	5.53078e-32
Zbtb22	4.72619	-0.432263	-19.5871	9.14063e-34	6.30512e-32
Capn15	6.02992	0.342988	19.579	9.41433e-34	6.47137e-32
Ier5	6.36757	0.670463	19.561	1.00545e-33	6.88753e-32
Tubgcp2	5.26281	-0.345712	-19.5383	1.09222e-33	7.45612e-32
Lratd1	6.2338	0.493236	19.464	1.43407e-33	9.75612e-32
Dcst1	2.46415	-0.789847	-19.4597	1.45671e-33	9.87623e-32
Sf1	7.25941	0.239708	19.4558	1.47759e-33	9.98356e-32
Nudt16	3.23301	-0.578058	-19.4354	1.59267e-33	1.07042e-31
Atp11b	7.17277	-0.572886	-19.435	1.59507e-33	1.07042e-31
Elmo2	7.3856	0.245715	19.4156	1.71264e-33	1.14544e-31
Mat2b	6.75821	-0.386321	-19.393	1.86066e-33	1.24025e-31
Arih1	6.89986	0.257378	19.3885	1.89169e-33	1.25671e-31
1700016P03Rik	1.07376	1.74209	19.3739	1.99569e-33	1.32136e-31
Stk36	2.64713	0.648277	19.3718	2.01162e-33	1.32747e-31
Dnajb1	5.54949	0.543117	19.3624	2.08252e-33	1.36969e-31
Ptpn9	5.32077	0.342821	19.3564	2.12853e-33	1.39532e-31
Synpo	7.87263	0.307763	19.3501	2.17831e-33	1.42323e-31
Zfp316	4.95201	-0.377681	-19.3456	2.21465e-33	1.44222e-31
Disp3	5.46352	0.529749	19.316	2.47021e-33	1.60337e-31
Krba1	6.24723	-0.3344	-19.313	2.49729e-33	1.61565e-31
Cep131	4.90022	-0.483036	-19.2945	2.67359e-33	1.72408e-31
Gramd1b	8.10311	0.351832	19.2405	3.26243e-33	2.09696e-31
G3bp1	6.07614	0.213061	19.2305	3.38628e-33	2.16952e-31
Sox12	4.43895	-0.43475	-19.2207	3.51096e-33	2.24214e-31
Abhd16a	5.94821	-0.332404	-19.2049	3.72222e-33	2.36941e-31
Mcf2l	7.69096	0.33608	19.1806	4.07162e-33	2.58352e-31
Hax1	5.0218	0.387917	19.1699	4.23625e-33	2.6794e-31
B4galnt4	6.16074	-0.311937	-19.1559	4.46145e-33	2.80592e-31
Slc9a5	5.52928	0.52238	19.1557	4.46464e-33	2.80592e-31
Irak1	5.79801	-0.296044	-19.1511	4.54118e-33	2.84499e-31
Akap1	5.37815	-0.332169	-19.1445	4.6531e-33	2.90591e-31
E130317F20Rik	1.37004	-0.883926	-19.1391	4.74728e-33	2.95541e-31
Bcl7a	6.66205	-0.23038	-19.1313	4.88774e-33	3.03331e-31
Arfgap3	4.23657	-0.365949	-19.1281	4.94462e-33	3.05902e-31
Nln	4.84709	-0.377382	-19.1199	5.09707e-33	3.14351e-31
Zmat4	6.14087	-0.431128	-19.0976	5.53767e-33	3.40464e-31
Pcsk1	6.02583	0.923367	19.0416	6.81708e-33	4.17826e-31
Gm47204	2.68783	-0.860149	-19.0394	6.87217e-33	4.19902e-31
Ccdc6	5.78749	0.415081	19.0341	7.00853e-33	4.26917e-31
Nrbp2	7.2624	-0.321238	-19.0177	7.45138e-33	4.525e-31
9330104G04Rik	2.43914	-0.61285	-19.0152	7.51914e-33	4.55219e-31
Cdh22	5.28018	0.506879	18.9939	8.14149e-33	4.91394e-31
Tcerg1	6.28121	-0.238104	-18.9786	8.61782e-33	5.18562e-31
Kdm6b	5.32153	0.79734	18.9758	8.70768e-33	5.22382e-31
Hspa1b	3.7964	1.27284	18.9525	9.49709e-33	5.68018e-31
Slco1b2	-0.527041	2.05524	18.9456	9.7435e-33	5.80308e-31
Slc6a15	5.45677	-0.401264	-18.9451	9.7612e-33	5.80308e-31
Deaf1	5.17539	-0.376295	-18.9422	9.87036e-33	5.8504e-31
Gm43597	4.89981	0.47331	18.9349	1.01415e-32	5.99315e-31
Ptk2	7.31203	0.270679	18.9303	1.03157e-32	6.05112e-31
Srsf10	6.21127	0.344871	18.9303	1.0317e-32	6.05112e-31
Strada	4.83917	-0.35848	-18.9299	1.03313e-32	6.05112e-31
Fam76b	4.64732	-0.343177	-18.9097	1.11416e-32	6.50651e-31
Usp43	2.40274	-0.901626	-18.8745	1.27069e-32	7.3988e-31
Wwc1	6.67565	0.365826	18.8399	1.44604e-32	8.39512e-31
Rngtt	4.49348	0.333167	18.8306	1.49748e-32	8.66829e-31
Nr2f1	6.29597	-0.429249	-18.8274	1.51511e-32	8.74477e-31
Adipor2	5.76095	0.536568	18.8246	1.53117e-32	8.79303e-31
Irf2bp2	5.31702	0.450548	18.8244	1.53235e-32	8.79303e-31
Gm15706	1.95311	-0.695768	-18.7851	1.77526e-32	1.01575e-30
Rin2	5.02122	0.663676	18.7801	1.80919e-32	1.03217e-30
Coro1b	5.73912	-0.314118	-18.7733	1.85574e-32	1.05569e-30
Rbm24	4.13362	0.514059	18.7717	1.86645e-32	1.05874e-30
Npas4	4.46682	1.45061	18.7703	1.87653e-32	1.06142e-30
Kmt5a	5.32146	0.421158	18.7384	2.11472e-32	1.19274e-30
Zbtb7a	7.15073	0.269014	18.7345	2.14647e-32	1.20721e-30
Coro7	5.9862	-0.278125	-18.7224	2.24594e-32	1.25957e-30
Zscan18	4.22001	-0.388366	-18.7126	2.32985e-32	1.30294e-30
Mccc2	3.76402	-0.403302	-18.703	2.41624e-32	1.34744e-30
Aff3	5.89586	0.375051	18.6952	2.48733e-32	1.38319e-30
Zfp687	4.84961	-0.391349	-18.6863	2.5721e-32	1.42632e-30
Kcnj12	3.36885	0.534806	18.6772	2.66179e-32	1.46825e-30
Cep164	4.78574	-0.394438	-18.6771	2.66254e-32	1.46825e-30
Fancm	4.0986	-0.5432	-18.668	2.75599e-32	1.51557e-30
Rcor3	4.59108	-0.443726	-18.6661	2.77519e-32	1.5219e-30
Abcc5	8.21934	0.336902	18.6602	2.8373e-32	1.55166e-30
Csnk1a1	8.06084	0.249907	18.655	2.89356e-32	1.57807e-30
Arl4a	5.12859	-0.357901	-18.6447	3.00815e-32	1.63605e-30
Tsc22d3	6.19602	1.02041	18.6407	3.05415e-32	1.65652e-30
Ptpn5	7.78791	0.314731	18.6134	3.38383e-32	1.83032e-30
Ormdl2	1.1927	0.806366	18.6081	3.45254e-32	1.8624e-30
Trub2	4.44529	-0.282308	-18.5988	3.57575e-32	1.92362e-30
Tmem86a	3.37388	-0.510641	-18.5805	3.83069e-32	2.05518e-30
Sytl2	6.23094	-0.708022	-18.5694	3.99459e-32	2.13732e-30
Banp	4.94837	0.48608	18.5641	4.0758e-32	2.1749e-30
Canx	8.40853	0.263882	18.5424	4.4241e-32	2.35441e-30
Myo16	5.21428	-0.598037	-18.5211	4.79443e-32	2.54465e-30
Rtel1	4.44329	-0.359795	-18.5135	4.93483e-32	2.61216e-30
Hip1	6.19863	0.392443	18.5019	5.15492e-32	2.72139e-30
Gfpt2	3.21235	-0.623492	-18.4978	5.23667e-32	2.75719e-30
Dhodh	3.592	-0.417247	-18.4841	5.51512e-32	2.88937e-30
4931406C07Rik	4.50928	-0.39301	-18.484	5.51691e-32	2.88937e-30
Rin1	6.16822	0.66489	18.4759	5.68854e-32	2.9714e-30
Faap100	3.71074	0.675386	18.4468	6.35186e-32	3.30915e-30
Fxr1	5.92184	0.264347	18.4442	6.41407e-32	3.33279e-30
Thap1	3.11223	0.457441	18.4352	6.63559e-32	3.43887e-30
Cdhr3	0.895495	-1.21563	-18.4251	6.89451e-32	3.56372e-30
Golph3	6.36337	0.279237	18.4142	7.18496e-32	3.70418e-30
Ninl	3.17805	-0.535813	-18.3929	7.79228e-32	4.00685e-30
Cfap300	2.86477	0.593119	18.3894	7.89451e-32	4.0489e-30
P4ha2	3.9947	0.607389	18.3803	8.1728e-32	4.1808e-30
Lrrk2	6.12736	0.686968	18.3664	8.61403e-32	4.39515e-30
Prrt1	7.03791	0.432762	18.3548	9.00212e-32	4.58136e-30
Umps	3.91265	0.503605	18.3413	9.47643e-32	4.81038e-30
Wnt9a	4.33586	-0.612592	-18.3401	9.52078e-32	4.82053e-30
Nudcd3	7.04821	-0.243433	-18.312	1.05935e-31	5.35e-30
Ina	7.68147	0.400938	18.3088	1.07242e-31	5.4022e-30
Mllt1	6.15658	0.288125	18.3055	1.08588e-31	5.45614e-30
Casp3	3.17623	-0.517654	-18.292	1.1432e-31	5.7296e-30
Actn1	6.57308	0.311897	18.28	1.19652e-31	5.98171e-30
Ranbp17	2.08875	-0.640593	-18.2775	1.20819e-31	6.0248e-30
ENSMUSG00000120104	2.76181	-0.905415	-18.2696	1.24525e-31	6.19402e-30
Zbtb40	4.21773	0.902602	18.264	1.27172e-31	6.30982e-30
ENSMUSG00000121107	2.74231	-0.734383	-18.2616	1.28367e-31	6.35321e-30
Shisa7	7.72152	0.398795	18.2495	1.34438e-31	6.62895e-30
Rbfox2	8.3806	0.272565	18.2491	1.34608e-31	6.62895e-30
Fkbp4	6.5616	0.390482	18.2053	1.59096e-31	7.80693e-30
Kif22	2.89686	0.676497	18.205	1.59317e-31	7.80693e-30
Prkab1	3.83289	-0.577118	-18.1996	1.62626e-31	7.94938e-30
Dlx1as	4.30431	0.753232	18.1683	1.83304e-31	8.93655e-30
Cep104	5.61396	0.239962	18.1677	1.83724e-31	8.93655e-30
Bhlhe40	7.05148	0.659656	18.1303	2.11954e-31	1.02845e-29
Furin	5.16667	0.325263	18.1251	2.1619e-31	1.04643e-29
Rft1	3.17043	-0.484771	-18.114	2.25566e-31	1.08915e-29
Dlgap4	8.1819	0.296902	18.0969	2.40824e-31	1.16e-29
Grm2	5.81951	-0.534245	-18.0832	2.53857e-31	1.21981e-29
Gjb6	5.50381	0.705621	18.0738	2.63153e-31	1.26141e-29
Ubfd1	5.99773	0.295808	18.066	2.71123e-31	1.29648e-29
Snx3	6.51338	0.322147	18.0423	2.96987e-31	1.41673e-29
P3h3	4.73773	0.437988	18.0167	3.27622e-31	1.55912e-29
Rgs11	5.38434	-0.548332	-18.0116	3.34142e-31	1.58592e-29
C030014I23Rik	2.88626	-0.794073	-18.011	3.34856e-31	1.58592e-29
Mamld1	5.41854	0.350233	18.0052	3.42475e-31	1.61813e-29
Ccn1	2.16605	1.2778	18.0044	3.43421e-31	1.61874e-29
Ltn1	6.26821	0.348967	17.9886	3.64943e-31	1.7161e-29
Arglu1	7.62127	-0.278765	-17.9875	3.66543e-31	1.71954e-29
Med7	3.7424	0.3651	17.9864	3.6809e-31	1.72162e-29
Eps15l1	5.87595	-0.214033	-17.986	3.68726e-31	1.72162e-29
Spata24	0.84619	-0.888436	-17.9816	3.74941e-31	1.74652e-29
Tsga10	4.34429	0.421052	17.9519	4.20306e-31	1.95324e-29
Cx3cl1	9.53756	0.534389	17.935	4.48564e-31	2.07968e-29
Nr4a3	4.85529	1.19802	17.9277	4.61475e-31	2.13454e-29
Pitpnm2	8.46484	0.32045	17.9153	4.84028e-31	2.23364e-29
Eri1	3.90016	0.382688	17.8926	5.28295e-31	2.43225e-29
Med14	6.46389	0.294923	17.8789	5.56829e-31	2.55766e-29
Fam3a	3.90194	-0.445617	-17.8637	5.90446e-31	2.7058e-29
Slc36a1	6.44887	0.48945	17.8575	6.0481e-31	2.76522e-29
Bdnf	5.00744	1.11937	17.8486	6.25946e-31	2.85527e-29
Mettl7a1	4.50921	0.579293	17.8403	6.4648e-31	2.94215e-29
1700123O20Rik	3.38738	0.430518	17.8281	6.77542e-31	3.07644e-29
Xpo1	6.50505	0.437275	17.8194	7.00789e-31	3.17472e-29
Pglyrp1	1.82721	1.08008	17.8129	7.18718e-31	3.24851e-29
E130307A14Rik	5.16293	-0.389307	-17.805	7.40843e-31	3.34088e-29
Spata2l	5.25363	0.408885	17.8031	7.46373e-31	3.35817e-29
Opalin	3.43248	-1.06756	-17.7915	7.80487e-31	3.49939e-29
9230112E08Rik	4.05758	0.488303	17.7913	7.81296e-31	3.49939e-29
Gm44597	2.58826	0.894526	17.7725	8.40247e-31	3.75494e-29
Scg2	7.68939	0.647596	17.7711	8.4485e-31	3.767e-29
Atraid	5.06512	-0.352062	-17.7578	8.89566e-31	3.95747e-29
Fancg	3.81282	-0.411048	-17.7531	9.05784e-31	4.01462e-29
Ints8	4.75655	0.411172	17.7529	9.06469e-31	4.01462e-29
Lrrc59	6.40442	0.229674	17.7321	9.82701e-31	4.34253e-29
Dhx16	4.8486	0.27981	17.7279	9.98646e-31	4.40316e-29
Fscn1	7.63705	0.519197	17.7087	1.07589e-30	4.73321e-29
Gm15743	0.439223	-1.00405	-17.6963	1.1289e-30	4.9554e-29
Mast2	7.33069	0.251506	17.6923	1.1466e-30	5.02194e-29
Zwilch	1.83354	-0.637439	-17.6646	1.27654e-30	5.57875e-29
Abhd14b	3.6875	-0.474182	-17.6508	1.34688e-30	5.87318e-29
Eaf1	4.36714	0.289142	17.6455	1.37537e-30	5.98422e-29
Usp2	6.28172	-0.470415	-17.6443	1.38132e-30	5.99691e-29
Hsf1	5.34028	0.263165	17.6397	1.40648e-30	6.09278e-29
Tex2	6.68178	0.209985	17.6323	1.44739e-30	6.25634e-29
Ubr3	7.76448	-0.387322	-17.6311	1.45451e-30	6.27339e-29
Hnrnpr	6.62122	-0.22846	-17.6295	1.46323e-30	6.29728e-29
Myo9b	6.46925	0.367683	17.6201	1.51763e-30	6.51725e-29
0610040B10Rik	0.851592	-1.0676	-17.6144	1.55199e-30	6.65039e-29
Gm17501	1.24996	0.920506	17.6008	1.63612e-30	6.99575e-29
Stac3	1.51894	1.3155	17.5977	1.65624e-30	7.06652e-29
Zfand5	7.20775	-0.234084	-17.5971	1.66009e-30	7.06771e-29
Ppp1r3g	2.83611	0.768853	17.5818	1.76172e-30	7.48427e-29
Zfp512b	6.52077	-0.346087	-17.5812	1.76621e-30	7.4873e-29
Tmem132d	6.11698	-0.463956	-17.5789	1.78192e-30	7.53774e-29
Tmem209	4.68242	-0.379892	-17.5662	1.87261e-30	7.90451e-29
Zc3h6	4.28302	-0.527975	-17.5619	1.90418e-30	8.01466e-29
Adam1a	3.3362	0.584911	17.5615	1.90681e-30	8.01466e-29
Hspd1	7.11377	0.252784	17.5391	2.08091e-30	8.7279e-29
Ankrd16	5.46593	-0.308469	-17.5341	2.12236e-30	8.88297e-29
Gabpa	4.77104	0.413892	17.5235	2.21132e-30	9.23574e-29
Dpf1	5.6987	0.346281	17.5063	2.36509e-30	9.85719e-29
H13	5.78976	0.247291	17.4921	2.5005e-30	1.03997e-28
6330415G19Rik	-0.210584	-1.18658	-17.4896	2.52474e-30	1.04785e-28
Aspscr1	4.68423	-0.337163	-17.481	2.61079e-30	1.08129e-28
Ahsa1	6.50276	0.377622	17.48	2.62141e-30	1.08343e-28
Tra2a	6.59163	0.54996	17.4793	2.62807e-30	1.08391e-28
Adcy3	5.89615	0.287301	17.4775	2.64731e-30	1.08958e-28
Cbr4	3.55222	-0.408412	-17.474	2.68334e-30	1.10212e-28
Sipa1l1	9.08368	0.373416	17.4645	2.78503e-30	1.14152e-28
Npas2	5.80598	0.342893	17.4622	2.81032e-30	1.1495e-28
Crh	2.49312	0.959186	17.452	2.92415e-30	1.19284e-28
Nab2	5.05159	0.467572	17.4517	2.92833e-30	1.19284e-28
Zfp239	5.2194	-0.340201	-17.4421	3.04002e-30	1.23579e-28
Klhl29	6.06715	0.368185	17.4324	3.15721e-30	1.28081e-28
Slc22a8	4.204	-0.589167	-17.4149	3.38101e-30	1.36879e-28
Apcdd1	4.64712	-0.600205	-17.4045	3.5221e-30	1.423e-28
Sec61a1	6.00257	0.230178	17.4024	3.5507e-30	1.43163e-28
Hunk	4.82304	-0.687714	-17.3982	3.60945e-30	1.45009e-28
Fer1l5	2.85	0.511336	17.3981	3.61112e-30	1.45009e-28
Ccar1	6.00767	0.289324	17.3956	3.64756e-30	1.46176e-28
Xpc	4.18557	-0.319843	-17.3935	3.67782e-30	1.47091e-28
Efnb1	3.63283	0.440217	17.3891	3.74166e-30	1.49342e-28
Rab34	3.53832	-0.599086	-17.3837	3.82134e-30	1.52216e-28
Klf13	7.34782	0.359319	17.3682	4.06021e-30	1.61406e-28
Fastkd5	2.79194	0.604458	17.3667	4.08502e-30	1.62066e-28
9130024F11Rik	4.66079	-0.47031	-17.3453	4.44257e-30	1.75899e-28
Optn	3.94388	-0.434452	-17.3336	4.65164e-30	1.8381e-28
Ncor2	7.85162	0.432724	17.3272	4.76979e-30	1.88103e-28
Tspan13	7.08456	0.326098	17.3083	5.13798e-30	2.0222e-28
Apbb3	5.15223	-0.251239	-17.292	5.47823e-30	2.15183e-28
Plekhm1	5.05563	0.277056	17.2904	5.51165e-30	2.15707e-28
Htra2	4.3725	-0.364815	-17.2903	5.51335e-30	2.15707e-28
Zfp651	6.57769	0.337995	17.2867	5.59291e-30	2.18388e-28
Wdr17	4.87504	-0.343125	-17.2609	6.189e-30	2.41188e-28
Klf2	2.55131	0.982096	17.2566	6.29571e-30	2.44865e-28
H2bc6	1.58868	1.0903	17.2369	6.80401e-30	2.64116e-28
ENSMUSG00000121238	2.12521	-0.57303	-17.2359	6.83064e-30	2.64631e-28
Bcor	5.47614	0.467133	17.2342	6.87596e-30	2.65866e-28
Ostc	4.37562	0.430477	17.2237	7.16583e-30	2.76534e-28
Pip4p2	5.40883	0.230798	17.2135	7.46107e-30	2.87367e-28
Zfp598	5.5839	0.320144	17.2112	7.52986e-30	2.89454e-28
Lama4	3.55845	-0.515922	-17.2042	7.7391e-30	2.9692e-28
Usp31	7.20499	0.345614	17.2032	7.76947e-30	2.97509e-28
Thtpa	4.51622	-0.438702	-17.1912	8.14694e-30	3.11361e-28
Ldlr	4.42386	-0.569721	-17.189	8.21819e-30	3.13479e-28
Gm42688	3.14961	-0.590532	-17.184	8.3796e-30	3.19021e-28
Neil1	3.15855	-0.380966	-17.1735	8.73503e-30	3.31914e-28
Dclk1	9.98242	0.29757	17.1641	9.06504e-30	3.43794e-28
Ppp1r3c	5.19533	0.654246	17.1528	9.47956e-30	3.58828e-28
Cstad	-0.279267	-1.41377	-17.1423	9.8791e-30	3.73145e-28
Azi2	6.06129	0.232171	17.1419	9.89549e-30	3.73145e-28
Cwc27	3.74519	-0.442997	-17.1158	1.09697e-29	4.12864e-28
Hexdc	5.45513	-0.300407	-17.1062	1.1398e-29	4.28171e-28
Mamstr	1.1934	-0.824736	-17.0944	1.19397e-29	4.47672e-28
Nudt5	4.52022	0.336699	17.088	1.22457e-29	4.58278e-28
Cacnb1	7.10573	0.236978	17.0662	1.33522e-29	4.98744e-28
Myo19	4.74189	0.605193	17.0657	1.33798e-29	4.9883e-28
Atg12	5.99911	0.257788	17.059	1.37384e-29	5.11237e-28
C030006K11Rik	3.03498	-0.532087	-17.0542	1.39986e-29	5.19945e-28
Ivns1abp	7.39685	0.265169	17.0538	1.40251e-29	5.19953e-28
Orc3	5.05697	-0.341699	-17.0448	1.45321e-29	5.37742e-28
Dlg1	7.64608	0.235931	17.0429	1.46398e-29	5.40716e-28
4833439L19Rik	6.7562	0.182945	17.021	1.59683e-29	5.88684e-28
Wdr6	6.45683	-0.718077	-17.0091	1.67452e-29	6.16179e-28
Arhgef7	7.18821	0.280153	17.0041	1.70777e-29	6.26894e-28
Irf2	4.95315	0.326683	17.0038	1.70997e-29	6.26894e-28
Arrdc1	2.92875	-0.51263	-16.992	1.7917e-29	6.55642e-28
Tspan31	5.30198	0.375097	16.9852	1.84066e-29	6.72317e-28
Slc35b2	3.96863	-0.383405	-16.9827	1.85918e-29	6.77832e-28
F8a	3.72711	0.348503	16.9734	1.92937e-29	7.02126e-28
Mcl1	6.00092	0.32363	16.9541	2.08286e-29	7.56595e-28
Ano10	4.50893	-0.305704	-16.9471	2.14193e-29	7.76628e-28
Rbm12b1	3.98121	0.60783	16.9435	2.17258e-29	7.863e-28
Lipa	4.20845	0.362723	16.9257	2.33224e-29	8.42545e-28
Ak3	6.15965	0.292092	16.9252	2.33688e-29	8.42682e-28
Spring1	4.89807	0.283012	16.9209	2.37723e-29	8.55672e-28
Slc25a12	6.96194	-0.242693	-16.9158	2.42506e-29	8.71306e-28
Ezr	6.14599	0.626587	16.903	2.55223e-29	9.15336e-28
Erp44	4.78879	0.27757	16.9026	2.55687e-29	9.1534e-28
Prdm15	4.65171	0.384359	16.8883	2.70592e-29	9.66952e-28
Plk3	3.91107	0.587694	16.8693	2.91862e-29	1.04108e-27
Eif4b	7.47739	-0.215714	-16.8659	2.95927e-29	1.05368e-27
Il17ra	4.87709	0.472865	16.8603	3.02515e-29	1.0752e-27
Egr4	4.42841	1.12345	16.8562	3.07567e-29	1.0912e-27
Snn	7.54693	-0.384407	-16.8477	3.18121e-29	1.12663e-27
Glb1l	3.30876	-0.472165	-16.8431	3.24022e-29	1.14548e-27
Kcnj3	7.23193	-0.36315	-16.8357	3.33744e-29	1.17774e-27
Clip2	7.36951	0.218505	16.8052	3.76981e-29	1.32781e-27
Naglu	2.54648	-0.684981	-16.8048	3.77611e-29	1.32781e-27
Galns	2.55475	-0.616458	-16.7792	4.18242e-29	1.46807e-27
Ripor1	6.8181	0.211778	16.7785	4.19425e-29	1.46962e-27
Ctps2	5.37979	-0.292092	-16.7624	4.47282e-29	1.56446e-27
Wdcp	3.79219	0.40191	16.7613	4.49157e-29	1.56825e-27
Nhlrc3	4.0195	-0.34382	-16.7507	4.6864e-29	1.63339e-27
Pars2	2.48074	-0.513667	-16.7452	4.79108e-29	1.66522e-27
Rasl11b	5.84424	-0.484625	-16.745	4.79453e-29	1.66522e-27
Gadd45a	2.16422	0.891891	16.7429	4.83591e-29	1.67665e-27
Tmem178	6.12927	0.442086	16.7354	4.98202e-29	1.72428e-27
Gm28294	0.497008	1.41775	16.7228	5.2406e-29	1.81061e-27
Arfgap1	6.55264	-0.2437	-16.7197	5.30655e-29	1.83021e-27
Tecpr2	6.72424	-0.251028	-16.7164	5.37703e-29	1.85129e-27
ENSMUSG00000120522	1.97666	-1.13507	-16.7124	5.46263e-29	1.87749e-27
Prss53	1.39148	0.982549	16.7085	5.54973e-29	1.90413e-27
Lingo3	4.78137	0.481871	16.7068	5.58612e-29	1.91329e-27
Ints12	3.42097	0.400676	16.7044	5.64007e-29	1.92844e-27
Ccdc137	4.39848	0.279764	16.6944	5.87115e-29	2.00399e-27
Lrfn2	4.41427	0.3865	16.6861	6.07003e-29	2.0683e-27
Zhx3	6.22507	0.342919	16.6777	6.27947e-29	2.13599e-27
Trpc6	3.65103	0.585046	16.6766	6.30616e-29	2.14139e-27
Ndufb2	5.26708	0.325488	16.671	6.45046e-29	2.18664e-27
Gm11613	3.46557	-0.652948	-16.6703	6.467e-29	2.1885e-27
Ythdc1	6.31078	0.292119	16.6695	6.48859e-29	2.19206e-27
Trpm4	4.47478	-0.515262	-16.6653	6.59841e-29	2.22536e-27
Rybp	5.66422	0.33045	16.6505	7.00268e-29	2.35769e-27
Ncbp3	4.75603	0.330888	16.6413	7.26415e-29	2.44157e-27
Dmtn	8.61769	0.257727	16.637	7.39111e-29	2.48003e-27
Fastkd2	4.22833	0.263012	16.6236	7.80079e-29	2.61307e-27
Acox3	5.27484	-0.359023	-16.6187	7.95457e-29	2.66008e-27
Ino80c	4.15005	-0.327749	-16.6183	7.96965e-29	2.66063e-27
Zfp28	3.31651	-0.456622	-16.6037	8.44838e-29	2.8157e-27
Crip3	0.964935	1.0508	16.5981	8.6424e-29	2.87552e-27
9330171B17Rik	1.05832	-0.932695	-16.5926	8.83353e-29	2.93418e-27
Slc25a28	5.28238	-0.282808	-16.5868	9.04533e-29	2.9995e-27
Myh3	1.5614	-1.07212	-16.5721	9.59318e-29	3.17586e-27
Plcd4	4.05581	0.576923	16.5563	1.02263e-28	3.37979e-27
9330151L19Rik	4.37696	-0.336825	-16.5243	1.16287e-28	3.83687e-27
Bloc1s5	3.32494	-0.464981	-16.5239	1.16507e-28	3.83775e-27
Wdr11	5.5521	-0.262424	-16.5149	1.20772e-28	3.97163e-27
Rock2	8.20653	0.392961	16.475	1.41888e-28	4.65831e-27
Babam2	4.47245	-0.391685	-16.4627	1.49096e-28	4.88685e-27
Myo1b	5.58512	-0.472125	-16.453	1.55076e-28	5.07444e-27
Sdr39u1	5.22719	-0.378524	-16.4519	1.55761e-28	5.08845e-27
Cpxm1	2.52027	-0.540139	-16.4499	1.57e-28	5.12048e-27
Traf3	6.13379	0.506897	16.4488	1.57702e-28	5.13492e-27
Fbxo34	5.91307	-0.424002	-16.434	1.67456e-28	5.44357e-27
Mtf1	5.03215	0.267667	16.4231	1.74947e-28	5.67774e-27
Mtx3	6.0127	-0.28687	-16.397	1.94452e-28	6.29985e-27
Sun2	5.58445	-0.449511	-16.3966	1.94752e-28	6.29985e-27
Ppp1r37	7.29852	0.288934	16.3933	1.97332e-28	6.3729e-27
Dcaf12	5.57474	0.235823	16.3807	2.07733e-28	6.69788e-27
Arpc2	7.17675	0.24114	16.3759	2.11725e-28	6.81548e-27
Omg	6.82159	-0.346872	-16.3656	2.20802e-28	7.09613e-27
Bcl6	4.83465	0.520954	16.3542	2.31241e-28	7.41956e-27
Gpr12	3.95391	-0.468207	-16.3536	2.31807e-28	7.42571e-27
Cyhr1	6.96435	0.211615	16.3531	2.32291e-28	7.42919e-27
Alg6	3.70501	-0.305421	-16.3523	2.33004e-28	7.43996e-27
Phlda1	4.1503	0.458087	16.327	2.58163e-28	8.23003e-27
Samd3	0.432583	-1.43379	-16.3211	2.64366e-28	8.41425e-27
Zbtb25	3.25139	-0.421193	-16.318	2.67772e-28	8.50897e-27
Nup50	5.16757	0.218392	16.3075	2.7936e-28	8.86295e-27
Fam135a	5.29997	-0.363795	-16.2982	2.9009e-28	9.18867e-27
Wdr12	5.26076	0.22285	16.2655	3.31338e-28	1.04784e-26
Smad3	6.33933	0.374386	16.251	3.51442e-28	1.10965e-26
Dnajc21	5.44962	0.535579	16.2202	3.98267e-28	1.25549e-26
Lsm11	5.42756	0.564855	16.2133	4.09649e-28	1.28932e-26
Tafazzin	5.55482	-0.233573	-16.2059	4.2219e-28	1.32668e-26
Ldah	4.95035	0.240319	16.2039	4.25622e-28	1.33535e-26
Txlna	5.70038	0.290833	16.2014	4.29942e-28	1.34677e-26
Kazn	6.42339	0.307029	16.1901	4.50306e-28	1.40833e-26
Maco1	6.09316	-0.181592	-16.1802	4.68754e-28	1.46371e-26
Pdcd11	5.05458	0.266974	16.1777	4.73624e-28	1.47659e-26
Dyrk3	3.0763	0.657838	16.1708	4.87123e-28	1.51429e-26
Dcx	5.67638	-0.625614	-16.1707	4.87246e-28	1.51429e-26
Dennd11	6.79102	0.308929	16.1657	4.9723e-28	1.54289e-26
Blm	2.30231	-0.515428	-16.1597	5.09557e-28	1.57867e-26
Fndc8	1.53057	0.748817	16.1521	5.25595e-28	1.62581e-26
ENSMUSG00000119994	4.19646	-0.277265	-16.1473	5.36032e-28	1.65551e-26
Dnd1	-0.211995	1.04961	16.1415	5.48842e-28	1.69243e-26
Tk2	4.88318	-0.282975	-16.1401	5.5185e-28	1.69906e-26
Rccd1	3.7106	-0.544036	-16.1335	5.67096e-28	1.74329e-26
Ndufaf4	4.87877	0.327587	16.1186	6.02618e-28	1.84962e-26
Minar2	4.83971	-0.401283	-16.1157	6.09603e-28	1.86816e-26
Wdtc1	5.97954	0.271531	16.1126	6.17555e-28	1.8896e-26
Sin3b	6.31122	0.24203	16.1017	6.45632e-28	1.97247e-26
Tnip2	3.77068	-0.385714	-16.0967	6.5883e-28	2.00968e-26
Caprin1	7.83938	0.272519	16.0872	6.84916e-28	2.08604e-26
Creg2	7.25828	-0.388133	-16.0704	7.33614e-28	2.23093e-26
Ccn4	2.49417	1.08731	16.0667	7.44711e-28	2.2612e-26
Atg4a	2.83837	-0.364815	-16.0634	7.54887e-28	2.28859e-26
Nuak1	6.75532	0.351511	16.0585	7.70164e-28	2.33134e-26
Slc35f3	4.96807	0.401623	16.0532	7.86992e-28	2.37864e-26
Fgfr1	5.9574	0.379509	16.0501	7.97007e-28	2.40524e-26
Nemp2	3.17886	-0.388382	-16.046	8.10639e-28	2.44265e-26
Med12	5.6938	-0.460664	-16.041	8.27226e-28	2.48884e-26
Gse1	6.19317	0.5317	16.0365	8.42577e-28	2.53118e-26
Krit1	6.49524	0.301637	16.0347	8.48877e-28	2.54625e-26
Ago3	6.24244	0.483223	16.0335	8.52952e-28	2.5546e-26
Fbxl14	4.68597	0.237567	16.0219	8.94681e-28	2.67553e-26
Amd1	7.20688	0.296534	16.0149	9.20669e-28	2.74555e-26
Bckdk	4.86163	-0.324245	-16.0148	9.2087e-28	2.74555e-26
Tmem165	4.61198	-0.256064	-16.014	9.24065e-28	2.75093e-26
Capn6	2.12853	-0.661669	-16.0032	9.65878e-28	2.8711e-26
Rbm6	6.07579	0.237711	16.0012	9.73666e-28	2.8899e-26
Castor2	7.57665	0.339859	15.9948	9.99584e-28	2.96239e-26
Tnik	7.97258	-0.342727	-15.9941	1.00237e-27	2.96619e-26
Cdk2ap2	3.41503	0.47655	15.9787	1.06782e-27	3.15517e-26
Plekha3	5.04307	0.242745	15.9765	1.07721e-27	3.17816e-26
Tgfb3	3.90027	0.381013	15.9487	1.20769e-27	3.55782e-26
Gm31513	-1.10985	-1.41298	-15.9291	1.30839e-27	3.84876e-26
Hnrnpa2b1	8.76321	0.251757	15.9245	1.33362e-27	3.91716e-26
Gm12279	1.89112	-0.629428	-15.9222	1.34602e-27	3.94772e-26
Pofut2	4.58713	0.295682	15.9137	1.39375e-27	4.08166e-26
Gpd1	6.42219	0.446225	15.9002	1.47356e-27	4.30498e-26
Arid5a	3.35863	0.557986	15.9001	1.47435e-27	4.30498e-26
Gda	7.91706	-0.379409	-15.8909	1.53081e-27	4.46324e-26
Prpf3	4.49528	0.245499	15.8801	1.60015e-27	4.65855e-26
Myo1e	4.24496	0.432602	15.8672	1.68732e-27	4.90513e-26
Lyrm9	5.47577	-0.391262	-15.864	1.70995e-27	4.96363e-26
Map2k5	4.67674	-0.297971	-15.8605	1.73468e-27	5.02804e-26
Gm15721	2.52418	0.823259	15.856	1.76709e-27	5.1145e-26
Map3k14	2.46255	0.609534	15.8553	1.77255e-27	5.12279e-26
Angel1	3.24837	-0.631743	-15.8445	1.85247e-27	5.34597e-26
Mlh1	3.58255	-0.323723	-15.8411	1.8788e-27	5.41405e-26
Zfand4	2.10711	-0.572603	-15.8376	1.90607e-27	5.48467e-26
Ly6c1	4.68476	0.593805	15.8356	1.92199e-27	5.52244e-26
Lrrc61	4.04745	-0.394725	-15.8333	1.93975e-27	5.56539e-26
Ube2b	7.0827	0.201742	15.8223	2.02969e-27	5.81502e-26
Hexa	5.41179	0.345022	15.8176	2.07014e-27	5.92232e-26
Stx4a	5.20631	0.339828	15.8143	2.09829e-27	5.9942e-26
Pdxk	7.30941	0.242179	15.7962	2.26067e-27	6.44879e-26
Btaf1	5.64249	0.459911	15.791	2.30963e-27	6.57897e-26
Taf3	4.26351	0.324486	15.7799	2.41784e-27	6.8773e-26
Vopp1	6.84545	0.235086	15.7794	2.42247e-27	6.88059e-26
Stx17	4.81915	-0.354927	-15.7763	2.45377e-27	6.95951e-26
Txndc5	5.40141	-0.239498	-15.7715	2.50323e-27	7.08962e-26
Fstl3	0.577885	-0.968742	-15.7708	2.50967e-27	7.09769e-26
Slc26a8	2.80693	-0.597665	-15.7627	2.59521e-27	7.32915e-26
Gm12940	4.46468	0.690242	15.7532	2.69915e-27	7.61183e-26
Ier2	2.43839	0.96496	15.7504	2.73085e-27	7.69029e-26
Smad7	4.52999	0.42689	15.7419	2.82807e-27	7.95275e-26
Tax1bp1	7.08432	0.200225	15.728	2.99448e-27	8.40876e-26
Pygo2	5.42562	0.222245	15.6974	3.3987e-27	9.53031e-26
1700001L05Rik	2.42094	-1.39526	-15.6932	3.45794e-27	9.68272e-26
Rfx5	4.54471	-0.405651	-15.6904	3.499e-27	9.78384e-26
Drp2	6.9618	-0.337459	-15.6853	3.57306e-27	9.97684e-26
Cap2	8.05059	0.277215	15.68	3.65271e-27	1.01849e-25
Sh2d3c	4.48998	-0.49689	-15.6764	3.70763e-27	1.03235e-25
Htra1	6.79924	0.579309	15.6524	4.09416e-27	1.13837e-25
Camk2g	8.20161	-0.319299	-15.6471	4.1854e-27	1.16211e-25
Numb	5.95126	0.245891	15.6402	4.30624e-27	1.19399e-25
Tinagl1	2.63106	0.673898	15.636	4.38198e-27	1.21329e-25
Colgalt1	5.75934	-0.370412	-15.6351	4.39845e-27	1.21615e-25
Klf10	5.07015	0.863981	15.6303	4.48703e-27	1.23891e-25
Hacd3	7.24287	0.202995	15.6022	5.04054e-27	1.3898e-25
Spns2	5.87619	0.485808	15.5938	5.21946e-27	1.43713e-25
Nlk	7.40725	0.275805	15.5808	5.5086e-27	1.51463e-25
Txnrd3	1.81522	-0.678686	-15.5766	5.6051e-27	1.53903e-25
Trp53inp2	7.52396	0.269519	15.5718	5.71733e-27	1.56767e-25
Accs	2.05978	-0.644703	-15.5688	5.7898e-27	1.58535e-25
Sh2b1	6.1976	0.212762	15.5662	5.85256e-27	1.60032e-25
D130020L05Rik	1.62359	-0.607558	-15.5654	5.87153e-27	1.60329e-25
Carf	4.45081	-0.366213	-15.5637	5.91268e-27	1.6123e-25
Man2b2	4.595	-0.3459	-15.5627	5.93712e-27	1.61674e-25
Zdbf2	4.70678	0.692976	15.562	5.95538e-27	1.61949e-25
Zgpat	6.54517	0.303984	15.5587	6.03867e-27	1.63988e-25
Ddx19b	5.5253	0.252433	15.5581	6.05194e-27	1.64124e-25
Ncapd3	4.9157	-0.271233	-15.557	6.08177e-27	1.64707e-25
Katnal1	6.64225	0.204687	15.5559	6.10867e-27	1.6521e-25
Slc44a2	5.36405	-0.236254	-15.552	6.20886e-27	1.6769e-25
Gm960	1.2951	-0.787677	-15.5497	6.26821e-27	1.69056e-25
Zfp941	4.94029	-0.388271	-15.5494	6.2765e-27	1.69056e-25
Rheb	6.41462	0.314498	15.5489	6.28895e-27	1.69161e-25
Lig1	3.38152	-0.632087	-15.5485	6.29913e-27	1.69205e-25
Lats2	4.47887	0.35577	15.5456	6.37464e-27	1.71001e-25
Fnbp4	5.97811	-0.244053	-15.5418	6.47791e-27	1.73536e-25
Arsg	3.76692	-0.567946	-15.5341	6.68791e-27	1.7892e-25
Pccb	5.23848	-0.244016	-15.5303	6.7944e-27	1.81523e-25
Celf5	8.27118	0.25142	15.5265	6.90163e-27	1.8414e-25
Bid	2.93847	-0.52723	-15.5209	7.06407e-27	1.8822e-25
Opa3	5.87462	0.202341	15.5154	7.22725e-27	1.92185e-25
Sumo3	6.28722	-0.258059	-15.5152	7.23228e-27	1.92185e-25
Smim43	5.72195	0.423107	15.5076	7.46599e-27	1.98129e-25
Bcl2l1	6.34467	0.302424	15.4998	7.71301e-27	2.0441e-25
Adgrd1	3.24952	0.709131	15.4937	7.91006e-27	2.09352e-25
Cdc42se2	6.91728	-0.242215	-15.4922	7.95991e-27	2.1039e-25
Tmem121b	6.30028	0.33684	15.4888	8.07158e-27	2.13057e-25
Thap3	2.99278	-0.502852	-15.4645	8.93112e-27	2.35432e-25
Hectd2	4.8787	0.489823	15.4547	9.30532e-27	2.4497e-25
Adgrl4	4.45551	0.520698	15.4538	9.34069e-27	2.45574e-25
Elovl6	5.77402	0.329142	15.4289	1.03623e-26	2.72072e-25
Nudt18	4.72335	-0.421539	-15.4279	1.04042e-26	2.7281e-25
Stim2	6.09436	0.275506	15.4189	1.08023e-26	2.82875e-25
9330159F19Rik	6.90971	0.461513	15.4175	1.08646e-26	2.8413e-25
Serpinh1	3.73683	0.783967	15.4053	1.14306e-26	2.98537e-25
Ttll3	3.67937	0.639537	15.4049	1.1452e-26	2.98658e-25
Zfp688	2.528	-0.545148	-15.4045	1.14692e-26	2.98658e-25
Sec14l2	5.19382	0.270772	15.4043	1.14805e-26	2.98658e-25
Nanos2	-0.192436	-1.12484	-15.4034	1.15221e-26	2.99347e-25
B3galnt2	4.58887	-0.29317	-15.3888	1.22471e-26	3.17768e-25
Gm13446	2.05322	-0.822726	-15.3862	1.23796e-26	3.20784e-25
Taf12	3.64592	0.370417	15.3799	1.27103e-26	3.28924e-25
Fam81a	7.68915	0.253428	15.3788	1.27683e-26	3.29993e-25
Lrrc6	2.51806	-0.620884	-15.377	1.28647e-26	3.3205e-25
Trim7	1.70623	-0.677766	-15.3698	1.32547e-26	3.41672e-25
D630045J12Rik	6.53326	0.346563	15.3541	1.41556e-26	3.64419e-25
Frmd6	5.87452	0.459437	15.352	1.42787e-26	3.67111e-25
Gm12371	2.24696	-0.805457	-15.3441	1.47624e-26	3.79054e-25
Sprn	7.32199	-0.29598	-15.3367	1.52205e-26	3.90312e-25
Iqgap2	5.22249	0.665434	15.3343	1.5375e-26	3.92785e-25
Otud6b	5.82153	0.220162	15.3343	1.53757e-26	3.92785e-25
5730455P16Rik	6.18046	-0.263088	-15.3343	1.53765e-26	3.92785e-25
Ufd1	5.89055	-0.198149	-15.3286	1.57495e-26	4.01796e-25
Pja1	7.36568	0.2444	15.3221	1.61803e-26	4.12254e-25
Trappc12	6.02197	-0.248974	-15.3199	1.63305e-26	4.15547e-25
Uvssa	4.20338	-0.42741	-15.3071	1.72314e-26	4.37908e-25
Zfp395	3.21709	-0.45918	-15.2959	1.80577e-26	4.58318e-25
3000002C10Rik	2.25096	-0.52961	-15.2872	1.87257e-26	4.74664e-25
Slc2a8	4.41578	-0.356474	-15.2835	1.90218e-26	4.81081e-25
H1f0	6.17656	-0.265282	-15.2834	1.90274e-26	4.81081e-25
ENSMUSG00000121241	0.482282	-0.898376	-15.275	1.97057e-26	4.97595e-25
Erlec1	5.16918	-0.296658	-15.2658	2.04836e-26	5.16578e-25
Bnip5	3.19006	-0.531164	-15.2621	2.08057e-26	5.24032e-25
Hecw2	6.17341	-0.544138	-15.2554	2.13969e-26	5.38239e-25
Srrt	7.042	0.225212	15.2535	2.15644e-26	5.41764e-25
2310015A10Rik	2.40209	-0.441594	-15.2527	2.16353e-26	5.42856e-25
Rflnb	3.54219	-0.513833	-15.2482	2.20503e-26	5.52569e-25
Triqk	3.41283	-0.419293	-15.2418	2.2646e-26	5.66779e-25
Rbm15b	5.80684	0.239471	15.2384	2.29774e-26	5.74349e-25
Mfsd8	4.25612	0.293507	15.2341	2.33906e-26	5.83938e-25
Zfp397	5.39269	0.353929	15.226	2.41998e-26	6.0338e-25
Rnf166	4.50628	0.353654	15.2245	2.43525e-26	6.06422e-25
Fam53b	5.37288	0.43077	15.2034	2.66116e-26	6.61847e-25
Ltbp4	6.25992	-0.341715	-15.196	2.74456e-26	6.81732e-25
Slc1a1	6.88379	0.24258	15.191	2.80308e-26	6.95395e-25
Gm16835	2.8591	-0.531226	-15.1902	2.81255e-26	6.96872e-25
Slitrk1	6.62038	-0.338271	-15.1867	2.85439e-26	7.06005e-25
Nostrin	1.82978	0.856577	15.1865	2.85654e-26	7.06005e-25
Unc119b	4.69847	0.23285	15.1796	2.94049e-26	7.25847e-25
Ccdc17	0.874865	-0.895458	-15.1623	3.16155e-26	7.79441e-25
St13	7.23494	0.213312	15.1595	3.19919e-26	7.8774e-25
Selenoo	4.30359	-0.335931	-15.1486	3.34875e-26	8.23542e-25
Mtrfr	3.24436	0.331803	15.1391	3.48543e-26	8.56092e-25
Gm45311	1.56595	0.751633	15.1383	3.49798e-26	8.58109e-25
Mms19	5.47608	-0.271654	-15.1318	3.59455e-26	8.80708e-25
Egln1	6.25886	0.272247	15.1253	3.69403e-26	9.03965e-25
Lipg	2.68344	0.690075	15.1183	3.80491e-26	9.29949e-25
Zswim4	4.27194	0.397082	15.1153	3.85312e-26	9.40571e-25
Mir124-2hg	5.86493	-0.308847	-15.1148	3.86116e-26	9.41373e-25
Acvr1b	7.15586	-0.230145	-15.1091	3.95525e-26	9.63126e-25
Gli1	1.50326	-1.1719	-15.0974	4.1539e-26	1.01026e-24
Crk	7.14082	0.201173	15.0884	4.3141e-26	1.04793e-24
Brat1	4.50137	-0.239666	-15.0754	4.55787e-26	1.10579e-24
Mir124a-1hg	8.26412	0.361457	15.0728	4.60813e-26	1.11661e-24
Mertk	5.61317	0.507995	15.071	4.64292e-26	1.12367e-24
Tkfc	3.18873	-0.414444	-15.0651	4.76072e-26	1.15077e-24
Dynll1	7.21817	0.331886	15.0608	4.84645e-26	1.17006e-24
Rasgef1c	4.77299	-0.427599	-15.0443	5.19635e-26	1.25301e-24
Tmem214	6.06832	0.213906	15.0335	5.43784e-26	1.30965e-24
Tnfrsf21	6.42935	0.289849	15.0279	5.5693e-26	1.33968e-24
Sfpq	7.463	0.40641	15.023	5.68408e-26	1.3656e-24
Wls	5.30364	-0.288331	-15.0227	5.69088e-26	1.3656e-24
Zmynd8	7.47569	0.479268	15.0174	5.82138e-26	1.39523e-24
Itm2a	5.04648	-0.598231	-15.012	5.95502e-26	1.42553e-24
Dipk2a	5.53164	-0.476979	-14.9957	6.37891e-26	1.52423e-24
Pacsin3	4.76709	-0.393387	-14.9956	6.3827e-26	1.52423e-24
Tmem245	6.97968	-0.393543	-14.9935	6.43871e-26	1.53575e-24
Gabpb1	4.22074	0.313617	14.9909	6.50881e-26	1.5506e-24
Gm1141	-0.407167	1.30957	14.9896	6.54642e-26	1.55769e-24
Paqr8	7.15699	0.564813	14.9857	6.65469e-26	1.58155e-24
Slc9a9	4.11475	-0.439794	-14.9807	6.79739e-26	1.61352e-24
Cracr2a	2.44713	-0.655133	-14.9802	6.81119e-26	1.61486e-24
Pwwp3a	5.19583	-0.215544	-14.9772	6.89585e-26	1.63298e-24
Vars	5.39185	-0.303792	-14.9767	6.91088e-26	1.63458e-24
Ubxn4	5.91322	0.18034	14.9752	6.95649e-26	1.64341e-24
Atp6v0a2	6.26307	0.198935	14.9655	7.24654e-26	1.70832e-24
Slc35e2	5.79521	0.236182	14.9654	7.24852e-26	1.70832e-24
Ptprn	9.13463	0.248237	14.9615	7.37123e-26	1.73517e-24
Acsl1	5.56728	-0.236372	-14.9553	7.56495e-26	1.77866e-24
Zadh2	4.75205	-0.249089	-14.9527	7.65046e-26	1.79663e-24
Rnf165	6.23568	0.332689	14.9398	8.07736e-26	1.89464e-24
Sntb2	5.52724	0.474876	14.939	8.10638e-26	1.8992e-24
Otud1	4.3804	0.434084	14.9364	8.19472e-26	1.91762e-24
Pkia	7.11007	-0.32419	-14.9316	8.36535e-26	1.95524e-24
Jcad	7.36372	0.318644	14.9158	8.94324e-26	2.08785e-24
Odf2	6.59248	-0.260582	-14.9095	9.18441e-26	2.14162e-24
Zscan22	3.58863	0.31364	14.8975	9.66357e-26	2.2507e-24
Adss	6.42471	-0.15923	-14.8929	9.85313e-26	2.29216e-24
Kdm5c	6.03787	0.298929	14.8891	1.00135e-25	2.32673e-24
Mfsd4b4	3.79174	-0.358401	-14.8872	1.00945e-25	2.3428e-24
Tor1b	5.28447	0.195781	14.8746	1.06477e-25	2.4683e-24
Creb3l2	4.11435	0.407134	14.8703	1.08424e-25	2.51049e-24
Fubp3	5.56773	-0.236007	-14.8684	1.09318e-25	2.52823e-24
Kcnq2	9.1852	0.284436	14.8666	1.10132e-25	2.54409e-24
Ppp2r5a	6.61964	0.215889	14.8613	1.1267e-25	2.59968e-24
Keap1	5.67675	-0.231819	-14.8538	1.16277e-25	2.67977e-24
Cercam	2.64678	-0.513837	-14.8488	1.18786e-25	2.73443e-24
ENSMUSG00000121083	0.411721	-0.940361	-14.8454	1.20532e-25	2.77128e-24
Csdc2	6.52586	0.367476	14.8451	1.20667e-25	2.77128e-24
Lrch3	5.50567	0.346726	14.8217	1.33281e-25	3.05743e-24
Tfr2	2.92242	-0.622977	-14.8099	1.40096e-25	3.21006e-24
Fmnl3	3.82636	-0.381223	-14.8037	1.43841e-25	3.29205e-24
Nasp	4.59567	0.351749	14.7962	1.4847e-25	3.39407e-24
Gm10570	0.349618	-0.891761	-14.7853	1.55561e-25	3.55206e-24
Lta4h	4.94189	-0.249534	-14.7841	1.56327e-25	3.56544e-24
Fst	2.09858	0.739259	14.7622	1.71571e-25	3.90862e-24
Dnajc1	4.92601	0.402683	14.7491	1.814e-25	4.1278e-24
Eny2	6.06945	-0.2439	-14.7448	1.84742e-25	4.19902e-24
Cdadc1	5.71325	0.19941	14.7433	1.85952e-25	4.21959e-24
Plekhh2	3.73699	0.529868	14.7431	1.86074e-25	4.21959e-24
Pknox2	6.29549	-0.273717	-14.7383	1.89971e-25	4.30303e-24
Arhgap42	4.34299	-0.447084	-14.7353	1.92412e-25	4.35001e-24
Prr5	2.1599	0.62984	14.7352	1.92484e-25	4.35001e-24
Pcgf3	5.77308	0.203734	14.7253	2.00727e-25	4.53111e-24
Zfp532	6.00923	0.269516	14.7197	2.05636e-25	4.63665e-24
Actn4	7.25188	0.217881	14.7073	2.16714e-25	4.88042e-24
Syt12	5.29791	0.389747	14.7071	2.16941e-25	4.88042e-24
Fam43b	4.47541	0.514587	14.6981	2.25407e-25	5.06514e-24
Anapc7	4.80478	-0.272581	-14.6945	2.28871e-25	5.13714e-24
Syvn1	5.74788	0.260982	14.6942	2.2921e-25	5.13893e-24
Rrp1b	4.04179	0.398748	14.6933	2.30064e-25	5.15224e-24
Reck	3.85802	-0.385771	-14.6891	2.34203e-25	5.23901e-24
Srsf3	7.01068	0.286268	14.6835	2.39893e-25	5.36023e-24
Sike1	5.72254	0.26734	14.679	2.44574e-25	5.45866e-24
Cnot4	5.13823	0.228077	14.6751	2.48602e-25	5.54231e-24
Cntln	3.87193	-0.351731	-14.6709	2.53118e-25	5.63665e-24
Myh9	6.86054	0.34796	14.6632	2.61514e-25	5.81707e-24
Zcchc24	6.06732	0.282708	14.6556	2.70167e-25	6.00281e-24
1700112J16Rik	0.120141	-1.03989	-14.6442	2.83693e-25	6.29627e-24
Cacybp	5.87591	0.28768	14.6405	2.88136e-25	6.38772e-24
Srebf1	5.37582	-0.326749	-14.6364	2.93217e-25	6.49308e-24
Edrf1	4.78927	0.26302	14.6334	2.9701e-25	6.56972e-24
Ddx41	5.26298	0.264973	14.6307	3.00463e-25	6.63869e-24
Ccnd2	6.0323	0.410619	14.6286	3.03153e-25	6.69067e-24
Fam228b	2.09184	-0.663742	-14.6265	3.05844e-25	6.73987e-24
Dbp	5.84009	-0.830298	-14.6264	3.06064e-25	6.73987e-24
Rtl5	4.59132	0.358589	14.6218	3.12138e-25	6.866e-24
Ncbp1	5.67819	0.181389	14.6212	3.1289e-25	6.8749e-24
Ube2w	5.66853	0.216514	14.6207	3.13611e-25	6.8831e-24
Inhba	4.39916	1.11617	14.616	3.19964e-25	7.01476e-24
Patz1	4.60389	-0.287457	-14.6132	3.23761e-25	7.09016e-24
Gm46447	-0.570019	1.33503	14.6096	3.28747e-25	7.19138e-24
Cnot3	5.63214	0.233699	14.6088	3.29905e-25	7.20874e-24
Mypn	2.1695	-0.62726	-14.6042	3.36519e-25	7.34516e-24
Pskh1	3.18464	-0.395891	-14.6008	3.41448e-25	7.44454e-24
Atp13a5	3.70618	-0.461173	-14.5975	3.46242e-25	7.54077e-24
Grb10	5.32369	-0.324355	-14.5875	3.61386e-25	7.86193e-24
Cr1l	4.42801	0.307958	14.5783	3.75809e-25	8.16674e-24
Rrp8	3.19644	0.431714	14.5587	4.08687e-25	8.87146e-24
Pms2	4.28694	-0.30639	-14.5513	4.21907e-25	9.14841e-24
Creb1	5.97537	0.287556	14.5451	4.33236e-25	9.38379e-24
Usp27x	3.70028	0.378034	14.529	4.64133e-25	1.0042e-23
Mprip	8.60415	0.220822	14.5264	4.69254e-25	1.01417e-23
Fgf14	5.30616	-0.371668	-14.52	4.82358e-25	1.04136e-23
Gmeb1	4.62857	0.239155	14.5166	4.89425e-25	1.05546e-23
Uri1	5.61691	-0.29408	-14.5133	4.96442e-25	1.06943e-23
Ccno	-0.451646	-1.1669	-14.512	4.99145e-25	1.07408e-23
Alkbh5	5.85523	0.245944	14.5115	5.00204e-25	1.07519e-23
Crkl	5.76035	0.23328	14.496	5.34527e-25	1.14773e-23
Lrrtm3	5.47948	0.327153	14.495	5.36922e-25	1.15162e-23
Snapc4	5.99872	-0.304604	-14.4925	5.42732e-25	1.16282e-23
Ccdc117	4.06811	0.37096	14.4828	5.65627e-25	1.21056e-23
Ing1	5.04984	0.253794	14.4767	5.80671e-25	1.24142e-23
Jmjd6	4.47166	0.316324	14.4746	5.86034e-25	1.25153e-23
Stmn4	7.2586	-0.319431	-14.4704	5.96601e-25	1.27273e-23
Rcan1	5.55913	0.284006	14.4649	6.10844e-25	1.30171e-23
Ankrd33b	6.96116	0.369555	14.4537	6.4104e-25	1.36459e-23
BB218582	0.436572	-0.771885	-14.4425	6.72346e-25	1.42969e-23
Maged2	4.92613	-0.300884	-14.4375	6.86999e-25	1.45928e-23
Uba6	4.73627	0.410298	14.4344	6.96402e-25	1.47767e-23
Hsd17b12	5.83843	0.211449	14.4238	7.28617e-25	1.54437e-23
Dcun1d3	4.39842	0.245105	14.4119	7.6684e-25	1.62365e-23
Ptma	7.63547	0.295332	14.4116	7.67881e-25	1.62412e-23
Fkbp5	4.76207	0.982308	14.4089	7.76903e-25	1.64145e-23
Gkn3	0.0597103	-1.44065	-14.384	8.64776e-25	1.82516e-23
Aggf1	5.78053	0.195884	14.382	8.72228e-25	1.83892e-23
Nova1	6.34343	-0.326947	-14.3784	8.85582e-25	1.86509e-23
Ulk3	4.95055	-0.283885	-14.3721	9.10145e-25	1.91479e-23
Mrps35	4.05622	0.276852	14.356	9.75324e-25	2.04973e-23
Pcyox1	6.64566	-0.261972	-14.3554	9.77635e-25	2.05241e-23
Hsp90ab1	10.3729	0.210855	14.3433	1.03012e-24	2.1603e-23
Pigp	3.73908	-0.339851	-14.3346	1.06932e-24	2.24014e-23
Arhgef10l	5.48022	-0.361937	-14.3329	1.07717e-24	2.25421e-23
ENSMUSG00000120241	4.88	0.335966	14.3319	1.08196e-24	2.26183e-23
Slc6a6	7.4496	-0.331341	-14.3115	1.18102e-24	2.46631e-23
Pald1	3.28555	-0.385196	-14.295	1.26835e-24	2.64588e-23
Tbc1d10c	-0.243292	-1.02794	-14.2944	1.27151e-24	2.64969e-23
Hes6	2.5858	-0.529078	-14.2885	1.30405e-24	2.71465e-23
Clcc1	4.46858	-0.234308	-14.2838	1.33114e-24	2.76814e-23
Ss18	4.76476	0.226505	14.2823	1.33958e-24	2.78276e-23
Acsf3	3.97549	-0.273918	-14.2809	1.34778e-24	2.79685e-23
Asap2	6.10995	0.374693	14.2801	1.35244e-24	2.80359e-23
Ap2b1	8.47752	0.200967	14.2765	1.37369e-24	2.84466e-23
2210408I21Rik	3.14836	-0.48402	-14.2706	1.40874e-24	2.91419e-23
Srf	5.0276	0.31487	14.2653	1.44173e-24	2.97932e-23
Snx9	3.85531	0.245434	14.2562	1.49923e-24	3.09492e-23
Maff	0.0257036	1.47741	14.2465	1.56338e-24	3.22398e-23
Tle3	5.6224	0.270965	14.2456	1.56965e-24	3.23355e-23
Khsrp	6.68418	0.147545	14.245	1.57343e-24	3.23673e-23
Bbc3	2.01439	-0.559057	-14.2449	1.57447e-24	3.23673e-23
Plcd3	4.12891	-0.367482	-14.2204	1.74999e-24	3.59064e-23
Cdyl2	2.69328	0.804805	14.2204	1.75025e-24	3.59064e-23
Tcea2	5.11409	-0.37966	-14.2153	1.78896e-24	3.66626e-23
Helz2	3.44448	0.535814	14.2148	1.7924e-24	3.6695e-23
Wfdc1	2.33421	0.527459	14.2073	1.85191e-24	3.78741e-23
Irak2	4.14031	0.406874	14.1941	1.96087e-24	4.00613e-23
Npr2	5.72625	-0.26932	-14.1868	2.02362e-24	4.13007e-23
Gm49373	0.01565	1.62573	14.1831	2.05607e-24	4.19198e-23
Zfp189	2.73721	0.651208	14.1813	2.07223e-24	4.22056e-23
Cog7	5.18526	-0.217095	-14.165	2.2236e-24	4.52421e-23
Exoc2	5.5095	-0.236694	-14.1629	2.24331e-24	4.55963e-23
Pptc7	5.67101	0.232599	14.153	2.34161e-24	4.75456e-23
Tbl1xr1	6.3218	-0.277519	-14.1483	2.39009e-24	4.84801e-23
ENSMUSG00000120999	2.05311	-0.537977	-14.1471	2.40213e-24	4.86745e-23
5031434O11Rik	3.2402	-0.422967	-14.142	2.45606e-24	4.97164e-23
Cldn34c1	2.14599	-0.517665	-14.1407	2.46974e-24	4.99422e-23
Dnajb4	5.99412	0.222809	14.1321	2.56383e-24	5.17919e-23
C330013E15Rik	-0.135451	-0.915775	-14.13	2.5875e-24	5.22168e-23
4933406C10Rik	1.59761	-0.52137	-14.1288	2.60094e-24	5.24345e-23
Pcsk9	1.57359	-1.12041	-14.1283	2.60614e-24	5.2486e-23
Sowahb	4.65375	0.438227	14.1228	2.66884e-24	5.36942e-23
Khdrbs3	7.27748	0.261821	14.1222	2.67557e-24	5.3775e-23
Ppp2r1b	4.39076	0.418312	14.1213	2.6862e-24	5.39338e-23
A830082K12Rik	4.42879	-0.338303	-14.1178	2.72792e-24	5.47159e-23
Nefm	8.12306	0.434379	14.1174	2.73199e-24	5.47421e-23
Tnfrsf23	1.17174	0.766255	14.1156	2.75424e-24	5.51322e-23
Mcm8	2.279	-0.523537	-14.1111	2.80776e-24	5.61468e-23
Irf2bpl	6.18491	0.252453	14.1018	2.92379e-24	5.8408e-23
Sh3gl1	4.89855	0.247385	14.0998	2.94831e-24	5.88384e-23
Pigz	3.32319	-0.520872	-14.0978	2.9744e-24	5.92993e-23
Pcdh1	8.07561	0.279354	14.0897	3.08102e-24	6.13632e-23
Prkd2	2.39961	0.509518	14.0846	3.15012e-24	6.26762e-23
Gmeb2	4.63061	0.283469	14.0764	3.26415e-24	6.48799e-23
Jdp2	5.29728	0.467227	14.0713	3.33687e-24	6.62587e-23
2700046G09Rik	0.994904	-1.10908	-14.0673	3.39565e-24	6.73585e-23
Klf9	7.89556	0.351314	14.0627	3.46427e-24	6.86509e-23
A630023P12Rik	0.71482	0.828494	14.0568	3.5541e-24	7.03606e-23
Tlr9	0.943902	-0.811299	-14.0517	3.63281e-24	7.18469e-23
Hivep1	6.92485	0.468521	14.0479	3.69299e-24	7.29641e-23
Pde7b	5.1985	0.447479	14.0446	3.74694e-24	7.39564e-23
Atcay	7.96502	0.196476	14.043	3.77264e-24	7.43894e-23
Cwc22	4.34055	-0.235951	-14.0396	3.82857e-24	7.54172e-23
Senp8	2.77922	0.423972	14.0357	3.89409e-24	7.66315e-23
Ttbk1	7.82986	0.26226	14.0318	3.9603e-24	7.78571e-23
C030004G16Rik	0.163708	-1.38966	-14.0308	3.97808e-24	7.8129e-23
Epha8	2.8263	-0.808683	-14.0292	4.00571e-24	7.85936e-23
Srpr	5.79906	0.188848	14.0218	4.13657e-24	8.10809e-23
Ampd2	5.99925	0.212754	14.0069	4.41316e-24	8.64167e-23
Rnf130	7.58345	-0.223329	-13.9995	4.55695e-24	8.91442e-23
Nol3	4.44872	-0.406165	-13.9973	4.60075e-24	8.99122e-23
4833418N02Rik	0.720351	-0.799391	-13.9914	4.72136e-24	9.21782e-23
Rad50	4.0037	-0.275556	-13.9897	4.75596e-24	9.27005e-23
Proser3	2.01821	0.446698	13.9896	4.75747e-24	9.27005e-23
Dusp11	6.97289	0.380332	13.9809	4.94185e-24	9.61985e-23
Cpped1	5.1002	-0.300062	-13.9584	5.45058e-24	1.05997e-22
Inf2	7.30725	0.436955	13.9578	5.46327e-24	1.0614e-22
Dis3l2	4.49961	-0.243922	-13.9569	5.48539e-24	1.06465e-22
Spty2d1	4.40823	0.306995	13.9548	5.5346e-24	1.07315e-22
Rpl29-ps2	-0.560521	-0.995908	-13.9473	5.7189e-24	1.1078e-22
Zmiz1	7.55018	0.402091	13.9445	5.78968e-24	1.12041e-22
Gm49396	4.01962	0.49864	13.9389	5.93282e-24	1.14699e-22
2810410L24Rik	2.39948	-0.50586	-13.9347	6.04073e-24	1.16672e-22
Unc79	6.596	0.326963	13.9339	6.06338e-24	1.16995e-22
Kctd18	4.01799	-0.318432	-13.9274	6.23709e-24	1.20229e-22
Zfp143	3.58122	0.318927	13.9266	6.25858e-24	1.20526e-22
Tamm41	2.61628	-0.363352	-13.9238	6.33493e-24	1.21878e-22
Mfsd2a	4.34817	0.947436	13.918	6.49659e-24	1.24867e-22
Mapk4	6.30932	0.359047	13.9082	6.78046e-24	1.30197e-22
Ubash3b	5.29354	0.383059	13.9069	6.82072e-24	1.30843e-22
Sh2d5	6.37488	0.454528	13.9025	6.95184e-24	1.33229e-22
Slx1b	3.99844	-0.340262	-13.901	6.99827e-24	1.33989e-22
Errfi1	4.68491	0.373337	13.8944	7.20216e-24	1.3776e-22
Pcgf2	5.11347	-0.346324	-13.8928	7.25289e-24	1.38596e-22
Sel1l	7.76968	0.317368	13.8924	7.26567e-24	1.38706e-22
Coq8a	4.71067	-0.395278	-13.8853	7.4944e-24	1.42935e-22
Tomm20	8.11151	-0.164523	-13.8807	7.64554e-24	1.45677e-22
Zfp90	3.69039	-0.325664	-13.8727	7.91623e-24	1.5069e-22
Nkrf	5.147	0.275731	13.8686	8.05873e-24	1.53255e-22
Slc41a3	1.62029	-0.639666	-13.8627	8.26855e-24	1.57095e-22
Crispld1	2.35871	0.626299	13.8576	8.45407e-24	1.60465e-22
Snph	8.5595	0.186838	13.848	8.81788e-24	1.6721e-22
Mef2c	9.58972	-0.32997	-13.8425	9.03222e-24	1.71111e-22
Ctnnd1	6.51877	0.289568	13.8413	9.08014e-24	1.71854e-22
Rmnd1	4.90122	0.310476	13.837	9.25006e-24	1.74903e-22
Mfap3	4.65206	0.456336	13.8325	9.43394e-24	1.7821e-22
Mrnip	2.14357	-0.578834	-13.8292	9.5714e-24	1.80634e-22
9630001P10Rik	1.13132	-0.79585	-13.8277	9.6353e-24	1.81557e-22
Ppp4r1l-ps	4.52666	-0.333657	-13.8276	9.63863e-24	1.81557e-22
Med20	4.82659	0.240649	13.8273	9.65255e-24	1.81646e-22
Zfp35	4.15644	0.272228	13.8263	9.69223e-24	1.82219e-22
Luzp1	7.02866	0.354447	13.8246	9.76601e-24	1.83432e-22
Pde8b	6.53488	-0.215797	-13.8237	9.80272e-24	1.83947e-22
Pom121	6.51057	0.202904	13.821	9.91934e-24	1.85959e-22
Zscan30	2.26426	0.523597	13.82	9.96323e-24	1.86606e-22
Rbm12b2	4.45094	0.342053	13.8162	1.01288e-23	1.89528e-22
Zbtb21	4.41561	0.273818	13.8102	1.04006e-23	1.94429e-22
Synj2bp	5.28461	0.31966	13.8065	1.05682e-23	1.97376e-22
Rgmb	6.14646	-0.167112	-13.797	1.10178e-23	2.0558e-22
Notch4	3.29513	0.884113	13.7952	1.11022e-23	2.0696e-22
Tlk1	6.73042	-0.239024	-13.7904	1.13381e-23	2.11028e-22
Tamalin	5.1842	0.534441	13.7902	1.13486e-23	2.11028e-22
Ifrd1	5.04869	0.411579	13.7901	1.13571e-23	2.11028e-22
Klf11	3.18377	-0.408276	-13.7899	1.13631e-23	2.11028e-22
Aspa	3.48678	-0.655745	-13.7875	1.14825e-23	2.13046e-22
Arpc5	5.83564	0.355615	13.785	1.16119e-23	2.15243e-22
Zfr	8.46049	0.174617	13.7824	1.17432e-23	2.17474e-22
Wdr77	5.55514	-0.183454	-13.7779	1.19778e-23	2.21612e-22
Ankra2	4.73756	-0.22633	-13.77	1.23996e-23	2.29201e-22
Tfdp1	5.77322	0.19474	13.7642	1.27174e-23	2.34857e-22
Ccdc127	6.33175	0.188675	13.7624	1.28189e-23	2.3651e-22
Abca8b	4.9993	-0.353563	-13.7592	1.2999e-23	2.39609e-22
Eef2k	5.59681	-0.294439	-13.7564	1.31609e-23	2.42369e-22
Zcchc8	4.901	0.221906	13.7561	1.31775e-23	2.42449e-22
Cul7	5.06638	-0.307784	-13.752	1.34138e-23	2.46568e-22
Vps37d	3.82907	-0.417139	-13.7437	1.39124e-23	2.55496e-22
Pde4a	7.22822	0.315858	13.7358	1.44e-23	2.64204e-22
Gimap6	1.93556	0.665671	13.7276	1.49274e-23	2.73628e-22
Tbc1d19	4.89638	0.248828	13.726	1.50292e-23	2.7524e-22
Mcrs1	5.66298	-0.249125	-13.7252	1.50829e-23	2.75967e-22
Wipf3	7.04934	0.569722	13.7169	1.56412e-23	2.85918e-22
H4c14	0.662704	0.837846	13.7148	1.57849e-23	2.88279e-22
Scaper	5.11354	-0.302458	-13.7125	1.59465e-23	2.90961e-22
Slc38a2	7.45534	0.364102	13.7073	1.63114e-23	2.97346e-22
Adra1d	4.64137	0.433477	13.7033	1.65999e-23	3.02326e-22
Ralbp1	6.37324	0.168481	13.702	1.66959e-23	3.03796e-22
Arsb	6.74091	-0.287501	-13.6986	1.69463e-23	3.08006e-22
Gm48239	4.56908	-0.653025	-13.6985	1.69584e-23	3.08006e-22
Prkar2a	6.04604	0.266912	13.6978	1.70077e-23	3.08617e-22
Slc4a11	1.19431	0.914222	13.6961	1.71365e-23	3.1067e-22
Tmem74b	1.76453	-0.671544	-13.6926	1.74004e-23	3.15165e-22
Mamdc4	1.1572	0.671502	13.685	1.79892e-23	3.25532e-22
Slc25a11	6.11317	-0.257137	-13.6808	1.83207e-23	3.31228e-22
Rgl1	6.64819	0.291711	13.6742	1.88599e-23	3.40666e-22
A230051N06Rik	0.451675	-0.842785	-13.6716	1.90751e-23	3.44239e-22
Nyap2	5.65836	-0.364258	-13.6702	1.91981e-23	3.46143e-22
Ppp4r2	6.52593	0.213304	13.6684	1.93521e-23	3.48602e-22
Ndel1	6.33765	0.161652	13.6672	1.94484e-23	3.50018e-22
Eml3	3.54063	-0.387686	-13.6668	1.94811e-23	3.50288e-22
Kcnn2	5.31407	0.377493	13.6484	2.11277e-23	3.7955e-22
Srrm3	6.18589	0.253461	13.6404	2.18773e-23	3.92661e-22
Kbtbd2	5.718	0.240601	13.6385	2.20579e-23	3.95543e-22
Fam214a	5.27887	-0.365347	-13.6344	2.24632e-23	4.02448e-22
Vmac	3.10292	-0.394176	-13.6328	2.26175e-23	4.04845e-22
Pak5	6.16352	-0.45376	-13.629	2.30019e-23	4.11353e-22
Cap1	7.74374	0.25741	13.6186	2.40731e-23	4.30121e-22
Il34	5.6132	0.240582	13.6085	2.5173e-23	4.49368e-22
Hrh2	4.32942	0.34618	13.6082	2.52057e-23	4.49547e-22
Kcnd1	3.77322	-0.363483	-13.6047	2.55881e-23	4.55956e-22
Tspan4	2.82665	-0.40847	-13.6028	2.58072e-23	4.59447e-22
Snrk	6.48777	0.257095	13.6023	2.58671e-23	4.601e-22
Dock3	8.51365	-0.280586	-13.6009	2.60228e-23	4.62454e-22
Smim19	3.9516	-0.481071	-13.5987	2.62819e-23	4.66639e-22
Mbip	4.20914	-0.229103	-13.5938	2.68539e-23	4.76367e-22
Alg5	3.55036	-0.321606	-13.592	2.70571e-23	4.79542e-22
Prrc1	4.69238	-0.284214	-13.5889	2.74306e-23	4.85728e-22
Prdx4	2.97696	-0.391215	-13.5886	2.74739e-23	4.86059e-22
Krtcap3	1.66818	0.771039	13.5877	2.75788e-23	4.8748e-22
Phospho2	4.48083	0.310039	13.587	2.76674e-23	4.88609e-22
Scrt2	4.14061	0.460138	13.5833	2.81181e-23	4.96086e-22
Sun1	7.02853	-0.281122	-13.5831	2.81408e-23	4.96086e-22
Hspe1	4.97962	0.354594	13.5765	2.89726e-23	5.10294e-22
Ppp2r5b	6.84759	-0.191119	-13.5715	2.96162e-23	5.21167e-22
Aaas	3.48811	-0.358412	-13.5591	3.12709e-23	5.49796e-22
Pacs1	6.41107	-0.246961	-13.5574	3.15144e-23	5.53585e-22
Cers6	6.02922	0.241091	13.5515	3.23387e-23	5.67562e-22
Pxylp1	3.57762	-0.350677	-13.5513	3.23706e-23	5.67618e-22
Clec14a	1.73546	-0.658092	-13.5465	3.30537e-23	5.79084e-22
Hnrnpf	6.1468	0.231787	13.5342	3.48977e-23	6.10848e-22
Snx16	4.801	0.323366	13.5316	3.52946e-23	6.17251e-22
Fam107a	8.63914	0.75377	13.5254	3.6273e-23	6.33801e-22
4930426L09Rik	-0.649194	-1.38155	-13.524	3.64949e-23	6.37115e-22
Gm17891	-0.206958	-1.16693	-13.4964	4.12097e-23	7.18791e-22
Adam23	7.28692	-0.333406	-13.4863	4.30952e-23	7.51017e-22
Clk1	6.9527	0.288877	13.4807	4.41757e-23	7.69169e-22
Slc23a3	0.715227	1.29734	13.48	4.43083e-23	7.70801e-22
Brpf3	5.56655	-0.262665	-13.4772	4.48673e-23	7.79841e-22
Spint2	3.11679	-0.533485	-13.4718	4.59503e-23	7.97963e-22
Entpd5	5.19907	0.185182	13.4691	4.64984e-23	8.06774e-22
Pth1r	2.21877	-0.501393	-13.4675	4.6811e-23	8.11486e-22
Akap7	5.36369	-0.264311	-13.4598	4.84331e-23	8.38871e-22
Fam120a	7.31526	0.165947	13.4509	5.03855e-23	8.71925e-22
Taf6l	2.89945	-0.356761	-13.4471	5.12206e-23	8.85601e-22
Adamts3	3.89258	-0.69978	-13.4463	5.14044e-23	8.88005e-22
Pllp	4.57416	-0.538995	-13.4448	5.17596e-23	8.93242e-22
Apba3	4.06468	0.309078	13.4446	5.17979e-23	8.93242e-22
Fbxw8	5.38171	0.186135	13.4381	5.33163e-23	9.18628e-22
Hif3a	3.28203	1.17847	13.4362	5.37523e-23	9.24414e-22
Srp68	5.86777	0.192175	13.4362	5.37564e-23	9.24414e-22
Ufm1	5.78874	0.152176	13.436	5.37922e-23	9.24414e-22
1700096K18Rik	0.298932	-0.855376	-13.4339	5.43071e-23	9.32452e-22
Rrp7a	6.10156	0.219004	13.4334	5.44182e-23	9.3355e-22
Tnfsf10	1.90761	-0.881765	-13.4257	5.63094e-23	9.65158e-22
4930453N24Rik	4.37523	0.245436	13.4198	5.77967e-23	9.89794e-22
Snx27	7.19577	0.213977	13.4133	5.94625e-23	1.01744e-21
Wdr62	0.644869	-0.727032	-13.4108	6.01236e-23	1.02786e-21
Taf5	2.57265	0.43351	13.408	6.08764e-23	1.03984e-21
Carlr	0.240905	-0.960534	-13.4068	6.12082e-23	1.0446e-21
Ankrd28	6.13629	-0.23003	-13.4063	6.1335e-23	1.04586e-21
Washc1	4.63694	-0.269931	-13.4058	6.14696e-23	1.04726e-21
Eed	3.63523	0.236677	13.4013	6.27215e-23	1.06767e-21
Ercc6	5.48153	0.250635	13.3951	6.44502e-23	1.09615e-21
Fundc2	5.09598	-0.280845	-13.3938	6.4826e-23	1.1016e-21
Ufl1	5.09798	-0.192511	-13.393	6.50589e-23	1.10461e-21
Gnb5	6.75001	0.247044	13.3928	6.51211e-23	1.10471e-21
Gm42878	3.42836	0.512126	13.3889	6.62383e-23	1.12271e-21
Pfn4	2.62271	-0.442687	-13.3841	6.76581e-23	1.14579e-21
Akr1b3	4.9107	-0.24971	-13.3754	7.03237e-23	1.18991e-21
Hivep3	6.80209	0.485934	13.3746	7.05789e-23	1.19321e-21
Neurod6	6.12315	0.37027	13.3712	7.1646e-23	1.21022e-21
Kdm7a	6.3616	0.375785	13.3676	7.27778e-23	1.22829e-21
Dab1	6.71974	0.249189	13.366	7.33013e-23	1.23607e-21
Snd1	5.98411	-0.175512	-13.363	7.42862e-23	1.25161e-21
Stk35	5.27658	0.228389	13.3597	7.53812e-23	1.26898e-21
Myadm	6.05031	0.312068	13.3571	7.62407e-23	1.28236e-21
Mtmr12	5.79881	0.219782	13.3495	7.88449e-23	1.32504e-21
Gm20633	0.68107	-0.748157	-13.339	8.26112e-23	1.38715e-21
Hsp90aa1	10.0865	0.237627	13.3358	8.37687e-23	1.4054e-21
Abhd11	4.01573	-0.346896	-13.3355	8.38815e-23	1.4061e-21
Wasl	7.15322	0.176472	13.3291	8.63062e-23	1.44552e-21
Nubpl	1.94752	-0.477964	-13.3168	9.11232e-23	1.52491e-21
Arhgap39	6.35817	0.25906	13.313	9.26612e-23	1.54934e-21
Wdr19	5.03135	-0.280149	-13.3123	9.29615e-23	1.55305e-21
Ppox	4.80771	-0.292929	-13.307	9.51775e-23	1.58873e-21
Mtfr1l	5.59017	-0.201548	-13.3061	9.55527e-23	1.59365e-21
4932422M17Rik	4.10109	-0.528548	-13.2727	1.10774e-22	1.84595e-21
Chst1	7.76325	0.218377	13.2725	1.1091e-22	1.84666e-21
Amdhd2	3.32369	-0.572881	-13.2706	1.11832e-22	1.86045e-21
Lrsam1	5.04641	-0.270321	-13.2683	1.12961e-22	1.87652e-21
Nfkbia	3.84109	0.577067	13.2683	1.12988e-22	1.87652e-21
Fzd10	0.156973	-0.974898	-13.2679	1.13201e-22	1.8785e-21
Klf16	5.14013	-0.313568	-13.2668	1.1371e-22	1.88536e-21
Heyl	2.09418	-0.656983	-13.265	1.14658e-22	1.89949e-21
Pex12	3.39062	0.320246	13.2593	1.17601e-22	1.94661e-21
Arl5b	4.85493	0.417806	13.2583	1.18093e-22	1.95313e-21
Sema6b	6.68408	-0.264995	-13.2565	1.19058e-22	1.96744e-21
Igf1r	6.55815	0.305043	13.2558	1.19419e-22	1.97177e-21
C230057M02Rik	4.80818	0.322753	13.253	1.20898e-22	1.99452e-21
Cd248	2.04946	-0.536046	-13.2438	1.2596e-22	2.0763e-21
Lzts3	8.01387	0.24165	13.2432	1.26293e-22	2.08005e-21
Derl2	4.85245	0.221233	13.2423	1.26791e-22	2.08652e-21
Tcaf1	8.38669	0.176377	13.237	1.29815e-22	2.1345e-21
Stard8	5.62857	0.391764	13.2318	1.32854e-22	2.18267e-21
Sap30	1.60802	0.676384	13.2312	1.33195e-22	2.18645e-21
H2-M6-ps	0.749349	-0.809787	-13.2306	1.33526e-22	2.19008e-21
Slc15a4	4.02508	0.299401	13.229	1.34515e-22	2.20447e-21
Trappc13	5.60798	0.184153	13.2288	1.34628e-22	2.20449e-21
Ric8a	5.63274	-0.185433	-13.228	1.35078e-22	2.21004e-21
2310022B05Rik	5.5181	-0.407634	-13.226	1.36275e-22	2.22778e-21
Ikbkg	5.3337	-0.196935	-13.2226	1.38391e-22	2.2605e-21
Ipo7	7.18602	0.227961	13.2209	1.39394e-22	2.27501e-21
Smox	4.94864	0.445874	13.2192	1.4047e-22	2.29068e-21
Bcas3	5.68379	-0.204122	-13.2143	1.43542e-22	2.33885e-21
Calhm2	2.38912	0.668521	13.2093	1.46786e-22	2.38974e-21
Tmtc1	6.65634	-0.316031	-13.2022	1.51459e-22	2.46379e-21
Gstm4	2.38073	-0.469015	-13.2014	1.52048e-22	2.47064e-21
Ly6a	4.00823	0.527688	13.2012	1.5213e-22	2.47064e-21
Zranb1	6.03462	-0.214693	-13.1987	1.53836e-22	2.4963e-21
Mirg	5.03505	0.445372	13.1887	1.60867e-22	2.60826e-21
Tnfrsf12a	1.57851	0.814105	13.1856	1.63108e-22	2.64243e-21
Tada2a	4.78267	-0.215236	-13.1717	1.73481e-22	2.80819e-21
Snapin	5.07076	-0.301969	-13.16	1.82731e-22	2.9555e-21
Asph	6.47392	-0.240972	-13.159	1.83563e-22	2.96653e-21
Ubp1	7.13793	-0.170345	-13.1577	1.84587e-22	2.98064e-21
Lias	4.63343	-0.247594	-13.1547	1.87108e-22	3.01889e-21
Ube2q1	6.39986	0.185391	13.1522	1.89175e-22	3.04856e-21
Ankmy2	5.29657	-0.216967	-13.1521	1.89255e-22	3.04856e-21
Rad51d	3.83296	-0.29823	-13.1494	1.91533e-22	3.08275e-21
Acat2	5.10876	-0.34659	-13.1451	1.95246e-22	3.13996e-21
Mfhas1	5.69811	0.237379	13.1427	1.97319e-22	3.17072e-21
Ascc2	5.32562	0.247334	13.1389	2.00737e-22	3.22302e-21
Atf6	6.78163	0.294544	13.138	2.01478e-22	3.23177e-21
Cpsf4	4.6905	-0.402838	-13.1379	2.01608e-22	3.23177e-21
Trio	7.99947	0.269558	13.1332	2.05838e-22	3.29691e-21
Dalir	1.77289	-0.608659	-13.125	2.13547e-22	3.41761e-21
Phf8	5.09673	0.232436	13.1237	2.1476e-22	3.43426e-21
Dpp9	6.36092	0.211134	13.1206	2.17783e-22	3.47979e-21
Usp35	4.44429	-0.356174	-13.1178	2.20422e-22	3.51911e-21
Pgap6	4.2438	-0.262229	-13.117	2.21248e-22	3.52945e-21
Ehmt2	7.33727	-0.182594	-13.1167	2.21539e-22	3.53007e-21
Clk3	6.40912	0.206159	13.1166	2.21644e-22	3.53007e-21
Acsl3	7.45636	0.239914	13.115	2.23226e-22	3.55241e-21
Derl3	0.264704	1.21603	13.1146	2.23626e-22	3.55592e-21
Morn1	2.30846	-0.508992	-13.1127	2.25576e-22	3.58405e-21
Nav3	6.87031	-0.341001	-13.1119	2.26342e-22	3.59334e-21
Prr14l	6.10929	0.314053	13.1102	2.28024e-22	3.61715e-21
Chaf1a	2.44633	-0.524351	-13.1094	2.2888e-22	3.62739e-21
Dda1	5.43564	0.247792	13.1092	2.29037e-22	3.62739e-21
Uggt1	6.28588	0.272058	13.1033	2.35125e-22	3.72084e-21
Gm3294	3.5905	0.552876	13.101	2.37576e-22	3.75663e-21
Nipsnap2	5.78356	-0.178633	-13.1006	2.37998e-22	3.7603e-21
Zhx2	3.82659	0.309672	13.0994	2.39335e-22	3.7784e-21
Gm16170	0.207771	-0.998459	-13.0956	2.43322e-22	3.83829e-21
Rwdd4a	4.68438	0.193212	13.0948	2.44292e-22	3.85052e-21
Misp	-1.6724	1.94024	13.0879	2.51897e-22	3.96723e-21
Phrf1	5.84345	0.166007	13.0861	2.53866e-22	3.99507e-21
Irf3	4.07542	0.469811	13.0853	2.54787e-22	4.00637e-21
Ppp1r15b	5.8652	0.247048	13.0804	2.60465e-22	4.09241e-21
Gpr162	7.59695	0.26915	13.0708	2.71818e-22	4.26738e-21
P4hb	6.42965	0.210017	13.0643	2.79735e-22	4.3882e-21
Fpgs	2.53895	-0.414434	-13.0616	2.83176e-22	4.43866e-21
Zdhhc4	4.15189	-0.273308	-13.0581	2.87677e-22	4.50565e-21
Gpr173	3.8676	-0.252969	-13.0373	3.15595e-22	4.93899e-21
Fitm2	4.92101	0.216416	13.0356	3.17951e-22	4.97193e-21
Mcoln1	6.3336	-0.195608	-13.0294	3.26838e-22	5.10687e-21
Sorl1	8.95112	0.356458	13.0259	3.3198e-22	5.18312e-21
Gm20646	1.52451	-0.542112	-13.0235	3.35673e-22	5.23666e-21
Vav3	2.69815	0.424606	13.0208	3.39725e-22	5.29569e-21
Thap2	4.68445	0.233166	13.0203	3.40403e-22	5.30209e-21
Tmem200a	4.35811	0.411821	13.0174	3.44935e-22	5.36846e-21
4833445I07Rik	2.22985	-0.510013	-13.0145	3.494e-22	5.43367e-21
Etv4	3.32022	0.417673	13.0111	3.5477e-22	5.51287e-21
Pdcd6ip	6.42983	0.158732	13.0106	3.55584e-22	5.52039e-21
Smpd4	6.62429	0.204118	13.0104	3.55813e-22	5.52039e-21
2810402E24Rik	1.60953	-0.534183	-13.0091	3.57929e-22	5.54888e-21
Snu13	6.18654	0.252439	13.0027	3.68324e-22	5.70557e-21
Dnah1	3.38703	-0.375724	-13.0009	3.71207e-22	5.74572e-21
Brinp3	4.97477	-0.376854	-12.9983	3.75516e-22	5.80788e-21
Taf4	4.67132	0.272167	12.9961	3.79313e-22	5.86202e-21
Ptprj	7.44665	0.248017	12.9905	3.88963e-22	6.00647e-21
Tbcd	5.35163	-0.256029	-12.9777	4.11822e-22	6.35451e-21
Rasgef1b	5.79931	-0.551487	-12.9748	4.17111e-22	6.42942e-21
Txlng	4.80345	0.21108	12.9747	4.17326e-22	6.42942e-21
Elfn2	7.46024	0.297069	12.9729	4.20673e-22	6.47594e-21
9530062K07Rik	0.00601238	-0.866806	-12.9718	4.22762e-22	6.50304e-21
Tmem18	4.99835	-0.300542	-12.9694	4.27259e-22	6.56712e-21
Pim1	2.45349	0.778488	12.9678	4.30441e-22	6.61089e-21
Pex5	5.64187	0.207768	12.9657	4.34423e-22	6.66688e-21
Dot1l	7.06537	0.349718	12.9635	4.3881e-22	6.72899e-21
Ears2	2.82342	0.374161	12.9412	4.84797e-22	7.42842e-21
Golga2	6.70725	-0.150301	-12.9368	4.94253e-22	7.56746e-21
Epb41l1	9.32688	0.178068	12.9348	4.98869e-22	7.63223e-21
Gstz1	5.06614	-0.32544	-12.9338	5.01043e-22	7.65957e-21
Skil	6.29853	0.370475	12.9328	5.03215e-22	7.68684e-21
Tacc1	8.07103	0.232159	12.9319	5.05193e-22	7.7111e-21
Nrf1	4.12233	0.314482	12.9286	5.12764e-22	7.82064e-21
Pamr1	5.72237	-0.709381	-12.9258	5.19289e-22	7.91407e-21
Dock7	5.7175	-0.257223	-12.9233	5.25158e-22	7.99735e-21
Ankrd50	5.98533	0.326028	12.9216	5.29013e-22	8.04986e-21
Tex261	5.20398	0.194616	12.9186	5.36199e-22	8.14803e-21
Pcif1	5.79152	-0.218995	-12.9186	5.36288e-22	8.14803e-21
Ccdc97	5.54845	0.187369	12.9171	5.39958e-22	8.19751e-21
ENSMUSG00000120335	0.0466623	-0.889347	-12.9139	5.47708e-22	8.30879e-21
Zbed5	2.77274	-0.436706	-12.908	5.62252e-22	8.5229e-21
Gm44210	2.70708	-0.372019	-12.9006	5.81189e-22	8.80321e-21
Tctn1	4.60862	-0.275503	-12.8955	5.94779e-22	9.00217e-21
Cobl	7.0775	0.289032	12.8897	6.10442e-22	9.23217e-21
Mthfd1l	3.36446	-0.509858	-12.8845	6.2467e-22	9.44015e-21
Chka	6.31553	0.234147	12.8762	6.48201e-22	9.78828e-21
C730002L08Rik	3.33593	-0.636043	-12.8757	6.49795e-22	9.80487e-21
Bmt2	5.01707	0.221748	12.875	6.51712e-22	9.82631e-21
Actg1	9.4634	-0.193654	-12.8742	6.54153e-22	9.8556e-21
Xpo5	6.04713	-0.144032	-12.8719	6.60943e-22	9.95033e-21
Slc16a11	4.15494	-0.58744	-12.8685	6.71176e-22	1.00944e-20
Armcx1	6.0784	-0.226135	-12.8684	6.71535e-22	1.00944e-20
Mapk7	4.3553	-0.312534	-12.8677	6.73435e-22	1.01153e-20
Lcorl	4.54804	-0.392534	-12.8575	7.04917e-22	1.05802e-20
Siah3	3.38501	0.401005	12.8549	7.13363e-22	1.06988e-20
Unc5d	5.91935	-0.366739	-12.8515	7.2418e-22	1.08528e-20
Grin1os	4.26999	-0.357221	-12.8499	7.29468e-22	1.09238e-20
Naga	3.77842	-0.255549	-12.8486	7.33769e-22	1.09799e-20
Csmd2	6.83175	0.420935	12.8475	7.37224e-22	1.10233e-20
Sgms1	5.13535	0.278973	12.8469	7.39187e-22	1.10443e-20
Gm49932	0.230196	-1.01918	-12.8463	7.41267e-22	1.1067e-20
Lrrc56	1.8365	-0.51481	-12.846	7.42416e-22	1.10758e-20
Mansc1	3.36298	-0.525154	-12.8449	7.45773e-22	1.11175e-20
Hspa1a	3.6066	0.69986	12.8442	7.48156e-22	1.11447e-20
Cspg5	8.09182	-0.240032	-12.8414	7.57796e-22	1.12798e-20
Map2k3	3.677	0.391827	12.841	7.58934e-22	1.12882e-20
Pnma1	1.80797	-0.495994	-12.8366	7.74349e-22	1.15052e-20
Hes5	2.25595	-0.706112	-12.8365	7.74688e-22	1.15052e-20
Glod4	5.04147	-0.293307	-12.8357	7.77358e-22	1.15362e-20
Ddi2	6.54197	0.239752	12.8297	7.98407e-22	1.18397e-20
Zfand3	5.92307	0.198555	12.8287	8.021e-22	1.18856e-20
Hgsnat	5.53329	-0.240258	-12.8266	8.09695e-22	1.19892e-20
Atf6b	5.72044	0.210852	12.8155	8.50929e-22	1.25903e-20
Fkbp14	3.01169	0.357202	12.8127	8.61967e-22	1.27441e-20
Tcf19	2.34954	-0.537264	-12.8058	8.8886e-22	1.31319e-20
Rae1	4.88565	-0.265159	-12.8047	8.93303e-22	1.31877e-20
Cct3	6.27669	0.209998	12.804	8.96027e-22	1.32181e-20
Paqr6	1.87226	-0.740545	-12.8028	9.00749e-22	1.32695e-20
Usp20	6.16394	-0.179925	-12.8028	9.00853e-22	1.32695e-20
Ccdc189	2.15052	-0.503835	-12.8023	9.02922e-22	1.32901e-20
Acbd3	5.10556	0.163349	12.7982	9.19791e-22	1.35283e-20
Zfp280c	4.89055	-0.278733	-12.7974	9.22981e-22	1.35652e-20
Dcakd	4.54636	0.291876	12.7939	9.37563e-22	1.37692e-20
Ccdc62	2.2523	-0.424269	-12.7934	9.39803e-22	1.37919e-20
Alkal2	-0.0545471	1.34768	12.7917	9.46873e-22	1.38854e-20
Hjv	0.144131	-1.15682	-12.7886	9.60348e-22	1.40725e-20
H1f4	-0.212671	1.2762	12.7877	9.63911e-22	1.41143e-20
Nfya	4.37856	0.327745	12.7811	9.92897e-22	1.4528e-20
Dph6	3.98102	-0.290033	-12.7691	1.04785e-21	1.53208e-20
Aebp2	6.05248	0.167239	12.7646	1.06926e-21	1.56222e-20
Ptpn21	3.66814	-0.339123	-12.7635	1.07495e-21	1.56937e-20
Smap2	7.29726	0.155643	12.7587	1.0979e-21	1.6017e-20
Ptbp2	6.5642	-0.174377	-12.7561	1.11089e-21	1.61945e-20
Setd7	8.02716	0.307524	12.7531	1.12625e-21	1.64065e-20
Nktr	7.79991	0.384612	12.7523	1.12996e-21	1.64485e-20
Gcfc2	2.8869	-0.481332	-12.7441	1.17261e-21	1.70568e-20
Tns3	5.83224	0.324836	12.7425	1.18095e-21	1.71655e-20
Gm15912	2.06827	-0.509322	-12.7415	1.18616e-21	1.72284e-20
St8sia3	7.098	0.201657	12.7413	1.18764e-21	1.72374e-20
Prob1	2.49716	-0.377036	-12.7388	1.20061e-21	1.74127e-20
Iars2	5.93663	-0.244852	-12.7349	1.22185e-21	1.77079e-20
Rfc3	2.09125	-0.42336	-12.7341	1.22668e-21	1.77649e-20
Ippk	3.93251	0.281461	12.7324	1.23602e-21	1.78871e-20
Foxp4	5.04723	-0.356659	-12.7293	1.25317e-21	1.81219e-20
R3hcc1	3.91344	-0.307924	-12.725	1.27749e-21	1.84602e-20
Pim3	4.67075	0.350035	12.7221	1.29456e-21	1.86932e-20
Gtpbp2	6.28299	0.192617	12.7192	1.31153e-21	1.89244e-20
Herpud1	5.62827	0.314251	12.7126	1.3508e-21	1.94769e-20
Stard3	4.79417	0.231355	12.7103	1.36489e-21	1.96658e-20
Ppfibp1	5.42554	-0.284926	-12.7074	1.38295e-21	1.99115e-20
Mlip	5.39439	-0.295113	-12.7059	1.39239e-21	2.00328e-20
Clstn3	8.85541	0.201033	12.6965	1.45204e-21	2.08759e-20
Osbpl3	6.07321	0.451695	12.6871	1.5153e-21	2.17695e-20
Etv3	5.12627	0.29728	12.6846	1.53229e-21	2.19976e-20
Mycl	3.04357	-0.60335	-12.6792	1.56958e-21	2.25166e-20
Adam19	4.9155	0.470953	12.679	1.57106e-21	2.25171e-20
Slc2a1	6.48559	0.495175	12.6789	1.57224e-21	2.25171e-20
Oard1	3.03739	-0.358463	-12.6788	1.57302e-21	2.25171e-20
Pced1a	4.29636	-0.245983	-12.6766	1.58859e-21	2.27183e-20
9130017K11Rik	0.0536552	-0.919893	-12.6765	1.58937e-21	2.27183e-20
Recql4	1.63319	0.462438	12.6754	1.59722e-21	2.28139e-20
Specc1	6.64539	0.226437	12.6668	1.65982e-21	2.3691e-20
Dhx29	4.63232	0.24003	12.6635	1.68459e-21	2.40272e-20
Slc52a2	3.69268	-0.272175	-12.6583	1.72491e-21	2.45846e-20
Tceanc	0.654865	-0.602336	-12.6548	1.75237e-21	2.4958e-20
Ppm1h	6.73509	0.422386	12.6528	1.76788e-21	2.51608e-20
Arhgef18	5.93532	0.184198	12.6521	1.77389e-21	2.52283e-20
Rims3	8.53259	0.273405	12.6497	1.79311e-21	2.54832e-20
Rnf216	5.56543	0.162781	12.6394	1.8776e-21	2.66649e-20
Sil1	3.56901	-0.331542	-12.6373	1.89543e-21	2.68989e-20
Gtf2ird1	4.7159	-0.246587	-12.6346	1.9188e-21	2.72109e-20
Fam167a	0.205294	1.08865	12.6331	1.93171e-21	2.73745e-20
Evc2	4.71928	0.307299	12.631	1.95035e-21	2.76188e-20
Slc11a2	5.65642	-0.190149	-12.6298	1.96096e-21	2.77492e-20
Ube2o	7.40831	-0.147223	-12.6268	1.98786e-21	2.81098e-20
Tmem196	4.70261	-0.470136	-12.6244	2.00884e-21	2.83861e-20
Ntpcr	3.63169	-0.290916	-12.623	2.02191e-21	2.85504e-20
Zgrf1	3.05329	-0.447823	-12.6214	2.0366e-21	2.87374e-20
Ccdc87	1.22831	-0.55177	-12.6141	2.10496e-21	2.96808e-20
Ets2	6.12294	0.211659	12.6036	2.20661e-21	3.1092e-20
Zfp948	3.5888	0.342935	12.6015	2.2281e-21	3.13725e-20
Mvb12a	3.84261	-0.355609	-12.5939	2.30504e-21	3.24328e-20
Bmyc	4.75352	-0.315392	-12.5917	2.32815e-21	3.27346e-20
Spata32	0.0741708	-0.854284	-12.59	2.34636e-21	3.29673e-20
Tbc1d7	3.42498	-0.293337	-12.5796	2.45853e-21	3.45189e-20
Sec24c	6.59074	0.170999	12.5795	2.4605e-21	3.4522e-20
Tarbp2	4.27021	-0.275484	-12.5779	2.47804e-21	3.47435e-20
Uba5	5.73362	0.172721	12.5769	2.48874e-21	3.48687e-20
Smim3	2.6464	1.03271	12.5747	2.51396e-21	3.51972e-20
Ccdc57	3.53612	-0.304895	-12.5719	2.54602e-21	3.56209e-20
Ift81	4.92209	-0.208161	-12.5715	2.55012e-21	3.5653e-20
Gm15688	-0.213621	-1.03512	-12.571	2.55674e-21	3.57204e-20
Zfp719	4.1417	0.272672	12.5679	2.5928e-21	3.61986e-20
Lpcat4	6.83563	-0.271577	-12.5666	2.60739e-21	3.63766e-20
Ess2	4.7247	-0.210087	-12.5597	2.68982e-21	3.75002e-20
Shroom2	6.50927	-0.197568	-12.5592	2.6966e-21	3.75603e-20
Ikbkb	5.90017	0.179435	12.559	2.69792e-21	3.75603e-20
Aco1	4.80253	-0.189206	-12.5558	2.73827e-21	3.80953e-20
Firre	6.41501	-0.234882	-12.5485	2.82974e-21	3.93402e-20
Gm18194	1.50777	0.657971	12.5471	2.84795e-21	3.95655e-20
Plod1	4.22524	0.377591	12.5457	2.86606e-21	3.97892e-20
Fads3	5.02271	-0.227865	-12.5419	2.91562e-21	4.04489e-20
Tmem150a	3.13596	-0.461788	-12.5399	2.94164e-21	4.07813e-20
Dbn1	7.93852	0.200585	12.5357	2.9983e-21	4.15376e-20
Actr3b	6.19492	-0.252253	-12.5354	3.00164e-21	4.15549e-20
Tjap1	4.73212	0.448875	12.5344	3.01501e-21	4.17108e-20
Lime1	4.74802	0.363572	12.5339	3.02174e-21	4.17747e-20
Tmed2	6.48281	0.201276	12.5306	3.06744e-21	4.23769e-20
Naa50	6.2425	0.24367	12.5303	3.07228e-21	4.24141e-20
Shank1	9.63765	0.291511	12.5279	3.1054e-21	4.28416e-20
Slc2a4rg-ps	3.78876	0.537804	12.5254	3.14022e-21	4.32917e-20
Zfp334	4.86816	0.217081	12.5242	3.15763e-21	4.35015e-20
Gstt2	1.36333	-0.511451	-12.5234	3.16832e-21	4.36184e-20
Zbtb9	3.83996	0.301139	12.5199	3.21903e-21	4.42857e-20
Kxd1	4.14994	-0.277525	-12.516	3.27647e-21	4.50447e-20
Pdgfrb	4.7309	-0.336104	-12.5154	3.28614e-21	4.51462e-20
Cdc42bpb	7.58921	-0.159228	-12.5151	3.29008e-21	4.51691e-20
Slc13a5	3.78332	-0.375176	-12.5086	3.38829e-21	4.64851e-20
Dalrd3	5.85902	0.23467	12.4971	3.56938e-21	4.89355e-20
Odad3	2.48306	0.383985	12.4966	3.57695e-21	4.90055e-20
Rbm4	3.86934	0.304463	12.4961	3.58577e-21	4.90923e-20
Ddost	5.98574	0.204627	12.4927	3.63999e-21	4.98002e-20
Ctr9	5.65975	0.156509	12.4916	3.65935e-21	5.00306e-20
Ky	1.38309	0.840457	12.4904	3.67774e-21	5.02472e-20
Ddr1	5.65592	-0.270852	-12.4867	3.74135e-21	5.1081e-20
Rnf4	6.19455	0.133454	12.4822	3.81789e-21	5.20902e-20
Pkd1l3	1.34771	-0.605733	-12.4819	3.82243e-21	5.21161e-20
Lrrc58	6.70674	0.300048	12.4812	3.83452e-21	5.2245e-20
Tmem219	2.75325	-0.349696	-12.4793	3.86729e-21	5.26552e-20
Ints10	6.21552	0.230862	12.4781	3.88906e-21	5.29153e-20
Lypla2	5.64791	0.290281	12.4708	4.01999e-21	5.46283e-20
Oprl1	5.26222	-0.307902	-12.4707	4.02048e-21	5.46283e-20
Kctd10	5.70906	0.218176	12.4702	4.03105e-21	5.47344e-20
Timp3	6.64517	0.275081	12.469	4.05216e-21	5.49832e-20
Gck	-1.2229	-1.31138	-12.465	4.1266e-21	5.59463e-20
Stoml1	5.50225	-0.257851	-12.4649	4.12879e-21	5.59463e-20
Samd15	1.3534	0.412104	12.4576	4.26737e-21	5.77846e-20
Pecr	1.42593	-0.54299	-12.4561	4.29572e-21	5.81288e-20
Nedd9	3.10502	0.513335	12.4518	4.3804e-21	5.92342e-20
Ajm1	7.05997	-0.229724	-12.4464	4.48881e-21	6.06587e-20
Ebp	3.58079	0.310359	12.4446	4.52477e-21	6.10686e-20
Fam83d	0.247545	1.49563	12.4446	4.52531e-21	6.10686e-20
1810020O05Rik	0.501625	-0.802628	-12.444	4.53807e-21	6.11991e-20
Csnk1g2	7.04738	0.209711	12.4437	4.54422e-21	6.12402e-20
Gm8437	-0.0630303	-0.994465	-12.4402	4.61516e-21	6.2154e-20
Inka2	6.79978	0.44424	12.4389	4.64323e-21	6.24895e-20
Gm16023	0.383271	0.724317	12.4368	4.6881e-21	6.30504e-20
Acrbp	2.73652	0.620195	12.4331	4.76618e-21	6.40571e-20
BC022960	2.52331	-0.505532	-12.4164	5.14195e-21	6.90604e-20
Ebna1bp2	5.23912	0.207561	12.4144	5.18828e-21	6.96356e-20
Dcaf1	5.14454	0.194301	12.404	5.4389e-21	7.29498e-20
B230303A05Rik	1.93434	-0.475931	-12.4013	5.50487e-21	7.37847e-20
E2f6	4.86168	0.329384	12.4008	5.51813e-21	7.39123e-20
Ctnnbl1	4.52463	0.286716	12.4006	5.52309e-21	7.39287e-20
4930570G19Rik	3.88615	-0.543762	-12.3914	5.75656e-21	7.70018e-20
Zfp414	4.35988	-0.431939	-12.3911	5.76606e-21	7.70767e-20
Josd1	6.36641	0.181133	12.3834	5.9692e-21	7.97384e-20
Aacs	5.25859	-0.215844	-12.3787	6.09736e-21	8.13955e-20
Gm32200	1.3006	-0.692318	-12.3725	6.27373e-21	8.36934e-20
4921539H07Rik	1.22554	0.806729	12.37	6.34384e-21	8.45718e-20
Ric8b	5.53001	0.175583	12.369	6.37369e-21	8.49124e-20
Rcor1	4.86486	0.234439	12.3624	6.56739e-21	8.74342e-20
Dnm2	5.75189	0.173044	12.3515	6.89908e-21	9.17883e-20
Lrp8	6.67502	0.342067	12.3496	6.96012e-21	9.25383e-20
Jag1	2.91917	-0.389899	-12.3473	7.03312e-21	9.3446e-20
Nicn1	6.35357	-0.187476	-12.3449	7.10783e-21	9.43754e-20
Gm27030	-1.53556	-1.42988	-12.3433	7.16188e-21	9.50293e-20
Zfp646	5.0679	0.187017	12.3382	7.32831e-21	9.71725e-20
9430021M05Rik	3.49225	-0.475251	-12.3378	7.34238e-21	9.7294e-20
Rbms1	4.94775	-0.279975	-12.337	7.36732e-21	9.7559e-20
Lrrc7	5.71705	0.314021	12.326	7.74504e-21	1.02492e-19
Ap4b1	3.6775	-0.27075	-12.3254	7.76698e-21	1.02714e-19
Capn12	0.247974	-0.929603	-12.325	7.77854e-21	1.02798e-19
Pde4b	6.76399	-0.234771	-12.3244	7.80128e-21	1.0303e-19
Kiz	3.21992	-0.292452	-12.3211	7.91924e-21	1.04518e-19
Ntsr1	2.90675	-0.734255	-12.3117	8.26553e-21	1.09016e-19
C4a	1.99295	0.700483	12.3084	8.38878e-21	1.10568e-19
Fam220a	4.68853	0.256129	12.3074	8.42656e-21	1.10992e-19
Zfp426	4.8072	0.197804	12.3065	8.46109e-21	1.11372e-19
Gm49937	1.69203	-0.70045	-12.3061	8.47594e-21	1.11494e-19
Dcst2	-0.339513	-0.769197	-12.3002	8.70881e-21	1.14481e-19
Sgtb	7.25143	-0.249571	-12.2982	8.78733e-21	1.15437e-19
Rprm	4.87998	-0.618067	-12.2976	8.81041e-21	1.15663e-19
Cct4	6.13448	0.233819	12.2959	8.87876e-21	1.16483e-19
Sptbn2	10.2026	0.247121	12.295	8.91554e-21	1.16888e-19
Rapgef3	5.10632	0.359578	12.292	9.03598e-21	1.18389e-19
Exd2	7.21328	0.230134	12.2903	9.10662e-21	1.19235e-19
Exoc6b	6.59302	0.201779	12.2887	9.17316e-21	1.20027e-19
Sdc4	5.31566	0.525806	12.2885	9.18017e-21	1.2004e-19
Ctc1	5.45378	-0.27151	-12.2845	9.35226e-21	1.22209e-19
Osbp2	6.79488	-0.232429	-12.279	9.58567e-21	1.25176e-19
Pcgf6	4.73097	0.331752	12.2767	9.6864e-21	1.26408e-19
Azin1	7.26039	0.194703	12.274	9.80855e-21	1.27918e-19
Zfp362	4.84992	-0.233628	-12.2712	9.93174e-21	1.2944e-19
Kctd21	4.02423	0.272745	12.2665	1.0148e-20	1.32171e-19
Nectin4	2.14615	-0.701834	-12.261	1.04019e-20	1.35389e-19
Erich3	4.48858	-0.456139	-12.26	1.04499e-20	1.35925e-19
Rexo4	5.47069	0.312056	12.2587	1.05122e-20	1.36508e-19
Brms1l	5.91748	0.149929	12.2587	1.05122e-20	1.36508e-19
Slc25a16	5.19878	-0.199653	-12.2587	1.05154e-20	1.36508e-19
Heca	5.2922	0.216123	12.2576	1.0565e-20	1.37062e-19
Dctn2	7.56741	-0.192852	-12.2563	1.06285e-20	1.37795e-19
Upf2	6.05186	0.190815	12.2492	1.09761e-20	1.42208e-19
Eml4	5.65791	0.270607	12.2385	1.15236e-20	1.49147e-19
Elavl1	6.31932	0.158505	12.2385	1.15268e-20	1.49147e-19
Gem	0.69155	1.07691	12.238	1.15491e-20	1.49338e-19
Tmem63b	7.13255	-0.185331	-12.2372	1.15932e-20	1.49811e-19
A830019L24Rik	-0.00855694	-0.78969	-12.2346	1.17318e-20	1.51504e-19
Lancl2	6.30911	-0.207806	-12.2295	1.20082e-20	1.54972e-19
Impg2	0.537055	0.935261	12.2216	1.24446e-20	1.60499e-19
Zfp24	5.26788	0.194226	12.2179	1.26585e-20	1.63152e-19
Gm3625	0.990696	-0.67359	-12.2153	1.28048e-20	1.64929e-19
Nphp3	3.8001	-0.455236	-12.2142	1.28691e-20	1.6565e-19
Nfkbiz	2.62572	0.396629	12.2116	1.30219e-20	1.67508e-19
Rab28	5.61606	0.162878	12.2087	1.31999e-20	1.69687e-19
Pou3f3	6.89813	0.173328	12.2082	1.32246e-20	1.69895e-19
Ranbp6	5.38234	0.20707	12.2073	1.32833e-20	1.70538e-19
Gm3510	2.1651	-0.701879	-12.2044	1.34596e-20	1.7269e-19
Pex6	5.5352	0.273051	12.2028	1.35572e-20	1.73829e-19
Ahnak	5.63533	0.463495	12.202	1.3606e-20	1.74342e-19
Sowaha	6.01909	0.360956	12.2009	1.36708e-20	1.75059e-19
Grk2	7.97699	0.171245	12.1997	1.37508e-20	1.75969e-19
Dnlz	4.94618	0.23494	12.1983	1.38369e-20	1.76957e-19
2810049E08Rik	1.76216	-0.582087	-12.1956	1.40044e-20	1.78983e-19
Cct5	6.70997	0.2063	12.1912	1.42895e-20	1.82509e-19
Nlrx1	2.95737	-0.320803	-12.1843	1.47494e-20	1.88262e-19
Zmat1	4.16533	-0.271878	-12.1836	1.47938e-20	1.88706e-19
Echs1	5.14255	-0.239956	-12.1817	1.49214e-20	1.90212e-19
Atg10	2.73205	-0.425426	-12.1811	1.49598e-20	1.90579e-19
Rps6kl1	4.97185	-0.281496	-12.1785	1.51419e-20	1.92774e-19
Efcab15	0.790388	-0.658416	-12.175	1.53824e-20	1.95711e-19
Agbl5	4.01982	-0.26747	-12.1729	1.55324e-20	1.97492e-19
Nkx3-1	0.307269	-0.93934	-12.1701	1.57305e-20	1.99812e-19
B230217C12Rik	5.77623	-0.303945	-12.1701	1.57351e-20	1.99812e-19
Adgrb3	6.48874	-0.217661	-12.1569	1.67075e-20	2.12024e-19
Tbc1d10a	4.17606	0.289378	12.1484	1.73666e-20	2.20247e-19
Gm45619	1.15718	-0.65496	-12.1476	1.74326e-20	2.20943e-19
Tmem200b	1.84171	0.587278	12.1429	1.78051e-20	2.2552e-19
Sanbr	5.54076	-0.188878	-12.1427	1.78248e-20	2.25625e-19
Plk2	7.4416	0.219762	12.1421	1.78731e-20	2.26092e-19
Zfp112	3.59505	-0.260956	-12.1387	1.815e-20	2.29448e-19
Cryab	5.7882	0.528499	12.1365	1.83347e-20	2.31501e-19
Abce1	6.52788	0.183804	12.1365	1.83358e-20	2.31501e-19
Shd	4.55655	-0.38686	-12.1301	1.88758e-20	2.38167e-19
Tbc1d4	3.74118	0.427542	12.116	2.01332e-20	2.53871e-19
Slit2	5.62183	-0.418647	-12.1117	2.05244e-20	2.58639e-19
Prkar1a	9.38405	0.120223	12.1072	2.0957e-20	2.63922e-19
Gadd45b	2.90758	0.732775	12.1067	2.1e-20	2.64285e-19
Lgals12	-0.486367	-1.06321	-12.1066	2.10125e-20	2.64285e-19
Sphk2	4.67752	0.322131	12.106	2.10665e-20	2.64796e-19
Msh3	4.36034	-0.216585	-12.105	2.11596e-20	2.65798e-19
Emb	4.73776	0.242685	12.0978	2.1872e-20	2.74572e-19
Ociad2	6.02775	0.421819	12.0957	2.20805e-20	2.77014e-19
Cpt1b	0.874922	0.855324	12.0951	2.21411e-20	2.77598e-19
Ptpn12	5.40351	0.259148	12.093	2.23532e-20	2.8008e-19
Sdhaf1	2.91838	-0.5549	-12.0912	2.25426e-20	2.82274e-19
C7	-0.0228531	-1.03721	-12.0901	2.26572e-20	2.8353e-19
6330408M09Rik	-1.24738	-0.995903	-12.0898	2.26874e-20	2.83728e-19
Rbm41	3.06682	0.427111	12.086	2.30825e-20	2.88487e-19
ENSMUSG00000121095	3.42784	-0.372384	-12.0814	2.35688e-20	2.9438e-19
Amer3	4.84933	-0.199356	-12.0698	2.48503e-20	3.1019e-19
Lonp2	5.8909	0.217829	12.06	2.59887e-20	3.24196e-19
Wwp2	5.09909	-0.19821	-12.057	2.63476e-20	3.28466e-19
4930517E14Rik	-1.00096	-1.18046	-12.0503	2.71672e-20	3.38471e-19
Prkg2	3.6133	0.468479	12.0491	2.73122e-20	3.40063e-19
Dusp22	4.72548	-0.193028	-12.0444	2.79102e-20	3.4729e-19
Mtr	4.86846	0.247419	12.0441	2.79485e-20	3.47548e-19
F2rl3	-0.421061	0.914846	12.0407	2.83811e-20	3.52707e-19
Mgme1	2.41411	0.438894	12.0396	2.85178e-20	3.54182e-19
Pigk	6.19051	-0.152326	-12.0372	2.88363e-20	3.57913e-19
Rbm28	6.02707	0.518058	12.0263	3.03134e-20	3.76012e-19
Nudt8	1.5049	-0.562996	-12.0261	3.03327e-20	3.76016e-19
Ppm1k	6.44231	-0.256435	-12.018	3.14766e-20	3.89952e-19
Slc12a9	4.91144	-0.204762	-12.0153	3.18749e-20	3.94639e-19
2900052L18Rik	2.17713	-0.427008	-12.0138	3.20908e-20	3.97063e-19
Metrnl	2.38148	0.548438	12.0088	3.28252e-20	4.05896e-19
Adamts16	2.21752	-0.69292	-12.0082	3.29268e-20	4.06899e-19
Rcor2	3.59276	-0.374184	-12.0032	3.36817e-20	4.15968e-19
Chst15	5.17084	-0.2173	-12.0024	3.38008e-20	4.17179e-19
Gm20605	4.16156	0.550552	12.0017	3.39208e-20	4.18398e-19
Gucy1a1	6.59669	-0.33238	-12.0004	3.41101e-20	4.20472e-19
Adamtsl2	2.82261	-0.45914	-11.9985	3.44068e-20	4.23866e-19
Mbtps1	6.39438	-0.146004	-11.998	3.44857e-20	4.24573e-19
Gm41442	0.960546	-0.654229	-11.9958	3.48484e-20	4.28772e-19
Dhtkd1	3.59472	-0.42587	-11.9931	3.52785e-20	4.33794e-19
Fbxo33	5.64921	0.228852	11.9902	3.57415e-20	4.39156e-19
A930002C04Rik	-1.12472	-1.26905	-11.9901	3.57589e-20	4.39156e-19
Dcaf7	7.70251	-0.205688	-11.9898	3.58068e-20	4.39472e-19
Map3k13	5.18346	0.30561	11.988	3.61086e-20	4.429e-19
Zbtb34	4.72065	-0.248832	-11.9869	3.62851e-20	4.44791e-19
AW554918	3.76882	-0.304312	-11.9801	3.7439e-20	4.58651e-19
Unc13a	9.18787	0.228966	11.9773	3.79082e-20	4.64112e-19
Dpp10	7.48871	-0.205264	-11.9771	3.79532e-20	4.64375e-19
Krt222	5.51166	-0.331175	-11.9768	3.79993e-20	4.64652e-19
Cdkl1	3.79818	-0.390594	-11.9705	3.91122e-20	4.77755e-19
Gm29674	3.30258	-0.616141	-11.9705	3.91191e-20	4.77755e-19
Ptpru	5.56977	0.366205	11.9701	3.9189e-20	4.78314e-19
Gpt	3.71031	0.4051	11.9632	4.04452e-20	4.93342e-19
Plcl1	4.84581	0.32487	11.9596	4.11161e-20	5.01216e-19
Mtmr1	5.69829	0.166871	11.9553	4.19396e-20	5.1094e-19
4933432I09Rik	1.72209	0.77527	11.9544	4.20984e-20	5.1256e-19
Mmp17	7.59243	0.254251	11.9507	4.28289e-20	5.21133e-19
A430108G06Rik	0.890035	-0.616432	-11.9467	4.3608e-20	5.30287e-19
Cryl1	3.05787	-0.396175	-11.9437	4.42125e-20	5.37309e-19
Sgcb	5.85725	-0.158852	-11.9429	4.43825e-20	5.39039e-19
Churc1	3.33807	-0.36238	-11.9427	4.44094e-20	5.39039e-19
Lncppara	2.89722	-0.420591	-11.9422	4.45216e-20	5.4007e-19
Pkp2	1.87785	0.860706	11.9375	4.54936e-20	5.51523e-19
Epb41l5	3.1071	-0.421572	-11.9359	4.58192e-20	5.5513e-19
Ctla2a	2.20064	0.753355	11.9353	4.59419e-20	5.56277e-19
Rad51ap1	0.920265	-0.497789	-11.9318	4.66928e-20	5.65022e-19
Ero1b	4.858	0.222736	11.9284	4.7423e-20	5.73508e-19
Gm11738	-2.03325	-2.11908	-11.9268	4.77801e-20	5.77474e-19
Sft2d1	4.53384	0.242952	11.925	4.8159e-20	5.81698e-19
Mdm2	5.35058	0.192737	11.9237	4.84611e-20	5.84991e-19
Cpsf4l	1.25049	0.602688	11.9229	4.86343e-20	5.86723e-19
Gpr17	5.48748	0.399714	11.9193	4.9439e-20	5.96068e-19
Prpf4b	7.16901	0.212126	11.9175	4.98585e-20	6.0076e-19
Sec23ip	5.42871	0.164864	11.9101	5.15646e-20	6.20939e-19
Cnot2	5.79391	0.124497	11.9092	5.1785e-20	6.23215e-19
Osbpl5	5.01649	-0.227107	-11.9088	5.18827e-20	6.2401e-19
Mapk8ip1	8.31936	0.173109	11.9077	5.21375e-20	6.2661e-19
Timm9	4.89557	-0.197119	-11.9076	5.21621e-20	6.2661e-19
Zfp935	2.81167	0.36363	11.9049	5.28005e-20	6.33572e-19
Senp3	6.02036	0.181733	11.9049	5.28057e-20	6.33572e-19
Dcaf12l1	5.35537	-0.231022	-11.9043	5.29492e-20	6.3491e-19
Ctsf	5.59142	-0.275264	-11.9031	5.32526e-20	6.3816e-19
Agbl3	2.80383	-0.35524	-11.9	5.39989e-20	6.46713e-19
Cntn6	4.33388	-0.318343	-11.8964	5.49078e-20	6.57201e-19
Ppfia4	6.15949	-0.317799	-11.892	5.60212e-20	6.70121e-19
Pigf	2.44812	0.354317	11.8851	5.78116e-20	6.91121e-19
Cd83	3.56869	-0.324346	-11.8849	5.78642e-20	6.91332e-19
Ago2	6.99641	0.377782	11.882	5.86409e-20	7.00189e-19
Slc40a1	3.42076	-0.492187	-11.8783	5.96555e-20	7.11874e-19
Dffb	3.38417	-0.298543	-11.8755	6.04186e-20	7.20546e-19
Cers5	5.07491	-0.164407	-11.8699	6.19876e-20	7.38813e-19
Dhx15	6.54456	0.179407	11.8651	6.33757e-20	7.54903e-19
Trak1	7.59947	0.162205	11.8648	6.34499e-20	7.55332e-19
Dhcr7	4.69903	-0.249379	-11.8622	6.42297e-20	7.64156e-19
Ano1	1.98366	-0.535039	-11.8619	6.42958e-20	7.64483e-19
Nusap1	1.93057	0.500711	11.8563	6.59795e-20	7.83998e-19
Gm39326	0.611135	0.765668	11.8562	6.60163e-20	7.83998e-19
Sult1a1	2.83803	0.859462	11.848	6.85378e-20	8.13455e-19
2410004B18Rik	4.17579	0.247279	11.8458	6.92241e-20	8.21108e-19
Gm15832	1.79098	0.582871	11.8421	7.04249e-20	8.34851e-19
Oacyl	0.725985	-1.00006	-11.8409	7.08036e-20	8.38838e-19
Atg4d	4.73977	0.207097	11.8364	7.22889e-20	8.55923e-19
Pex1	4.78693	0.203137	11.834	7.30732e-20	8.64692e-19
Tmed4	5.57048	0.155939	11.824	7.65221e-20	9.04963e-19
ENSMUSG00000120300	-0.344316	-0.818492	-11.8219	7.72623e-20	9.13172e-19
Nde1	3.86513	0.451399	11.8191	7.82611e-20	9.24424e-19
Klhl8	4.83259	0.178731	11.8186	7.84453e-20	9.26048e-19
Mettl4	4.54169	0.257488	11.8131	8.0439e-20	9.49017e-19
Itsn1	7.49048	0.242632	11.8051	8.34301e-20	9.83288e-19
Glyr1	7.5517	-0.11386	-11.8051	8.34431e-20	9.83288e-19
Auts2	6.22975	0.238433	11.8019	8.46893e-20	9.97379e-19
Cep95	3.65815	0.284018	11.8008	8.51064e-20	1.00134e-18
Ldlrad3	3.64419	-0.321511	-11.8008	8.51264e-20	1.00134e-18
Hcrtr2	1.19406	0.64217	11.7962	8.69206e-20	1.02183e-18
Ifnar2	3.7709	-0.225084	-11.7945	8.75998e-20	1.02921e-18
ENSMUSG00000120196	-0.437093	-1.16105	-11.7922	8.85178e-20	1.03926e-18
Tmem141	3.08145	-0.421003	-11.7921	8.85706e-20	1.03926e-18
Snx32	6.25665	-0.176636	-11.792	8.86126e-20	1.03926e-18
Tafa1	5.22626	0.376083	11.7895	8.96179e-20	1.05042e-18
Efhc2	0.13794	-0.736014	-11.7883	9.01343e-20	1.05585e-18
Fndc3a	6.17892	0.260002	11.7838	9.19942e-20	1.077e-18
Jade2	6.50613	0.392435	11.7813	9.30713e-20	1.08897e-18
Maneal	5.64793	-0.180699	-11.779	9.4079e-20	1.10011e-18
Slc7a8	6.33144	-0.260177	-11.7767	9.50534e-20	1.11085e-18
Susd6	5.68956	0.238949	11.7705	9.78196e-20	1.1425e-18
Osgepl1	3.96674	-0.26599	-11.7642	1.00679e-19	1.1752e-18
Sypl	5.26487	-0.225787	-11.7633	1.01109e-19	1.17953e-18
Gm12522	0.77988	-0.637356	-11.7598	1.02727e-19	1.19769e-18
Gpr21	2.13842	-0.62321	-11.7543	1.05383e-19	1.22793e-18
Hnrnpll	6.16222	0.206293	11.7518	1.06564e-19	1.24096e-18
Brix1	4.07518	0.236005	11.7513	1.06809e-19	1.2431e-18
Gm12592	1.17869	-0.522794	-11.7456	1.09646e-19	1.27536e-18
L3mbtl1	4.31265	-0.416163	-11.7381	1.13479e-19	1.31917e-18
Slc33a1	4.85713	0.174439	11.7377	1.13698e-19	1.32093e-18
Rbm5	7.56877	-0.232521	-11.7341	1.15611e-19	1.34238e-18
Prtg	1.72916	-0.556577	-11.7337	1.15832e-19	1.34416e-18
Fto	7.29329	-0.122408	-11.729	1.1834e-19	1.37246e-18
Sestd1	6.54631	-0.214631	-11.7278	1.18999e-19	1.37929e-18
Cdc37l1	7.14781	0.233598	11.7241	1.21056e-19	1.40231e-18
Chrm2	4.34188	0.328616	11.72	1.23363e-19	1.42819e-18
Peli1	4.99224	0.19182	11.7181	1.24411e-19	1.43949e-18
Snapc2	4.17383	-0.257532	-11.7175	1.24786e-19	1.44299e-18
Caap1	2.82902	0.364605	11.7173	1.24906e-19	1.44353e-18
Spice1	4.03741	0.204117	11.7093	1.29562e-19	1.49647e-18
Scyl3	5.02783	-0.192992	-11.709	1.29753e-19	1.4978e-18
Htr5b	-0.399026	1.3024	11.7059	1.31604e-19	1.51828e-18
Myadml2	2.18328	-0.505668	-11.7053	1.32005e-19	1.52135e-18
2810032G03Rik	3.20373	0.317565	11.7052	1.32024e-19	1.52135e-18
Lztfl1	6.06209	0.186152	11.6996	1.35493e-19	1.56042e-18
Timm17a	6.02799	0.175176	11.6977	1.36669e-19	1.57304e-18
4833415N18Rik	0.0583698	-0.938412	-11.6952	1.38249e-19	1.5903e-18
Whamm	4.16612	-0.227666	-11.6923	1.4009e-19	1.61055e-18
Gm45799	1.02399	-0.65774	-11.6912	1.40816e-19	1.61796e-18
Itch	6.15139	0.184719	11.6896	1.41834e-19	1.6287e-18
Rps6ka5	4.51536	-0.294698	-11.6879	1.42976e-19	1.64087e-18
Mmgt1	5.30676	0.164728	11.6836	1.45855e-19	1.67293e-18
Exoc1	5.83944	-0.168891	-11.6812	1.47459e-19	1.69036e-18
Zfhx2	6.71052	0.256264	11.6802	1.4811e-19	1.69684e-18
Gm16794	1.33515	-0.528707	-11.6795	1.48577e-19	1.70029e-18
Ppcs	1.79986	-0.45555	-11.6795	1.48584e-19	1.70029e-18
Mst1	-0.633695	1.17093	11.6778	1.49779e-19	1.71298e-18
Rpl7l1	4.83802	0.212596	11.6766	1.50563e-19	1.72096e-18
Slc4a1ap	4.76029	0.177271	11.676	1.51009e-19	1.72506e-18
Rab40b	4.31546	-0.310185	-11.6733	1.5293e-19	1.746e-18
Prpf31	4.96249	-0.182206	-11.6675	1.57027e-19	1.79174e-18
Rpe	4.15277	0.28547	11.6671	1.57329e-19	1.79415e-18
Trim3	6.89139	-0.174305	-11.6652	1.58741e-19	1.80921e-18
Sgk1	6.01235	0.63876	11.6644	1.59319e-19	1.81476e-18
Cinp	5.40298	0.240102	11.6607	1.62005e-19	1.84428e-18
Esyt3	1.94147	0.50106	11.6561	1.65502e-19	1.88301e-18
Fzd6	3.40811	-0.306937	-11.6505	1.69781e-19	1.93059e-18
A930016O22Rik	0.838141	-0.584955	-11.6499	1.70284e-19	1.93519e-18
Zfp566	1.71745	-0.451473	-11.6496	1.70495e-19	1.93649e-18
4930483P17Rik	1.90233	0.513561	11.6487	1.71196e-19	1.94333e-18
Gatd1	4.44072	-0.250527	-11.647	1.72548e-19	1.95756e-18
Ttc38	2.99157	-0.4707	-11.6462	1.73202e-19	1.96385e-18
Npbwr1	-0.0246231	-0.961985	-11.6454	1.7384e-19	1.96995e-18
Nefl	8.80949	0.22814	11.6447	1.74405e-19	1.97522e-18
Uso1	6.36647	0.157428	11.6437	1.75236e-19	1.9835e-18
Tesc	4.5241	0.449445	11.6405	1.77839e-19	2.01182e-18
Trim23	6.05589	-0.210391	-11.6386	1.79363e-19	2.0279e-18
Nptx1	8.72433	0.307119	11.6376	1.80237e-19	2.03662e-18
Slc16a4	1.98425	-0.473591	-11.6351	1.82327e-19	2.05906e-18
Sec63	6.70085	0.131788	11.6335	1.83653e-19	2.07284e-18
Gtdc1	5.69209	-0.220307	-11.6295	1.87062e-19	2.11012e-18
Cdh24	4.23984	0.587461	11.623	1.92739e-19	2.17293e-18
Kcnj4	6.3891	-0.238647	-11.6173	1.97848e-19	2.22926e-18
Ss18l1	5.88901	-0.177613	-11.6053	2.09082e-19	2.35449e-18
Gm20627	-0.787779	0.997884	11.6032	2.11148e-19	2.37641e-18
Ankrd10	5.6976	0.236677	11.6001	2.14229e-19	2.40972e-18
Parpbp	-1.57661	-1.42662	-11.5961	2.18131e-19	2.45221e-18
Atp10a	3.72732	0.557721	11.5913	2.23006e-19	2.50559e-18
Col4a2	6.52685	0.427182	11.5903	2.2404e-19	2.51578e-18
Macir	6.10378	-0.241565	-11.5876	2.2689e-19	2.54634e-18
ENSMUSG00000121015	2.48341	0.770379	11.5863	2.28277e-19	2.56045e-18
Dusp28	3.90656	-0.285065	-11.5858	2.28769e-19	2.56452e-18
Trim68	2.35515	-0.397607	-11.5837	2.31014e-19	2.58822e-18
Fbxo16	2.86614	-0.378344	-11.5835	2.31233e-19	2.5892e-18
Abcb1b	1.8228	-0.534341	-11.574	2.41525e-19	2.70292e-18
Itga3	4.38842	-0.31439	-11.5701	2.4593e-19	2.75066e-18
Nup98	5.52068	0.18752	11.5662	2.50367e-19	2.79871e-18
Hs3st5	2.01104	-0.550105	-11.5656	2.51071e-19	2.805e-18
Ntrk2	9.37721	0.247528	11.5647	2.52092e-19	2.81378e-18
Tmprss9	-1.3458	1.05634	11.5647	2.52142e-19	2.81378e-18
Dubr	3.08728	0.351494	11.5627	2.54536e-19	2.8389e-18
Vegfa	6.28345	0.317037	11.5612	2.56215e-19	2.85601e-18
Cstf3	5.02743	0.173957	11.5592	2.58569e-19	2.88064e-18
A730020M07Rik	-1.04765	1.27508	11.5589	2.59022e-19	2.88406e-18
Zbtb2	3.48622	0.258068	11.556	2.62463e-19	2.92073e-18
Leprotl1	6.06788	0.179037	11.5556	2.62978e-19	2.92482e-18
Pdgfb	4.64882	0.379111	11.5553	2.63307e-19	2.92683e-18
Pwwp2a	4.52476	0.160892	11.5499	2.69921e-19	2.99866e-18
Plppr5	5.54271	0.22407	11.5492	2.70877e-19	3.0076e-18
Atp8b1	2.42672	-0.531596	-11.5487	2.71489e-19	3.0127e-18
Hrh3	6.24892	-0.438372	-11.5484	2.71854e-19	3.01506e-18
Gm36855	-0.52507	-1.3513	-11.5455	2.75457e-19	3.05332e-18
Cndp2	4.91058	-0.266671	-11.545	2.76071e-19	3.05841e-18
Arntl	5.49989	0.327918	11.5443	2.76989e-19	3.06597e-18
Nrarp	3.60646	-0.460614	-11.5443	2.77063e-19	3.06597e-18
Napb	8.96093	-0.153334	-11.5423	2.79627e-19	3.09261e-18
Nptx2	5.51257	0.877655	11.5416	2.80545e-19	3.10103e-18
Fech	5.88369	-0.128802	-11.5388	2.84157e-19	3.13814e-18
Abcf1	6.24749	0.192318	11.5387	2.84219e-19	3.13814e-18
Tmem175	5.08531	-0.260046	-11.5357	2.88251e-19	3.18089e-18
Chmp6	4.24883	-0.26269	-11.5353	2.88733e-19	3.18443e-18
Lgals8	4.55194	-0.238382	-11.5344	2.89942e-19	3.19598e-18
Clvs2	4.72398	0.209632	11.5328	2.92147e-19	3.21849e-18
Gm12781	-1.51406	1.18811	11.5312	2.94221e-19	3.23954e-18
Dennd2a	4.38427	0.231182	11.5309	2.94687e-19	3.24287e-18
Pip4k2b	7.45775	0.142599	11.5266	3.00653e-19	3.30668e-18
Wdr91	4.40045	-0.201122	-11.5233	3.05144e-19	3.35422e-18
Cbs	4.80202	0.34735	11.5222	3.06786e-19	3.37039e-18
Spdya	0.490832	-0.850007	-11.5209	3.08595e-19	3.38838e-18
Khk	2.34414	-0.406614	-11.519	3.11274e-19	3.4159e-18
Gtf2h5	5.4097	-0.186488	-11.5182	3.12456e-19	3.42698e-18
Rabif	4.80805	0.169103	11.517	3.14201e-19	3.44421e-18
Prag1	5.20751	0.390759	11.5163	3.15258e-19	3.45389e-18
AI593442	7.79705	-0.285452	-11.5157	3.16136e-19	3.46158e-18
4732491K20Rik	2.12269	-0.538066	-11.511	3.23081e-19	3.53567e-18
Zfp956	4.26943	-0.238023	-11.5072	3.28688e-19	3.59505e-18
Bcat2	3.72241	0.253185	11.5066	3.29658e-19	3.60366e-18
Pfkp	8.60275	0.158286	11.5063	3.30138e-19	3.60693e-18
Gm7694	2.29782	0.440493	11.506	3.30507e-19	3.60897e-18
Ighmbp2	3.57313	-0.282675	-11.5047	3.32539e-19	3.62915e-18
Pcca	4.27384	-0.197709	-11.5028	3.3555e-19	3.65999e-18
Nrg3	5.34249	-0.237796	-11.4964	3.45478e-19	3.7662e-18
Bnip1	4.06028	-0.198861	-11.4959	3.46279e-19	3.77285e-18
Fahd2a	3.21167	-0.444362	-11.4943	3.48857e-19	3.79886e-18
Galnt18	4.70237	0.263389	11.4924	3.52027e-19	3.83127e-18
Dapk2	1.22736	0.871667	11.4912	3.53955e-19	3.85014e-18
Tomm6os	2.24937	-0.444186	-11.4908	3.54667e-19	3.85576e-18
Nsun3	3.27989	-0.291187	-11.4902	3.55609e-19	3.86389e-18
Tspyl3	4.6373	-0.252481	-11.4866	3.61561e-19	3.9264e-18
Pde4dip	7.94807	0.192572	11.4856	3.63164e-19	3.94164e-18
Lurap1l	3.74979	0.371363	11.4852	3.63888e-19	3.94733e-18
2010320M18Rik	1.61228	-0.526343	-11.4788	3.74766e-19	4.06311e-18
Dhdh	3.84892	-0.366053	-11.4752	3.81129e-19	4.12984e-18
Crot	4.98558	0.364074	11.4711	3.88335e-19	4.20562e-18
Vps25	4.5163	-0.293452	-11.4588	4.11084e-19	4.44955e-18
Gzf1	5.29675	0.138645	11.4584	4.1175e-19	4.45432e-18
Kdm4d	-0.00432114	-0.754631	-11.457	4.14416e-19	4.48071e-18
Klf6	5.82392	-0.206009	-11.4477	4.32798e-19	4.67692e-18
Cd180	0.800005	-0.918789	-11.447	4.34094e-19	4.68835e-18
Mrgpre	2.97581	-0.378855	-11.4459	4.36379e-19	4.71046e-18
Gm43672	2.38812	-0.782118	-11.4442	4.39759e-19	4.74436e-18
Pacsin2	6.05825	0.239085	11.4408	4.4666e-19	4.81619e-18
Dync2li1	3.55455	-0.257673	-11.4399	4.48663e-19	4.83516e-18
Ecd	5.23421	0.171914	11.4389	4.50616e-19	4.85356e-18
Crmp1	7.30079	-0.175096	-11.4359	4.56906e-19	4.91863e-18
Hs3st1	4.16404	-0.342522	-11.4309	4.67592e-19	5.03093e-18
Baiap2l2	0.627282	-0.969341	-11.4303	4.68879e-19	5.04204e-18
Dpy19l3	5.9222	0.463563	11.423	4.85089e-19	5.21352e-18
Plpp6	5.52409	0.251749	11.4195	4.93051e-19	5.29622e-18
Lin7b	4.69439	-0.336099	-11.4158	5.01554e-19	5.38464e-18
Cyrib	7.20779	-0.155807	-11.4083	5.19221e-19	5.57128e-18
Slc25a10	3.31718	-0.330042	-11.4045	5.28476e-19	5.66751e-18
Smarca4	7.47321	0.129477	11.4	5.39466e-19	5.78224e-18
Ensa	8.04074	0.194531	11.3983	5.43752e-19	5.82447e-18
Gpr137c	5.22718	-0.323233	-11.3982	5.43994e-19	5.82447e-18
Frat1	3.16427	-0.351838	-11.3936	5.55552e-19	5.94501e-18
Rprd1a	7.00546	0.110417	11.3925	5.58585e-19	5.97424e-18
Cetn3	5.30084	-0.197729	-11.3913	5.6164e-19	6.00367e-18
Larp1b	4.07127	-0.279788	-11.39	5.65039e-19	6.03674e-18
Rap2a	6.76669	0.182466	11.3897	5.65848e-19	6.04212e-18
Marchf9	3.68039	-0.403186	-11.3829	5.83815e-19	6.23061e-18
Bend3	2.95619	-0.335359	-11.3805	5.90418e-19	6.29768e-18
Vps11	6.00629	-0.17026	-11.38	5.91845e-19	6.30643e-18
Rnf141	6.03469	-0.159346	-11.38	5.91874e-19	6.30643e-18
Fstl4	5.14724	0.392196	11.3686	6.23882e-19	6.64389e-18
Ddb2	3.4448	-0.453296	-11.3684	6.24518e-19	6.64709e-18
Hdac5	7.27771	0.230351	11.3676	6.26583e-19	6.66548e-18
Slc25a35	3.32987	-0.326413	-11.3654	6.33231e-19	6.73259e-18
Ahctf1	6.08185	0.228689	11.3647	6.35033e-19	6.74812e-18
Mcam	3.81116	-0.524415	-11.3642	6.36714e-19	6.76236e-18
Plk-ps1	0.089763	0.805481	11.3613	6.45333e-19	6.85021e-18
Spag6	1.50911	-0.593989	-11.36	6.49137e-19	6.8869e-18
Tcaim	4.03277	-0.248409	-11.3573	6.57397e-19	6.9708e-18
ENSMUSG00000119974	1.5436	-0.482109	-11.355	6.64404e-19	7.04133e-18
Gm30177	1.2536	0.58671	11.3516	6.74801e-19	7.14769e-18
Spag1	4.12835	0.332203	11.3469	6.89689e-19	7.30148e-18
Amz2	5.44657	0.140752	11.3465	6.9092e-19	7.31061e-18
Plekhf1	1.23101	0.901029	11.3463	6.91541e-19	7.31326e-18
Shank3	7.97528	0.267035	11.3458	6.93321e-19	7.32817e-18
Tceal6	5.73855	-0.286748	-11.3454	6.94439e-19	7.33608e-18
Tsnax	7.58412	0.256775	11.345	6.95869e-19	7.34726e-18
Megf9	7.30824	-0.230241	-11.3435	7.00824e-19	7.39564e-18
Cdkn1c	2.24912	-0.671558	-11.3424	7.04359e-19	7.42897e-18
Brd8	6.05993	-0.170593	-11.3399	7.12375e-19	7.50953e-18
Morf4l2	7.63018	0.186033	11.3378	7.19517e-19	7.58078e-18
1110004F10Rik	5.97665	-0.19657	-11.3341	7.31801e-19	7.7061e-18
Pik3ca	6.43874	0.170605	11.3325	7.3725e-19	7.75935e-18
Rpgr	4.35915	-0.215456	-11.3316	7.40468e-19	7.78907e-18
Capn5	5.64096	-0.230581	-11.33	7.45744e-19	7.84041e-18
Snrpa	5.25093	0.243909	11.3294	7.48104e-19	7.86104e-18
Fubp1	7.29693	0.273763	11.3265	7.57987e-19	7.96067e-18
Fam83h	1.68243	-0.633947	-11.3253	7.62193e-19	8.0006e-18
Wdr36	4.76301	0.161235	11.3219	7.74494e-19	8.12541e-18
Mmab	4.56528	-0.259177	-11.3142	8.02612e-19	8.41595e-18
Leng8	8.68672	-0.228693	-11.3118	8.11612e-19	8.50581e-18
Stom	3.2713	-0.293457	-11.3105	8.16236e-19	8.54975e-18
Aph1c	3.38539	-0.280651	-11.3079	8.26315e-19	8.65074e-18
Rhbdl1	4.36828	-0.4041	-11.3073	8.28517e-19	8.66921e-18
Haus6	3.45048	-0.323017	-11.3052	8.36845e-19	8.75173e-18
Tmem65	6.84652	-0.183555	-11.3024	8.47651e-19	8.86005e-18
Ube2g2	4.78049	0.241547	11.3001	8.56863e-19	8.95161e-18
Ilrun	8.2033	0.162532	11.2959	8.73436e-19	9.11721e-18
Gabra4	6.68074	-0.229882	-11.2959	8.73635e-19	9.11721e-18
Gria4	7.09053	-0.183567	-11.2949	8.77519e-19	9.15293e-18
Ccdc167	3.89446	0.292891	11.2937	8.82419e-19	9.19919e-18
Pik3ip1	4.65327	-0.261191	-11.2883	9.04823e-19	9.42778e-18
Eif2s1	5.14622	0.202635	11.2832	9.26378e-19	9.64729e-18
Gm15201	0.254019	-0.602995	-11.2822	9.3071e-19	9.68731e-18
Tubgcp4	5.24705	0.23947	11.28	9.40309e-19	9.78207e-18
Tmem8b	6.48865	-0.189493	-11.2795	9.42463e-19	9.79934e-18
Kmt2b	6.49642	-0.19865	-11.2766	9.5536e-19	9.92822e-18
Ddah1	6.62025	0.221181	11.2751	9.62008e-19	9.99206e-18
Vip	5.56018	0.342542	11.2717	9.76965e-19	1.01421e-17
Uevld	4.12477	-0.258853	-11.2711	9.79737e-19	1.01655e-17
Cad	4.70119	0.237431	11.2702	9.84061e-19	1.02051e-17
Nebl	6.21768	0.247886	11.2665	1.00118e-18	1.03771e-17
Gm38431	2.37355	0.957101	11.264	1.01288e-18	1.04929e-17
Chpf2	6.27354	-0.199559	-11.2616	1.02419e-18	1.0599e-17
Gpr153	4.62511	-0.431203	-11.2616	1.02419e-18	1.0599e-17
Msantd4	5.69657	0.186098	11.258	1.04137e-18	1.07711e-17
Gm26559	-0.120528	-0.81747	-11.2578	1.04239e-18	1.07761e-17
Prss12	3.99865	-0.446872	-11.2525	1.06791e-18	1.10342e-17
Gm37459	3.59851	0.300505	11.2523	1.0693e-18	1.10428e-17
Prkra	3.31787	-0.263369	-11.2512	1.07481e-18	1.10938e-17
Nxph1	4.90881	-0.25666	-11.2504	1.07853e-18	1.11265e-17
Rph3a	9.06938	0.23254	11.2492	1.08479e-18	1.11852e-17
Fzd10os	1.12037	-0.747825	-11.2476	1.09252e-18	1.1259e-17
Pde1a	7.54178	-0.317012	-11.2459	1.10138e-18	1.13444e-17
Iqsec3	8.04892	0.287919	11.2433	1.11494e-18	1.14781e-17
Rnf170	5.44875	-0.209278	-11.243	1.11622e-18	1.14853e-17
Acap2	7.0538	0.254308	11.2424	1.11962e-18	1.15144e-17
AU040320	5.98378	-0.166054	-11.228	1.19649e-18	1.22985e-17
Derl1	5.66549	0.15634	11.2266	1.20437e-18	1.2373e-17
Scap	6.46204	-0.138319	-11.2261	1.20718e-18	1.23955e-17
Prrt4	1.48238	-0.485346	-11.2252	1.21255e-18	1.24442e-17
Mapre2	8.06308	0.156276	11.2225	1.22782e-18	1.25944e-17
Lrrtm4	4.88905	-0.290948	-11.2199	1.24236e-18	1.27369e-17
Ankrd23	1.87156	0.653187	11.2195	1.24511e-18	1.27585e-17
Pitpnc1	6.44165	0.221607	11.2189	1.24847e-18	1.27864e-17
Zfp91	7.33241	0.158553	11.2148	1.27254e-18	1.30261e-17
Arpc5l	5.80691	0.213916	11.2095	1.30402e-18	1.33415e-17
Plbd2	6.5171	-0.211143	-11.2091	1.3066e-18	1.3361e-17
Sh3bp5l	5.48573	0.240715	11.2077	1.31506e-18	1.34405e-17
Gm48551	2.14533	0.482488	11.2037	1.33934e-18	1.36816e-17
Hhipl2	-0.421446	0.958117	11.2021	1.34937e-18	1.37769e-17
Ak4	5.41199	0.262772	11.2016	1.35293e-18	1.38062e-17
Ccer2	0.0353789	-1.0325	-11.192	1.41426e-18	1.44246e-17
Parl	4.07739	-0.184658	-11.1904	1.42511e-18	1.45277e-17
Gm10814	0.231519	-0.759643	-11.1898	1.42863e-18	1.45562e-17
Snx4	4.96554	-0.203775	-11.1891	1.43352e-18	1.45985e-17
Wrn	3.916	-0.480516	-11.1873	1.44577e-18	1.47157e-17
D030056L22Rik	4.51431	0.244091	11.1864	1.45183e-18	1.47697e-17
Cfap70	0.186627	-0.774001	-11.1852	1.45969e-18	1.4842e-17
Sik2	5.26131	0.471734	11.184	1.46811e-18	1.492e-17
Ctsa	6.36197	-0.191309	-11.1805	1.49192e-18	1.51542e-17
Dscaml1	5.94961	0.270142	11.1746	1.53365e-18	1.55701e-17
Jakmip1	5.97933	-0.209931	-11.1733	1.54224e-18	1.56492e-17
Thrb	6.25134	0.266481	11.1724	1.54882e-18	1.5708e-17
Tbx3os1	1.31843	-0.5416	-11.1722	1.55049e-18	1.57168e-17
Zfp467	4.07468	-0.320212	-11.1668	1.59017e-18	1.61109e-17
Ppard	4.67706	0.238471	11.1656	1.59902e-18	1.61922e-17
Ybx1	6.39514	0.180782	11.165	1.60341e-18	1.62284e-17
Sco1	3.19225	-0.288179	-11.1556	1.67446e-18	1.69388e-17
Wnt2	1.84127	0.870244	11.155	1.67933e-18	1.69794e-17
Cpeb1	6.57698	-0.212103	-11.1544	1.68385e-18	1.70165e-17
Osbp	6.07869	-0.122821	-11.1451	1.75841e-18	1.77609e-17
6430571L13Rik	1.95653	-0.465627	-11.142	1.78403e-18	1.80104e-17
Mir9-3hg	4.88942	-0.414282	-11.1405	1.79637e-18	1.81258e-17
Nfasc	8.34554	0.208025	11.1401	1.80017e-18	1.81548e-17
Zfp639	4.80668	-0.182677	-11.1375	1.8215e-18	1.83606e-17
Gtf3c2	6.18577	0.12147	11.1339	1.85272e-18	1.86658e-17
Mdn1	6.34975	0.36017	11.1336	1.85471e-18	1.86764e-17
Insyn2a	3.38455	0.325473	11.1322	1.86667e-18	1.87872e-17
Mn1	5.3255	0.269572	11.1308	1.87945e-18	1.89063e-17
Arpin	3.70086	-0.285046	-11.1291	1.89409e-18	1.90439e-17
Neurl2	0.695526	-0.610416	-11.1286	1.89838e-18	1.90773e-17
Kcnk13	2.36698	0.43595	11.1242	1.93739e-18	1.94595e-17
Shc4	3.51703	0.355419	11.1224	1.95412e-18	1.96175e-17
Rras2	3.90604	-0.32018	-11.1195	1.98027e-18	1.98699e-17
Ndp	2.46219	-0.409681	-11.115	2.02251e-18	2.02835e-17
Gm49768	1.86818	-0.375474	-11.1146	2.02665e-18	2.03147e-17
Kctd20	6.14345	0.149678	11.1133	2.03877e-18	2.04259e-17
Gm15337	0.659815	-0.590792	-11.112	2.05102e-18	2.05382e-17
Apmap	5.37481	-0.190371	-11.1111	2.05929e-18	2.06106e-17
Gm5577	2.99812	-0.35856	-11.1055	2.11353e-18	2.11428e-17
Cog6	5.60166	0.146247	11.1054	2.11473e-18	2.11441e-17
Porcn	5.94987	-0.182077	-11.1046	2.1231e-18	2.12171e-17
Ilf3	6.33916	-0.142968	-11.1042	2.12628e-18	2.12381e-17
Idnk	3.48752	0.250375	11.1011	2.15755e-18	2.15396e-17
Slc8a3	4.51932	-0.247913	-11.0994	2.17468e-18	2.16997e-17
Gga3	6.51977	0.146685	11.0982	2.18635e-18	2.18051e-17
Gm38102	4.3176	-0.300034	-11.0976	2.19248e-18	2.18553e-17
Gm16310	-0.26328	0.944178	11.0914	2.25669e-18	2.2484e-17
Kifc2	9.13033	-0.161884	-11.0902	2.26996e-18	2.26049e-17
Piwil2	0.88422	0.592557	11.0892	2.28016e-18	2.2695e-17
Capn1	4.53919	-0.258009	-11.089	2.28227e-18	2.27046e-17
Pias2	5.68426	0.200333	11.0872	2.3019e-18	2.28884e-17
Yipf5	5.2925	0.144119	11.085	2.32552e-18	2.31116e-17
Gramd4	5.76548	0.199564	11.0802	2.37777e-18	2.3619e-17
Uap1l1	3.17032	-0.51791	-11.0781	2.40121e-18	2.38399e-17
Cygb	5.28124	-0.250213	-11.0719	2.47181e-18	2.45285e-17
2410137M14Rik	-1.75059	-1.19905	-11.0649	2.55264e-18	2.5318e-17
Taf10	4.8973	0.273616	11.0634	2.57104e-18	2.54877e-17
Kat6b	6.27624	-0.230432	-11.0617	2.59097e-18	2.56724e-17
Slc25a53	3.89455	-0.248501	-11.0557	2.66445e-18	2.63873e-17
[truncated: 17,798 more rows]
