# Supplementary material for: A Meta‐Analysis of the Effects of Acute Sleep Deprivation on the Cortical Transcriptome in Rodent Models
Source: J Sleep Res. 2025 Oct 1;35(3):e70205. doi: 10.1111/jsr.70205 (PMC13131251; doi:10.1111/jsr.70205)
Supplement: Supplementary file 4 — Table S5: The full fast gene set enrichment analysis (fGSEA) results (10,436 gene sets). [file JSR-35-e70205-s004.xlsx]

## Sheet: ColumnDefinitions
Column Name	Column Definition
pathway	The gene set name
pval	The nominal p-value for the enrichment of sleep deprivation-related differential expression within the gene set
padj	False discovery rate (FDR) corrected p-value for the enrichment of sleep deprivation-related differential expression within the gene set
ES	Enrichment score for the enrichment of sleep deprivation-related differential expression within the gene set
NES	Normalized enrichment score for the enrichment of sleep deprivation-related differential expression within the gene set
nMoreExtreme	The number of random (permutated) gene sets with more extreme enrichment scores
size	Gene set size
leadingEdge	A list of the genes in the gene set with the largest effects of early life stress - note that the order of the genes listed in this column is not consistently based on effect size (it depends on the direction of effect)
More information about fGSEA analysis can be found here:
https://bioconductor.org/packages/release/bioc/html/fgsea.html
https://www.biorxiv.org/content/10.1101/060012v3
This supplementary table (Table S5) accompanies the manuscript:
"A Meta-Analysis of the Effects of Acute Sleep Deprivation on the Cortical Transcriptome in Rodent Models" by Rhoads, Hagenauer et al.

## Sheet: fGSEA_Results_Directional
	pathway	pval	padj	ES	NES	nMoreExtreme	size	leadingEdge
10381	Gemma_GSE72343_Circuit-wide_transcriptional_profiling_reveals_region_specific_gene_co-expression_networks_regulating_depression_susceptibility_timepoint_28.d_chronic.social.defeat.stress_1.h_aggressor.re.exposure_Down	0.000175963	0.0179017	0.436715	2.14046	0	630	Plin4,Tekt4,Hif3a,Rtp1,Plekhf1,Lao1,Rasd1,Xdh,Tmem52,Fkbp5,Il12rb1,Smim3,Prr5,Sgk1,Tecrl,Pglyrp1,Fas,Zbtb16,Cdkn1a,Fam83d,Angptl4,Paqr5,Slfn2,Ramp2,Sult1a1,Tcf23,Lfng,Cd7,Map3k6,Castor1,Maff,Nfkbia,Slc2a1,Sdc4,Tinagl1,Ppp1r3g,Spink8,Eva1a,Inmt,Galnt15,Serpinb8,Mfsd2a,Dbp,Ucp2,Mc4r,Net1,Tlr13,Ch25h,Nlrp6,Klhl40,Tcim,Nostrin,Notch4,Mertk,F13a1,Txnip,Etnppl,Lrg1,Ddit4,Ociad2,Tlr7,Gimap6,Gjc1,Kcna5,A…
10383	Gemma_GSE72343_Circuit-wide_transcriptional_profiling_reveals_region_specific_gene_co-expression_networks_regulating_depression_susceptibility_timepoint_28.d_chronic.social.defeat.stress_Down	0.000177715	0.0179017	0.485422	2.36263	0	579	Plin4,Hif3a,Rtp1,Lao1,Xdh,Tmem52,Fkbp5,Smim3,Tecrl,Zbtb16,Angptl4,Paqr5,Slfn2,Ramp2,Gjd3,Sult1a1,Tcf23,Cd7,Castor1,Sdc4,Spink8,Eva1a,Inmt,Galnt15,Serpinb8,Mfsd2a,Dbp,Ucp2,Net1,Fgf23,Tlr13,Nlrp6,Klhl40,Nkx3-1,Notch4,Mertk,F13a1,Etnppl,Lrg1,Ociad2,Tlr7,Il1rl2,Slc7a5,Ms4a6c,Cirbp,Slc16a12,Tbxa2r,Gata2,Lcmt2,Vip,Pla1a,Cnr2,Tspan4,Mgp,Dmp1,Wif1,Paqr8,Tbc1d4,Fam107a,Abcc9,Cbln2,Clic5,Nanos2,Slc1a5,Pstk…
10258	Gemma_GSE50423_Contextual_fear_conditioning_in_the_mouse_hippocampus_timepoint_4.h_Up	0.000178126	0.0179017	0.413244	2.0102	0	577	Plin4,Hif3a,Rtp1,Xdh,Fkbp5,Smim3,Prr5,Pglyrp1,Fam83d,Paqr5,Sult1a1,Nptx2,Lfng,Slc2a1,Sdc4,Ppp1r3g,Inmt,Mfsd2a,Dbp,Tns2,Mertk,Etnppl,Gabrr2,Adipor2,Golm1,Slc7a5,Cirbp,Slc16a12,Gmeb1,Lcmt2,Rin2,B3galt5,Galnt9,Tspan4,Pdzd2,Tex30,Tbc1d4,Fam107a,Fhl2,Itpk1,Acr,Asb11,Hunk,Nrde2,Ciart,Nemp2,Atp10a,Spns2,Fzd2,Usp2,Abcg2,Scg2,Sema4b,Mapk4,Cdh19,Gmeb2,Oacyl,Rap2b,Sgms1,Kirrel2,Podxl,Cables1,Ptp4a3,Tmem203,…
10371	Gemma_GSE23182_Systemic_inflammation_modulates_Fc_receptor_expression_on_microglia_in_chronic_neurodegeneration_Treatment_lipopolysaccharide_Up	0.000186846	0.0179017	0.607105	2.56151	0	153	Plin4,Xdh,Fkbp5,Smim3,Sgk1,Pglyrp1,Zbtb16,Cdkn1a,Angptl4,Sult1a1,Map3k6,Slc2a1,Sdc4,Mfsd2a,Ucp2,Ifrd1,Tcim,Txnip,Lrg1,Ddit4,Ms4a6c,C5ar1,Rin2,Tspan4,Klf15,Pla2g3,Gjb6,Gpd1,Itpk1,Klf9,Pnpla2,Cmtm3,Ada,Anxa2,Ifitm1,Cdh19,Tpm4,Emilin2,Htra1,Phyhd1,Fam214a,Bcl2l1,Aff1,Sulf2,Tma16,Gpt2,Ifi35,Crispld2,Bmf,Igfbp7,Por
5373	GOCC_MITOCHONDRIAL_PROTEIN_CONTAINING_COMPLEX	0.000186916	0.0179017	0.383631	1.67733	0	204	Mrps10,Mrps18a,Mrpl30,Mrps18c,Grpel1,Ndufb2,Mrps22,Mrpl54,Mrpl53,Mrpl2,Timm13,Romo1,Immp2l,Mrpl47,Ndufa2,Prorp,Mrps34,Nsun3,Mrps26,Mrps16,Uqcrfs1,Mcub,Mrpl28,Mrps30,Tomm6,Pam16,Ndufaf1,Mrpl12,Mrpl16,Polg2,Mrps33,Supv3l1,Mrps9,Mrpl19,Ndufa8,Timm29,Ndufb6,Tomm22,Ndufv2,Mrpl20,Mrpl39,Timm50,Mrps7,Ndufb5,Mrps14,Apoo,Mrpl4,Sdhb,Tomm40,Cox4i2,Mrps24,Mrpl14,Mrps31,Mrpl10,Mrpl37,Cyc1,Ndufs4,Mrpl3,Mcu,Ndu…
518	GOBP_TRANSLATIONAL_ELONGATION	0.000188608	0.0179017	0.456457	1.8438	0	116	Dio2,Mrps10,Mrps18a,Mrpl30,Mrps18c,Tsfm,Dph3,Mrps22,Mrpl54,Mrpl53,Mrpl2,Eif4a3,Mrpl47,Mrps34,Cpeb2,Dnajc24,Mrps26,Mrps16,Mrpl28,Mrps30,Mrpl12,Srp9,Mrpl16,Eef2k,Mrps33,Mrps9,Chchd1,Mrpl19,Eif5a,Gadd45gip1,Mrpl20,Mrpl39,Eef1b2,Mrps7,Mrps14,Mrpl4,Cpeb3,Mrps24,Mrpl14,Mrps31,Aurkaip1,Mrpl10,Mrpl37,Nemf,Mrpl3,Rpl30,Usp16,Mrpl50,Dph5,Mrps27,Mrpl21,Dap3,Mrpl18,Mrpl44,Mrpl58,Sepsecs,Mrpl35,Mrpl32,Mrpl23,P…
4853	GOCC_ORGANELLAR_RIBOSOME	0.000189036	0.0179017	0.517997	1.94822	0	76	Mrps10,Mrps18a,Mrpl30,Mrps18c,Mrps22,Mrpl54,Mrpl53,Mrpl2,Mrpl47,Mrps34,Nsun3,Mrps26,Mrps16,Mrpl28,Mrps30,Mrpl12,Mrpl16,Mrps33,Mrps9,Chchd1,Mrpl19,Mrpl20,Mrpl39,Mrps7,Mrps14,Mtg2,Mrpl4,Mrps24,Mrpl14,Mrps31,Mrpl10,Mrpl37,Mrpl3,Mrpl50,Mrps27,Mrpl21,Dap3,Mrpl18,Mrpl44,Mrpl58,Mrpl35,Mrpl32,Mrpl23,Mrpl48,Mrps35,Mrpl22
3654	GOBP_MITOCHONDRIAL_TRANSLATIONAL_TERMINATION	0.000189538	0.0179017	0.482925	1.83099	0	80	Mrps10,Mrps18a,Mrpl30,Mrps18c,Mrps22,Mrpl54,Mrpl53,Mrpl2,Mrpl47,Mrps34,Mrps26,Mrps16,Mrpl28,Mrps30,Mrpl12,Mrpl16,Mrps33,Mrps9,Chchd1,Mrpl19,Gadd45gip1,Gfm2,Mrpl20,Mrpl39,Mrps7,Mrps14,Mrpl4,Mrps24,Mrpl14,Mrps31,Aurkaip1,Mrpl10,Mrpl37,Mrpl3,Mrpl50,Mrps27,Mrpl21,Dap3,Mrpl18,Mrpl44,Mrpl58,Mrpl35,Mrpl32,Mrpl23,Ptcd3,Mrpl48,Mrps35,Mrpl22
10298	Gemma_GSE132930_Transcriptional_profiling_reveals_running_promotes_cerebrovascular_remodeling_in_young_but_not_midlife_mice_treatment_running_Down	0.00019305	0.0179017	0.592135	2.06908	0	52	Hif3a,Xdh,Prr5,Galnt15,Dbp,Tns2,Slc7a5,Cirbp,Tspan4,Klf9,Asb11,Ciart,Atp10a,Abcg2,Cables1
10349	Gemma_GSE73798_Molecular_profile_of_ketamine_in_comparison_to_memantine_and_phencyclidyne_and_other_psychotropic_drugs_[mouse_hippocampus]_treatment_20.mg.kg_ketamine_Up	0.000193611	0.0179017	0.839829	2.37819	0	20	Plin4,Plekhf1,Fkbp5,Sgk1,Cdkn1a,Sult1a1,Castor1,Slc2a1,Mfsd2a,Txnip,Gjb6,Pim3,Pnpla2,Cmtm3,Htra1
10350	Gemma_GSE73798_Molecular_profile_of_ketamine_in_comparison_to_memantine_and_phencyclidyne_and_other_psychotropic_drugs_[mouse_hippocampus]_treatment_5.mg.kg_phencyclidine_Up	0.000193611	0.0179017	0.80199	2.27104	0	20	Plin4,Plekhf1,Fkbp5,Sgk1,Cdkn1a,Sult1a1,Nfkbia,Slc2a1,Mfsd2a,Txnip,Gjb6,Pim3,Pnpla2,Cmtm3,Htra1
9742	Microglia_All_Zhang_JNeuro_2014	0.000193761	0.0179017	0.656575	2.03231	0	29	Slfn2,Ccl3,Ch25h,Tnf,Ncf1,Ccl12,Il1b,Cd300a,Plau,P2ry6,Ccl4,Tmem119,C1qa
10279	Gemma_GSE74966_Genome-wide_maps_of_chromatin_changes_uppon_contextual_fear_conditioning_in_mice_(RNA-seq)_treatment_contextual.fear.conditioning_Down	0.000193761	0.0179017	0.650821	2.14078	0	39	Hif3a,Nfkbia,Sdc4,Dbp,Tspan4,Slc35b3,Ciart,Usp2,Tfrc,Lrrc58
10281	Gemma_GSE74966_Genome-wide_maps_of_chromatin_changes_uppon_contextual_fear_conditioning_in_mice_(RNA-seq)_treatment_electric.shock_contextual.fear.conditioning_Down	0.000193761	0.0179017	0.650821	2.14078	0	39	Hif3a,Nfkbia,Sdc4,Dbp,Tspan4,Slc35b3,Ciart,Usp2,Tfrc,Lrrc58
10291	Gemma_GSE126678_Enduring_and_sex-specific_changes_in_hippocampal_gene_expression_after_subchronic_immune_challenge_treatment_Long.term.subchronic.immune.challenge.acute.immune.challenge_lipopolysaccharide_lipopolysaccharide_Up	0.000193761	0.0179017	0.677565	2.09728	0	29	Pglyrp1,Lrg1,Ms4a6c,C5ar1,Sele,Podxl,Adgrl4,Msn,Il2rg,Igfbp7,Hspa5,Lcn2,Pdia3,Azin1,Smox,Calr
7737	HP_CONJUGATED_HYPERBILIRUBINEMIA	0.000193911	0.0179017	0.771121	2.05689	0	16	Il12rb1,Slco1b2,Slc2a1,Gpc1,Spib
10288	Gemma_GSE126678_Enduring_and_sex-specific_changes_in_hippocampal_gene_expression_after_subchronic_immune_challenge_treatment_lipopolysaccharide_Acute.immune.challenge._vehicle_Up	0.000194099	0.0179017	0.686776	2.14338	0	30	Pglyrp1,Lrg1,Ms4a6c,C5ar1,Sele,Alb,Podxl,Adgrl4,Msn,Il2rg,Igfbp7,Hspa5,Lcn2,Pdia3,Azin1,Smox,Calr
10351	Gemma_GSE73798_Molecular_profile_of_ketamine_in_comparison_to_memantine_and_phencyclidyne_and_other_psychotropic_drugs_[mouse_hippocampus]_treatment_15.mg.kg_memantine_Up	0.000194363	0.0179017	0.810575	2.44002	0	26	Plin4,Plekhf1,Fkbp5,Sgk1,Cdkn1a,Sult1a1,Castor1,Nfkbia,Slc2a1,Ppp1r3g,Mfsd2a,Txnip,Ddit4,Gjb6,Pim3,Pnpla2,Cmtm3,Htra1
5615	GOMF_NEUROPEPTIDE_HORMONE_ACTIVITY	0.00019459	0.0179017	0.685766	2.02617	0	24	Cort,Adcyap1,Crh,Oxt,Cartpt,Vip,Vgf,Agrp,Nmb,Pnoc,Nppa,Grp,Penk,Hcrt,Cck,Npff
10379	Gemma_GSE72343_Circuit-wide_transcriptional_profiling_reveals_region_specific_gene_co-expression_networks_regulating_depression_susceptibility_phenotype_resilient_Up	0.000194742	0.0179017	0.835785	2.64293	0	32	Plin4,Hif3a,Xdh,Fkbp5,Smim3,Prr5,Fas,Sult1a1,Map3k6,Nfkbia,Galnt15,Mfsd2a,Ch25h,Lrg1,Pla1a,Sele
10380	Gemma_GSE72343_Circuit-wide_transcriptional_profiling_reveals_region_specific_gene_co-expression_networks_regulating_depression_susceptibility_phenotype_susceptible_Up	0.000194742	0.0179017	0.835785	2.64293	0	32	Plin4,Hif3a,Xdh,Fkbp5,Smim3,Prr5,Fas,Sult1a1,Map3k6,Nfkbia,Galnt15,Mfsd2a,Ch25h,Lrg1,Pla1a,Sele
10324	Gemma_GSE81672_Ketamine_and_Imipramine_Reverse_Transcriptional_Signatures_of_Susceptibility_and_Induce_Resilience-Specific_Gene_Expression_Profiles_HC_treatment_imipramine_Up	0.000196155	0.0179017	0.807562	2.03607	0	13	Fkbp5,Prr5,Zbtb16,B3galt5
10272	Gemma_GSE63412_RNA-seq_analysis_of_contextual_fear_conditioning_treatment_memory.retrieval_Up	0.000201491	0.0179017	-0.975304	-2.38443	0	11	Fos,Egr2,Arc,Ccn1,Btg2,Dusp1,Junb,Nr4a1,Sik1,Apold1
10273	Gemma_GSE63412_RNA-seq_analysis_of_contextual_fear_conditioning_treatment_fear.conditioning_Up	0.000201491	0.0179017	-0.975304	-2.38443	0	11	Fos,Egr2,Arc,Ccn1,Btg2,Dusp1,Junb,Nr4a1,Sik1,Apold1
10026	Johnson_Hippocampus_Human_M18	0.000204918	0.0179017	-0.712278	-2.26945	0	31	Fos,Btg2,Ier2,Dusp1,Junb,Egr1,Otud1,Rgs16,Klf4,Jun,Fosb,Gadd45b,Gpr183,Zfp36
10435	GeneWeaver_Keeley_2006_GS137377_Upregulated transcriptional response to nonassociative and associative components of classical fear conditioning in the Hippocampus_Up_Top25_byPval	0.000205846	0.0179017	-0.786617	-2.32884	0	23	Fos,Dusp1,Junb,Egr1,Nr4a1,Tiparp
2920	GOBP_REGULATION_OF_NEURONAL_SYNAPTIC_PLASTICITY	0.000206484	0.0179017	-0.630536	-2.09407	0	38	Egr2,Arc,Drd2
10299	Gemma_GSE132930_Transcriptional_profiling_reveals_running_promotes_cerebrovascular_remodeling_in_young_but_not_midlife_mice_treatment_running_Up	0.000206569	0.0179017	-0.642758	-2.23057	0	47	Pcdh12,Asb4,Fam124b,Cldn5,Sox2,Kdr,Ccdc190,Plat,Sox9,Arntl,Nfil3,Mmp14,Galm,Serpinh1,Acadm,Arhgef19,Mbnl3,Steap4
5460	GOMF_RNA_POLYMERASE_II_ACTIVATING_TRANSCRIPTION_FACTOR_BINDING	0.000206911	0.0179017	-0.619615	-2.0777	0	40	Fos,Egr2,Myod1,Tbx6,Bhlhe40,Prrx1,Jun,Lmo2,Neurod1
2953	GOBP_AUTONOMIC_NERVOUS_SYSTEM_DEVELOPMENT	0.000207297	0.0179017	-0.638476	-2.06962	0	34	Egr2,Ascl1,Hlx,Sox10,Insm1,Ednra,Arx,Gdnf,Tfap2b,Sox4,Tbx1,Sox8,Nrp2,Vcam1,Ednrb,Kif26a
6625	HP_ANOSMIA	0.000207297	0.0179017	-0.638645	-2.07017	0	34	Gnrh1,Dusp6,Sox2,Sox10,Spry4,Tacr3,Ndnf,Prok2,Prokr2,Il17rd,Mfn2
2182	GOBP_SKELETAL_MUSCLE_CELL_DIFFERENTIATION	0.000207383	0.0179017	-0.647477	-2.29199	0	52	Fos,Egr2,Btg2,Egr1,Myod1,Cyp26b1,Atf3,Rbm24,Arntl,Bcl9l,Six4,Mef2c,Bcl9,Tbx1,Nln
10255	Gemma_GSE16158_Gene_expression_induced_by_trace_fear_conditioning_in_murine_hippocampus_timepoint_0.5.h_Up	0.000207598	0.0179017	-0.937862	-2.60686	0	18	Fos,Egr2,Arc,Btg2,Dusp1,Junb,Egr1,Nr4a1,Egr4,Tiparp,Clk1
10256	Gemma_GSE16158_Gene_expression_induced_by_trace_fear_conditioning_in_murine_hippocampus_timepoint_2.h_Up	0.000207598	0.0179017	-0.927589	-2.57831	0	18	Fos,Egr2,Arc,Dusp1,Junb,Egr1,Nr4a1,Egr4,Tiparp,Clk1
10128	MCCLUNG_COCAIN_REWARD_4WK	0.00020829	0.0179017	-0.585794	-2.12433	0	59	Fos,Dusp1,Nr4a1,Dusp6,Clk1,Klf10,Swap70,Klf4,Per1,Dnajb1,Sirt1,Ugdh
6073	GOMF_ACTIVATING_TRANSCRIPTION_FACTOR_BINDING	0.000210172	0.0179017	-0.545171	-2.00358	0	63	Fos,Egr2,Myod1,Tbx6,Bhlhe40,Prrx1,Jun,Lmo2,Mef2c,Neurod1,Zfp516,Smad3
10346	Gemma_GSE73798_Molecular_profile_of_ketamine_in_comparison_to_memantine_and_phencyclidyne_and_other_psychotropic_drugs_[mouse_hippocampus]_timepoint_1.hour_Up	0.000211193	0.0179017	-0.57825	-2.26389	0	91	Fos,Egr2,Arc,Dusp1,Egr1,Tnfrsf25,Egr4,Zmym1,Dusp6,Slc47a1,Apold1,Mfap3,Ccdc190,Slc6a13,Plat,Sox9,Cfp,Arntl,Nfil3,Mmp14,Vstm4,Gadd45g,Nr4a3,Dnajb1,Fosb,Adamts4,Akap12,Glp2r,Igfbp5,Bag3,Elovl6,Rpusd4
9769	DropViz_HC_ChoroidPlexus_Ttr_cluster-markers.csv	0.000211595	0.0179017	-0.521581	-2.00014	0	80	Ttr,Kcnj13,Col8a2,Cldn2,Rsph1,Kl,Slc13a4,Folr1,Baiap2l1,Ace,Tcea3,Galm,Slc2a12,Igf2,Msx1,Tmem98,Drc7,Enpp2,Col9a3,Slc4a5,Arsg,Rdh5,Lbp,Tnfaip8,Sostdc1,Mdfic,Sulf1,Slc4a2,Igfbp2,Aqp1,Acaa2,Tc2n,Pcolce,Elovl7,Acad8,Steap1,Vat1l
10205	"Gemma_GSE100236_RNA_sequencing_of_whole,_ventral_and_dorsal_hippocampus_after_different_stress_conditions_treatment_swim.stress_Up"	0.000211864	0.0179017	-0.604084	-2.34666	0	87	Fos,Egr2,Arc,Ccn1,Btg2,Ier2,Dusp1,Egr1,Nr4a1,Asb4,Npas4,Sik1,Dusp6,Adamts1,Plk3,Tiparp,Apold1,Bhlhe40,Spty2d1,Trib1,Arl4d,Atf3,Dusp5,Plat,Klf4,Per1,Spry4,Lrrc32,Ccdc134,Nr4a3,Dnajb1,Tent5a,Fosb,Akap12,Jmjd6,Irf2bp2
10207	"Gemma_GSE100236_RNA_sequencing_of_whole,_ventral_and_dorsal_hippocampus_after_different_stress_conditions_treatment_restraint.stress_Up"	0.000211909	0.0179017	-0.630841	-2.50199	0	98	Fos,Egr2,Arc,Ccn1,Btg2,Ier2,Dusp1,Egr1,Nr4a1,Asb4,Npas4,Sik1,Dusp6,Adamts1,Plk3,Tiparp,Fam186b,Clk1,Apold1,Irf9,Pvr,Bhlhe40,Spty2d1,Trib1,Mfap3,Arl4d,Atf3,Dusp5,Ccdc117,Plat,Khdc3,Klf4,Per1,Spry4,Lrrc32,Ccdc134,Nr4a3,Dnajb1,Tent5a,Fosb,Akap12,Jmjd6,Irf2bp2
10206	"Gemma_GSE100236_RNA_sequencing_of_whole,_ventral_and_dorsal_hippocampus_after_different_stress_conditions_treatment_novelty.stress_Up"	0.000211999	0.0179017	-0.635543	-2.53938	0	102	Fos,Egr2,Arc,Ccn1,Btg2,Ier2,Dusp1,Egr1,Nr4a1,Npas4,Sik1,Msantd1,Dusp6,Adamts1,Plk3,Tiparp,Fam186b,Clk1,Apold1,Irf9,Pvr,Bhlhe40,Spty2d1,Trib1,Mfap3,Arl4d,Atf3,Dusp5,Ccdc117,Plat,Khdc3,Klf4,Sox18,Hes5,Per1,Spry4,Lrrc32,Ccdc134,Nr4a3,Dnajb1,Tent5a
9903	DURANTE_ADULT_OLFACTORY_NEUROEPITHELIUM_VASCULAR_SMOOTH_MUSCLE_CELLS	0.000212224	0.0179017	-0.534663	-2.03089	0	76	Fos,Junb,Egr1,Hspa1b,Adamts1,Ecrg4,Rgs16,Hspa1a,Socs3,Atf3,Jun,Mcam,Gucy1a1,Gadd45b,Frzb,Igfbp5,Cryab,Septin7,Thbs1,Zfp36,Steap4,Ebf1,Pdgfrb
10280	Gemma_GSE74966_Genome-wide_maps_of_chromatin_changes_uppon_contextual_fear_conditioning_in_mice_(RNA-seq)_treatment_contextual.fear.conditioning_Up	0.000212224	0.0179017	-0.587294	-2.2308	0	76	Fos,Egr2,Egr1,Nr4a1,Cldn5,Dusp6,Nab2,Bhlhe40,Cd93,Kdr,Klf16,Plat,Nfil3,Mmp14,Mmab,Nr4a3,Fam53b,Fosb,Sall2,Cgnl1,Bcor,Frmd6
10282	Gemma_GSE74966_Genome-wide_maps_of_chromatin_changes_uppon_contextual_fear_conditioning_in_mice_(RNA-seq)_treatment_electric.shock_contextual.fear.conditioning_Up	0.000212224	0.0179017	-0.587294	-2.2308	0	76	Fos,Egr2,Egr1,Nr4a1,Cldn5,Dusp6,Nab2,Bhlhe40,Cd93,Kdr,Klf16,Plat,Nfil3,Mmp14,Mmab,Nr4a3,Fam53b,Fosb,Sall2,Cgnl1,Bcor,Frmd6
8683	HP_ABNORMALITY_OF_THE_5TH_TOE	0.000212269	0.0179017	-0.506066	-1.89857	0	71	Sc5d,Gli3,Chsy1,Dpf2,Wdr19,Sox4,Cc2d2a,Nek1,Frem1,Bbs2,Ift140,Dlec1,Tmem107,Sall1,Dync2i1,Tmem67,Ppp1r15b,Lmbr1,C2cd3,Ttc21b,Kcnn3,Cep120,Wwox,Tctn2,Rpgrip1,Cep55,Cspp1,Dhcr7,Mks1,Tgfbr2,Ift80,Smarcd1,Rpgrip1l,Prkacb,Inpp5e,Pde6d
3860	GOBP_RESPONSE_TO_FIBROBLAST_GROWTH_FACTOR	0.000212314	0.0179017	-0.442296	-1.80797	0	117	Ier2,Nr4a1,Fgfbp1,Zfp36l1,Col1a1,Zfp36l2,Tnc,Kl,Fgfrl1,Spry4,Dll4,Spry3,Shcbp1,Shisa2,Klb,Ndnf,Scgb1a1,Smoc2,Thbs1,Tbx1,Zfp36,Apln,Cdc5l,Creb3l1,Sfrp1,Kif16b
7369	HP_ENCEPHALOCELE	0.00021254	0.0179017	-0.48526	-1.91569	0	95	Kcnj13,Rpe65,Frem2,Pomt1,Vsx1,Cyp26b1,Dll4,Ptch1,Tgif1,Zic2,Cc2d2a,Tcof1,Tmtc3,Ift140,Tmem107,Fktn,Fras1,Tmem67,Dll1,Eogt,C2cd3,Flnb,Iqcb1,Smo,Gas1,Pomk,Cep120,Gli2,Nmnat1,Alx3,Tctn1,Tctn2,Rpgrip1,Notch1,Cep55,Cspp1,Dock6,Pcyt1a,Mks1,Rpgrip1l,Inpp5e,Rdh12
8057	HP_ABNORMALITY_OF_THE_SENSE_OF_SMELL	0.000212857	0.0179017	-0.520927	-1.97224	0	75	Gnrh1,Dusp6,Sox2,Sox9,Sox10,Spry4,Plxnd1,Ptch1,Tacr3,Ndnf,Tert,Prok2,Prokr2,Il17rd,Dnajc13,Mfn2,Sufu,Atp7a,Smo,Slc2a3,Scn9a,Lrrk2,Prkn
6418	HP_HYPOGONADOTROPIC_HYPOGONADISM	0.00021322	0.0179017	-0.445465	-1.78567	0	105	Gnrh1,Dusp6,Sox2,Hjv,Sox9,Sox10,Cbx2,Mkrn3,Spry4,Plxnd1,Ptch1,Tacr3,Ndnf,Rit1,Hdac8,Tert,Cdh23,Prok2,Prokr2,Il17rd,Baz1b,Sos1,Gtf2ird1,Map3k1,Rasa2,Sufu,Smo,Dcaf17,Polr3a,Gtf2i,Gli2
3510	GOBP_SKELETAL_MUSCLE_ORGAN_DEVELOPMENT	0.000213812	0.0179017	-0.479794	-1.9885	0	127	Fos,Egr2,Btg2,Egr1,Myod1,Hlx,Cyp26b1,Atf3,Rbm24,Arntl,Bcl9l,Six4,Mef2c,Igf2,Twist1,Ybx3,Bcl9,Selenon,Tbx1,Nln,P2rx2,Wnt10b,Popdc2,Sox8,Fxr1,Nr2f2,Hdac9,Ep300,Dcn
10261	Gemma_GSE50423_Contextual_fear_conditioning_in_the_mouse_hippocampus_timepoint_24.h_Down	0.000214408	0.0179017	-0.572653	-2.45634	0	161	Fos,Egr2,Arc,Ccn1,Btg2,Dusp1,Junb,Egr1,Nr4a1,Tm6sf2,Tnfrsf25,Egr4,Npas4,Sik1,Dusp6,Tbx6,Dnase1l2,Adamts1,Tiparp,Clk1,Apold1,Irf9,Ccnb2,Dusp5,Ccdc117,Khdc3,Pcf11,Per1,Spry4,Spry3,Adam8,Nr4a3,Tent5a,Arid4a,Fosb,Ndst4,Setd1b,Neurod1,Pdlim7,Ccnjl,Jmjd6,Katna1,Zfp667,Acrbp,Ptpn2,Ncoa3,Crip3,Itga10,Cnot4,Spen,Pcgf6,Ncbp3,Slc31a2,Kmt5a,Ccnd2
5463	GOMF_DNA_BINDING_TRANSCRIPTION_REPRESSOR_ACTIVITY	0.000214961	0.0179017	-0.378244	-1.68022	0	204	Ascl1,Nr2e1,Bhlhe40,Hhex,Zbtb2,Atf3,Zbtb12,Nr3c1,Tcfl5,Foxq1,Sox13,Insm1,Hes5,Nfil3,Prrx1,Jun,Arx,Zfp217,Tgif1,Nkx6-2,Zfp560,Bcl6b,Tbx18,E2f6,Mxd1,Ybx3,Prdm1,Zbtb5,Nfatc4,Dach1,Msx1,Erf,Zfp219,Mxi1,E2f8,Gtf2ird1,Prox1,Creb3l1,Trps1,Tfec,Hic2,Zfp846,Aebp1,Sall1,Zkscan3,Irf3,Sp5,Zbtb39,Zbtb26,Zfp169,Tbx21,Foxp4
92	GOBP_OSTEOBLAST_DIFFERENTIATION	0.000215008	0.0179017	-0.373525	-1.63398	0	184	Ccn1,Junb,Lox,Sox2,Col1a1,Gli1,Tnc,Alpl,Rorb,Sox9,Axin2,Dlx5,Ptch1,Rbmx,Lef1,Gli3,Mef2c,Myoc,Wwtr1,Pdlim7,Igf2,Igfbp5,Twist1,Col6a1,Lgr4,Cbfb,Spp1,Sp7,Smad6,Fbn2,Smad3,Jag1,Tmem64,Dnajc13,Wnt10b,Tob1,Alyref,Id3,Adar,Hgf,Creb3l1,Sfrp1
6971	HP_HAND_POLYDACTYLY	0.000215008	0.0179017	-0.403589	-1.70958	0	148	Gli1,Wnt7a,Fgfrl1,Efnb1,Sc5d,Gli3,Chsy1,Twist1,Tfap2b,Bbs1,Wdr19,Dact1,Fancb,Cc2d2a,Tbx1,Rab23,Nek1,Bbs9,Flii,Bbs2,Ccnd2,Ift140,Tmem107,Sall1,Dync2i1,Tmem67,Sufu,Lmbr1,C2cd3,Ttc21b,Ccdc28b,Smo,Nelfa,Ttc8,Cep120,Gli2,Bbs7,Iqsec2,Alx3,Tctn1,Tctn2,Rpgrip1,Cep55,Cspp1,Dhcr7,Rreb1,Mks1,Deaf1,Ccdc22,Ift80,Bbs4,Rpgrip1l,Prkacb,Inpp5e,Fgfr2
2619	GOBP_CELL_FATE_COMMITMENT	0.0002151	0.0179017	-0.40481	-1.76681	0	181	Myod1,Tbx6,Ascl1,Sox2,Nr2e1,Tbx22,Tal1,Cyp26b1,Wnt7a,Sox9,Sox13,Klf4,Sox18,Hes5,Zfp521,Dll4,Prrx1,Pml,Arx,Nkx2-2,Ptch1,Nkx6-2,Tbx18,Gli3,Mef2c,Pou3f2,Neurod1,Il12b,Prdm1,Wnt6,Dlx1,Tbx1,Dlx2,Jag1,Wnt10b,Wnt2b,Sox12,Leo1,Prox1,Sfrp1,Sox8,Nr2f2,Pou4f1,Pax6,Casp3,Smad1,Tbx21,Kdm6b,Wnt9a,Dll1,Sostdc1,Sufu,Ror2,Nanog,Smo,Zfp445,Gas1,Mtor
2973	GOBP_EMBRYONIC_ORGAN_MORPHOGENESIS	0.0002151	0.0179017	-0.378227	-1.67896	0	203	Tbx6,Hlx,Th,Edn1,Tbx22,Pou3f4,Gli1,Sox9,Sox18,Folr1,Prrx1,Mmp14,Dlx5,Rarg,Six4,Vangl2,Ccdc39,Osr1,Tbx18,Gli3,Mef2c,Neurod1,Frzb,Twist1,Rarb,Wdr19,Otx1,Lrig1,Tbx1,Foxf1,Rbpms2,Mdfi,Fbn2,Msx1,Dlx2,Smad3,Efemp1,Grhl2,Prox1,Ift140,Slc44a4,Tbx21,Med12,Dync2i1,Dll1,Sufu,Lrp6,Fzd5,C2cd3,Ror2,Col11a1,Smo,Lhfpl5,Ephb2,Eng,Gli2,Bbs7,Naglu,Mapk3,Alx3,Mfap2,Ush1g,Aldh1a3,Notch1
8686	HP_POLYDACTYLY	0.000215193	0.0179017	-0.379019	-1.67916	0	200	Colec10,Gli1,Wnt7a,Fgfrl1,Ptch1,Efnb1,Sc5d,Gli3,Gabrd,Chsy1,Igf2,Twist1,Tfap2b,Bbs1,Wdr19,Dact1,Fancb,Cep164,Cc2d2a,Tbx1,Rab23,Nek1,Bbs9,Ift74,Flii,Bbs2,Ccnd2,Ift140,Tmem107,Sall1,Ep300,Stag2,Dync2i1,Tmem67,Cog6,Sufu,Lmbr1,C2cd3,Traf3ip1,Ttc21b,Ccdc28b,Smo,Nelfa,Cilk1,Ttc8,Cep120,Gli2,Bbs7,Iqsec2,Ncapg2,Alx3,Tctn1,Tctn2,Rpgrip1,Cep55,Gata6,Cspp1,Dhcr7,Rreb1,Mks1,Deaf1,Tgfbr2,Ccdc22,Ift80,Bbs4,Rpg…
347	GOBP_REGIONALIZATION	0.00021575	0.0179017	-0.41918	-1.89078	0	229	Egr2,Arc,Btg2,Tbx6,Ascl1,Edn1,Bhlhe40,Hhex,Cyp26b1,Gli1,Wnt7a,Axin2,Lmx1b,Hes5,Dll4,Rarg,Nkx2-2,Ptch1,Aldh1a2,Osr1,Nkd1,Lef1,Tbx18,Gli3,Chsy1,Mef2c,Gdnf,Gpr161,Neurod1,Wdr19,Pbx2,Otx1,Dlx1,Sp8,Pbx3,Tbx1,Foxf1,Smad6,Mdfi,Msx1,Dlx2,Smad3,Dmrt2,Wnt2b,Gdf11,Sfrp1,Ift140,Tmem107,Nr2f2,Nrarp,Cxxc4,Ep300,Nrp2,Med12,Itgam,Dll1,Sostdc1,Sufu,Lrp6,Bptf,Fzd5,Pofut1,Ror2,Smo,Foxd1,Foxc1
1466	GOBP_CENTRAL_NERVOUS_SYSTEM_NEURON_DIFFERENTIATION	0.000215796	0.0179017	-0.41409	-1.75066	0	146	Btg2,Nr4a2,Ascl1,Nr2e1,Tal1,Wnt7a,Ttll1,Hes5,Drd2,Dll4,Dlx5,Arx,Nkx2-2,Ptch1,Ndnf,Gli3,Dlx1,Sox4,Ephb3,Lhx8,Dlx2,Csnk1d,Prox1,Chrnb2,Sfrp1,Sall1,Pou4f1,Scyl2,Nrp2,Sin3a,Mycbp2,Sufu,Lrp6,Atp7a,Csnk1e,Slit2,Zc4h2,Smo,Mdga2,Ephb2,Crkl,Gli2,Robo2,Tctn1,Plxna3
6267	GOMF_RNA_POLYMERASE_II_SPECIFIC_DNA_BINDING_TRANSCRIPTION_FACTOR_BINDING	0.000216216	0.0179017	-0.388706	-1.75575	0	233	Fos,Egr2,Nr4a1,Nr4a2,Vdr,Myod1,Tbx6,Zfp366,Bhlhe40,Klf4,Arntl,Prrx1,Jun,Rarg,Hspb1,Cry1,Nr4a3,Lef1,Lmo2,Neurod1,Rarb,Sirt1,Bbs1,Ptpn2,Ncoa3,Smad3,Baz2a,Setd6,Bbs2,Prox1,Rerg,Taf7,Chd4,Flt3,Ep300,Wipi1,Brd8,Sin3a,Med12,Dll1,Pkn1,Commd7,Creb1,Nfe2l2,Arid5a,Mdfic,Hif1an,Tacc2,Trerf1
3838	GOBP_RESPONSE_TO_TRANSFORMING_GROWTH_FACTOR_BETA	0.00021631	0.0179017	-0.387371	-1.73991	0	222	Fos,Hspa1b,Zfp36l1,Lox,Cldn5,Col3a1,Hspa1a,Emilin1,Edn1,Col1a1,Zfp36l2,Wnt7a,Nr3c1,Itga3,Sox9,Folr1,Lrrc32,Jun,Pml,Bcl9l,Rock1,Fmod,Aspn,Cilp,Mef2c,Sirt1,Lefty2,Dlx1,Thbs1,Flcn,Smad6,Htra3,Fbn2,Adam17,Smad3,Il17rd,Sfrp1,Cd109,Col4a2,Mapk7,Hpgd,Smurf2,Ep300,Smurf1,Smad1
1574	GOBP_INTRACELLULAR_RECEPTOR_SIGNALING_PATHWAY	0.000216967	0.0179017	-0.38764	-1.73946	0	221	Nr4a1,Nr4a2,Vdr,Hspa1b,Nr2e1,Hspa1a,Zfp366,Cyp26b1,Rorb,Nr3c1,Calcoco1,Arntl,Per1,Pml,Rarg,Tnfaip3,Esrrb,Cry1,Nr4a3,Irgm2,Aldh1a2,Cyp27b1,Prcp,Plin5,Twist1,Rarb,Sirt1,Casp8,Cbfb,Map2k6,Tbx1,Cry2,Erbin,Nr6a1,Sfrp1,Esrrg,Taf7,Nod1,Nr2f2,Irf3,Ep300
8755	HP_ABNORMAL_HAIR_PATTERN	0.000217486	0.0179017	-0.362902	-1.64654	0	241	Fos,Frem2,Nr3c1,Lmx1b,Fgfrl1,Mkrn3,Cdh1,Arx,Bcorl1,Efnb1,Rit1,Hdac8,Tgm3,Slc12a6,Twist1,Kmt2e,Frem1,Tcof1,Nfix,Myo18b,Mab21l1,Pacs1,Kmt2a,Gne,Sos1,Aebp1,Kdm5c,Lmna,Smpd4,Slc35c1,Lig4,Hpgd,Ep300,Stag2,Pik3cd,Sin3a,Med12,Pigk,Fras1,Frmd4a,Rasa2,Ntng1,Ppp1r15b,Bptf,Zc4h2,Kcnn3,Nelfa,Tecpr2,Alx3,Sos2,Mras,Ugp2,Cav1,Dock6,Antxr1,Ccdc22,Tbl1xr1,Ccnk,Smarcd1,Stambp,Apc2,Tsc1,Fgfr2,Mid1,Dock3,Rpl31,Ankrd…
9827	MANNO_MIDBRAIN_NEUROTYPES_HPROGFPL	0.000217486	0.0179017	-0.36851	-1.69599	0	273	Ccn1,Sox21,Zfp36l1,Sox2,Ptx3,Trim59,Frem2,Zfp36l2,Slc39a8,Ccnb2,Wnt7a,Celsr1,Rbm24,Lmx1b,Cenpn,Parpbp,Arx,Smc2,Tox3,Bard1,Cntn6,Nkd1,Rcor2,Arhgef26,Cdca8,Hmmr,Zmat4,Twist1,Kif23,Tspan11,Fancb,Mastl,Lmnb2,Jam2,Tpx2,Ddc,Ptgr1,Uhrf1,Cntn4,Smad6,Atad2,Frem1,Cyyr1,Syt2,Timeless,Tmem123,Pttg1,Dsg2,Ak4,Rrm2,Mnd1,Chrdl1,Rtkn2,Sall1,Tet1,Efs,Plk1,Nusap1,Ajuba,Aurkb,Loxl4,Sdc2,Prom1,Fndc3b
93	GOBP_UROGENITAL_SYSTEM_DEVELOPMENT	0.000217723	0.0179017	-0.38014	-1.74628	0	268	Egr1,Adamts1,Tiparp,Frem2,Lif,Has2,Cyp26b1,Gli1,Tnc,Itga3,Hnf1b,Sox9,Car2,Angpt2,Hes5,Ace,Rarg,Plxnd1,Six4,Vangl2,Ptch1,Aldh1a2,Osr1,Zfp354a,Tbx18,Gli3,Mef2c,Gdnf,Wwtr1,Adamts16,Glis2,Mme,Angpt1,Ppat,Rarb,Tfap2b,Jmjd6,Wnt6,Lgr4,Sox4,Ephb3,Flcn,Foxf1,Smad6,Amer1,Smad3,Jag1,Pdgfrb,Sec61a1,Wnt2b,Gdf11,Id3,Prox1,Sfrp1,Fmn1,Sox8,Sall1,Col4a1,Enpep,Hpgd,C1galt1,Dcn,Smad1,Kank2,Anks6,Fras1,Gpr4,Dll1,Pro…
3760	GOBP_NEURON_DEATH	0.000218675	0.0179017	-0.336502	-1.55532	0	284	Fos,Btg2,Egr1,Nr4a2,Dio3,Ntf3,Ascl1,Foxq1,Jun,Erbb3,Six4,Ngf,Tox3,Adam8,Nr4a3,Csf1,Ndnf,Unc5b,Mef2c,Tert,Gdnf,Cd200r1,Angpt1,Sirt1,Tfap2b,Casp8,Atn1,Dlx1,Nfatc4,Prkcg,Gpr75,Cit,Sarm1,Msh2,Ppp1r13b,Nrbp2,Nqo1,Cpeb4,Slc25a27,Lig4,Abl1,Pou4f1,Casp3,Itgam,Traf2,Efnb2,Creb1,Gabrb2,Cd34,Mtor,Grm4,Epha7,Lrrk2,Dhcr24,Ptk2b,Prkn,Map3k12,Nmnat1,Rasa1,Adora2a,Ssh1
3509	GOBP_MUSCLE_TISSUE_DEVELOPMENT	0.000219346	0.0179017	-0.36792	-1.70698	0	293	Fos,Egr2,Btg2,Egr1,Myod1,Lox,Tiparp,Hlx,Edn1,Cyp26b1,Gli1,Atf3,Sox9,Rbm24,Arntl,Dll4,Sgcg,Erbb3,Bcl9l,Six4,Ptch1,Aldh1a2,Osr1,Lef1,Tbx18,Mef2c,Maml1,Igf2,Igfbp5,Twist1,Rarb,Ybx3,Bcl9,Selenon,Tbx1,Nln,P2rx2,Smad3,Myo18b,Wnt10b,Pdgfrb,Csrp2,Dsg2,Prox1,Vgll4,Ppp1r13l,Popdc2,Sox8,Nr2f2,Sirt2,Hdac9,Pou4f1,Ep300,Dcn,Smad1,Kdm6b,Dll1,Vegfa,Efnb2,Creb1,Mylk3,Col11a1,Smo,Myh6,Foxc1,Vamp5,Mtor,Stac3,Foxn2,…
10267	Gemma_GSE47847_Early_life_stress_in_fathers_impairs_synaptic_plasticity_in_the_offspring_-__brain_collected_after_acute_swim_stress_treatment_acute.swim.stress_Up	0.000219346	0.0179017	-0.35575	-1.64679	0	287	Fos,Ccn1,Btg2,Dusp1,Dusp6,Adamts1,Apold1,Atf3,Nr3c1,Plat,Cldn20,Klf4,Zfp521,Sema6a,Zup1,Slc12a6,Kmt2e,Nav3,Ptpn2,Zfp36,Fubp1,Runx1t1,Ppm1k,Ktn1,Ebf1,Ttc14,Prox1,Tmcc1,Zbtb44,Frmd4b,Fstl5,Zhx1,Hcfc2,Rp2,Prune1,Styx,Rassf3,Kctd9,Grik1,Tnfaip8,Hnrnpa2b1,Tada2a,Slitrk4,Rbfox1,Chl1,Nfe2l2,Acaca,Ednrb,Ppp1r3c,Zfp655,Pcdh19,Casp9,Cep85l,Myo9a,Mospd2,Nrcam,Ccdc88a,Atxn2,Ptbp2,S1pr1,Tab2,Naa16,Mapre2
9819	MANNO_MIDBRAIN_NEUROTYPES_HOPC	0.000220313	0.0179017	-0.345863	-1.60986	0	302	Arc,Egr1,Zfp36l1,Fam181b,Ascl1,Sox2,Gpr17,Plat,Sox9,Hes5,Pcdh11x,Boc,Spry4,Elf1,Brinp3,Erbb3,Rarg,Gab1,Phlda1,Nkx2-2,Ccdc39,Aif1l,Lhfpl2,Mmp2,Csmd3,Traf4,Csgalnact1,Afap1l2,Bard1,Bclaf3,Ncam2,Taok3,Gria4,Uhrf1,Erf,Nfix,Dclk2,Idh1,Dhx32,Col9a3,Scn1a,Ccnd2,Akap7,Etv1,Garem2,Ak4,Sox8,Rtkn2,Sirt2,Cpne2,Sdc3,Map3k1,Lrrc4c,Prdm8,Cacng7,Cnmd,Stk32b
790	GOBP_PATTERN_SPECIFICATION_PROCESS	0.000220897	0.0179017	-0.392753	-1.82962	0	304	Egr2,Arc,Btg2,Tbx6,Ascl1,Edn1,Bhlhe40,Tbx22,Hhex,Cyp26b1,Gli1,Wnt7a,Axin2,Lmx1b,Sox18,Folr1,Hes5,Dll4,Rarg,Vangl2,Nkx2-2,Ccdc39,Ptch1,Aldh1a2,Efnb1,Osr1,Nkd1,Lef1,Tbx18,Gli3,Chsy1,Mef2c,Gdnf,Gpr161,Neurod1,Wdr19,Wnt6,Pbx2,Otx1,Dlx1,Sp8,Bcor,Pbx3,Tbx1,Foxf1,Smad6,Mdfi,Msx1,Dlx2,Smad3,Dmrt2,Ift74,Wnt2b,Gdf11,Sfrp1,Ift140,Tmem107,Nr2f2,Nrarp,Cxxc4,Ep300,Nrp2,Smad1,Tbx21,Stc1,Med12,Anks6,Itgam,Dll1,S…
5462	GOMF_DNA_BINDING_TRANSCRIPTION_ACTIVATOR_ACTIVITY	0.000220897	0.0179017	-0.42646	-1.98664	0	304	Fos,Egr2,Junb,Egr1,Nr4a1,Nr4a2,Egr4,Sox21,Npas4,Myod1,Mycn,Sox2,Nr2e1,Hhex,Klf10,Atf3,Rorb,Nr3c1,Sox9,Sox10,Klf4,Zfp438,Sox18,Zfp521,Elf1,Prrx1,Jun,Dlx5,Six4,Esrrb,Nkx2-2,Nr4a3,Foxd2,E2f2,Lef1,Mef2c,Fosb,Pou3f2,Neurod1,Glis2,Sall2,Prdm15,Tfap2b,Pbx2,Otx1,Sox4,Stat6,Foxf1,Zfp395,Sp7,Msx1,Dlx2,Smad3,Irf2,Nr6a1,Dmrt2,Creb3l3,Crebrf,Grhl2,Sox12,Irf1,Cdc5l,Creb3l1,Tfec,Etv1,Esrrg,Foxj2,Six5,Irf3,Pou4f…
9795	FAN_EMBRYONIC_CTX_BIG_GROUPS_MICROGLIA	0.000221288	0.0179017	-0.352298	-1.64225	0	306	Fos,Btg2,Ier2,Dusp1,Junb,Egr1,Hspa1b,Zfp36l1,Otud1,Lpar5,Pdk4,Hspa1a,Zfp36l2,Hhex,Tal1,Elf1,Ly86,Jun,Hspb1,Lhfpl2,Dnajb1,P2ry12,Sting1,Bin2,Fosb,Gadd45b,Lap3,Plxdc2,Sfmbt2,Gpr183,Hpgds,Stom,Rab3il1,Spp1,S100a11,Zfp36,Csf3r,Il13ra1,Slc7a8,Ly96,Gmfg,Adrb2,Cd36,Il10ra,Asah1,Tfec,Xbp1,Tapbp,Sall1,Casp1,Lipa,Reep4,Cmtm7,Glrx,Scamp2,Itgam,Gnb4
9824	MANNO_MIDBRAIN_NEUROTYPES_HRGL1	0.000221729	0.0179017	-0.340215	-1.58085	0	300	Ccn1,Zglp1,Sox21,Zfp36l1,Sox2,Trim59,Ermn,Frem2,Tshr,Zfp36l2,Vwa3a,Zbtb2,Celsr1,Sox9,Rsph1,Hes5,Cfap44,Vstm4,Arx,Spag1,Slc16a9,Ccdc39,Lrriq1,Ndnf,Nkd1,Arhgef26,Igdcc4,Dtx4,Frzb,Igfbp5,Twist1,Tspan11,Ybx3,Fat2,Cryab,Stom,Jam2,Frmd3,Dach1,Nek11,Msx1,Erf,Dnajb4,Tmem123,Iqcg,Irs1,Dsg2,Id3,Scn1a,Nrbp2,Efcab1,Rtkn2,Rnf182,Cpne2,Fstl5,Apcdd1,Rgma,Dcn,B3glct,Armc3,Grik1,Creb5,Deptor,Evi5,Slit2,Kcnn3,Pde1…
9888	HU_FETAL_RETINA_FIBROBLAST	0.000221828	0.0179017	-0.397194	-1.87193	0	338	Fos,Ccn1,Btg2,Ier2,Junb,Egr1,Zfp36l1,Col3a1,Socs3,Emilin1,Col1a1,Has2,Zfp36l2,Ogn,Nr3c1,Klf4,Bmp1,Prrx1,Jun,Sertad1,Rarg,Olfml1,Dkk2,Ednra,Shisa2,Mcam,Arhgap29,Ptch1,Mmp2,Dnajb1,Aldh1a2,Cdc42ep3,Efnb1,Gucy1a1,Tjp1,Ndnf,Hmcn1,Sting1,Bgn,Tbx18,Mef2c,Serpinh1,Sned1,Wwtr1,Fosb,Cd248,Gadd45b,Igf2,Angpt1,Igfbp5,Twist1,Rarb,Cxcl12,Stom,Col5a1,S100a11,Myh10,Fxyd5,Zfp36,Frmd6,Fbn2,Erbin,Smad3,Jag1,Golim4,…
6360	GOMF_DNA_BINDING_TRANSCRIPTION_FACTOR_BINDING	0.00022242	0.0179017	-0.368475	-1.72378	0	316	Fos,Egr2,Nr4a1,Nr4a2,Vdr,Myod1,Tbx6,Ascl1,Zfp366,Bhlhe40,Hhex,Tal1,Sox9,Klf4,Arntl,Prrx1,Jun,Rarg,Hspb1,Cry1,Nr4a3,Fbp1,Lef1,Lmo2,Mef2c,Neurod1,Twist1,Rarb,Sirt1,Bbs1,Dact1,Atn1,Ptpn2,Ncoa3,Zfp516,Smad3,Baz2a,Spen,Setd6,Bbs2,Prox1,Rerg,Taf7,Chd4,Hdac9,Flt3,Ep300,Wipi1,Brd8,Sin3a,Med12,Dll1,Pkn1,Gabpa,Commd7,Creb1,Nfe2l2,Arid5a,Mdfic
2975	GOBP_EMBRYONIC_ORGAN_DEVELOPMENT	0.000222469	0.0179017	-0.390507	-1.82472	0	314	Ccn1,Junb,Pcdh12,Zfp36l1,Tbx6,Socs3,Hlx,Th,Edn1,Lif,Tbx22,Pou3f4,Tal1,Gli1,Kdr,Sox9,Sox18,Folr1,Prrx1,Mmp14,Dlx5,Rarg,Six4,Ccdc134,Vangl2,Ccdc39,Ptch1,Aldh1a2,Osr1,Lef1,Tbx18,Gli3,Mef2c,Gdnf,Neurod1,Igf2,Frzb,Twist1,Rarb,Casp8,Wdr19,Pbx2,Otx1,Lrig1,Pbx3,Tbx1,Foxf1,Rbpms2,Mdfi,Fbn2,Msx1,Dlx2,Smad3,Efemp1,Grhl2,Kmt2a,E2f8,Id3,Prox1,Stk4,Ppp1r13l,Ift140,Nr2f2,Sall1,Slc44a4,Tbx21,Med12,Dync2i1,Dll1,V…
10265	Gemma_GSE47847_Early_life_stress_in_fathers_impairs_synaptic_plasticity_in_the_offspring_-__brain_collected_after_acute_swim_stress_environmental_history_offspring.of.fathers.exposed.to.maternal.unpredictable.separation.stress_Up	0.000222469	0.0179017	-0.38083	-1.78558	0	325	Fos,Dusp1,Asb4,Dnase1l2,Adamts1,Ermn,Apold1,Cobll1,Ppp2r1b,Qrfpr,Csgalnact1,Gpatch8,Ankrd27,Lmo2,Fam13c,Dennd4c,Smoc2,Frzb,Fam184b,Prokr2,Ybx3,Zfyve16,Lrrc42,Gria4,Pbx3,Ptpn2,Septin7,Fubp1,Vgll3,Zfp322a,Ktn1,Pcdhb20,Iqcg,Ttc14,Nbeal1,Apln,Dhx32,Asah1,Zfp420,Atp11c,Proser1,Arl10,Etv1,Esyt2,Zbtb44,Rif1,Dclk3,Frmd4b,Zhx1,Hcfc2,Dok3,Pax6,Nusap1,Rassf3,Vcam1,Ntng1,Ttc28,Ghr,Kat2b,Zfp110,Ednrb,Deptor,F…
4905	GOCC_TRANSCRIPTION_REGULATOR_COMPLEX	0.000222717	0.0179017	-0.363728	-1.70805	0	329	Fos,Junb,Nr4a1,Nr4a2,Vdr,Npas4,Myod1,Ascl1,Sox2,Tal1,Sox9,Insm1,Klf4,Arntl,Sox18,Jun,Rarg,Bcl9l,Six4,Nr4a3,Prdm10,E2f2,Arid4a,Lef1,Rcor2,Lmo2,Tbx18,Gli3,E2f6,Taf5,Wwtr1,Pou3f2,Neurod1,Coro2a,Pbx2,Taf6l,Cbfb,Nfatc4,Sox4,Bcl9,Foxf1,Smad6,Med31,Dach1,Smad3,Nr6a1,Spen,Ascl4,Pou2f1,Mxi1,E2f8,Snapc3,Taf7,Sox8,Chd4,Six5,Hdac9,Pou4f1,Ep300,Ajuba,Smad1,Taf3,Sin3a,Snapc4
9843	ZHONG_PFC_MAJOR_TYPES_MICROGLIA	0.000222767	0.0179017	-0.366054	-1.73581	0	359	Fos,Egr2,Btg2,Ier2,Dusp1,Junb,Egr1,Nr4a1,Nr4a2,Hspa1b,Zfp36l1,Otud1,Lpar5,Pdk4,Hspa1a,Zfp36l2,Tal1,Nr3c1,Swap70,Elf1,Ly86,Jun,Wdr91,Rassf4,Lhfpl2,Dnajb1,P2ry12,Sting1,Bin2,Fosb,Gadd45b,Plxdc2,Sfmbt2,Gpr183,Hpgds,Stom,Rab3il1,Spp1,S100a11,Zfp36,Csf3r,Il13ra1,Slc7a8,Jag1,Ly96,Gmfg,Adrb2,Cd36,Il10ra,Arhgap12,Asah1,Igflr1,Tfec,Xbp1,Tapbp,Crebl2,Sall1,Casp1,Lipa,Reep4,Manba,Pag1,Cmtm7,Plcb2,Scamp2,Itg…
10382	Gemma_GSE72343_Circuit-wide_transcriptional_profiling_reveals_region_specific_gene_co-expression_networks_regulating_depression_susceptibility_timepoint_28.d_chronic.social.defeat.stress_1.h_aggressor.re.exposure_Up	0.000222965	0.0179017	-0.352781	-1.65285	0	321	Pcdh12,Asb4,Fam124b,Npas4,Cldn5,Adamts1,Fam186b,Abcc8,Frem2,Tmem45a,L3mbtl1,Col6a6,Prag1,Tnc,Gbp6,Sox10,Casq2,Lingo4,Plk5,Cfap44,Mmp14,Gpr37,Erbb3,Sema6a,Ttc22,Nkx2-2,Mcam,Csmd3,Sema4c,Sfi1,Opalin,Mapk15,Mycbpap,Adamtsl1,Unc5b,Micall1,Sned1,Cdh23,Adamts4,Dnah1,Efcab12,Insc,Col6a1,Cdk5rap2,Tmem132d,Col5a1,Slc16a11,Ankdd1a,Adamtsl4,Otof,Numa1,Zim1,Efemp1,Mob3b,Cand2,Sash1,Atp6v1c2,Ryr3,L1cam,Ptger1…
9821	MANNO_MIDBRAIN_NEUROTYPES_HRGL2B	0.000223214	0.0179017	-0.427714	-2.0238	0	353	Fos,Egr2,Ccn1,Egr1,Sox21,Zfp36l1,Fam181b,Shisa3,Ascl1,Sox2,Trim59,Has2,Zfp36l2,Vwa3a,Zbtb2,Cyp26b1,Tnc,Wnt7a,Sox9,Hes5,Boc,Cfap44,Jun,Cenpn,Vstm4,Gab1,Sema6a,Sncaip,Spag1,Hspb1,Nkx2-2,Aif1l,Ptch1,Csmd3,Dnajb1,Csgalnact1,Mtss2,Bard1,Ndnf,Arhgef26,Cdca8,Serpinh1,Pou3f2,Dtx4,Ifi44,Rsph4a,Kif23,Bclaf3,Xrcc3,Ybx3,Fat2,Cryab,Taok3,Lrig1,Jam2,Itga6,Tpx2,Erf,Nfix,Enpp2,Dclk2,Scn1a,Akap7,Epha3,Etv1,Garem2…
797	GOBP_SENSORY_ORGAN_DEVELOPMENT	0.000223664	0.0179017	-0.309371	-1.49441	0	432	Dio3,Rpe65,Ascl1,Sox2,Col8a2,Nr2e1,Frem2,Th,Edn1,Rho,Pou3f4,Mip,Vsx1,Igfn1,Cyp26b1,Wnt7a,Rorb,Sox9,Klf4,Hes5,Drd2,Dll4,Prrx1,Dlx5,Rarg,Six4,Esrrb,Aldh1a2,Osr1,Nkd1,Lef1,Tbx18,Gli3,Cecr2,Cdh23,Neurod1,Sall2,Frzb,Twist1,Rarb,Tfap2b,Jmjd6,Wdr19,Wnt6,Pbx2,Cryab,Otx1,Dlx1,Lrig1,Col5a1,Pbx3,Tbx1,Fbn2,Msx1,Ddr1,Dlx2,Smad3,Jag1,Mab21l1,Topors,Wnt10b,Pdgfrb,Efemp1,Mdm1,Wnt2b,Grhl2,Sos1,Gdf11,Prox1,Slc4a5,…
8525	HP_HYPOPLASIA_OF_PENIS	0.000223814	0.0179017	-0.32918	-1.55884	0	357	Gnrh1,Dusp6,Rpe65,Cdc6,Sox2,Frem2,Colec10,Rho,Pomt1,Impg2,Wnt7a,Sox9,Sox10,Lmx1b,Mkrn3,Spry4,Prrx1,Mak,Arx,Ptch1,Tgif1,Sc5d,Tacr3,Ndnf,Hdac8,Gli3,Gabrd,Abca4,Gpr161,Prok2,Igf2,Prokr2,Bbs1,Dact1,Zic2,Reep6,Nek1,Tcof1,Bbs9,Il17rd,Topors,Rnaseh2c,Agbl5,Fam111a,Baz1b,Kmt2a,Gtf2ird1,Bbs2,Adar,Hsd3b2,Ift140,Kdm5c,Ece1,Chd4,Sall1,Col4a1,Hsd3b3,Map3k1,Lig4,Rp2,Alg12,Fktn,Sin3a,Dync2i1,Fras1,Dll1,Prom1,Su…
9836	MANNO_MIDBRAIN_NEUROTYPES_HDA2	0.000223814	0.0179017	-0.327107	-1.58058	0	434	Nr4a2,Ttr,Asb4,Npas4,Abcc8,Th,Ablim3,Npy1r,Ntsr1,Pdzrn4,Gpr12,Insm1,Drd2,Slc18a2,Celf3,St8sia2,Dlk1,Lrrc55,Cntn5,Lrrtm2,Kcnip4,Sstr2,Chrna6,Pak5,Trim36,Pou3f2,Gprin3,Sema6d,Coro2a,Kif21b,Grip2,Pbx3,Pnma2,Ddc,Cntn4,Nln,Gabra2,Ak5,Pacs1,Napb,Rasgrf2,Vwa5a,Rerg,Gria2,Dync1i1,L1cam,Shroom2,Syt4,Nap1l3,Scn8a,Ralgds,Ppfia2,Rab9b,Pik3cd,Dok4,Lgi2,Mycbp2,Sdc2,Bnc2,Sh3pxd2a,Arg2,Klhl1,Rufy3,Gng3,Tuba1a,Sl…
10342	Gemma_GSE109315_Gene_expression_analysis_of_mouse_brain_regions_after_chronic_social_defeat_stress_(CSDS)_phenotype_susceptible.to.chronic.social.defeat.stress_Down	0.000223964	0.0179017	-0.405008	-1.89707	0	323	Rorb,Sox13,Pcdh11x,Tox3,Nr4a3,Itga4,Lrrtm2,Zup1,Uba6,Slc16a2,Usp21,Tenm2,Gprin3,Map3k13,Zdbf2,Rnpc3,Tsc22d2,Rabl2,Map2k6,Gpr75,Dusp11,Cntn4,Cnot4,Ktn1,Gabra2,C2cd5,Ak5,Ttc14,Prune2,Ap3s1,Snapc3,Lmo3,Parm1,Zfp800,Etv1,Tmtc3,Zbtb44,Syt4,Uggt2,Cpeb4,Cep162,Papolg,Lrrc4c,Rfx7,Cxxc4,Htr2c,C1galt1,Nova1,Slc18b1,Cdh12,Tmem170b,Glrx,Cox20,Yod1,Ntng1,Tbc1d7,Hook3,Cacna2d1,Chl1,Tbc1d19,Ppig,Pcdh19,Pclo,Iqc…
10384	Gemma_GSE72343_Circuit-wide_transcriptional_profiling_reveals_region_specific_gene_co-expression_networks_regulating_depression_susceptibility_timepoint_28.d_chronic.social.defeat.stress_Up	0.000224065	0.0179017	-0.544352	-2.60627	0	398	Fos,Egr2,Arc,Ccn1,Btg2,Dusp1,Junb,Egr1,Nr4a1,Tm6sf2,Tnfrsf25,Egr4,Zglp1,Asb4,Tstd1,Tmod4,Fam124b,Hspa1b,Npas4,Gnrh1,Sik1,Arid3b,Tbx6,Dnase1l2,Cysltr2,Adamts1,Nab2,Map3k14,Gpr35,Pdk4,Tiparp,Fam186b,Apold1,Hspa1a,Frem2,Pvr,Col1a1,Tmem45a,Rho,Hsd17b1,Esyt3,Cd93,Arl4d,Chrm4,Col6a6,Atf3,Prag1,Gbp6,Dusp5,Ccdc117,Plat,Khdc3,Cfp,Casq2,Klf4,Arntl,Angpt2,Nfil3,Per1,Lingo4,Dll4,Plk5,Lrrc32,Cfap44,Jun,Mmp14,…
6800	HP_ABNORMAL_STERNUM_MORPHOLOGY	0.000224266	0.0179017	-0.334318	-1.57749	0	346	Vdr,Myod1,Lox,Tbx6,Col3a1,Mypn,Tnnt1,Wnt7a,Alpl,Sox9,Sox10,Lmx1b,Fgfrl1,Bmp1,Galns,Ptch1,Dlk1,Csgalnact1,Efnb1,Rit1,Hdac8,Bgn,Cyp27b1,Slc16a2,Mme,Prokr2,Wdr19,Dact1,Col5a1,Bcor,Selenon,Sp7,Nek1,Fbn2,Msto1,Amer1,Smad3,Erf,Syt2,Nfix,Chrm3,Pacs1,Baz1b,Kmt2a,Asah1,Sos1,Gtf2ird1,Trps1,Arsb,Ift140,Aebp1,Kdm5c,Lmna,Inppl1,Lig4,Abl1,Hpgd,Ep300,Fktn,Kdm6b,Med12,Aldh18a1,B3glct,Dync2i1,Fras1,Rasa2,Sh3pxd2b…
8692	HP_ABNORMALITY_OF_THE_FEMALE_GENITALIA	0.000224266	0.0179017	-0.306105	-1.47904	0	437	Fos,Gnrh1,Dusp6,Tbx6,Cdc6,Nab2,Col3a1,Frem2,Col1a1,Gli1,Wnt7a,Nr3c1,Hnf1b,Sox9,Sox10,Axin2,Cbx2,Fgfrl1,Slx4,Chek2,Mkrn3,Spry4,Mmp14,Cdh1,Ptch1,Mmp2,Bard1,Tacr3,Ndnf,Hdac8,Gli3,Gabrd,Ptpn12,Tert,Cdh23,Prok2,Prokr2,Rarb,Bbs1,Wdr19,Dact1,Fancb,Lmnb2,Col5a1,Bcor,Cep164,Stat6,Flcn,Tbx1,Frem1,Tcof1,Msx1,Smad3,Bbs9,Lepr,Il17rd,Chrm3,Msh2,Idh1,Baz1b,Kmt2a,Gtf2ird1,Bbs2,Dlc1,Hsd3b2,Lmna,Nr2f2,Sall1,Hsd3b3…
10257	Gemma_GSE50423_Contextual_fear_conditioning_in_the_mouse_hippocampus_timepoint_4.h_Down	0.000224366	0.0179017	-0.610371	-2.94008	0	423	Fos,Egr2,Arc,Ccn1,Btg2,Dusp1,Junb,Egr1,Nr4a1,Tm6sf2,Tnfrsf25,Egr4,Sox21,Fam124b,Hspa1b,Npas4,Zfp36l1,Sik1,Cldn5,Dusp6,Tbx6,Depdc7,Serinc2,Dnase1l2,Cysltr2,Pdk4,Tiparp,Clk1,Apold1,Gpr17,Hspa1a,Irf9,Pvr,Vwa3a,Mfap3,Tlr3,Tnc,Ccnb2,Wnt7a,Ccdc190,Banp,Dusp5,Ccdc117,Khdc3,Calcoco1,Cfp,Arntl,Zfp418,Nfil3,Fgfrl1,Slx4,Spry4,Foxo6,Jun,Mmp14,Erbb3,Zbtb40,Spry3,Zfp52,Tnfaip3,Ccdc134,Hspb1,Adam8,Nr4a3,Dnajb1,…
6821	HP_ABNORMAL_INTERNAL_GENITALIA	0.000224517	0.0179017	-0.314442	-1.50591	0	400	Fos,Gnrh1,Dusp6,Tbx6,Nab2,Col3a1,Frem2,Col1a1,Gli1,Wnt7a,Hnf1b,Sox9,Sox10,Axin2,Cbx2,Fgfrl1,Slx4,Chek2,Spry4,Mmp14,Cdh1,Cftr,Ptch1,Mmp2,Bard1,Tacr3,Ndnf,Hdac8,Gli3,Ptpn12,Tert,Cdh23,Prok2,Igf2,Prokr2,Rarb,Bbs1,Wdr19,Dact1,Fancb,Lmnb2,Col5a1,Bcor,Cep164,Stat6,Flcn,Cc2d2a,Tbx1,Frem1,Tcof1,Msx1,Smad3,Bbs9,Lepr,Il17rd,Chrm3,Msh2,Idh1,Baz1b,Kmt2a,Mxi1,Gtf2ird1,Bbs2,Dlc1,Hsd3b2,Lmna,Nr2f2,Sall1,Hsd3b3,…
10259	Gemma_GSE50423_Contextual_fear_conditioning_in_the_mouse_hippocampus_timepoint_12.h_Down	0.000224669	0.0179017	-0.366653	-1.78337	0	471	Fos,Egr2,Ccn1,Btg2,Dusp1,Egr1,Nr4a1,Egr4,Fam124b,Npas4,Sik1,Adamts1,Pdk4,Apold1,Cd93,Vwa3a,Sytl2,Tlr3,Tnc,Ccdc190,Rorb,Cd180,Casq2,Arntl,Nfil3,Fgfrl1,Mmp14,Gpr37,Fam221a,Parpbp,Sema6a,Nipal3,Mcam,Lrrc55,Nr4a3,Opalin,Mansc1,Adamtsl1,Hmcn1,Unc5b,Galnt13,Prcp,Exd2,Fosb,Ndst4,Angel1,Zfp414,Igfbp5,Sema6d,Lap3,Ano10,Prokr2,Ncam2,Cntnap5a,Lgr4,Irf2bp2,Reep6,Ldlr,Kcna4,Nln,Gabra2,Sgtb,Erf,Dnajb2,Pdgfrb,T…
3582	GOBP_MUSCLE_STRUCTURE_DEVELOPMENT	0.000224871	0.0179017	-0.298489	-1.45633	0	486	Fos,Egr2,Btg2,Egr1,Tmod4,Zfp36l1,Myod1,Lox,Fbxo40,Hlx,Edn1,Lif,Mypn,Cyp26b1,Atf3,Tnnt1,Sox9,Rbm24,Arntl,Tmod3,Boc,Dll4,Sgcg,Mmp14,Erbb3,Bcl9l,Six4,Sema4c,Nkd1,Lef1,Tbx18,Mef2c,Maml1,Pdlim7,Igf2,Synb,Igfbp5,Twist1,Rarb,Sirt1,Ybx3,Cryab,Jam2,Nfatc4,Mbnl3,Prickle1,Bcl9,Selenon,Tbx1,Foxf1,Rbpms2,Dyrk1b,Nln,P2rx2,Msx1,Smad3,Jag1,Myo18b,Wnt10b,Pdgfrb,Spag9,Cxcl10,Csrp2,Flii,Id3,Prox1,Popdc2,Xbp1,Sox8,F…
5484	GOMF_CHROMATIN_BINDING	0.000224921	0.0179017	-0.318862	-1.54344	0	446	Fos,Egr2,Egr1,Myod1,Ascl1,Gadd45a,Tal1,L3mbtl1,Samd7,Gli1,Sox9,Calcoco1,Sox10,Insm1,Cbx2,Klf4,Hes5,Per1,Rarg,Ezh1,Arx,Smc2,Tox3,Rbmx,Mapk15,Lef1,Gli3,Rec8,Neurod1,Prdm15,Sfmbt2,Sirt1,Tfap2b,Prdm1,Pbx2,Dlx1,Zic2,Uhrf1,Smad6,Atad2,Dlx2,Smad3,Setdb1,Ift74,Msh2,Grhl2,Bahcc1,Top1,Creb3l1,Nap1l3,Sirt2,Chd4,Polr3g,Zkscan3,Primpol,Pou4f1,Ep300,Stag2,Dnmt1,Noc3l,Ajuba,Gmnc,Sin3a,Kdm6b,Med12,Ikzf3,Phc3,Pkn…
9807	FAN_EMBRYONIC_CTX_BRAIN_ENDOTHELIAL_1	0.000224972	0.0179017	-0.31418	-1.49769	0	385	Ccn1,Pcdh12,Cldn5,Gadd45a,Apold1,Zfp366,Edn1,Bhlhe40,Ablim3,Cd93,Slc39a8,Kdr,Alpl,Slc38a5,Foxq1,Ushbp1,Axin2,Klf4,Car2,Angpt2,Sox18,Cobll1,Rasgrp3,Micall2,Dll4,Ace,Ldlrad3,Tdrp,Nid2,Plxnd1,Sema6a,Myo1b,Gbp4,Aif1l,Arhgap29,Afap1l2,Mansc1,Tjp1,Sox7,Hmcn1,Unc5b,Lef1,Bcl6b,Lmo2,Prcp,Serpinh1,Slc16a2,Wwtr1,Myct1,Slc16a1,Ifi44,Ifnar2,Cgnl1,Jam2,Zic2,Itga6,Myh10,Igf2bp2,Fxyd5,Foxf1,Aplnr,Dach1,Cyyr1,Slc…
4269	GOBP_CELL_CELL_SIGNALING_BY_WNT	0.000225225	0.0179017	-0.323019	-1.56357	0	449	Egr1,Nr4a2,Shisa3,Sox2,Col1a1,Hhex,Gli1,Tmem131l,Wnt7a,Cpz,Celsr1,Itga3,Sox9,Calcoco1,Sox13,Siah2,Sox10,Axin2,Klf4,Arntl,Folr1,Drd2,Dlx5,Rarg,Bcl9l,Dkk2,Tnfaip3,Shisa2,Vangl2,Fam53b,Sox7,Nkd1,Lef1,Tbx18,Gli3,Amotl2,Zbed3,Myoc,Tert,Wwtr1,Caprin2,Cela1,Frzb,Prdm15,Arhgef19,Wnt6,Lgr4,Dact1,Cbfb,Nfatc4,Sox4,Prickle1,Bcl9,Mdfi,Amer1,Lgr6,Smad3,Tmem64,Wnt10b,Csnk1d,Wnt2b,Dixdc1,Leo1,Atp6v1c2,Vgll4,Stk4…
2982	GOBP_EMBRYONIC_MORPHOGENESIS	0.000225378	0.0179017	-0.394387	-1.90619	0	442	Ccn1,Dusp1,Zfp36l1,Tbx6,Sox2,Socs3,Frem2,Hlx,Th,Edn1,Tbx22,Pou3f4,Tal1,Cyp26b1,Gli1,Wnt7a,Kdf1,Celsr1,Itga3,Hnf1b,Dusp5,Sox9,Klf4,Sox18,Folr1,Hes5,Dll4,Prrx1,Mmp14,Dlx5,Rarg,Six4,Vangl2,Ccdc39,Ptch1,Mmp2,Nr4a3,Sema4c,Rock1,Itga4,Aldh1a2,Osr1,Sox7,Lef1,Tbx18,Gli3,Mef2c,Cecr2,Gdnf,Neurod1,Igf2,Frzb,Twist1,Rarb,Col6a1,Sp9,Wdr19,Wnt6,Dact1,Pbx2,Ugdh,Otx1,Lrig1,Col5a1,Sp8,Sox4,Prickle1,Tbx1,Foxf1,Apln…
181	GOBP_MORPHOGENESIS_OF_AN_EPITHELIUM	0.000225428	0.0179017	-0.329592	-1.59594	0	451	Ccn1,Tbx6,Tmem79,Socs3,Frem2,Edn1,Lif,Tbx22,Tnc,Wnt7a,Kdr,Kdf1,Celsr1,Sox9,Foxq1,Sox10,Klf4,Sox18,Folr1,Hes5,Dll4,Mmp14,Pml,Rarg,Plxnd1,Ednra,Six4,Vangl2,Ccdc39,Ptch1,Sema4c,Aldh1a2,Csf1,Osr1,Nkd1,Tgm3,Lef1,Tbx18,Gli3,Mef2c,Cecr2,Gdnf,Adamts16,Frzb,Igfbp5,Twist1,Arhgef19,Wnt6,Lgr4,Dact1,Nfatc4,Col5a1,Sox4,Prickle1,Ntn4,Foxf1,Adam17,Ddr1,Smad3,Jag1,Vasp,Luzp1,Timeless,Kif20b,Cxcl10,Wnt2b,Grhl2,Arh…
9823	MANNO_MIDBRAIN_NEUROTYPES_HRGL3	0.00022553	0.0179017	-0.319611	-1.55688	0	479	Fos,Ccn1,Egr1,Ttr,Tstd1,Zfp36l1,Sox2,Frem2,Ano2,Has2,Zfp36l2,Vwa3a,Atf3,Wnt7a,Nr3c1,Celsr1,Sox9,Rsph1,Hes5,Boc,Bmp1,Cfap44,Jun,Arx,Spag1,Hspb1,Ccdc39,Lrriq1,Nr4a3,Csgalnact1,Mtss2,Ndnf,Arhgef26,Scgb1a1,Tmem232,Prcp,Wwtr1,Zmat4,Dtx4,Sall2,Igfbp5,Rsph4a,Ybx3,Col6a1,Fat2,Cnpy4,Cryab,Dnali1,Lrig1,Jam2,Itga6,Tbc1d2b,Stat6,Zfp395,Cntn4,Nek11,Erf,Dnajb4,Iqcg,Cd36,Efemp1,Enpp2,Cast,Irs1,Dsg2,Id3,Scn1a,Re…
9835	MANNO_MIDBRAIN_NEUROTYPES_HDA1	0.000225581	0.0179017	-0.297881	-1.45664	0	497	Nr4a2,Asb4,Npas4,Ptx3,Th,Ablim3,Ntsr1,Pdzrn4,Gpr12,Insm1,Lmx1b,Slc18a2,Celf3,Tox3,St8sia2,Csmd3,Dlk1,Lrrc55,Lrrtm2,Kcnip4,Sstr2,Rcor2,Pak5,Igdcc4,Trim36,Pou3f2,Map6,Sema6d,Coro2a,Hcn3,Kif21b,Taok3,Nav3,Pbx3,Pnma2,Ddc,Nln,Gabra2,Sgtb,C2cd5,Mab21l1,Napb,Atp11c,Vwa5a,Ccdc184,Lpin1,L1cam,Syt4,Ccdc136,Cpeb4,Nap1l3,Scn8a,Sdc3,Rufy2,Ralgds,Ppfia2,Prdm8,Zbtb38,Amer2,Stk32b,Dok4,Lgi2,Ttc9,Tspoap1,Bnc2,Arg…
10340	Gemma_GSE109315_Gene_expression_analysis_of_mouse_brain_regions_after_chronic_social_defeat_stress_(CSDS)_phenotype_resilient.to.chronic.social.defeat.stress_Down	0.000225581	0.0179017	-0.410145	-1.95428	0	386	Ascl1,Npy1r,Rorb,Sox13,Pcdh11x,Tox3,Nr4a3,Itga4,Gpatch8,Lrrtm2,Zup1,Uba6,Prcp,Slc16a2,Usp21,Tenm2,Gprin3,Map3k13,Syt17,Zdbf2,Rnpc3,Lgr4,Tsc22d2,Ugdh,Rabl2,Map2k6,Gpr75,Dusp11,Cntn4,Runx1t1,Vgll3,Cnot4,Ktn1,Gabra2,C2cd5,Ak5,Ttc14,Prune2,Cdk18,Ap3s1,Snapc3,Lmo3,Parm1,Zfp800,Etv1,Tmtc3,Zbtb44,Syt4,Uggt2,Cpeb4,Cep162,Rufy2,Papolg,Lrrc4c,Rfx7,Hdac9,Cxxc4,Scyl2,Htr2c,C1galt1,Nova1,Zcchc2,Slc18b1,Cdh12,…
9822	MANNO_MIDBRAIN_NEUROTYPES_HRGL2A	0.000225683	0.0179017	-0.371084	-1.81425	0	495	Fos,Egr2,Ccn1,Ier2,Egr1,Sox21,Nrk,Zfp36l1,Fam181b,Dio3,Shisa3,Sox2,Has2,Zfp36l2,Vwa3a,Cyp26b1,Tnc,Wnt7a,Celsr1,Sox9,Rsph1,Hes5,Per1,Boc,Cfap44,Jun,Sema6a,Sncaip,Spag1,Rassf4,Hspb1,Slc16a9,Ccdc39,Aif1l,Lrriq1,Ptch1,Csmd3,Pi15,Dnajb1,Csgalnact1,Ndnf,Arhgef26,Tmem232,Prcp,Serpinh1,Fosb,Cacnb2,Dtx4,Sall2,Rsph4a,Ncam2,Ybx3,Fat2,Cryab,Stom,Dnali1,Lrig1,Nek11,Cdc42ep4,Jag1,Erf,Dnajb4,Nfix,Tmem98,Iqcg,Ef…
802	GOBP_HEART_DEVELOPMENT	0.000225887	0.0179017	-0.331388	-1.60532	0	456	Ccn1,Zfp36l1,Lox,Cldn5,Dusp6,Tbx6,Ascl1,Adamts1,Col3a1,Emilin1,Frem2,Th,Edn1,Tbx22,Npy2r,Has2,Npy1r,Gli1,Itga3,Sox9,Rbm24,Axin2,Sox18,Folr1,Dll4,Sgcg,Erbb3,Plxnd1,Ednra,Vangl2,Ccdc39,Ptch1,Adgrg6,Rock1,Aldh1a2,Osr1,Xirp2,Tbx18,Gli3,Mef2c,Maml1,Pdlim7,Twist1,Rarb,Casp8,Jmjd6,Nfatc4,Col5a1,Sox4,Bcor,Prickle1,Tbx1,Foxf1,Aplnr,Smad6,Msx1,Smad3,Jag1,Myo18b,Luzp1,Pdgfrb,Ift74,Apln,Grhl2,Dsg2,Sos1,Id3,P…
6510	HP_ORAL_CLEFT	0.000226603	0.0179017	-0.306117	-1.49703	0	500	Gnrh1,Myod1,Dusp6,Tbx6,Cdc6,Sox2,Frem2,Colec10,Edn1,Tbx22,Pomt1,Wnt7a,Sox9,Sox10,Lmx1b,Fgfrl1,Slx4,Spry4,Lrrc32,Prrx1,Dlx5,Plxnd1,Cdh1,Ednra,Vangl2,Arx,Arhgap29,Ptch1,Dlk1,Efnb1,Tgif1,Tacr3,Ndnf,Hdac8,Bgn,Gli3,Chsy1,Kmt2c,Prok2,Igf2,Dpf2,Twist1,Prokr2,Atn1,Fancb,Sox4,Zic2,Bcor,Cc2d2a,Tbx1,Fkbp14,Foxf1,Nek1,Tcof1,Amer1,Msx1,Smad3,Il17rd,Nfix,Fto,Kmt2a,Col9a3,Flii,Ift140,Tmem107,Lmna,Smpd4,Col4a1,I…
2959	GOBP_BLOOD_VESSEL_MORPHOGENESIS	0.000227273	0.0179017	-0.298926	-1.46414	0	511	Ccn1,Junb,Nr4a1,Asb4,Fgfbp1,Zfp36l1,Lox,Cldn5,Adamts1,Gadd45a,Tiparp,Col8a2,Nr2e1,Apold1,Emilin1,Edn1,Has2,Hhex,Epgn,Tal1,Tlr3,Wnt7a,Kdr,Klf4,Angpt2,Sox18,Folr1,Dll4,Prrx1,Jun,Mmp14,Pml,Gab1,Plxnd1,Ednra,Sema6a,Tnfaip3,Ccdc134,Hspb1,Mcam,Adam8,Mmp2,Rock1,E2f2,Tjp1,Ndnf,Unc5b,Lef1,Amotl2,Prcp,Tert,Prok2,Slc12a6,Il12b,Cela1,Smoc2,Angpt1,Twist1,Sirt1,Tfap2b,Casp8,Jmjd6,Npr1,Nfatc4,Sox4,Thbs1,Ephb3,T…
4657	GOBP_CELL_SURFACE_RECEPTOR_SIGNALING_PATHWAY_INVOLVED_IN_CELL_CELL_SIGNALING	0.000227894	0.0179017	-0.307905	-1.5143	0	539	Egr1,Nr4a2,Npas4,Shisa3,Sox2,Col1a1,Npy2r,Hhex,Gli1,Tmem131l,Ntsr1,Wnt7a,Cpz,Celsr1,Itga3,Sox9,Calcoco1,Sox13,Siah2,Sox10,Axin2,Klf4,Arntl,Folr1,Drd2,Dlx5,Rarg,Bcl9l,Dkk2,Tnfaip3,Shisa2,Vangl2,Fam53b,Glra3,Sox7,Nkd1,Chrna6,Lef1,Tbx18,Gli3,Amotl2,Zbed3,Mef2c,Myoc,Tert,Wwtr1,Caprin2,Tmem25,Cela1,Frzb,Prdm15,Arhgef19,Wnt6,Lgr4,Dact1,Cbfb,Nfatc4,Sox4,Prickle1,Bcl9,Mdfi,P2rx2,Amer1,Lgr6,Smad3,Tmem64,A…
5691	GOMF_TRANSCRIPTION_FACTOR_BINDING	0.000228258	0.0179017	-0.337288	-1.65784	0	537	Fos,Egr2,Junb,Nr4a1,Nr4a2,Vdr,Myod1,Tbx6,Ascl1,Nab2,Zfp366,Bhlhe40,Hhex,Tal1,Trib1,Rorb,Sox9,Sox10,Klf4,Arntl,Hes5,Per1,Prrx1,Jun,Rarg,Esrrb,Hspb1,Cry1,Nkx2-2,Nr4a3,Fbp1,E2f2,Hdac8,Lef1,Lmo2,Sting1,Mef2c,Tert,Fosb,Neurod1,Twist1,Rarb,Sirt1,Bbs1,Dact1,Pbx2,Atn1,Pprc1,Nfatc4,Bcor,Ptpn2,Ncoa3,Zfp516,Mdfi,Cit,Smad3,Zfp296,Baz2a,Stk36,Spen,Setd6,Ppp1r13b,Cand2,Enpp2,Tnfrsf10b,Id3,Bbs2,Prox1,Vgll4,Stk4…
3014	GOBP_TISSUE_MORPHOGENESIS	0.000228363	0.0179017	-0.297522	-1.46078	0	528	Ccn1,Tbx6,Tmem79,Socs3,Frem2,Edn1,Lif,Tbx22,Tal1,Tnc,Wnt7a,Kdr,Kdf1,Celsr1,Itga3,Sox9,Foxq1,Sox10,Klf4,Sox18,Folr1,Hes5,Dll4,Mmp14,Pml,Rarg,Plxnd1,Ednra,Six4,Vangl2,Ccdc39,Ptch1,Sema4c,Aldh1a2,Csf1,Osr1,Nkd1,Tgm3,Lef1,Tbx18,Gli3,Mef2c,Cecr2,Gdnf,Adamts16,Frzb,Igfbp5,Twist1,Arhgef19,Wnt6,Lgr4,Dact1,Nfatc4,Col5a1,Sox4,Prickle1,Ntn4,Tbx1,Foxf1,Adam17,Msx1,Ddr1,Smad3,Jag1,Vasp,Luzp1,Timeless,Kif20b,C…
6586	HP_ABNORMALITY_OF_THE_PINNA	0.000228833	0.0179017	-0.292775	-1.45013	0	585	Cdc6,Col3a1,Abcc8,Colec10,Edn1,Tbx22,Pomt1,Wnt7a,Itga3,Lmx1b,Fgfrl1,Bmp1,Dlx5,Ednra,Arx,Ptch1,Dlk1,Rbmx,Bcorl1,Adamtsl1,Rit1,Hdac8,Gli3,Gabrd,Slc16a2,Kmt2c,Slc12a6,Rhobtb2,Igf2,Dpf2,Twist1,Tfap2b,Col6a1,Kmt2e,Il1rapl1,Wdr19,Dact1,Ugdh,Fancb,Col5a1,Rdh11,Zic2,Gria4,Bcor,Tbx1,Rab23,Nek1,Tcof1,Cit,Fbn2,Amer1,Jag1,Erf,Camk2g,Nfix,Mab21l1,Pacs1,Baz1b,Kmt2a,Dnajc21,Sos1,Gtf2ird1,Trps1,Aebp1,Kdm5c,Nipal…
3463	GOBP_HEAD_DEVELOPMENT	0.000229727	0.0179017	-0.294796	-1.47013	0	634	Egr2,Btg2,Nr4a2,Cldn5,Ascl1,Sox2,Tiparp,Nr2e1,Col3a1,Th,Col1a1,Pou3f4,Gli1,Wnt7a,Ttll1,Sox9,Hes5,Drd2,Mmp14,Dlx5,Rarg,Cdh1,Ednra,Ccdc134,Ezh1,Arx,Nkx2-2,Ccdc39,Ptch1,Mmp2,Sema4c,Dnajb1,Aldh1a2,Sstr2,Ndnf,Uba6,Lef1,P2ry12,Gli3,Pou3f2,Neurod1,Secisbp2,Sema6d,Rarb,Pbx2,Cdk5rap2,Cxcl12,Bag3,Otx1,Dlx1,Zic2,Pbx3,Numb,Ephb3,Lhx8,Tbx1,Cntn4,Csk,Msx1,Dlx2,Stk36,Eml1,Csnk1d,Wnt2b,Dixdc1,Grhl2,Cln5,Pcdh18,J…
9817	MANNO_MIDBRAIN_NEUROTYPES_HPERIC	0.000229779	0.0179017	-0.297471	-1.49027	0	680	Fos,Egr2,Ccn1,Ier2,Junb,Egr1,Nr4a1,Zfp36l1,Shisa3,Lsmem1,Adamts1,Col3a1,Apold1,Rgs16,Socs3,Emilin1,Pnrc1,Zbtb2,Sytl2,Atf3,Nr3c1,Dusp5,Plat,Foxq1,Axin2,Car2,Angpt2,Cobll1,Tmod3,Cdc42ep2,Per1,Spry4,Lrrc32,Jun,Nid2,Dram1,Sertad1,Rarg,Vstm4,Olfml1,Gab1,Phlda1,Ednra,Tnfaip3,Myo1b,Hspb1,Serping1,Mcam,Arhgap29,Lrrc55,Nr4a3,Afap1l2,Itga4,Tent5a,Gucy1a1,Tjp1,Unc5b,Sting1,Bgn,Tbx18,Mef2c,Serpinh1,Wwtr1,Fos…
15	GOBP_NEGATIVE_REGULATION_OF_TRANSCRIPTION_BY_RNA_POLYMERASE_II	0.000229832	0.0179017	-0.372268	-1.86326	0	670	Btg2,Egr1,Nr4a2,Zglp1,Vdr,Hspa1b,Tbx6,Ascl1,Sox2,Plk3,Gadd45a,Nr2e1,Hjv,Hspa1a,Zfp366,Edn1,Bhlhe40,Tbx22,Hhex,Tal1,Zbtb2,Klf10,Atf3,Zbtb12,Nr3c1,Tcfl5,Sox9,Foxq1,Sox13,Sox10,Insm1,Cbx2,Klf4,Sox18,Hes5,Nfil3,Per1,Dll4,Prrx1,Jun,Rarg,Ezh1,Arx,Cry1,Zfp217,Ptch1,Nr4a3,Dnajb1,Fbp1,Osr1,Tgif1,Zfp354a,Nkx6-2,Hdac8,Zfp560,Lef1,Bcl6b,Tbx18,Gli3,Scgb1a1,E2f6,Mxd1,Mef2c,Tenm2,Wwtr1,Fosb,Glis2,Igf2,Sall2,Cel…
5718	GOMF_ZINC_ION_BINDING	0.000231214	0.0179017	-0.300095	-1.49014	0	606	Egr1,Adh1,Nr4a1,Nr4a2,Zglp1,Vdr,Agbl1,Zmym1,Adamts1,Fbxo40,Trim59,S100a5,Nr2e1,Trim62,Zfp184,L3mbtl1,Cpz,Tnfsf10,Rorb,Nr3c1,Rtl4,Nanos3,Siah2,Klf4,Car2,Bmp1,Ace,Mmp14,Zswim3,Pml,Rarg,Tnfaip3,Nudt12,Esrrb,Tcea3,Adam8,Mmp2,Nr4a3,Traf4,Zfyve1,Trim36,Marchf4,Hltf,Zmat4,Dtx4,Mme,Rarb,Zdbf2,Marchf11,Prickle1,Pappa2,Prkcg,Uhrf1,Rassf1,Drp2,Smad3,Setdb1,Nr6a1,Agbl5,Enpp2,Baz1b,Kmt2a,Dnajc21,Trps1,Aebp1,E…
6492	HP_ABNORMALITY_OF_THE_DENTITION	0.000231428	0.0179017	-0.30056	-1.51063	0	717	Vdr,Gnrh1,Myod1,Lox,Dusp6,Col3a1,Frem2,Edn1,Col1a1,Gli1,Alpl,Kdf1,Sox10,Axin2,Car2,Sox18,Fgfrl1,Mkrn3,Spry4,Galns,Plxnd1,Cdh1,Ednra,Arx,Ngf,Arhgap29,Ptch1,Mmp2,Ahcy,Bcorl1,Tent5a,Efnb1,Tgif1,Tacr3,Ndnf,Adamtsl1,Hdac8,Gli3,Cyp27b1,Chsy1,Serpinh1,Tert,Kmt2c,Cdh23,Prok2,Igf2,Smoc2,Dpf2,Twist1,Prokr2,Tfap2b,Kmt2e,Il1rapl1,Bbs1,Wdr19,Col5a1,Sox4,Rdh11,Zic2,Bcor,Itga6,Ptpn2,Flcn,Edar,Tbx1,Sp7,Rab23,Nek…
10260	Gemma_GSE50423_Contextual_fear_conditioning_in_the_mouse_hippocampus_timepoint_12.h_Up	0.000231428	0.0179017	-0.289468	-1.45488	0	717	Tm6sf2,Tnfrsf25,Sox21,Gkn3,Hspa1b,Dusp6,Rpe65,Tbx6,Depdc7,Serinc2,Dnase1l2,Clk1,Gpr17,Hspa1a,Irf9,Mfap3,Chrm4,Ccnb2,Wnt7a,Rbm3,Plekho2,Banp,Dusp5,Ccdc117,Khdc3,Calcoco1,Cfp,Pcf11,Zfp418,Per1,Slx4,Tdp1,Spry4,Foxo6,Prrx1,Jun,Erbb3,Zbtb40,Spry3,Zfp52,Tnfaip3,Ccdc134,Hspb1,Cry1,Adam8,Ptch1,Dnajb1,Gpatch8,Tent5a,Arid4a,Prpf4b,Uba6,Vldlr,Zfyve1,Chd9,E2f6,Slc16a4,Usp21,Chka,Ankrd26,Mis12,Kmt2c,Setd1b,Gp…
10085	BUYTAERT_PHOTODYNAMIC_THERAPY_STRESS_UP	0.000231642	0.0179017	-0.292525	-1.46856	0	702	Fos,Dusp1,Lox,Arid3b,Nab2,Map3k14,Ptx3,Plk3,Gadd45a,Tiparp,Clk1,Irf9,Pnrc1,Bhlhe40,Sync,Trib1,Klf10,Atf3,Plekho2,Swap70,Dusp5,Klf4,Nfil3,Per1,Elf1,Fa2h,Zbtb40,Ezh1,Lhfpl2,Dnajb1,Gpatch8,Prdm10,Khnyn,Tjp1,Zfp354a,Rit1,Trim36,Serpinh1,Hrh1,Chka,Gpr161,Arfgap3,Dennd4c,Stk10,Coq10b,Sirt1,Jmjd6,Wdr19,Tsc22d2,Ugdh,Bag3,Ccdc28a,Rab11fip1,Adcy7,Numb,Ccdc93,Ncoa3,Rassf1,Zfp395,Zfp36,N4bp1,Adam17,Cnot4,Zbt…
167	GOBP_VASCULATURE_DEVELOPMENT	0.000231857	0.0179017	-0.303468	-1.50536	0	601	Ccn1,Junb,Egr1,Nr4a1,Asb4,Fgfbp1,Zfp36l1,Lox,Cldn5,Adamts1,Gadd45a,Tiparp,Col8a2,Nr2e1,Apold1,Socs3,Emilin1,Edn1,Col1a1,Lif,Has2,Hhex,Epgn,Tal1,Tlr3,Wnt7a,Kdr,Klf4,Angpt2,Sox18,Folr1,Dll4,Prrx1,Jun,Mmp14,Pml,Gab1,Plxnd1,Ednra,Sema6a,Tnfaip3,Ccdc134,Hspb1,Mcam,Adam8,Mmp2,Rock1,Aldh1a2,Osr1,E2f2,Tjp1,Ndnf,Unc5b,Lef1,Gli3,Amotl2,Prcp,Mef2c,Tert,Prok2,Slc12a6,Il12b,Cela1,Smoc2,Angpt1,Twist1,Sirt1,Tfa…
3737	GOBP_RESPONSE_TO_GROWTH_FACTOR	0.00023218	0.0179017	-0.343719	-1.7081	0	614	Fos,Ccn1,Ier2,Egr1,Nr4a1,Fgfbp1,Hspa1b,Zfp36l1,Lox,Cldn5,Dusp6,Ntf3,Ascl1,Sox2,Col3a1,Hjv,Hspa1a,Emilin1,Th,Edn1,Col1a1,Has2,Zfp36l2,Hhex,Vil1,Tnc,Wnt7a,Kdr,Nr3c1,Itga3,Sox9,Kl,Klf4,Angpt2,Folr1,Hes5,Fgfrl1,Spry4,Dll4,Plk5,Lrrc32,Jun,Dlx5,Pml,Spry3,Shcbp1,Gab1,Bcl9l,Sema6a,Shisa2,Hspb1,Ngf,Rock1,Klb,Mtss2,Fmod,Tgif1,Ndnf,Aspn,Lef1,Scgb1a1,Cilp,Ptpn12,Mef2c,Htr3a,Il12b,Smoc2,Twist1,Sirt1,Tfap2b,Zf…
991	GOBP_RESPONSE_TO_HORMONE	0.000232234	0.0179017	-0.288905	-1.45181	0	713	Fos,Egr2,Btg2,Dusp1,Egr1,Nr4a1,Nr4a2,Npas4,Zfp36l1,Gnrh1,Myod1,Lox,Rpe65,Cdc6,Pdk4,Nr2e1,Socs3,Zfp366,Th,Edn1,Col1a1,Tshr,Zfp36l2,Hhex,Tnc,Wnt7a,Alpl,Tnfsf10,Nr3c1,Itga3,Calcoco1,Sox10,Kl,Rxfp2,Arntl,Car2,Per1,Baiap2l1,Mmp14,Rarg,Gab1,Esrrb,Cry1,Nkx2-2,Nr4a3,Rock1,Crhr1,Sstr2,Lef1,Lmo2,Gli3,Scgb1a1,Cyp27b1,Prcp,Zbed3,Mef2c,Fosb,Igf2,Glp2r,Dennd4c,Igfbp5,Ppat,Rarb,Sirt1,Lgr4,Cxcl12,Cbfb,Spp1,Ptpn2…
2646	GOBP_POSITIVE_REGULATION_OF_CELL_DIFFERENTIATION	0.000232234	0.0179017	-0.304474	-1.52476	0	684	Fos,Egr2,Ccn1,Junb,Asb4,Vdr,Hspa1b,Zfp36l1,Myod1,Cldn5,Ascl1,Sox2,Hspa1a,Socs3,Hlx,Edn1,Col1a1,Lif,Has2,Tal1,Trib1,Klf10,Cyp26b1,Kdr,Kdf1,Sox9,Rbm24,Sox13,Sox10,Axin2,Insm1,Pnp,Arntl,Car2,Drd2,Boc,Brinp3,Jun,Mmp14,Bcl9l,Plxnd1,Nkx2-2,Ngf,Adam8,Ptch1,Csf1,Nkx6-2,Ankrd27,Lef1,Gli3,Cyp27b1,Mef2c,Myoc,Maml1,Tert,Gdnf,Wwtr1,Caprin2,Map6,Neurod1,Pdlim7,Mme,Map3k13,Il12b,Frzb,Twist1,Rarb,Sirt1,Casp8,Il1…
9884	HAY_BONE_MARROW_STROMAL	0.000232234	0.0179017	-0.299502	-1.48879	0	618	Ccn1,Egr1,Adh1,Tm6sf2,Lox,Adamts1,Ptx3,Ecrg4,Rgs22,Gadd45a,Col3a1,Rgs16,Abcc8,Socs3,Emilin1,Col1a1,Tmem45a,Has2,C7,Npy1r,Atf3,Tnc,Alpl,Rorb,Sox9,Otogl,Pdzrn4,Mrgprf,Folr1,Boc,Spry4,Prrx1,Jun,Nid2,Mmp14,Dlx5,Sertad1,Olfml1,Ednra,Myo1b,Sncaip,Serping1,Mmp2,Mtss2,Coro6,Csf1,Efnb1,Sstr2,Fmod,Tjp1,Unc5b,Bgn,Tbx18,Gli3,Amotl2,Igdcc4,Tnfrsf19,Serpinh1,Tenm2,Wwtr1,Fosb,Gadd45b,Fam13c,Glis2,Igf2,Smoc2,Ang…
5455	GOMF_CIS_REGULATORY_REGION_SEQUENCE_SPECIFIC_DNA_BINDING	0.000232288	0.0179017	-0.396446	-1.99254	0	720	Fos,Egr2,Junb,Egr1,Nr4a1,Nr4a2,Egr4,Sox21,Vdr,Npas4,Myod1,Mycn,Tbx6,Ascl1,Sox2,Tiparp,Nr2e1,Irf9,Zfp366,Bhlhe40,Tbx22,Pou3f4,Zfp467,Hhex,Tal1,Zfp184,Zbtb2,Klf10,Gli1,Atf3,Zbtb12,Pknox2,Rorb,Nr3c1,Hnf1b,Tcfl5,Sox9,Foxq1,Calcoco1,Sox13,Sox10,Insm1,Klf4,Arntl,Zfp438,Sox18,Hes5,Zfp418,Nfil3,Per1,Zfp521,Prox2,Foxo6,Elf1,Prrx1,Zfp575,Jun,Dlx5,Zbtb40,Rarg,Zscan26,Six4,Arx,Esrrb,Cry1,Nkx2-2,Zfp217,Nr4a3,…
1202	GOBP_RESPONSE_TO_ORGANIC_CYCLIC_COMPOUND	0.0002331	0.0179017	-0.285681	-1.43813	0	735	Fos,Btg2,Dusp1,Egr1,Vdr,Npas4,Zfp36l1,Gnrh1,Myod1,Lox,Dusp6,Ascl1,Tiparp,Nr2e1,Zfp366,Th,Edn1,Col1a1,Zfp36l2,Avp,Tlr3,Chrm4,Tnc,Wnt7a,Alpl,Nr3c1,Hnf1b,Calcoco1,Sox10,Rnls,Casq2,Klf4,Arntl,Car2,Angpt2,Folr1,Drd2,Per1,Chek2,Jun,Mmp14,Gna15,Cdh1,Esrrb,Cry1,Cftr,Nkx2-2,Ptch1,Nr4a3,Aldh1a2,Sstr2,Tacr3,Zfp354a,Htr1d,Lef1,P2ry12,Sting1,Scgb1a1,Cyp27b1,Mef2c,Hrh1,Chka,Fosb,Htr3a,Slc16a1,Igfbp5,Sirt1,Casp…
2098	GOBP_TUBE_MORPHOGENESIS	0.000233318	0.0179017	-0.321499	-1.61217	0	696	Ccn1,Junb,Nr4a1,Asb4,Fgfbp1,Zfp36l1,Lox,Cldn5,Tbx6,Adamts1,Gadd45a,Tiparp,Col8a2,Nr2e1,Apold1,Emilin1,Hlx,Edn1,Tbx22,Has2,Hhex,Epgn,Tal1,Tlr3,Gli1,Tnc,Wnt7a,Kdr,Celsr1,Sox9,Sox10,Klf4,Angpt2,Sox18,Folr1,Hes5,Dll4,Prrx1,Jun,Mmp14,Pml,Rarg,Gab1,Plxnd1,Ednra,Sema6a,Tnfaip3,Six4,Ccdc134,Vangl2,Hspb1,Ccdc39,Mcam,Adam8,Ptch1,Mmp2,Sema4c,Rock1,Csf1,Osr1,E2f2,Tjp1,Ndnf,Unc5b,Lef1,Gli3,Amotl2,Prcp,Mef2c,C…
1979	GOBP_RESPONSE_TO_CYTOKINE	0.000234028	0.0179017	-0.265845	-1.35339	0	873	Fos,Dusp1,Junb,Egr1,Tnfrsf25,Hspa1b,Zfp36l1,Myod1,Lox,Sox2,Map3k14,Gpr35,Gbp5,Col3a1,Il17re,Gpr17,Hspa1a,Socs3,Irf9,Edn1,Col1a1,Lif,Trim62,Has2,Zfp36l2,Tlr3,Gbp6,Sox9,Tnfrsf8,Klf4,Abcg4,Nfil3,Cdc42ep2,Txk,Elf1,Jun,Pml,Rarg,Tnfaip3,Tradd,Gbp4,Mmp2,Traf4,Irgm2,Rbmx,Itga4,Il17rb,Aldh1a2,Csf1,Lef1,Sting1,Scgb1a1,Cyp27b1,Ptpn12,Palm3,Tnfrsf19,Mme,Akap12,Il12b,Ifnar2,Angpt1,Twist1,Sirt1,Cd274,Ybx3,Casp…
994	GOBP_EMBRYO_DEVELOPMENT	0.000234467	0.0179017	-0.311847	-1.57771	0	793	Ccn1,Dusp1,Junb,Pcdh12,Zfp36l1,Tbx6,Sox2,Socs3,Frem2,Hlx,Th,Edn1,Col1a1,Lif,Tbx22,Pou3f4,Tal1,Cyp26b1,Gli1,Ccnb2,Wnt7a,Kdr,Kdf1,Celsr1,Itga3,Hnf1b,Ttll1,Dusp5,Sox9,Khdc3,Sox10,Axin2,Klf4,Lmx1b,Sox18,Folr1,Hes5,Dll4,Prrx1,Mmp14,Dlx5,Rarg,Ednra,Six4,Ccdc134,Vangl2,Ccdc39,Ptch1,Mmp2,Nr4a3,Sema4c,Rock1,Itga4,Aldh1a2,Efnb1,Osr1,Sox7,Nkd1,Lef1,Tbx18,Gli3,Zbed3,Mef2c,Cecr2,Gdnf,Gpr161,Neurod1,Igf2,Sall2…
2108	GOBP_TUBE_DEVELOPMENT	0.000234632	0.0179017	-0.316791	-1.60826	0	840	Ccn1,Junb,Nr4a1,Asb4,Fgfbp1,Zfp36l1,Lox,Cldn5,Tbx6,Ascl1,Adamts1,Gadd45a,Tiparp,Col8a2,Nr2e1,Apold1,Emilin1,Hlx,Edn1,Lif,Tbx22,Has2,Hhex,Epgn,Tal1,Tlr3,Gli1,Tnc,Wnt7a,Kdr,Celsr1,Itga3,Hnf1b,Sox9,Sox10,Klf4,Angpt2,Sox18,Folr1,Hes5,Dll4,Prrx1,Jun,Mmp14,Pml,Rarg,Gab1,Plxnd1,Ednra,Sema6a,Tnfaip3,Six4,Ccdc134,Vangl2,Hspb1,Nkx2-2,Ccdc39,Mcam,Adam8,Ptch1,Mmp2,Sema4c,Traf4,Rock1,Aldh1a2,Csf1,Osr1,E2f2,Tj…
3918	GOBP_CIRCULATORY_SYSTEM_DEVELOPMENT	0.000234687	0.0179017	-0.297479	-1.51606	0	888	Ccn1,Junb,Egr1,Nr4a1,Asb4,Fgfbp1,Zfp36l1,Lox,Cldn5,Dusp6,Tbx6,Ascl1,Adamts1,Gadd45a,Tiparp,Col8a2,Nr2e1,Col3a1,Apold1,Socs3,Emilin1,Frem2,Th,Edn1,Col1a1,Lif,Tbx22,Npy2r,Has2,Hhex,Epgn,Tal1,Npy1r,Tlr3,Gli1,Wnt7a,Kdr,Itga3,Sox9,Rbm24,Axin2,Klf4,Angpt2,Sox18,Folr1,Dll4,Sgcg,Prrx1,Jun,Mmp14,Erbb3,Pml,Gab1,Plxnd1,Ednra,Sema6a,Tnfaip3,Ccdc134,Vangl2,Hspb1,Ccdc39,Mcam,Adam8,Ptch1,Mmp2,Adgrg6,Rock1,Aldh1…
5488	GOMF_DNA_BINDING_TRANSCRIPTION_FACTOR_ACTIVITY	0.000234742	0.0179017	-0.377232	-1.9106	0	804	Fos,Egr2,Junb,Egr1,Nr4a1,Nr4a2,Egr4,Sox21,Vdr,Npas4,Myod1,Mycn,Tbx6,Ascl1,Sox2,Nr2e1,Irf9,Hlx,Zfp366,Bhlhe40,Tbx22,Pou3f4,Zfp467,Hhex,Tal1,Vsx1,Zfp184,Zbtb2,Klf10,Gli1,Atf3,Zbtb12,Pknox2,Rorb,Nr3c1,Hnf1b,Tcfl5,Sox9,Foxq1,Sox13,Sox10,Insm1,Klf4,Arntl,Zfp438,Lmx1b,Sox18,Hes5,Zfp418,Nfil3,Zfp521,Prox2,Foxo6,Elf1,Prrx1,Zfp575,Jun,Dlx5,Zbtb40,Rarg,Zscan26,Six4,Arx,Esrrb,Nkx2-2,Zfp217,Nr4a3,Zfp449,Zfp2…
4863	GOCC_CHROMATIN	0.000234797	0.0179017	-0.342911	-1.73953	0	823	Fos,Egr2,Junb,Egr1,Nr4a1,Nr4a2,Egr4,Sox21,Vdr,Npas4,Myod1,Mycn,Tbx6,Ascl1,Sox2,Nr2e1,Irf9,Hlx,Bhlhe40,Tbx22,Pou3f4,Hhex,Tal1,Vsx1,Klf10,L3mbtl1,Atf3,Rorb,Nr3c1,Hnf1b,Tcfl5,Sox9,Foxq1,Sox13,Sox10,Cbx2,Klf4,Arntl,Lmx1b,Sox18,Hes5,Nfil3,Slx4,Prox2,Foxo6,Elf1,Prrx1,Jun,Dlx5,Pml,Rarg,Parpbp,Six4,Arx,Sinhcaf,Esrrb,Nkx2-2,Nr4a3,Rbmx,Prdm10,Foxd2,Osr1,E2f2,Sox7,Tgif1,Nkx6-2,Tbx18,E2f6,Zbed3,Mxd1,Taf5,Mef…
10401	Gemma_GSE95449_Experience-dependent_Epigenomic_Reorganization_in_the_Hippocampus_timepoint_1.h_Up	0.000234962	0.0179017	-0.314313	-1.58786	0	772	Tnfrsf25,Egr4,Tstd1,Arid3b,Dnase1l2,Nab2,Map3k14,Pdk4,Clk1,Nr2e1,Abcc8,L3mbtl1,Tmem131l,Banp,Plat,Pcf11,Zbed6,Per1,Slx4,Bmp1,Zbtb40,Zscan26,Msantd2,Stard9,Hspb1,Ccdc39,Adam8,Nr4a3,Sfi1,Rock1,Zup1,Prpf4b,Arl5b,Ankrd27,Acadsb,Lef1,Rcor2,Zmynd10,Chd9,Igdcc4,Chka,Fosb,Kmt2c,Zfyve28,Caprin2,Cep95,Glis2,Map3k13,Dennd4c,Rnf39,Prdm15,Coq10b,Xrcc3,Col6a1,Rnpc3,Kmt2e,Il18bp,Tpcn1,Iqub,Tmem150a,Kif21b,Atn1,…
2991	GOBP_ANATOMICAL_STRUCTURE_FORMATION_INVOLVED_IN_MORPHOGENESIS	0.000235018	0.0179017	-0.304278	-1.54998	0	885	Egr2,Ccn1,Dusp1,Junb,Nr4a1,Fgfbp1,Tmod4,Myod1,Cldn5,Tbx6,Sox2,Adamts1,Gadd45a,Col8a2,Nr2e1,Apold1,Emilin1,Edn1,Col1a1,Mypn,Hhex,Epgn,Tal1,Igfn1,Tlr3,Tnnt1,Wnt7a,Kdr,Celsr1,Itga3,Ttll1,Dusp5,Sox9,Axin2,Klf4,Angpt2,Sox18,Folr1,Hes5,Tmod3,Dll4,Jun,Mmp14,Dlx5,Pml,Rarg,Gab1,Plxnd1,Ednra,Sema6a,Tnfaip3,Six4,Ccdc134,Vangl2,Hspb1,Mcam,Adam8,Ptch1,Mmp2,Sema4c,Adgrg6,Rock1,Klhl6,Itga4,Aldh1a2,Osr1,E2f2,Tjp…
1001	GOBP_ANIMAL_ORGAN_MORPHOGENESIS	0.000235128	0.0179017	-0.27337	-1.38632	0	821	Ccn1,Dio3,Cldn5,Rpe65,Tbx6,Adamts1,Nab2,Tiparp,Col8a2,Hlx,Th,Edn1,Col1a1,Lif,Tbx22,Pou3f4,Npy2r,Has2,Vsx1,Npy1r,Igfn1,Cyp26b1,Gli1,Tnc,Wnt7a,Alpl,Rorb,Celsr1,Hnf1b,Sox9,Axin2,Car2,Sox18,Folr1,Hes5,Bmp1,Dll4,Prrx1,Mmp14,Dlx5,Pml,Rarg,Plxnd1,Sema6a,Tnfaip3,Six4,Vangl2,Ccdc39,Ptch1,Mmp2,Adgrg6,Csgalnact1,Aldh1a2,Csf1,Osr1,Nkd1,Aspn,Lef1,Tbx18,Gli3,Chsy1,Mef2c,Serpinh1,Gdnf,Wwtr1,Adamts16,Neurod1,Igf…
3498	GOBP_EPITHELIUM_DEVELOPMENT	0.000235849	0.0179017	-0.269714	-1.37531	0	898	Ccn1,Sox21,Vdr,Zfp36l1,Cldn5,Tbx6,Dnase1l2,Ascl1,Tmem79,Apold1,Socs3,Frem2,Edn1,Lif,Tbx22,Cyp26b1,Vil1,Gli1,Tnc,Wnt7a,Kdr,Kdf1,Celsr1,Hnf1b,Sox9,Foxq1,Sox10,Axin2,Insm1,Klf4,Arntl,Sox18,Folr1,Hes5,Rilpl2,Dll4,Fa2h,Mmp14,Dlx5,Pml,Rarg,Plxnd1,Ednra,Tradd,Six4,Vangl2,Arx,Nkx2-2,Ccdc39,Ptch1,Sema4c,Rock1,Aldh1a2,Csf1,Osr1,Tjp1,Arid4a,Nkd1,Tgm3,Lef1,Arhgef26,Tbx18,Gli3,Cyp27b1,Mef2c,Tnfrsf19,Cecr2,Gdn…
9816	MANNO_MIDBRAIN_NEUROTYPES_HENDO	0.000235849	0.0179017	-0.335034	-1.69083	0	766	Fos,Egr2,Arc,Ccn1,Ier2,Dusp1,Junb,Egr1,Nr4a1,Pcdh12,Fam124b,Zfp36l1,Cldn5,Dusp6,Lsmem1,Adamts1,Pdk4,Gadd45a,Apold1,Socs3,Hlx,Zfp366,Pnrc1,Edn1,Ablim3,Zfp36l2,Hhex,Cd93,Zbtb2,Slc39a8,Kdr,Alpl,Slc38a5,Nr3c1,Gbp6,Dusp5,Tor4a,Foxq1,Ushbp1,Kl,Axin2,Pnp,Klf4,Car2,Angpt2,Sox18,Cobll1,Tmod3,Cdc42ep2,Per1,Rasgrp3,Spry4,Elf1,Dll4,Ace,Jun,Nid2,Sertad1,Rarg,Gab1,Plxnd1,Phlda1,Myo1b,Hspb1,Gbp4,Mcam,Arhgap29,L…
795	GOBP_CENTRAL_NERVOUS_SYSTEM_DEVELOPMENT	0.000236016	0.0179017	-0.275865	-1.39883	0	826	Egr2,Btg2,Nr4a2,Tbx6,Ascl1,Sox2,Ecrg4,Nr2e1,Col3a1,Gpr17,Th,Lif,Pou3f4,Tal1,Gli1,Wnt7a,Celsr1,Ttll1,Sox9,Sox13,Sox10,Hes5,Drd2,Dll4,Fa2h,Dlx5,Cdh1,Ccdc134,Ezh1,Arx,Nkx2-2,Ccdc39,Ptch1,Sema4c,Dnajb1,Opalin,Aldh1a2,Sstr2,Cntn6,Ndnf,Nkx6-2,Uba6,Lef1,P2ry12,Vldlr,Gli3,Gdnf,Pou3f2,Neurod1,Glis2,Secisbp2,Sema6d,Rarb,Bace2,Pbx2,Cdk5rap2,Atn1,Cxcl12,Bag3,Otx1,Dlx1,Sox4,Zic2,Hapln4,Pbx3,Numb,Ldlr,Ephb3,Lh…
2754	GOBP_POSITIVE_REGULATION_OF_TRANSCRIPTION_BY_RNA_POLYMERASE_II	0.000237643	0.0179017	-0.352246	-1.79835	0	919	Fos,Egr2,Ccn1,Ier2,Junb,Egr1,Nr4a1,Nr4a2,Egr4,Zglp1,Sox21,Vdr,Npas4,Myod1,Arid3b,Mycn,Tbx6,Ascl1,Sox2,Btbd18,Nr2e1,Hjv,Edn1,Lif,Ablim3,Hhex,Tal1,Klf10,Tlr3,Gli1,Atf3,Wnt7a,Rorb,Nr3c1,Hnf1b,Sox9,Calcoco1,Sox10,Klf4,Arntl,Zfp438,Lmx1b,Sox18,Hes5,Drd2,Per1,Zfp521,Txk,Elf1,Prrx1,Jun,Dlx5,Sertad1,Rarg,Bcl9l,Plxnd1,Six4,Ezh1,Esrrb,Abra,Nkx2-2,Tox3,Nr4a3,Rbmx,Prdm10,Foxd2,Osr1,E2f2,Arid4a,Hdac8,Lef1,Lmo…
9838	MANNO_MIDBRAIN_NEUROTYPES_HGABA	0.000237925	0.0179017	-0.271353	-1.38577	0	926	Zglp1,Cdrt4,Sec31b,Ablim3,Tal1,Igfn1,Sytl2,Col6a6,Wnt7a,Hnf1b,Pdzrn4,Gpr12,Pcdh11x,Celf3,Slc16a9,Tox3,St8sia2,Csmd3,Csgalnact1,St8sia4,Cntn5,Lrrtm2,Cdc42ep3,Kcnip4,Sstr2,Gucy1a1,Arid4a,Zfp354a,Rcor2,Pak5,Slc22a4,Tenm2,Pou3f2,Caprin2,Map6,Gprin3,Nuak1,Sema6d,Fat2,Hcn3,Kmt2e,Dact1,Kif21b,Taok3,Grip2,Nav3,Gria4,Pbx3,Irf2bpl,Pde7a,Pnma2,Tbc1d2b,Frmd3,Lpar2,Cntn4,Runx1t1,Nln,Zbtb43,Lonrf1,Gabra2,Ppfib…
10157	MEISSNER_BRAIN_HCP_WITH_H3K4ME3_AND_H3K27ME3	0.000239464	0.0179017	-0.287562	-1.47263	0	983	Egr2,Ccn1,Ier2,Nr4a2,Egr4,Sox21,Vdr,Fam181b,Lox,Mycn,Cldn5,Serinc2,Ntf3,Ascl1,Sox2,Sec31b,Nr2e1,Frem2,Hlx,Gpr139,Fhdc1,Ablim3,Esyt3,Zfp36l2,Hhex,Slc39a8,Atf3,Ntsr1,Wnt7a,Kdr,Alpl,Pik3r5,Swap70,Sox9,Foxq1,Sox13,Klf4,Plpp2,Sox18,Drd2,Qrfpr,Baiap2l1,Spry4,Dll4,Plk5,Ace,Nid2,Mmp14,Erbb3,Vipr2,Dlx5,Vstm4,Nxph4,Ptger3,Gab1,Cdh1,Rprm,Shisa2,Six4,Sncaip,Arx,Esrrb,Spsb4,Nkx2-2,Slc16a9,Ngf,Zfp217,Aif1l,Mca…
2997	GOBP_NEURON_DEVELOPMENT	0.000239981	0.0179017	-0.263834	-1.34975	0	968	Egr2,Arc,Btg2,Nr4a2,Pcdh12,Nrk,Dio3,Tbx6,Ntf3,Ascl1,Nr2e1,Th,Lif,Mypn,Vsx1,Prag1,Tnc,Wnt7a,Rorb,Itga3,Insm1,Klf4,Folr1,Hes5,Drd2,Boc,Micall2,Foxo6,Plk5,Prrx1,Dlx5,Spry3,Gab1,Plxnd1,Cdh1,Sema6a,Arx,Ngf,Ptch1,Csmd3,Sema4c,Rock1,Itga4,Epha6,Efnb1,Cntn6,Ndnf,Uba6,Unc5b,Ankrd27,Vldlr,Micall1,Gli3,Mef2c,Myoc,Mboat1,Cecr2,Usp21,Tenm2,Gdnf,Pou3f2,Cdh23,Caprin2,Map6,Neurod1,Pdlim7,Gprin3,Map3k13,Syt17,Sec…
10178	GOBERT_OLIGODENDROCYTE_DIFFERENTIATION_DN	0.000240154	0.0179017	-0.273871	-1.40073	0	964	Fos,Sox21,Vdr,Hspa1b,Depdc7,Plk3,Gpr17,Hspa1a,Socs3,Pnrc1,Bhlhe40,Has2,Sec14l3,Atf3,Prag1,Tor4a,Calcoco1,Sox13,Pdzrn4,Lrrc75a,Slc13a4,Mpzl1,Fgfrl1,Bmp1,Elf1,Fa2h,Ldlrad3,Jun,Gpr37,Zscan26,Gab1,Nipal3,Lhfpl2,Fam53b,Irgm2,Csf1,Cdc42ep3,Tent5a,Iglon5,Ndnf,Nkd1,Unc5b,Rcor2,Zfyve1,Zfp579,Amotl2,Klhl18,Mxd1,Mboat1,Sned1,Map6,Tmem88b,Gadd45b,Cep95,Adamts4,Zscan29,Pdlim7,Fam13c,Glis2,Katnal2,Cela1,Sema6d…
5270	GOCC_RIBOSOMAL_SUBUNIT	0.000376011	0.0276914	0.417603	1.71457	1	129	Mrps10,Mrps18a,Rps20,Mrpl30,Mrps18c,Rps10,Mcts1,Mrps22,Mrpl54,Rps15,Mrpl53,Mrpl2,Rpl5,Mrpl47,Rplp0,Mrps34,Nsun3,Mrps26,Mrps16,Mrpl28,Mrps30,Rps27l,Mrpl12,Mrpl16,Mrps33,Mrps9,Mrpl19,Fxr2,Mrpl20,Mrpl39,Rpl11,Mrps7,Mrps14,Mrpl4,Rpsa,Isg15,Mrps24,Mrpl14,Mrps31,Mrpl10,Rpl36al,Mrpl37,Mrpl3,Rpl30,Mrpl50,Rpl22,Mrps27,Rpl37,Mrpl21,Dap3,Rpl27a,Mrpl18,Mrpl44,Mrpl58,Rps6,Mrpl35,Rpl7,Mrpl32,Mrpl23,Mrpl48,Rpl1…
519	GOBP_TRANSLATIONAL_TERMINATION	0.00037679	0.0276914	0.459932	1.79384	1	94	Mrps10,Mrps18a,Mrpl30,Mrps18c,Mrps22,Mrpl54,Mrpl53,Mrpl2,Mrpl47,Mrps34,Mrps26,Mrps16,Mrpl28,Mrps30,Mrpl12,Mrpl16,Mrps33,Mrps9,Chchd1,Mrpl19,Eif5a,Gadd45gip1,Apeh,Gfm2,Mrpl20,Mrpl39,Mrps7,Mrps14,Mrpl4,Mrps24,Mrpl14,Gspt1,Mrps31,Aurkaip1,Mrpl10,Mrpl37,Mrpl3,Mrpl50,Upf1,N6amt1,Mrps27,Mrpl21,Dap3,Mrpl18,Mrpl44,Mrpl58,Mrpl35,Mrpl32,Mrpl23,Ptcd3,Trmt112,Mrpl48,Mrps35,Mrpl22,Abce1,Etf1
9911	DURANTE_ADULT_OLFACTORY_NEUROEPITHELIUM_NK_CELLS	0.000384468	0.0280581	0.534185	1.88787	1	55	Cd7,Tbc1d10c,Ucp2,Dusp2,Hcst,Ccnd3,Il2rg,Cd48,Cd160,Rac2,Ctsw,Ccl4,Efhd2,Emp3,Dok2,Lsp1,Gpr65,Hopx,Myom2,Pfn1,Ccl5,Cyba,Clic3,Gzma,Itgb2,Sh3bgrl3,Fcer1g
4977	GOCC_CONNEXIN_COMPLEX	0.000391619	0.0281858	0.755443	1.9395	1	14	Gjd3,Gjc1,Gjb6,Gja4,Gjd4
5628	GOMF_GAP_JUNCTION_CHANNEL_ACTIVITY	0.000391619	0.0281858	0.755443	1.9395	1	14	Gjd3,Gjc1,Gjb6,Gja4,Gjd4
10263	Gemma_GSE50423_Contextual_fear_conditioning_in_the_mouse_hippocampus_treatment_contextual.fear.conditioning_Up	0.000402091	0.0286079	-0.853809	-2.04196	1	10	Fos,Egr2,Arc,Btg2,Dusp1,Sik1,Dusp5
10277	Gemma_GSE31063_Extinction_learning_timepoint_extinction.trial.low.freezing.behavior_Up	0.000410931	0.0286079	-0.627371	-2.01032	1	32	Arc,Ier2,Dusp1,Trib1,Siah2,Gadd45g,Taf5,Rab3d
3534	GOBP_LABYRINTHINE_LAYER_DEVELOPMENT	0.000413138	0.0286079	-0.589423	-1.9702	1	39	Ccn1,Junb,Pcdh12,Zfp36l1,Socs3,Lef1,Casp8
3569	GOBP_POSITIVE_REGULATION_OF_MRNA_CATABOLIC_PROCESS	0.000413138	0.0286079	-0.576791	-2.00165	1	47	Btg2,Zfp36l1,Zfp36l2,Mex3d,Nanos3,Rbm24,Rock1,Zc3h12d,Zfp36,Fto,Tob1
4517	GOBP_POSITIVE_REGULATION_OF_MRNA_METABOLIC_PROCESS	0.00042346	0.0286079	-0.50696	-1.90775	1	72	Btg2,Zfp36l1,Zfp36l2,Mex3d,Rbm3,Nanos3,Rbm24,Celf3,Rock1,Rbmx,Zc3h12d,Zfp36,Fto,Tob1,Leo1
9336	HP_ABNORMAL_OVARIAN_MORPHOLOGY	0.000423549	0.0286079	-0.430465	-1.74589	1	112	Fos,Gnrh1,Dusp6,Sox9,Cbx2,Spry4,Mmp14,Mmp2,Tacr3,Ndnf,Prok2,Prokr2,Bbs1,Lmnb2,Msx1,Bbs9,Lepr,Baz1b,Gtf2ird1,Bbs2,Hsd3b2,Lmna,Hsd3b3,Map3k1,Pax6
3881	GOBP_NEPHRON_DEVELOPMENT	0.000427716	0.0286079	-0.429817	-1.74631	1	114	Egr1,Lif,Itga3,Hnf1b,Sox9,Angpt2,Hes5,Six4,Ptch1,Osr1,Gli3,Mef2c,Gdnf,Wwtr1,Adamts16,Angpt1,Tfap2b,Wnt6,Lgr4,Jag1,Pdgfrb,Sec61a1,Wnt2b,Fmn1,Sox8,Sall1,Enpep,Gpr4,Dll1,Prom1,Vegfa,Tek,Cd34,Sulf1,Nup160,Smo,Foxd1,Foxc1
349	GOBP_HEART_MORPHOGENESIS	0.000429092	0.0286079	-0.370677	-1.63784	1	196	Ccn1,Cldn5,Tbx6,Adamts1,Th,Tbx22,Npy2r,Has2,Npy1r,Sox9,Axin2,Sox18,Folr1,Dll4,Plxnd1,Vangl2,Ccdc39,Ptch1,Adgrg6,Aldh1a2,Mef2c,Twist1,Rarb,Col5a1,Sox4,Tbx1,Foxf1,Smad6,Msx1,Smad3,Jag1,Grhl2,Sos1,Prox1,Ppp1r13l,Dlc1,Pou4f1,Pdcd4,Nrp2,Tbx21,Dll1,Vegfa,Sufu,C2cd3,Tek,Col11a1,Slit2,Smo,Myh6,Foxc1,Mtor,S1pr1,Crkl,Eng,Bbs7,Sirt6,Robo2
117	GOBP_MORPHOGENESIS_OF_A_BRANCHING_STRUCTURE	0.000430849	0.0286079	-0.391609	-1.67352	1	157	Ermn,Socs3,Edn1,Tnc,Kdr,Celsr1,Sox9,Sox10,Drd2,Dll4,Mmp14,Pml,Plxnd1,Ednra,Six4,Ptch1,Csf1,Lef1,Gli3,Gdnf,Adamts16,Map3k13,Wnt6,Lgr4,Nfatc4,Ntn4,Foxf1,Ddr1,Dlx2,Timeless,Wnt2b,Grhl2,Prox1,Hgf,Stk4,Sfrp1,Sox8,Sall1,Col4a1,Nrarp,Abl1,Vegfa,Met,Lrp6,Fzd5,Slit2,Sulf1,Smo,Foxd1,Epha7,Lrrk2,Eng,Gli2,Sirt6
4078	GOBP_SENSORY_ORGAN_MORPHOGENESIS	0.000432994	0.0286079	-0.376277	-1.65602	1	193	Dio3,Rpe65,Col8a2,Th,Edn1,Pou3f4,Vsx1,Igfn1,Cyp26b1,Rorb,Sox9,Prrx1,Dlx5,Rarg,Six4,Osr1,Nkd1,Tbx18,Gli3,Frzb,Twist1,Rarb,Tfap2b,Wdr19,Otx1,Lrig1,Col5a1,Tbx1,Fbn2,Msx1,Jag1,Topors,Efemp1,Wnt2b,Gdf11,Prox1,Sox8,Shroom2,Pax6,Slc44a4,Wnt9a,Cabp4,Dll1,Prom1,Vegfa,Ift122,Lrp6,Fzd5,Ror2,Col11a1,Lhfpl5,Ephb2,Gli2,Naglu,Mapk3,Olfm3,Nectin3,Mfap2,Bak1,Obsl1,Ush1g,Rpgrip1,Aldh1a3
3516	GOBP_EPITHELIAL_TUBE_MORPHOGENESIS	0.00043802	0.0286079	-0.349831	-1.60239	1	261	Tbx6,Edn1,Tbx22,Tnc,Kdr,Celsr1,Sox9,Sox18,Folr1,Hes5,Dll4,Mmp14,Pml,Rarg,Plxnd1,Ednra,Six4,Vangl2,Ccdc39,Ptch1,Sema4c,Csf1,Osr1,Lef1,Gli3,Mef2c,Cecr2,Gdnf,Adamts16,Twist1,Wnt6,Lgr4,Nfatc4,Sox4,Prickle1,Foxf1,Ddr1,Smad3,Vasp,Luzp1,Timeless,Kif20b,Cxcl10,Wnt2b,Grhl2,Prox1,Stk4,Dlc1,Sfrp1,Fmn1,Sox8,Sall1,Col4a1,Nrarp,Abl1,Cxcr4,Casp3,Pik3cd,Tbx21,Med12,Dll1,Vegfa,Ift122,Met,Sostdc1,Sufu,Lrp6,C2cd3,D…
8909	HP_ABNORMALITY_OF_CRANIAL_SUTURES	0.0004385	0.0286079	-0.349932	-1.60129	1	259	Vdr,Cdc6,Abcc8,Colec10,Col1a1,Slc39a8,Cyp26b1,Alpl,Lmx1b,Bmp1,Ace,Mmp14,Ptch1,Mmp2,Dlk1,Tent5a,Efnb1,Sc5d,Adamtsl1,Gli3,Gabrd,Cyp27b1,Slc12a6,Igf2,Dpf2,Twist1,Wdr19,Tbx1,Sp7,Rab23,Smad6,Frem1,Amer1,Smad3,Erf,Nfix,P3h1,Pdgfrb,Fam111a,Ift140,Lmna,Zfp462,Chd4,Lig4,Hpgd,Ep300,Aspa,Med12,Aldh18a1,B3glct,Sh3pxd2b,Ift122,Flnb,Dse,Ror2,Atp7a,Col11a1,Smo,Polr3a,Scn9a,Cep120,Tcirg1,Fam20c
76	GOBP_OSSIFICATION	0.000441989	0.0286079	-0.315575	-1.48703	1	336	Egr2,Ccn1,Junb,Lox,Sox2,Nab2,Col1a1,Klf10,Gli1,Tnc,Alpl,Rorb,Sox9,Kl,Axin2,Bmp1,Mmp14,Dlx5,Zbtb40,Ptch1,Mmp2,Csgalnact1,Rbmx,Csf1,Osr1,Aspn,Lef1,Gli3,Cyp27b1,Chsy1,Mef2c,Myoc,Wwtr1,Pdlim7,Igf2,Igfbp5,Twist1,Col6a1,Lgr4,Cbfb,Spp1,Bcor,Sp7,Smad6,Fbn2,Smad3,Jag1,Tmem64,Dnajc13,Adrb2,Wnt10b,Tob1,Alyref,Id3,Adar,Hgf,Creb3l1,Sfrp1,Gpld1,Sox8,Chrdl1
3422	GOBP_CANONICAL_WNT_SIGNALING_PATHWAY	0.000442184	0.0286079	-0.337621	-1.56993	1	301	Egr1,Nr4a2,Shisa3,Sox2,Col1a1,Hhex,Gli1,Tmem131l,Wnt7a,Sox9,Sox13,Siah2,Sox10,Axin2,Klf4,Arntl,Folr1,Dlx5,Rarg,Bcl9l,Dkk2,Fam53b,Sox7,Nkd1,Lef1,Tbx18,Gli3,Zbed3,Wwtr1,Caprin2,Frzb,Prdm15,Wnt6,Lgr4,Dact1,Sox4,Prickle1,Bcl9,Amer1,Lgr6,Smad3,Tmem64,Wnt10b,Csnk1d,Wnt2b,Dixdc1,Stk4,Sfrp1,Lrrk1,Nrarp,Smurf2,Amer2,Scyl2,Med12,Tmem170b,Wnt9a,Sostdc1,Nkd2,Lrp6,Sfrp4,Fzd5,Scel,Dvl3,Lgr5,Ror2,Csnk1e,Ankrd6
8958	HP_CONGENITAL_MALFORMATION_OF_THE_GREAT_ARTERIES	0.000443557	0.0286079	-0.322355	-1.51508	1	330	Lox,Mycn,Sox2,Rsph1,Lmx1b,Slx4,Dll4,Mmp14,Arx,Spag1,Ccdc39,Ptch1,Mmp2,Csgalnact1,Tgif1,Rit1,Zmynd10,Gli3,Gabrd,Dnah1,Igf2,Rsph4a,Tfap2b,Dact1,Fancb,Zic2,Bcor,Tbx1,Fkbp14,Foxf1,Rab23,Tcof1,Fbn2,Amer1,Smad3,Jag1,Nfix,Stk36,Chrm3,Pacs1,Fto,Baz1b,Gtf2ird1,Tmtc3,Lmna,Zfp462,Ece1,Nr2f2,Chd4,Sall1,Alg12,Hpgd,Ep300,Stag2,Cxcr4,Fktn,Anks6,B3glct,Dnaaf5,Nadsyn1,Dll1,Cog6,Eogt,Sufu,Bptf,C2cd3,Prkg1,Dvl3,Ror…
2581	GOBP_CILIUM_ORGANIZATION	0.000446628	0.0286079	-0.316724	-1.49494	1	345	Fhdc1,Ablim3,Ttll1,Rsph1,Rilpl2,Cfap44,Mak,Vangl2,Spag1,Ccdc39,Sfi1,Mapk15,Tchp,Zmynd10,Wwtr1,Adamts16,Dnah1,Rsph4a,Cep350,Bbs1,Wdr19,Iqub,Cdk5rap2,Sclt1,Cep164,Septin7,Cc2d2a,Rab23,Cfap206,Nek1,Bbs9,Stk36,Cdc14a,Cfap157,Iqcg,Ift74,Csnk1d,Jhy,Haus5,Dzip1,Bbs2,Rilp,Ift140,Tmem107,Kif24,Cep162,Cfap65,Snap29,Ccp110,Plk1,Tbc1d30,Meig1,Gmnc,Dnaaf5,Dync2i1,Atat1,Tmem67,Unc119b,Haus4,Clasp1,Tbc1d7,Armc2…
7811	HP_ABNORMAL_CIRCULATING_HORMONE_LEVEL	0.000446728	0.0286079	-0.318863	-1.50988	1	354	Fos,Vdr,Gnrh1,Dusp6,Rpe65,Nab2,Abcc8,Tshr,Rho,Pou3f4,Impg2,Nr3c1,Sox9,Sox10,Kl,Cbx2,Sycp3,Mkrn3,Spry4,Mak,Cftr,Ptch1,Tgif1,Tacr3,Ndnf,Gli3,Cyp27b1,Tert,Abca4,Cdh23,Neurod1,Prok2,Slc16a1,Igf2,Prokr2,Rnpc3,Zic2,Reep6,Stat6,Tbx1,Mrap,Lepr,Il17rd,Topors,Agbl5,Fam111a,Zmynd15,Kmt2a,Dnajc21,Bbs2,Hsd3b2,Ift140,Lmna,Nr2f2,Hsd3b3,Map3k1,Rp2,Hpgd,Stag2,Sin3a,Tmem67,Dll1,Prom1,Aaas,Wdr4,Sufu,Ghr,Zfp513,Tex1…
7848	HP_EXTERNAL_GENITAL_HYPOPLASIA	0.000446828	0.0286079	-0.30214	-1.46053	1	435	Gnrh1,Dusp6,Rpe65,Cdc6,Sox2,Frem2,Colec10,Rho,Pomt1,Impg2,Wnt7a,Sox9,Sox10,Lmx1b,Sycp3,Mkrn3,Spry4,Prrx1,Mak,Arx,Cftr,Ptch1,Dlk1,Tgif1,Sc5d,Tacr3,Ndnf,Hdac8,Gli3,Gabrd,Abca4,Gpr161,Prok2,Igf2,Prokr2,Bbs1,Dact1,Zic2,Reep6,Rab23,Nek1,Tcof1,Bbs9,Lepr,Il17rd,Topors,Chrm3,Rnaseh2c,Agbl5,Fam111a,Zmynd15,Baz1b,Kmt2a,Gtf2ird1,Bbs2,Adar,Hsd3b2,Ift140,Kdm5c,Lmna,Fxr1,Ece1,Chd4,Sall1,Col4a1,Hsd3b3,Map3k1,Li…
7143	HP_ABNORMALITY_OF_THE_VOICE	0.00045045	0.028664	-0.314613	-1.49451	1	370	Adh1,Nr4a2,Gnrh1,Mycn,Dusp6,Tshr,Mypn,Pomt1,Alpl,Sox10,Mkrn3,Spry4,Slc18a2,Plxnd1,Cdh1,Sncaip,Serping1,Arhgap29,Dlk1,Bcorl1,Tacr3,Ndnf,Hdac8,Serpinh1,Prok2,Prokr2,Kmt2e,Il1rapl1,Cryab,Bag3,Vps13a,Selenon,Tbx1,Amer1,Msx1,Syt2,Il17rd,Dnajb2,Dnajc13,Rnaseh2c,Fam111a,Baz1b,Kmt2a,Asah1,Gne,Flii,Gtf2ird1,Adar,Trps1,Dlec1,Lmna,Nefh,Lamc2,Mfn2,Stag2,Fktn,Aspa,Ciz1,Sin3a,Med12,Aldh18a1,Prph,Ntng1,Kcnk9,Gd…
1870	GOBP_CELLULAR_RESPONSE_TO_HORMONE_STIMULUS	0.000455996	0.0288411	-0.290108	-1.41908	1	505	Fos,Dusp1,Nr4a1,Nr4a2,Npas4,Zfp36l1,Myod1,Rpe65,Cdc6,Pdk4,Nr2e1,Socs3,Zfp366,Edn1,Tshr,Zfp36l2,Tnc,Nr3c1,Calcoco1,Sox10,Kl,Rxfp2,Arntl,Car2,Per1,Baiap2l1,Rarg,Gab1,Esrrb,Cry1,Nr4a3,Rock1,Crhr1,Sstr2,Lef1,Lmo2,Prcp,Mef2c,Fosb,Igf2,Glp2r,Dennd4c,Ppat,Rarb,Sirt1,Lgr4,Cbfb,Ptpn2,Adcy7,Stat6,Ncoa3,Zfp36,Csk,Cry2,Sfr1,C2cd5,Lepr,Wnt10b,Ptgfr,Irs1,Sos1,Bbs2,Atp6v1c2,Ap3s1,Cdc5l,Xbp1,Lpin1,Sfrp1,Gpld1,In…
6186	GOMF_TRANSITION_METAL_ION_BINDING	0.000469043	0.0293799	-0.272024	-1.37574	1	785	Egr1,Adh1,Nr4a1,Nr4a2,Zglp1,Vdr,Agbl1,Lox,Zmym1,Adamts1,Fbxo40,Trim59,S100a5,Nr2e1,Th,Trim62,Zfp184,L3mbtl1,Cyp26b1,Cpz,Tnfsf10,Rorb,Nr3c1,Rtl4,Nanos3,Siah2,Klf4,Car2,Bmp1,Ace,Fa2h,Mmp14,Zswim3,Pml,Rarg,Aoc3,Tnfaip3,Nudt12,Esrrb,Tcea3,Adam8,Mmp2,Nr4a3,Traf4,Sc5d,Zfyve1,Cyp27b1,Trim36,Exd2,Marchf4,Hltf,Zmat4,Dtx4,Mme,Cygb,Lap3,Rarb,Jmjd6,Zdbf2,Marchf11,Prickle1,Pappa2,Prkcg,Uhrf1,Rassf1,Drp2,Smad3…
9310	HP_ABNORMAL_JAW_MORPHOLOGY	0.000470146	0.0293799	-0.265612	-1.34677	1	819	Fos,Myod1,Lox,Mycn,Cdc6,Col3a1,Edn1,Col1a1,Mypn,Wnt7a,Hnf1b,Sox9,Axin2,Car2,Sox18,Fgfrl1,Slx4,Galns,Lrrc32,Prrx1,Erbb3,Plxnd1,Cdh1,Ednra,Arx,Arhgap29,Ptch1,Mmp2,Dlk1,Adgrg6,Csgalnact1,Bcorl1,Tent5a,Sc5d,Adamtsl1,Rit1,Hdac8,Bgn,Gli3,Chsy1,Serpinh1,Tert,Mogs,Slc12a6,Rhobtb2,Igf2,Twist1,Rarb,Col6a1,Kmt2e,Il1rapl1,Fancb,Vps13a,Col5a1,Rdh11,Selenon,Flcn,Cc2d2a,Tbx1,Foxf1,Sp7,Rab23,Nek1,Tcof1,Fbn2,Adam…
10363	Gemma_GSE5429_Hippocampal_gene_expression_profiling_across_8_inbred_strains:_towards_understanding_the_molecular_basis_of_behaviour_strain_A.J_Up	0.000522284	0.0324438	0.27042	1.3482	2	801	Fkbp5,Il12rb1,Pglyrp1,Slfn2,Ramp2,Maff,Sdc4,Dbp,Ddit4,Cirbp,Anxa11,Cebpd,Pex2,Gstm6,Fhl2,S100a6,Lsm8,Usp2,Pts,Lama1,Scg2,Gja4,Rag1,Tpm4,Mas1,Rap2b,Fxyd3,Fstl3,Sephs2,Znhit2,Bdnf,Srxn1,Rpa3,Fam171a1,Dctpp1,Hp,Prrg2,Nudt21,Nsmce3,Grpel1,H3f3b,Rps10,Klk8,Rtkn,Arpc3,Tfrc,Sspn,Hebp1,Kcna7,U2af1l4,Lsm7,Slc5a11,Gfap,Psma7,Tsnax,Gng10,Npr3,Romo1,Rnf149,Tgfb1,Gnl1,Rnh1,Prdx1,Pih1d1,Per3,Pcsk5,Cstb,Tmed9,T…
6024	GOMF_RECEPTOR_REGULATOR_ACTIVITY	0.000545554	0.0336888	0.321927	1.48412	2	317	Ghrl,Ccl3,Cort,Fst,Timp1,Lta,Adcyap1,Fgf23,Crh,Il17b,Oxt,Cartpt,Thbs4,Vip,Nppc,Vgf,Inhba,Sema3g,Erfe,Grem1,Tnf,Nbl1,Agrp,Fgf3,Ccl28,Cmtm3,Il11,Apoa1,Scg2,Wnt9b,Sema4b,Endou,Nmb,Ccl12,Ly6g6d,Adm,Bdnf,Btc,Il1b,Egf,Nenf,Pomc,Pthlh,Pnoc,Pgf,Gdf9,Rln1,Il23a,Lefty1,Pdgfb,Il36rn,Tgfb1,Nppa,Amh,Cer1,Bmp2,Grp,Ctf1,Tg,Wnt11,Ccl4,Penk,Trh,Il15,Ebi3,Prok1,Flrt2,Angpt4,Clec11a,Il12a,Bmp8a,Hcrt,Cck,Il4,Il18,Tn…
9770	DropViz_HC_Endothelial_Flt1_cluster-markers.csv	0.000556896	0.0341869	0.3507	1.55273	2	224	Xdh,Pglyrp1,Fas,Cdkn1a,Paqr5,Ramp2,Nfkbia,Slc2a1,Tinagl1,Galnt15,Ucp2,Net1,Wfdc1,Nostrin,Gimap6,Slc7a5,Gata2,Layn,Sema3g,St6galnac2,Lims2,Tbc1d4,Clic5,Atp10a,Ahnak,Gimap1,Abcg2,Anxa2,Id1,Kank3,Tpm4,Tmem204,Sgms1,Podxl,Ifi35,Adgrl4,Srgn,Fcgrt,Anxa3,Clic4,Msn,Igfbp7,Slfn5,Robo4,Itpripl2,Rasip1,Fn1,Acvrl1
4951	GOCC_RIBOSOME	0.000560643	0.0342156	0.392962	1.66585	2	159	Mrps10,Mrps18a,Rps20,Mrpl30,Mrps18c,Rps10,Mcts1,Mrps22,Mrpl54,Rps15,Mrpl53,Mrpl2,Rpl5,Mrpl47,Rplp0,Mrps34,Nsun3,Mrps26,Mrps16,Mrpl28,Mrps30,Rps27l,Nufip1,Mrpl12,Mrpl16,Mrps33,Mrps9,Chchd1,Mrpl19,Fxr2,Gadd45gip1,Rps6kl1,Mrpl20,Mrpl39,Rpl11,Gcn1,Mrps7,Btf3,Mrps14,Mtg2,Mrpl4,Rpsa,Isg15,Mrps24,Mrpl14,Mrps31,Aurkaip1,Mrpl10,Rpl36al,Ppargc1a,Mrpl37,Mrpl3,Rpl30,Mrpl50,Rpl22,Mrps27,Serp1,Rpl37,Mrpl21,Dap…
266	GOBP_ACUTE_INFLAMMATORY_RESPONSE	0.000568613	0.0345002	0.471735	1.77712	2	77	Cd163,Tac1,Adcyap1,C2cd4b,Tnf,Serpina3n,Ext1,Il1b,Hp,Pik3cg,B4galt1,Selenos,Fn1,Nlrp3,Klkb1,Cebpb,Fut7,Serpinc1,Serpinf2,F3,Il20rb,Il4,Ptgs2,Npff,Ogg1,Itih4,C3,Hfe
5859	GOMF_OXIDOREDUCTASE_ACTIVITY_ACTING_ON_THE_CH_NH2_GROUP_OF_DONORS_OXYGEN_AS_ACCEPTOR	0.000611746	0.0359122	-0.786853	-2.01442	2	13	Lox,Dao,Rnls,Aoc3,Loxl4,Vcam1,Loxl2
4454	GOBP_APOPTOTIC_PROCESS_INVOLVED_IN_DEVELOPMENT	0.000618557	0.0359122	-0.624612	-1.97093	2	30	Ccn1,Xkr7,Ppp2r1b,Lef1,Cryab,Xkr5,Xkr8,Fzd5,Slit2,Foxc1,Xkr4,Robo2,Bak1,Notch1
10275	Gemma_GSE31063_Extinction_learning_timepoint_first.extinction.trial_Up	0.000619707	0.0359122	-0.628082	-1.96495	2	29	Arc,Ier2,Dusp1,Trib1,Siah2,Gadd45g,Taf5
10058	Park_Hippocampus_Mouse_paleturquoise	0.000621375	0.0359122	-0.546866	-1.92217	2	50	Fgfbp1,Slc47a1,Mfap3,Ogn,Slc6a13,Mrgprf,Angpt2,Hspb1,Serping1,Arhgap29,Aldh1a2,Fmod,Bgn,Cd248,Fxyd5
6325	GOMF_LIGAND_ACTIVATED_TRANSCRIPTION_FACTOR_ACTIVITY	0.000623053	0.0359122	-0.577305	-1.97761	2	44	Nr4a1,Nr4a2,Vdr,Nr2e1,Rorb,Nr3c1,Rarg,Esrrb,Nr4a3,Rarb,Nr6a1,Esrrg,Nr2f2
10436	GeneWeaver_Andrus_2012_GS380536_Differential Expression of Genes Between NS and CRS Rats in the Hippocampus_Top25_byPval	0.00062448	0.0359122	-0.702626	-1.97921	2	19	Lox,Cd93,Adrb1,Plat,Boc,Mmp14,Slc16a1,Igf2
10370	Gemma_GSE23182_Systemic_inflammation_modulates_Fc_receptor_expression_on_microglia_in_chronic_neurodegeneration_Treatment_lipopolysaccharide_Down	0.000625782	0.0359122	-0.53737	-1.95301	2	60	Gkn3,Sytl2,Wnt7a,Slc38a5,Mcam,Opalin,Sall2,Insc,Plxdc2,Cxcl12,Golim4,Itm2a,Agbl5,Hdac9,Ccp110,Aspa,Prom1,Tek,Gpr34,Sox6,Gal3st4,Bfsp2,Serpinb1a,Dhcr7,Phldb1,Atp10b,Slc22a23,Fgfr2
8578	HP_DUPLICATION_INVOLVING_BONES_OF_THE_FEET	0.000635728	0.0359122	-0.448529	-1.77892	2	98	Gli1,Fgfrl1,Sc5d,Gli3,Gabrd,Tfap2b,Bbs1,Wdr19,Cc2d2a,Tbx1,Rab23,Nek1,Bbs2,Ift140,Tmem107,Dync2i1,Tmem67,Lmbr1,C2cd3,Ror2,Ttc21b,Ccdc28b,Smo,Cep120,Tctn1,Tctn2,Rpgrip1,Cep55,Cspp1,Dhcr7,Rreb1,Mks1,Ift80,Rpgrip1l,Prkacb,Inpp5e,Fgfr2,Pde6d
826	GOBP_LEARNING	0.000636672	0.0359122	-0.42161	-1.72645	2	118	Fos,Arc,Btg2,Npas4,Cldn5,Th,Ntsr1,Drd2,Jun,Uba6,Pak5,Hrh1
3597	GOBP_RENAL_TUBULE_DEVELOPMENT	0.000636807	0.0359122	-0.486814	-1.83372	2	73	Lif,Hnf1b,Sox9,Hes5,Six4,Ptch1,Osr1,Gli3,Mef2c,Gdnf,Wwtr1,Adamts16,Tfap2b,Wnt6,Lgr4,Jag1,Wnt2b,Fmn1,Sox8,Sall1,Col4a1,Dll1,Prom1,Vegfa,Lgr5,Smo,Foxd1
2479	GOBP_NEGATIVE_REGULATION_OF_NEURON_APOPTOTIC_PROCESS	0.000638298	0.0359122	-0.424852	-1.73375	2	116	Btg2,Nr4a2,Ntf3,Foxq1,Erbb3,Six4,Ngf,Tox3,Adam8,Ndnf,Unc5b,Mef2c,Tert,Gdnf,Angpt1,Tfap2b,Dlx1,Nfatc4,Prkcg,Msh2,Nrbp2,Cpeb4,Lig4,Pou4f1
2979	GOBP_EYE_MORPHOGENESIS	0.000638706	0.0359122	-0.408022	-1.67791	2	121	Dio3,Rpe65,Col8a2,Th,Vsx1,Igfn1,Rorb,Sox9,Rarg,Nkd1,Gli3,Twist1,Rarb,Tfap2b,Col5a1,Fbn2,Jag1,Topors,Efemp1,Wnt2b,Gdf11,Prox1,Sox8,Shroom2,Pax6,Wnt9a,Cabp4,Dll1,Prom1,Vegfa,Ift122,Lrp6,Fzd5,Ephb2,Naglu,Olfm3,Nectin3,Mfap2,Bak1,Obsl1,Rpgrip1,Aldh1a3,Rs1,Bbs4,Calb1,Ptprm,Rpgrip1l,Hif1a,Col5a2,Tspan12,Frs2,Six3,Nipbl,Yy1
9510	HP_EARLY_ONSET_OF_SEXUAL_MATURATION	0.000639386	0.0359122	-0.421068	-1.75427	2	131	Fos,Nr3c1,Fgfrl1,Mkrn3,Mmp14,Arx,Ptch1,Mmp2,Dlk1,Bcorl1,Tgif1,Gli3,Kmt2c,Kmt2e,Zic2,Rab23,Mrap,Nfix,Idh1,Baz1b,Flii,Gtf2ird1,Hsd3b2,Lmna,Hsd3b3,Ep300,Dll1,Ntng1,Bptf,Gas1,Gtf2i,Gli2,Iqsec2,Sox6,Pigt,Cav1,Kiss1r,Msl3,Dhcr7,Deaf1
4151	GOBP_MAINTENANCE_OF_CELL_NUMBER	0.000640342	0.0359122	-0.418832	-1.73026	2	124	Sox2,Nr2e1,Lif,Zfp36l2,Tal1,Klf10,Wnt7a,Sox9,Klf4,Hes5,Prrx1,Bcl9l,Esrrb,Taf6l,Sox4,Bcl9,Ncoa3,Jag1,Setd6,Leo1,Prox1,Sfrp1,Rif1,Sall1,Tet1,Lig4,Med12,Dll1,Hook3,Zfp358,Nanog,Smo,Loxl2,Mettl3
3017	GOBP_APPENDAGE_DEVELOPMENT	0.000643501	0.0359122	-0.412495	-1.72099	2	134	Frem2,Cyp26b1,Wnt7a,Kdf1,Sox9,Prrx1,Dlx5,Rarg,Ptch1,Aldh1a2,Osr1,Lef1,Gli3,Twist1,Rarb,Tfap2b,Sp9,Wdr19,Pbx2,Sp8,Sox4,Itga6,Med31,Fbn2,Msx1,Zfp219,Grhl2,Fmn1,Ift140,Tmem107,Ece1,Nr2f2,Sall1,Fras1,Ift122,Lrp6,Kat2b,Zfp358,C2cd3,Ror2,Rspo4,Gli2,Bbs7,Alx3,Bak1,Tbx4,Notch1
9828	MANNO_MIDBRAIN_NEUROTYPES_HPROGFPM	0.000656024	0.0364163	-0.334385	-1.5425	2	279	Ccn1,Sox21,Zfp36l1,Sox2,Ptx3,Trim59,Frem2,Ccnb2,Rbm24,Lmx1b,Tdp1,Cenpn,Parpbp,Arx,Smc2,Tox3,Mmp2,Rbmx,Cntn6,Rcor2,Arhgef26,Igdcc4,Cdca8,Hmmr,Zmat4,Twist1,Kif23,Crnkl1,Fancb,Jam2,Mbd4,Tpx2,Ddc,Ptgr1,Uhrf1,Atad2,Frem1,Erf,Cdc25b,Tmem123,Pttg1,Nxph2,Csrp2,Irs1,Dsg2,Ak4,Rrm2,Mnd1,Chrdl1,Syt4,Rtkn2,Sall1,Rfc4,Efs,Inppl1,Plk1,Nusap1,Ajuba,Aurkb
8936	HP_FUNCTIONAL_ABNORMALITY_OF_THE_MIDDLE_EAR	0.000662544	0.0364501	-0.32691	-1.51825	2	298	Mycn,Rpe65,Frem2,Edn1,Tbx22,Rho,Pou3f4,Impg2,Rsph1,Fgfrl1,Prrx1,Mak,Cdh1,Ednra,Spag1,Ccdc39,Arhgap29,Bcorl1,Sc5d,Hdac8,Zmynd10,Gabrd,Abca4,Dnah1,Rsph4a,Twist1,Kmt2e,Reep6,Tbx1,Fkbp14,Rab23,Nek1,Tcof1,Amer1,Msx1,Erf,Otof,Nfix,Stk36,Topors,Agbl5,Kmt2a,Flii,Bbs2,Creb3l1,Trps1,Ift140,Lmna,Slc35c1,Rp2,Ep300,B3glct,Dnaaf5,Fras1,Tmem67,Prom1,Ntng1,Zfp513,Bptf,Flnb,Tmem127,Zfp469,Ccno,Stac3,Ttc8,Gas8,Fam…
1510	GOBP_MYELOID_CELL_DIFFERENTIATION	0.000665779	0.0364501	-0.328126	-1.53126	2	310	Fos,Junb,Hspa1b,Zfp36l1,Lox,Hspa1a,Lif,Alas2,Tal1,Trib1,Klf10,Tlr3,L3mbtl1,Car2,Tmod3,Siglec15,Jun,Pml,Rarg,Nr4a3,Csf1,Arid4a,Lef1,Mef2c,Kmt2c,Il12b,Sirt1,Casp8,Jmjd6,Gpr183,Kmt2e,Cbfb,Ptpn2,Thbs1,Zfp36,Csf3r,Cnot4,Jag1,Tmem64,Kmt2a,Efna2,Leo1,Adar,Sfrp1,Cd109,Lrrk1,Pou4f1,Ep300,Casp3,Pik3cd,Sin3a,Ets1,Ccn4,Sh3pxd2a,Dll1,Gabpa,Vegfa,Sbno2,Rab7b,Rbbp5,Creb1,Kat2b,Kmt2b,Ror2,Ceacam1,Casp9,Ankrd54,N…
1514	GOBP_REGULATION_OF_WNT_SIGNALING_PATHWAY	0.000667111	0.0364501	-0.323921	-1.51955	2	326	Egr1,Shisa3,Sox2,Col1a1,Hhex,Gli1,Tmem131l,Itga3,Sox9,Sox13,Siah2,Sox10,Axin2,Arntl,Folr1,Dlx5,Dkk2,Tnfaip3,Shisa2,Fam53b,Sox7,Nkd1,Lef1,Tbx18,Gli3,Zbed3,Tert,Wwtr1,Caprin2,Frzb,Prdm15,Lgr4,Dact1,Cbfb,Nfatc4,Sox4,Prickle1,Mdfi,Amer1,Lgr6,Smad3,Tmem64,Wnt10b,Csnk1d,Dixdc1,Atp6v1c2,Vgll4,Stk4,Sfrp1,Lrrk1,Sall1,Apcdd1,Nrarp,Abl1,Cxxc4,Smurf2,Amer2,Scyl2,Tmem170b,Ccn4,Sostdc1,Nkd2,Lrp6,Sfrp4,Mdfic,Sc…
3456	GOBP_REGULATION_OF_CELL_DEVELOPMENT	0.000672948	0.0365775	-0.295883	-1.42474	2	421	Egr2,Myod1,Dio3,Cldn5,Tbx6,Ascl1,Nr2e1,Bhlhe40,Lif,Has2,Trib1,Wnt7a,Sox10,Axin2,Arntl,Hes5,Drd2,Spry4,Dll4,Siglec15,Plxnd1,Sema6a,Nkx2-2,Ngf,Sema4c,Rock1,Nkx6-2,Ankrd27,Gli3,Myoc,Caprin2,Map6,Mme,Map3k13,Frzb,Sema6d,Il1rapl1,Cxcl12,Sema4g,Spp1,Dlx1,Nfatc4,Numb,Ldlr,Dlx2,Tmem98,Spen,Mcf2,L1cam,Ist1,Sox8,Sirt2,Hdac9,Lig4,Abl1,Pou4f1,Prune1,Ctnna1,Pax6,Cxcr4,Vegfc,Aspa,Sema4f,F11r,Dll1,Vegfa,Hook3,R…
996	GOBP_EMBRYO_DEVELOPMENT_ENDING_IN_BIRTH_OR_EGG_HATCHING	0.000677048	0.0366097	-0.293314	-1.42838	2	478	Ccn1,Junb,Pcdh12,Zfp36l1,Tbx6,Socs3,Edn1,Col1a1,Lif,Ccnb2,Celsr1,Ttll1,Sox9,Sox10,Axin2,Klf4,Lmx1b,Sox18,Folr1,Hes5,Prrx1,Mmp14,Rarg,Ednra,Six4,Vangl2,Ptch1,Sema4c,Aldh1a2,Osr1,Nkd1,Lef1,Tbx18,Gli3,Cecr2,Gpr161,Igf2,Sall2,Angpt1,Twist1,Ybx3,Casp8,Wdr19,Dact1,Dlx1,Sox4,Bcor,Prickle1,Flcn,Tbx1,Foxf1,Tent5c,Mdfi,Tcof1,Msx1,Dlx2,Smad3,Dmrt2,Vasp,Myo18b,Luzp1,Kif20b,Msh2,Grhl2,E2f8,Prox1,Stk4,Dlc1,Sfr…
263	GOBP_IMMUNE_SYSTEM_DEVELOPMENT	0.000707881	0.0380796	-0.271303	-1.36666	2	750	Fos,Junb,Egr1,Hspa1b,Zfp36l1,Lox,Tiparp,Hspa1a,Hlx,Lif,Alas2,Zfp36l2,Hhex,Tal1,Trib1,Klf10,Tlr3,L3mbtl1,Cyp26b1,Tmem131l,Ccnb2,Kdr,Swap70,Sox13,Pnp,Klf4,Car2,Hes5,Tmod3,Dll4,Siglec15,Ace,Jun,Mmp14,Pml,Rarg,Tnfaip3,Six4,Ccdc134,Adam8,Nr4a3,Itga4,Csf1,Ms4a1,Arid4a,Lef1,Lmo2,Gli3,Mef2c,Kmt2c,Cd248,St3gal1,Il12b,Angpt1,Dpf2,Acp6,Sirt1,Cd274,Casp8,Jmjd6,Gpr183,Prdm1,Kmt2e,Nfkbid,Irf2bp2,Ido1,Cbfb,Ripk…
3323	GOBP_REGULATION_OF_CELL_CYCLE	0.000718735	0.0384652	-0.256345	-1.31263	2	981	Btg2,Dusp1,Junb,Nr4a1,Hspa1b,Zfp36l1,Cdc6,Ascl1,Sox2,Adamts1,Plk3,Gadd45a,Nr2e1,Ern2,Hspa1a,Edn1,Lif,Zfp36l2,Hhex,Epgn,Tal1,L3mbtl1,Gli1,Ccnb2,Nanos3,Sox9,Axin2,Insm1,Klf4,Arntl,Plpp2,Kif20a,Tmod3,Drd2,Chek2,Brinp3,Plk5,Jun,Pml,Sertad1,Rprm,Tnfaip3,Cry1,Gadd45g,Ptch1,Sfi1,Afap1l2,Mapk15,E2f2,Bard1,Hdac8,E2f6,Klhl18,Trim36,Tert,Hmmr,Skp2,Neurod1,Gadd45b,Mdc1,Igf2,Il12b,Smoc2,Kif23,Klhl21,Sirt1,Xrc…
10344	Gemma_GSE73798_Molecular_profile_of_ketamine_in_comparison_to_memantine_and_phencyclidyne_and_other_psychotropic_drugs_[mouse_hippocampus]_timepoint_8.hours_Up	0.000757719	0.0403447	0.487742	1.81475	3	72	Plin4,Hif3a,Plekhf1,Xdh,Sgk1,Cdkn1a,Sult1a1,Nfkbia,Ppp1r3g,Inmt,Dbp,Mertk,Txnip,Ddit4,Slc7a5,Cirbp,Ciart,Rab34,Atp10a,Usp2,Mapk4,Ifitm1,Crem,Cables1
10325	Gemma_GSE81672_Ketamine_and_Imipramine_Reverse_Transcriptional_Signatures_of_Susceptibility_and_Induce_Resilience-Specific_Gene_Expression_Profiles_HC_treatment_ketamine_Down	0.000774593	0.0410338	0.698486	1.89502	3	17	Fkbp5,Prr5,Zbtb16,Kcng2,B3galt5
5858	GOMF_OXIDOREDUCTASE_ACTIVITY_ACTING_ON_THE_CH_NH2_GROUP_OF_DONORS	0.000825593	0.0426841	-0.724471	-1.95757	3	16	Lox,Dao,Rnls,Aoc3,Loxl4,Vcam1,Loxl2
7937	HP_INSIDIOUS_ONSET	0.000825593	0.0426841	-0.732154	-1.97833	3	16	Adh1,Nr4a2,Sncaip
990	GOBP_CATECHOL_CONTAINING_COMPOUND_BIOSYNTHETIC_PROCESS	0.000826788	0.0426841	-0.727064	-1.99522	3	17	Nr4a2,Dao,Th,Insm1,Gpr37,Ddc
1694	GOBP_REGULATION_OF_MYELINATION	0.000827643	0.0426841	-0.58	-1.94486	3	40	Egr2,Sox10,Hes5,Rarg,Nkx6-2,Rarb,Jam2,Tmem98,Hgf,Sirt2
792	GOBP_NEUROBLAST_PROLIFERATION	0.0008285	0.0426841	-0.539728	-1.89708	3	50	Ascl1,Sox10,Drd2,Lef1,Gli3,Numb,Eml1,Ctnna1,Vegfc,Vegfa,Smo,Lrrk2,Plxnb2,Artn,Notch1,Fgfr2,Racgap1,Arhgef2,Hif1a,Zfp335,Daglb,Frs2,Cx3cr1,Six3,Hhip,Rab10
7543	HP_ABNORMALITY_OF_MIDBRAIN_MORPHOLOGY	0.00083316	0.0426841	-0.539603	-1.95682	3	59	Adh1,Nr4a2,Sncaip,Ptch1,Tgif1,Zic2,Cc2d2a,Tmem107,Tmem67,Dll1,Sufu,C2cd3,Gas1,Atxn2,Lrrk2,Cep120,Prkn,Gli2,Tctn1,Gch1,Cspp1,Mks1,Rpgrip1l,Inpp5e,Pde6d,Six3,Disp1,Gba,Ofd1
6584	HP_ABNORMALITY_OF_THE_AUDITORY_CANAL	0.000834376	0.0426841	-0.518598	-1.88479	3	60	Cdc6,Frem2,Edn1,Pomt1,Fgfrl1,Ednra,Hdac8,Gli3,Tcof1,Adam17,Kmt2a,Six5,Fktn,Med12,B3glct,Fras1
5677	GOMF_BETA_CATENIN_BINDING	0.000846561	0.0427945	-0.463506	-1.77364	3	79	Nr4a2,Sox9,Calcoco1,Axin2,Klf4,Bcl9l,Cdh1,Lef1,Gli3,Dact1,Bcl9,Numb,Amer1,Smad3,Shroom2,Sall1,Amer2,Ctnna1,Ep300,Kdm6b,Med12,Sufu,Ajap1,Dvl3,Cdh5,Prkn,Cxadr,Kank1,Pxn,Dact2,Tbl1xr1,Apc2,Apc,Ptprk,Gja1
10187	UEDA_CENTRAL_CLOCK	0.000846561	0.0427945	-0.465339	-1.78065	3	79	Dusp1,Hspa1b,Gadd45a,Rgs16,Hspa1a,Avp,Rbm3,Arntl,Nfil3,Per1,Cry1,Gadd45g,Dlk1,Dnajb1,Sox7,Gadd45b,Syt17,Igfbp5,Cxcl12,Abcd2,Xbp1,Hrh2,Pdcd4,Avpr1a,Chordc1,P4ha1
6804	HP_GYNECOMASTIA	0.000848896	0.0427945	-0.474715	-1.80318	3	76	Gnrh1,Dusp6,Itga3,Sox9,Sox10,Spry4,Tacr3,Ndnf,Hdac8,Cdh23,Prok2,Prokr2,Lepr,Il17rd,Hsd3b2,Hsd3b3,Map3k1,Hpgd,Sh3pxd2b,Polr3a,Wwox,Kiss1r,Lhb,Akt1,Rspo1,Usf3,Zfpm2,Wdr11,Coq8a,Aff4,Las1l,Dhx37,Psmb8,Phf6,Cul4b,Dcc
1008	GOBP_ANTERIOR_POSTERIOR_PATTERN_SPECIFICATION	0.000857633	0.0427945	-0.40286	-1.68241	3	135	Arc,Btg2,Tbx6,Bhlhe40,Hhex,Axin2,Hes5,Rarg,Aldh1a2,Osr1,Nkd1,Lef1,Tbx18,Gli3,Neurod1,Otx1,Pbx3,Tbx1,Foxf1,Msx1,Smad3,Dmrt2,Wnt2b,Gdf11,Sfrp1,Nr2f2,Nrarp,Ep300,Med12,Dll1,Lrp6,Bptf,Fzd5,Pofut1,Ror2,Smo,Foxc1
3005	GOBP_SKELETAL_SYSTEM_MORPHOGENESIS	0.000861698	0.0427945	-0.37106	-1.60156	3	168	Nab2,Tiparp,Col1a1,Has2,Cyp26b1,Wnt7a,Alpl,Sox9,Axin2,Bmp1,Prrx1,Mmp14,Dlx5,Rarg,Six4,Mmp2,Csgalnact1,Osr1,Gli3,Chsy1,Mef2c,Serpinh1,Twist1,Rarb,Wdr19,Pappa2,Tbx1,Rab23,Frem1,Mdfi,Fbn2,Msx1,Dlx2,Smad3,Wnt10b,Grhl2,Sfrp1,Fmn1,Ift140,Tmem107,Inppl1,Sp5,Stc1,Med12,Dync2i1,Lrp6,Sfrp4,Ror2,Tek,Col11a1,Foxc1,Arid5b,Wwox,Rflnb,Sox6,Alx3
1014	GOBP_GLIAL_CELL_DIFFERENTIATION	0.000863931	0.0427945	-0.365259	-1.60547	3	191	Egr2,Ascl1,Sox2,Nab2,Nr2e1,Gpr17,Lif,Tal1,Sox9,Sox13,Sox10,Hes5,Fa2h,Erbb3,Nkx2-2,Adgrg6,Opalin,Nkx6-2,Lef1,Gli3,Myoc,Pou3f2,Bace2,Dlx1,Sox4,Ldlr,Csk,Dlx2,Cntnap1,Tmem98,Erbb2,Sox8,Sirt2,Abl1,Prdm8,Cxcr4,Aspa,Med12,Dll1,Rnf112,Ror2,Smo,Mtor,Mettl3,Metrn,Mapk3,Il6st,Adora2a,Sox6,Mmp24,Mdk,Notch1,Kcnj10
6602	HP_PROTRUDING_EAR	0.000865239	0.0427945	-0.38782	-1.64025	3	147	Col3a1,Tbx22,Pomt1,Wnt7a,Bmp1,Ednra,Arx,Slc16a2,Igf2,Tfap2b,Col6a1,Wdr19,Nek1,Erf,Camk2g,Mab21l1,Pacs1,Baz1b,Gtf2ird1,Trps1,Kdm5c,Zfp462,Smpd4,Col4a1,Lig4,Prune1,Fktn,Pik3cd,Med12,Aldh18a1,B3glct,Frmd4a,Sh3pxd2b,Kcnk9,Ap1s2,Dse,Dcaf17,Pomk,Gtf2i,Fam20c,Piezo2,Obsl1,Tbx4,Dpp6,Dock6,Antxr1
9820	MANNO_MIDBRAIN_NEUROTYPES_HRGL2C	0.000874126	0.0428678	-0.340694	-1.55906	3	258	Arc,Egr1,Fam181b,Shisa3,Rpe65,Sox2,Has2,Vwa3a,Cyp26b1,Tnc,Plat,Sox9,Hes5,Spry4,Cfap44,Erbb3,Cenpn,Nkx2-2,Ccdc39,Ptch1,Csmd3,Pi15,Csgalnact1,Tmem232,Hrh1,Chka,Fancb,Taok3,Grip2,Lrig1,Uhrf1,Nek11,Erf,Nfix,Dclk2,Dhx32,Col9a3,Scn1a,Epha3,Etv1,Sox8,Sdc3,Map3k1
9825	MANNO_MIDBRAIN_NEUROTYPES_HPROGM	0.000877001	0.0428678	-0.342497	-1.56727	3	259	Ccn1,Ttr,Zfp36l1,Sox2,Ptx3,Trim59,Frem2,Zfp36l2,Slc39a8,Ccnb2,Celsr1,Rbm24,Lmx1b,Bmp1,Cfap44,Arx,Tox3,Mmp2,Cntn6,Rcor2,Arhgef26,Cdca8,Hmmr,Zmat4,Map6,Scn7a,Rsph4a,Twist1,Plxdc2,Tspan11,Jam2,Itga6,Ddc,Ptgr1,Uhrf1,Frmd3,Cntn4,Nek11,Cyyr1,Erf,Syt2,Tmem98,Enpp2,Irs1,Dsg2,Rerg,Efcab1,Mnd1,Chrdl1,Sall1,Sp5,Plk1,Nusap1,Ajuba,Aurkb,Sdc2,P4ha1,Prom1,Fndc3b,Armc3
10359	Gemma_GSE5429_Hippocampal_gene_expression_profiling_across_8_inbred_strains:_towards_understanding_the_molecular_basis_of_behaviour_strain_BALB.cByJ_Up	0.000879044	0.0428678	0.276851	1.37103	4	721	Plin4,Il12rb1,Prr5,Pglyrp1,Ghrl,Angptl4,Slfn2,Ramp2,Map3k6,Maff,Sdc4,Cort,Tinagl1,Timp1,Tns2,Glipr2,Notch4,Oxt,Pla2g2c,Dusp2,Tbxa2r,Cnr2,Sp110,Gstm6,Tead4,Tnf,Nbl1,Bdkrb1,Pnpla2,Comtd1,Ada,Spib,Lama1,Apoa1,Atoh7,Gja4,Ccnd3,Col9a1,Rag1,Ptgis,Irs2,Fam83g,Mas1,Nmb,Tcf15,Mzf1,Mrto4,Acy1,Podxl,Fxyd3,Fstl3,Nme4,Znhit2,Sdsl,Col11a2,Rpa3,Fut2,Cxcr3,Tgif2,Dctpp1,Hp,Prrg2,Ptpru,Dhh,Slc2a4,Hr,Pomc,Klk8,Rtkn…
3043	GOBP_SENSORY_SYSTEM_DEVELOPMENT	0.000886132	0.0430124	-0.323114	-1.5073	3	308	Dio3,Rpe65,Sox2,Col8a2,Nr2e1,Frem2,Th,Rho,Mip,Vsx1,Igfn1,Wnt7a,Rorb,Sox9,Klf4,Hes5,Drd2,Dll4,Rarg,Aldh1a2,Nkd1,P2ry12,Gli3,Neurod1,Sall2,Twist1,Rarb,Tfap2b,Jmjd6,Wdr19,Wnt6,Pbx2,Cryab,Dlx1,Col5a1,Pbx3,Fbn2,Dlx2,Smad3,Jag1,Mab21l1,Topors,Pdgfrb,Efemp1,Mdm1,Wnt2b,Grhl2,Sos1,Gdf11,Prox1,Slc4a5,Ppp1r13l,Ift140,Sox8,Chrdl1,Shroom2,Col4a1,Six5,Pou4f1,Pax6,Bloc1s3,Slc44a4,Wnt9a,Itgam,Cabp4,Dll1,Prom1,Ve…
9818	MANNO_MIDBRAIN_NEUROTYPES_HMGL	0.000902323	0.0435485	-0.288235	-1.40578	3	483	Egr2,Ier2,Dusp1,Junb,Egr1,Nr4a1,Nr4a2,Pcdh12,Zfp36l1,Otud1,Lpar5,Pdk4,Pnrc1,Zfp36l2,Hhex,Tal1,Atf3,Nr3c1,Tor4a,Rilpl2,Elf1,Ly86,Dram1,Tnfaip3,Rassf4,Hspb1,Nkx2-2,Zfp217,Lhfpl2,Dnajb1,Csf1,Tent5a,P2ry12,Sting1,Bin2,Mef2c,Hrh1,Nrg2,Fosb,Gadd45b,Gprin3,Plxdc2,Sfmbt2,Scpep1,Cd274,Gpr183,Prdm1,Hpgds,Bag3,Stom,Rab3il1,Spp1,Ripk3,Nav3,Adcy7,Stat6,Zfp36,Csf3r,Il13ra1,Erf,Ier5,Arhgap25,Ly96,Gmfg,Dnajb4,Sl…
825	GOBP_BEHAVIOR	0.000906824	0.0435485	-0.287523	-1.39161	3	452	Fos,Egr2,Arc,Btg2,Egr1,Nr4a2,Npas4,Cldn5,Ntf3,Lpar5,Nr2e1,Th,Npy2r,Avp,Tal1,Npy1r,Adrb1,Ntsr1,Itga3,Drd2,Foxo6,Jun,Gpr37,Slc18a2,Ngf,Ahcy,Nr4a3,Tacr3,Htr1d,Uba6,Pak5,Vldlr,Gli3,Mef2c,Hrh1,Gdnf,Cdh23,Slc16a1,Mme,Hpgds,Cxcl12,Ido1,Vps13a,Nfatc4,Thbs1,Ldlr,Prkcg,Lhx8,Tbx1,Dach1,P2rx2,Tacr2,Lepr
7220	HP_ABNORMALITY_OF_TOE	0.000911577	0.0435485	-0.282726	-1.39047	3	539	Egr2,Myod1,Mycn,Col3a1,Frem2,Tbx22,Slc39a8,Gli1,Lrsam1,Wnt7a,Sox9,Fgfrl1,Slx4,Dll4,Dlx5,Arx,Hspb1,Mmp2,Dlk1,Csgalnact1,Bcorl1,Efnb1,Sc5d,Hdac8,Gli3,Gabrd,Chsy1,Mef2c,Slc16a2,Slc12a6,Dpf2,Twist1,Tfap2b,Col6a1,Kmt2e,Il1rapl1,Bbs1,Wdr19,Dact1,Atn1,Fancb,Sox4,Bcor,Cc2d2a,Tbx1,Rab23,Nek1,Frem1,Amer1,Erf,Syt2,Wnt10b,Baz1b,Kmt2a,Asah1,Gne,Flii,Gtf2ird1,Bbs2,Ift140,Aebp1,Dlec1,Tmem107,Lmna,Sall1,Slc35c1,…
6409	HP_CRYPTORCHIDISM	0.000913868	0.0435485	-0.278501	-1.3772	3	575	Gnrh1,Myod1,Dusp6,Cdc6,Sox2,Col3a1,Frem2,Colec10,Tbx22,Pomt1,Gli1,Wnt7a,Hnf1b,Sox9,Sox10,Lmx1b,Fgfrl1,Slx4,Mkrn3,Spry4,Arx,Ptch1,Dlk1,Bcorl1,Efnb1,Tacr3,Ndnf,Rit1,Hdac8,Gli3,Gabrd,Gpr161,Prok2,Igf2,Dpf2,Twist1,Prokr2,Rarb,Kmt2e,Bbs1,Dact1,Atn1,Fancb,Sox4,Bcor,Selenon,Cc2d2a,Tbx1,Rab23,Tcof1,Jag1,Bbs9,Mrap,Il17rd,Mtmr14,Nfix,Chrm3,Pacs1,Fto,Baz1b,Kmt2a,Dnajc21,Sos1,Gtf2ird1,Bbs2,Hsd3b2,Gria2,Aebp1…
6412	HP_ABNORMAL_TESTIS_MORPHOLOGY	0.000929152	0.0440756	-0.270015	-1.3571	3	720	Gnrh1,Myod1,Dusp6,Rpe65,Cdc6,Sox2,Col3a1,Frem2,Colec10,Tbx22,Rho,Pomt1,Impg2,Gli1,Wnt7a,Hnf1b,Sox9,Sox10,Cbx2,Lmx1b,Sox18,Fgfrl1,Slx4,Sycp3,Chek2,Mkrn3,Spry4,Mak,Arx,Cftr,Ptch1,Dlk1,Rbmx,Bcorl1,Efnb1,Tacr3,Ndnf,Rit1,Hdac8,Gli3,Gabrd,Tert,Abca4,Gpr161,Prok2,Igf2,Dpf2,Twist1,Prokr2,Rarb,Kmt2e,Il1rapl1,Bbs1,Dact1,Atn1,Fancb,Sox4,Bcor,Selenon,Reep6,Cc2d2a,Tbx1,Rab23,Tcof1,Jag1,Bbs9,Mrap,Lepr,Il17rd,M…
4247	GOBP_MITOCHONDRIAL_GENE_EXPRESSION	0.000934929	0.044149	0.391508	1.64725	4	150	Mrps10,Mrps18a,Mrpl30,Mrps18c,Tfam,Tsfm,Mrps22,Mrpl54,Fastkd2,Tefm,Mrpl53,Mrpl2,Mrpl47,Prorp,Mrps34,Yars2,Nsun3,Tbrg4,Mrps26,Mrps16,Mrpl28,Mrps30,Mrpl12,Mrpl16,Mrps33,Supv3l1,Mrps9,Chchd1,Mrpl19,Trit1,Gadd45gip1,Gfm2,Mtif3,Mrpl20,Mrpl39,Pus1,Mtif2,Mrps7,Mrps14,Uqcc2,Mtg2,Trmt10b,Mrpl4,Mrps24,Mrpl14,Mrps31,Aurkaip1,Mrpl10,Mrpl37,Mrpl3,Mrpl50,Foxo3,Mrps27,Lrpprc,Cdk5rap1,Trmt5,Tfb2m,Mrpl21,Dap3,Hsd…
8025	HP_ABNORMAL_ANTERIOR_EYE_SEGMENT_MORPHOLOGY	0.000959003	0.0450818	-0.254415	-1.30171	3	961	Kcnj13,Agbl1,Lox,Rpe65,Cysltr2,Sox2,Col8a2,Col3a1,Colec10,Col1a1,Tbx22,Rho,Pomt1,Mip,Impg2,Vsx1,Slc39a8,Sox10,Lmx1b,Fgfrl1,Slx4,Mkrn3,Dll4,Galns,Mmp14,Mak,Dlx5,Plxnd1,Galm,Serping1,Ptch1,Mmp2,Bcorl1,Tgif1,Sc5d,Adamtsl1,Hdac8,Tgm3,Vldlr,Gabrd,Chsy1,Myoc,Tert,Gdnf,Abca4,Kmt2c,Cdh23,Sall2,Dpf2,Twist1,Ano10,Kmt2e,Bbs1,Wdr19,Dact1,Cryab,Fancb,Jam2,Col5a1,Sox4,Rdh11,Zic2,Bcor,Cep164,Reep6,Ldlr,Cc2d2a,T…
7910	HP_SEGMENTAL_PERIPHERAL_DEMYELINATION_REMYELINATION	0.00100523	0.0470428	-0.819968	-1.96102	4	10	Egr2
10254	Gemma_GSE16158_Gene_expression_induced_by_trace_fear_conditioning_in_murine_hippocampus_timepoint_6.h_Up	0.00101071	0.0470884	-0.800242	-2.00374	4	12	Fos,Arc,Nr4a1,Tiparp,Clk1
9311	HP_ABNORMAL_C_PEPTIDE_LEVEL	0.00103349	0.0476114	-0.722866	-1.9837	4	17	Fos,Nab2,Abcc8,Neurod1,Stat6
989	GOBP_CATECHOL_CONTAINING_COMPOUND_METABOLIC_PROCESS	0.00103391	0.0476114	-0.574386	-1.93581	4	41	Nr4a2,Dao,Th,Rtl4,Insm1,Drd2,Gpr37,Sncaip,Tacr3,Npr1,Ddc
2673	GOBP_NEGATIVE_REGULATION_OF_NEURON_DIFFERENTIATION	0.00103563	0.0476114	-0.530416	-1.86435	4	50	Ascl1,Sox2,Nr2e1,Sox9,Hes5,Nkx2-2,Gli3,Cdk5rap2,Dlx1,Cntn4,Dlx2,Jag1,Spag9,Dixdc1,Gdf11,Sox8
799	GOBP_ENDODERM_DEVELOPMENT	0.00104297	0.0477388	-0.496717	-1.80527	4	60	Arc,Dusp1,Zfp36l1,Sox2,Dusp5,Mmp14,Mmp2,Itga4,Sox7,Col6a1,Col5a1,Smad3,Leo1,Kif16b,Col4a2,Med12,Bptf,Nanog,Col11a1
3476	GOBP_BONE_MORPHOGENESIS	0.00105798	0.0482142	-0.454166	-1.74162	4	80	Nab2,Col1a1,Has2,Cyp26b1,Alpl,Sox9,Axin2,Mmp14,Dlx5,Rarg,Csgalnact1,Gli3,Chsy1,Mef2c,Serpinh1,Twist1,Rarb,Pappa2,Rab23,Frem1,Msx1,Tmem107,Inppl1,Sp5,Stc1,Lrp6,Sfrp4,Tek,Foxc1
2087	GOBP_APPENDAGE_MORPHOGENESIS	0.00106292	0.0482291	-0.42728	-1.71738	4	107	Frem2,Cyp26b1,Wnt7a,Sox9,Prrx1,Dlx5,Rarg,Ptch1,Aldh1a2,Osr1,Lef1,Gli3,Twist1,Rarb,Tfap2b,Sp9,Wdr19,Pbx2,Sp8,Sox4,Fbn2,Msx1,Zfp219,Grhl2,Fmn1,Ift140,Tmem107,Ece1,Sall1,Fras1,Lrp6,Zfp358,C2cd3,Ror2
6501	HP_CLEFT_SOFT_PALATE	0.00106838	0.0482665	-0.38361	-1.60067	4	133	Cdc6,Edn1,Tbx22,Pomt1,Ptch1,Dlk1,Tgif1,Bgn,Gli3,Kmt2c,Zic2,Bcor,Tbx1,Fkbp14,Nek1,Tcof1,Amer1,Smad3,Fto,Ift140,Smpd4,Col4a1,Stag2,Fktn,Dll1,Kcnk9,Plcb4,Col11a1,Kcnn3,Gas1,Pomk,Polr3a,Stac3,Dhcr24,Gli2,Gnai3,Piezo2,Sec23a,Tgfbr2,Smarcd1,Satb2,Fgfr2,Rpl31,Rps15a,Specc1l,Six3,Tgfb3,Ttc37,Disp1,Slc39a13,Slc25a19,Smc1a
740	GOBP_TRANSFORMING_GROWTH_FACTOR_BETA_RECEPTOR_SIGNALING_PATHWAY	0.00108743	0.0489156	-0.360778	-1.56164	4	173	Fos,Hspa1b,Lox,Cldn5,Col3a1,Hspa1a,Emilin1,Itga3,Folr1,Lrrc32,Jun,Pml,Bcl9l,Fmod,Aspn,Sirt1,Lefty2,Thbs1,Flcn,Smad6,Htra3,Fbn2,Adam17,Smad3,Il17rd,Cd109,Hpgd,Smurf2,Ep300,Smurf1,Smad1,F11r,Appl2,Creb1,Ing2,Mtmr4,Cdh5
803	GOBP_MUSCLE_ORGAN_DEVELOPMENT	0.00109866	0.0492086	-0.32657	-1.49425	4	260	Fos,Egr2,Btg2,Egr1,Myod1,Lox,Hlx,Lif,Cyp26b1,Atf3,Rbm24,Arntl,Dll4,Sgcg,Erbb3,Bcl9l,Six4,Lef1,Mef2c,Igf2,Twist1,Sirt1,Ybx3,Cryab,Bcl9,Selenon,Tbx1,Nln,P2rx2,Msx1,Smad3,Wnt10b,Cxcl10,Id3,Prox1,Popdc2,Xbp1,Sox8,Fxr1,Nr2f2,Sirt2,Hdac9,Pou4f1,Ep300,Dcn,Fktn,Dll1,Chd2,Creb1,Flnb,Col11a1,Smo,Myh6,Foxc1,Vamp5,Stac3,Foxn2,S1pr1,Arid5b,Eng,Coprs,Gtf3c5,Sirt6,Sox6,Zfp609,Mras,Notch1,Klf5,Mylpf,Tnni3,Cav1
739	GOBP_TRANSMEMBRANE_RECEPTOR_PROTEIN_SERINE_THREONINE_KINASE_SIGNALING_PATHWAY	0.00110424	0.0492472	-0.317698	-1.47546	4	298	Fos,Ccn1,Egr1,Hspa1b,Lox,Cldn5,Col3a1,Hjv,Hspa1a,Emilin1,Itga3,Folr1,Hes5,Lrrc32,Jun,Dlx5,Pml,Bcl9l,Fmod,Aspn,Lef1,Cilp,Wwtr1,Sirt1,Tfap2b,Zfyve16,Lefty2,Dlx1,Thbs1,Flcn,Rbpms2,Smad6,Htra3,Fbn2,Adam17,Msx1,Smad3,Il17rd,Numa1,Tob1,Gdf11,Sfrp1,Cd109,Chrdl1,Abl1,Hpgd,Smurf2,Rgma,Ep300,Pdcd4,Smurf1,Smad1,F11r,Zscan22,Appl2,Sostdc1,Creb1,Sfrp4,Ing2,Ror2,Mtmr4,Cdh5,Sulf1,Foxd1
5966	GOMF_UBIQUITIN_LIKE_PROTEIN_TRANSFERASE_ACTIVITY	0.00111334	0.0493972	-0.30677	-1.44993	4	350	Egr2,Asb4,Fbxo40,Trim59,Trim62,Lrsam1,Siah2,Mkrn3,Pml,Tnfaip3,Sh3rf2,Bard1,Trim36,Marchf4,Hltf,Dtx4,Klhl21,Rnf39,Bcor,Irf2bpl,Uhrf1,Med31,Cnot4,Topors,Rnf123,Rnft1,Med11,Rnf182,Trim63,Smurf2,Smurf1,Ube2l6,Mycbp2,Med12,Traf2,Wwp1,Rnf145,Rnf112,Mgrn1,Dtx2,Klhl42,Tmem129,Ufl1,Fbxo27,Rmnd5a,Trim25,Trim10,Rnf114,Prkn,Neurl1b,Zfp598,Wdsub1,Rnf152,Rffl,Trim40,Fbxo21,Marchf3,Herc1,Dtx3l,Rspry1,Uhrf2,Birc…
4357	GOBP_RESPONSE_TO_PEPTIDE	0.00111707	0.0493972	-0.287911	-1.39175	4	435	Egr2,Btg2,Egr1,Nr4a1,Nr4a2,Zfp36l1,Gnrh1,Rpe65,Cdc6,Pdk4,Socs3,Th,Edn1,Col1a1,Tshr,Hhex,Klf10,Tnfsf10,Kl,Klf4,Car2,Baiap2l1,Gab1,Tnfaip3,Cry1,Mmp2,Nr4a3,Rock1,Itga4,Crhr1,Zbed3,Igf2,Glp2r,Dennd4c,Igfbp5,Ppat,Sirt1,Cxcl12,Ptpn2,Adcy7,Stat6,Csk,Erbin,Jag1,C2cd5,Timeless,Adrb2,Cd36,Ano1,Irs1,Sos1,Atp6v1c2,Ap3s1,Cdc5l,Xbp1,Lpin1,Gpld1,Insrr,Nod1,Inppl1,Hdac9,Ide,Stxbp4,Vcam1,Chuk,Appl2,Lrp6,Ucp3,Ghr,…
1975	GOBP_RESPONSE_TO_LIPID	0.00116117	0.0511307	-0.27215	-1.36289	4	684	Fos,Dusp1,Vdr,Npas4,Zfp36l1,Gnrh1,Myod1,Lox,Ascl1,Pdk4,Nr2e1,Zfp366,Th,Edn1,Col1a1,Zfp36l2,Avp,Trib1,Cyp26b1,Ntsr1,Tnc,Wnt7a,Alpl,Rorb,Cd180,Nr3c1,Sox9,Calcoco1,Sox10,Klf4,Arntl,Car2,Per1,Brinp3,Ly86,Jun,Rarg,Tnfaip3,Esrrb,Cry1,Cftr,Nkx2-2,Ptch1,Nr4a3,Irgm2,Aldh1a2,Sstr2,Osr1,Tacr3,Lef1,Scgb1a1,Cyp27b1,Palm3,Mef2c,Fosb,Akap12,Il12b,Sirt1,Cd274,Casp8,Wnt6,Cryab,Ido1,Cbfb,Spp1,Nfatc4,Mbd4,Thbs1,Nco…
6820	HP_ABNORMAL_EXTERNAL_GENITALIA	0.00117647	0.0515868	-0.255452	-1.30083	4	884	Fos,Gnrh1,Myod1,Dusp6,Rpe65,Cdc6,Sox2,Col3a1,Frem2,Colec10,Tbx22,Rho,Pomt1,Impg2,Gli1,Wnt7a,Nr3c1,Hnf1b,Sox9,Sox10,Cbx2,Lmx1b,Sox18,Fgfrl1,Slx4,Sycp3,Chek2,Mkrn3,Spry4,Prrx1,Mak,Arx,Cftr,Ptch1,Dlk1,Rbmx,Bcorl1,Efnb1,Tgif1,Sc5d,Tacr3,Ndnf,Rit1,Hdac8,Gli3,Gabrd,Tert,Abca4,Gpr161,Prok2,Igf2,Dpf2,Twist1,Prokr2,Rarb,Kmt2e,Il1rapl1,Bbs1,Dact1,Atn1,Fancb,Sox4,Zic2,Bcor,Itga6,Selenon,Reep6,Cc2d2a,Tbx1,Ra…
8969	HP_ABNORMALITY_OF_JOINT_MOBILITY	0.00118821	0.0518836	-0.252606	-1.29209	4	949	Gnrh1,Myod1,Lox,Dusp6,Tbx6,Cdc6,Sox2,Col3a1,Abcc8,Colec10,Col1a1,Tbx22,Mypn,Pomt1,Slc39a8,Cyp26b1,Gli1,Tnnt1,Wnt7a,Hnf1b,Sox10,Lmx1b,Fgfrl1,Spry4,Bmp1,Sgcg,Galns,Erbb3,Plxnd1,Arx,Ptch1,Mmp2,Dlk1,Adgrg6,Csgalnact1,Bcorl1,Tent5a,Efnb1,Tgif1,Tacr3,Rit1,Hdac8,Aspn,Sting1,Bgn,Gli3,Gabrd,Slc22a4,Chsy1,Serpinh1,Slc16a2,Acadm,Prok2,Slc12a6,Dpf2,Twist1,Prokr2,Tfap2b,Col6a1,Kmt2e,Il1rapl1,Wdr19,Atn1,Cryab,…
8987	HP_ABNORMALITY_OF_FACIAL_SKELETON	0.00119531	0.0519763	-0.253919	-1.29967	4	970	Fos,Myod1,Lox,Mycn,Cdc6,Col3a1,Edn1,Col1a1,Tbx22,Mypn,Wnt7a,Hnf1b,Sox9,Rsph1,Kl,Axin2,Pnp,Car2,Sox18,Fgfrl1,Slx4,Galns,Lrrc32,Prrx1,Erbb3,Plxnd1,Cdh1,Ednra,Vangl2,Arx,Spag1,Ngf,Ccdc39,Arhgap29,Ptch1,Mmp2,Dlk1,Adgrg6,Csgalnact1,Bcorl1,Tent5a,Sc5d,Adamtsl1,Rit1,Hdac8,Bgn,Zmynd10,Gli3,Chsy1,Serpinh1,Slc16a2,Tert,Dnah1,Mogs,Slc12a6,Rhobtb2,Igf2,Rsph4a,Twist1,Rarb,Tfap2b,Col6a1,Kmt2e,Il1rapl1,Fancb,Vp…
8671	HP_APLASIA_HYPOPLASIA_OF_THE_TONGUE	0.00122951	0.0532413	-0.595877	-1.89857	5	31	Edn1,Prrx1,Plxnd1,Gli3,Lmnb2,Cc2d2a,Nek1,Tmem107,Tmem67,Plcb4,Smo,Gnai3,Tctn2,Rpgrip1,Cep55,Cspp1,Dhcr7,Mks1,Rpgrip1l
9223	HP_ABNORMAL_CSF_PROTEIN_LEVEL	0.00123711	0.0532725	-0.599514	-1.89173	5	30	Egr2,Ttr,Tlr3,Slc12a6
8834	HP_TEMPORAL_PATTERN	0.00124044	0.0532725	-0.678865	-1.93821	5	20	Adh1,Nr4a2,Sncaip
2089	GOBP_EMBRYONIC_APPENDAGE_MORPHOGENESIS	0.00126796	0.0536059	-0.438246	-1.71009	5	89	Frem2,Cyp26b1,Wnt7a,Prrx1,Dlx5,Rarg,Ptch1,Aldh1a2,Osr1,Lef1,Gli3,Twist1,Rarb,Sp9,Wdr19,Pbx2,Sp8,Fbn2,Msx1,Grhl2,Ift140,Tmem107,Ece1,Sall1,Fras1,Lrp6,Zfp358,C2cd3,Ror2
3781	GOBP_CELLULAR_RESPONSE_TO_CALCIUM_ION	0.00127038	0.0536059	-0.478769	-1.80166	5	72	Fos,Junb,Syt15,Edn1,Syt10,Mef2c,Fosb,Syt17,Syt9,Syt2,Ryr3,Gpld1,Syt4,Cpne2
6565	HP_ABNORMALITY_OF_THE_MAXILLA	0.00127038	0.0536059	-0.41118	-1.68746	5	119	Cdc6,Axin2,Cdh1,Ednra,Arhgap29,Ptch1,Mmp2,Dlk1,Bgn,Chsy1,Tert,Slc12a6,Twist1,Col5a1,Rab23,Tcof1,Msx1,Erf,Nfix,Wnt10b,Pdgfrb,Kdm5c,Zbtb11,Abl1,Ep300,Med12,B3glct,Lrp6,Flnb,Col11a1,Foxc1,Gli2,Pde4d,Alx3,Sec23a,Polr1a,Scarf2,Nop10,Akt1,Stambp,Fgfr2,Wrap53,Parn,Dkc1
9966	DESCARTES_FETAL_EYE_STROMAL_CELLS	0.00127334	0.0536059	-0.464703	-1.76515	5	76	Lox,Col3a1,Emilin1,Col1a1,Col6a6,Ogn,Lmx1b,Olfml1,Dkk2,Ednra,C1qtnf7,Fmod,Ndnf,Aspn,Adamts4,Twist1,Col6a1,Cxcl12,Col5a1,Thbs1,Adamtsl4,Thbs2,Pcdh18,Creb3l1,Egfl6
6972	HP_POSTAXIAL_HAND_POLYDACTYLY	0.00127388	0.0536059	-0.449697	-1.74251	5	86	Wnt7a,Sc5d,Gli3,Bbs1,Wdr19,Cc2d2a,Rab23,Nek1,Bbs9,Bbs2,Ccnd2,Ift140,Tmem107,Dync2i1,Tmem67,Sufu,Lmbr1,C2cd3,Ttc21b,Ccdc28b,Smo,Ttc8,Cep120,Gli2,Bbs7,Alx3,Tctn2,Rpgrip1,Cep55,Cspp1,Dhcr7,Mks1,Ift80,Bbs4,Rpgrip1l,Prkacb,Inpp5e,Fgfr2,Pde6d
6470	HP_ABNORMALITY_OF_THE_UTERUS	0.00129199	0.0541494	-0.364172	-1.58798	5	180	Gnrh1,Dusp6,Nab2,Col3a1,Frem2,Col1a1,Wnt7a,Hnf1b,Sox9,Axin2,Fgfrl1,Slx4,Spry4,Cdh1,Tacr3,Hdac8,Gli3,Ptpn12,Prok2,Prokr2,Rarb,Dact1,Fancb,Col5a1,Stat6,Flcn,Tbx1,Smad3,Chrm3,Msh2,Kmt2a,Dlc1,Sall1,Ep300,Pax6,Cxcr4,B3glct,Dync2i1,Fras1
9104	HP_THICK_VERMILION_BORDER	0.00129898	0.0542247	-0.357752	-1.57449	5	193	Mycn,Cdc6,Kdf1,Sox18,Arx,Dlk1,Rbmx,Sc5d,Rit1,Kmt2c,Dpf2,Tfap2b,Il1rapl1,Ugdh,Sox4,Edar,Cit,Amer1,Erf,Cntnap1,Nfix,Baz1b,Gns,Sos1,Gtf2ird1,Stag2,Sin3a,Kdm6b,Med12,Frmd4a,Rasa2,Cog6,Sh3pxd2b,Kcnk9,Ap1s2,Ptchd1,Col11a1,Kcnn3,Gtf2i,Iqsec2,Sos2,Mid2,Dennd5a,Obsl1,Frmpd4,Mras,Rspry1,Antxr1,Deaf1,Vps33a,Smarcd1,Pus7,Agtr2,Traf6,Idua,Ankrd11,Tonsl,Apc,Gria3,Shoc2,Tspan7,Adamts2,Yy1,Auts2,Gpr101,Hecw2,Sma…
1607	GOBP_FOREBRAIN_DEVELOPMENT	0.00133038	0.055314	-0.319536	-1.4898	5	307	Btg2,Nr4a2,Ascl1,Sox2,Nr2e1,Col3a1,Th,Gli1,Wnt7a,Hes5,Drd2,Dlx5,Cdh1,Ezh1,Arx,Dnajb1,Aldh1a2,Sstr2,Ndnf,Uba6,Lef1,P2ry12,Gli3,Pou3f2,Neurod1,Secisbp2,Rarb,Cxcl12,Otx1,Dlx1,Numb,Ephb3,Lhx8,Msx1,Dlx2,Wnt2b,Dixdc1,Efna2,Bbs2,Prox1,Chrnb2,Dlc1,Hsd3b2,Nr2f2,Sall1,Hsd3b3,Fut1,Wdr62,Pou4f1,Scyl2,Avpr1a,Nrp2,Cxcr4,Casp3,Sin3a,Ets1,Kdm6b,Atat1,Itgam,Pcdh9,Hook3,Lrp6,Creb1,Prkg1,Atp7a,Ptchd1,Slit2,Smo,Tacc…
1069	GOBP_VASCULAR_ENDOTHELIAL_GROWTH_FACTOR_PRODUCTION	0.00135633	0.0561691	0.591964	1.83232	6	29	C5ar1,Tnf,C3ar1,Flt4,Sulf2,Il1b,Tgfb1,Cyp1b1,Hpse,Ptgs2,C3,Atf4,Il6,Eif2ak3,Adgrg1,Ndrg2
9799	FAN_EMBRYONIC_CTX_IN_1_INTERNEURON	0.00141044	0.0581791	-0.795479	-1.94479	6	11	Fos,Arl4d,Pdzrn4,Dlx2,Cxcr4
4035	GOBP_REGULATION_OF_SPINDLE_CHECKPOINT	0.00142741	0.0586473	-0.75929	-1.94385	6	13	Dusp1,Xrcc3,Cdk5rap2
6288	GOMF_R_SMAD_BINDING	0.00144449	0.0591165	-0.671826	-1.94496	6	21	Fos,Jun,Smad6,Smad3,Pax6,Smurf1
10294	Gemma_GSE84302_RNA_sequencing_to_identify_common_targets_for_GSK3_treatment_Knockdown_ketamine_Gsk3b.mouse.glycogen.synthase.kinase.3.beta_gsk3.inhibitor._10.mg.kg_Down	0.00146812	0.0598489	-0.479122	-1.74859	6	61	Ccn1,Btg2,Zmym1,Trim59,Slc38a5,Parpbp
3600	GOBP_NEURAL_PRECURSOR_CELL_PROLIFERATION	0.00149413	0.0606722	-0.395008	-1.63184	6	124	Btg2,Ascl1,Nr2e1,Gli1,Wnt7a,Sox10,Insm1,Drd2,Dll4,Shcbp1,Arx,Lef1,Gli3,Slc16a2,Pou3f2,Numb,Eml1,Dixdc1,Prox1,Sirt2,Ctnna1,Vegfc,Vegfa,Hook3,Appl2,Smo,Lrrk2,Cep120,Ptbp2,Gli2,Plxnb2,Gnai2,Rassf10,Artn,Rpgrip1,Mdk,Notch1,Emx2,Fgfr2,Racgap1,Pou3f3,Arhgef2,Hif1a,Pcm1,Zfp335,Gjc2,Daglb,Frs2,Cx3cr1,Six3
4327	GOBP_NEGATIVE_REGULATION_OF_NEURON_DEATH	0.00150473	0.0608657	-0.367977	-1.58027	6	163	Btg2,Nr4a2,Ntf3,Foxq1,Erbb3,Six4,Ngf,Tox3,Adam8,Nr4a3,Csf1,Ndnf,Unc5b,Mef2c,Tert,Gdnf,Cd200r1,Angpt1,Sirt1,Tfap2b,Dlx1,Nfatc4,Prkcg,Msh2,Nrbp2,Cpeb4,Lig4,Pou4f1,Traf2,Creb1,Gabrb2,Cd34,Lrrk2,Ptk2b,Prkn,Map3k12,Nmnat1,Rasa1,Adora2a
8236	HP_ABNORMALITY_OF_DENTAL_ERUPTION	0.00151417	0.061011	-0.360646	-1.584	6	190	Vdr,Gli1,Kdf1,Cdh1,Ednra,Arx,Arhgap29,Ptch1,Mmp2,Adamtsl1,Hdac8,Gli3,Cyp27b1,Kmt2c,Tfap2b,Il1rapl1,Sox4,Bcor,Sp7,Rab23,Nek1,Amer1,Msx1,Nfix,Pdgfrb,Fam111a,Kmt2a,Dnajc21,Suox,Flii,Trps1,Lmna,Lig4,Ep300,Med12,Sh3pxd2b,Ghr,Sfrp4,C2cd3,Flnb,Slc13a5,Ror2,Ptchd1,Cilk1,Polr3a,Cep120,Tcirg1,Fam20c,Pde4d,Iqsec2,Mid2,Obsl1,Sec23a,Frmpd4,Dhcr7,Antxr1,Mks1,Deaf1,Trip11,Apc2,Fgfr2,Agtr2,Fgf10,Specc1l,Apc,Tspa…
2969	GOBP_RESPONSE_TO_STEROID_HORMONE	0.00152406	0.0611734	-0.321023	-1.47471	6	268	Fos,Dusp1,Npas4,Zfp36l1,Gnrh1,Myod1,Lox,Nr2e1,Zfp366,Th,Edn1,Col1a1,Zfp36l2,Alpl,Nr3c1,Calcoco1,Sox10,Arntl,Car2,Per1,Esrrb,Cry1,Nkx2-2,Nr4a3,Sstr2,Lef1,Scgb1a1,Fosb,Sirt1,Cbfb,Spp1,Thbs1,Zfp36,Cry2,Idh1,Dsg2,Hsd3b2,Hnmt,Sfrp1,Esrrg,Taf7,Hsd3b3,Trim63,Flt3,Alad,Ep300,Avpr1a,Casp3,Stc1,Kank2
2322	GOBP_DOPAMINE_BIOSYNTHETIC_PROCESS	0.00161193	0.0644524	-0.787873	-1.92619	7	11	Nr4a2,Dao,Th,Gpr37,Ddc
2036	GOBP_RESPONSE_TO_FLUID_SHEAR_STRESS	0.00164136	0.0647486	-0.609771	-1.87531	7	27	Has2,Klf4,Car2,Mef2c,Smad6,Pdgfrb,Mapk7,Ets1,Nfe2l2,Abca1,Ptk2b,Map2k5,Cited2,Akt1,Klf2,Gja1,Tgfb3
7881	HP_ONION_BULB_FORMATION	0.00164136	0.0647486	-0.608713	-1.87205	7	27	Egr2,Slc12a6,Lmna,Mfn2,Gnb4,Gdap1,Dcaf8,Sacs,Fgd4,Dnm2,Fam126a
2323	GOBP_DOPAMINE_METABOLIC_PROCESS	0.00165119	0.0647486	-0.578589	-1.86575	7	33	Nr4a2,Dao,Th,Drd2,Gpr37,Sncaip,Tacr3,Npr1,Ddc,Chrnb2,Itgam,Atp7a,Prkn,Dbh,Gch1
3065	GOBP_REGULATION_OF_INFLAMMATORY_RESPONSE	0.00165563	0.0647486	0.330548	1.49096	8	261	Ghrl,Nfkbia,Serpine1,Tnfaip6,Tac1,Lta,Adcyap1,Nlrp6,Wfdc1,Tlr7,Il1rl2,C2cd4b,Cnr2,Sele,Pla2g3,Tnf,Prkcd,Tlr9,Ada,Apoa1,Ptgis,Mas1,Ifi35,Il1b,Pik3cg,Selenos,Git1,Fancd2,Il1r1,Ghsr,Nt5e,Ace2,Nlrp3,Il23a,Shpk,Alox5,Fanca,Cebpa,Klkb1,Agtr1a,Cebpb,Fut7,Psma6,Nlrp10,Smpdl3b,Fem1a,Tyro3,Il15,Il20rb,Pbk,Sphk1,Cd47,Duoxa1,Il4,Il18,Ptgs2,Nr1d1,C1qtnf3,Foxp3,C3,Esr1
4736	GOBP_POSITIVE_REGULATION_OF_NEURAL_PRECURSOR_CELL_PROLIFERATION	0.00166147	0.0647486	-0.554696	-1.90016	7	44	Ascl1,Nr2e1,Gli1,Sox10,Insm1,Drd2,Dll4,Gli3,Prox1,Vegfc,Vegfa,Smo,Gli2,Gnai2,Rassf10,Mdk,Notch1,Hif1a,Zfp335,Gjc2,Cx3cr1
1617	GOBP_PANCREAS_DEVELOPMENT	0.00166667	0.0647486	-0.493232	-1.76403	7	55	Hnf1b,Sox9,Insm1,Arntl,Nkx2-2,Ccdc39,Aldh1a2,Nkx6-2,Neurod1,Igf2,Cela1,Sox4,Foxf1,Gdf11,Prox1,Pax6,Dll1,Met,Smo
9892	HU_FETAL_RETINA_PHOTORECEPTOR	0.00166945	0.0647486	-0.480959	-1.72616	7	56	Fos,Dusp1,Impg2,Slc38a5,Mak,Gadd45g,Tert,Neurod1,Prdm1,Sox4
7056	HP_HOLOPROSENCEPHALY	0.00168032	0.0647486	-0.477458	-1.74862	7	62	Sox2,Pomt1,Prrx1,Vangl2,Ptch1,Tgif1,Gli3,Zic2,Cc2d2a,L1cam,Tmem107,Stag2,Fktn,Tmem67,Dll1,Sufu,C2cd3,Cilk1,Gas1,Gli2,Tctn2,Rpgrip1,Cep55,Cspp1,Dhcr7,Cep57,Mks1,Mthfr,Rpgrip1l
368	GOBP_OUTFLOW_TRACT_MORPHOGENESIS	0.00168138	0.0647486	-0.475168	-1.74631	7	63	Cldn5,Npy2r,Npy1r,Sox18,Folr1,Plxnd1,Mef2c,Twist1,Rarb,Tbx1,Smad6,Jag1,Nrp2,Vegfa,Foxc1,Crkl,Eng,Robo2,Notch1,Gata6,Dvl2,Cited2,Tgfbr2,Hey2,Fgfr2,Hif1a,Zfpm2
796	GOBP_PERIPHERAL_NERVOUS_SYSTEM_DEVELOPMENT	0.00168138	0.0647486	-0.475721	-1.74834	7	63	Egr2,Ntf3,Nab2,Sox10,Fa2h,Erbb3,Ngf,Adgrg6,Myoc,Gdnf,Pou3f2,Cntnap1,Erbb2,Etv1,Sox8,Scn8a,Sirt2,Aldh3a2,Nefh,Pou4f1,Med12
10348	Gemma_GSE73798_Molecular_profile_of_ketamine_in_comparison_to_memantine_and_phencyclidyne_and_other_psychotropic_drugs_[mouse_hippocampus]_timepoint_2.hours_Up	0.00169491	0.0649293	-0.438124	-1.70196	7	87	Fos,Egr2,Arc,Ccn1,Egr1,Tnfrsf25,Egr4,Zmym1,Dusp6,Slc47a1,Mfap3,Plat,Arntl,Nfil3,Mmp14,Vstm4,Nr4a3,Dnajb1,Fosb,Adamts4,Akap12,Igfbp5,Bag3,Elovl6
1806	GOBP_RESPONSE_TO_RETINOIC_ACID	0.00169851	0.0649293	-0.44467	-1.72303	7	86	Dusp1,Ascl1,Col1a1,Cyp26b1,Tnc,Rorb,Sox9,Klf4,Brinp3,Rarg,Ptch1,Aldh1a2,Osr1,Wnt6,Tbx1,Wnt10b,Pdgfrb
3607	GOBP_CONNECTIVE_TISSUE_DEVELOPMENT	0.00172154	0.0655693	-0.351748	-1.55835	7	200	Ccn1,Egr1,Lox,Edn1,Col1a1,Wnt7a,Sox9,Axin2,Hes5,Bmp1,Prrx1,Rarg,Csgalnact1,Csf1,Osr1,Bgn,Gli3,Chsy1,Mef2c,Serpinh1,Frzb,Rarb,Sirt1,Col5a1,Zfp516,Dyrk1b,Amer1,Msx1,Dlx2,Smad3,Zfp219,Wnt10b,Pdgfrb,Efemp1,Wnt2b,Bbs2,Trps1,Xbp1,Gpld1,Sox8,Epyc,Cnmd,Smad1,Stc1,Wnt9a,Ccn4,Gpr4,Sh3pxd2b,Lrp6,Ror2,Atp7a,Cd34,Col11a1,Sulf1,Foxd1,Loxl2,Arid5b,Plaat3,Gli2,Oxct1,Mapk3,Rflnb
8590	HP_ABNORMALITY_OF_THE_HAIRLINE	0.00172861	0.0655991	-0.358467	-1.56463	7	182	Fos,Fgfrl1,Cdh1,Arx,Efnb1,Rit1,Hdac8,Slc12a6,Twist1,Tcof1,Nfix,Myo18b,Mab21l1,Pacs1,Kmt2a,Gne,Sos1,Aebp1,Smpd4,Slc35c1,Lig4,Ep300,Stag2,Pik3cd,Sin3a,Pigk,Fras1,Frmd4a,Rasa2,Ppp1r15b,Zc4h2,Kcnn3,Nelfa,Tecpr2,Alx3,Sos2,Mras,Ugp2,Cav1,Dock6,Ccdc22,Tbl1xr1,Ccnk,Smarcd1,Apc2,Tsc1,Fgfr2,Mid1,Rpl31,Ankrd11,Rps15a,Specc1l,Apc,Shoc2,Taf6,Nipbl,Bscl2,Cplx1,Nova2,Smc1a,Adarb1,Smarce1,Alx1,Srcap,Cntnap2,Rere…
4	GOBP_RIBOSOMAL_LARGE_SUBUNIT_ASSEMBLY	0.0017425	0.0656414	0.659305	1.86699	8	20	Mrto4,Ddx28,Fastkd2,Rpl5,Rplp0,Bop1,Rpf2,Nop53,Mrpl20,Rpl11,Rrs1
7066	HP_JOINT_HYPERMOBILITY	0.00174254	0.0656414	-0.319234	-1.47122	7	276	Lox,Cdc6,Col3a1,Col1a1,Slc39a8,Hnf1b,Lmx1b,Bmp1,Ptch1,Dlk1,Csgalnact1,Bcorl1,Tent5a,Efnb1,Rit1,Bgn,Dpf2,Col6a1,Kmt2e,Il1rapl1,Wdr19,Atn1,Col5a1,Sox4,Tbx1,Fkbp14,Nfix,Baz1b,Kmt2a,Col9a3,Gne,Dnajc21,Sos1,Gtf2ird1,Creb3l1,Trps1,Tmtc3,Aebp1,Lmna,Atp7b,Lig4,Ep300,Sin3a,Kdm6b,Med12,Aldh18a1,Rasa2,Ntng1,Ift122,Bptf,Flnb,Atp7a,Col11a1,Kcnn3,Col9a2,Zfp469,Polr3a,Gtf2i,Tab2,Crkl,Sos2,Obsl1,Npr2,Sec23a,Mras…
1391	GOBP_GLYCOLIPID_CATABOLIC_PROCESS	0.00174859	0.0656414	0.714569	1.87299	8	15	Neu2,Prkcd,Gm2a,Neu4
7294	HP_GLUCOSE_INTOLERANCE	0.00177659	0.0664535	-0.312089	-1.46031	7	317	Fos,Rpe65,Sox2,Gpr35,Abcc8,Hjv,Rho,Alas2,Impg2,Hnf1b,Mkrn3,Mmp14,Mak,Vangl2,Cftr,Ptch1,Mmp2,Dlk1,Tgif1,Slc16a2,Tert,Abca4,Cdh23,Neurod1,Prok2,Prokr2,Bbs1,Il18bp,Lmnb2,Zic2,Reep6,Igf2bp2,Lepr,Topors,Rnaseh2c,Agbl5,Baz1b,Plcd1,Irs1,Dnajc21,Gtf2ird1,Bbs2,Adar,Hsd3b2,Ift140,Aebp1,Lmna,Smpd4,Hsd3b3,Lig4,Rp2,Pax6,Dll1,Prom1,Sufu,Lrp6,Ppp1r15b,Slc40a1,Zfp513,Zfyve26,Ccdc28b,Pde11a,Dcaf17,Gas1,Palld,Polr…
6304	GOMF_HMG_BOX_DOMAIN_BINDING	0.00180941	0.0674393	-0.804133	-1.92315	8	10	Egr2,Prrx1,Jun,Dlx5
1169	GOBP_POSITIVE_REGULATION_OF_CELL_DEATH	0.00182025	0.0676019	-0.276426	-1.35194	7	502	Fos,Ccn1,Dusp1,Egr1,Pdcd1,Dusp6,Ascl1,Gadd45a,Tlr3,Atf3,Ntsr1,Slc6a13,Tnfsf10,Tnfrsf8,Axin2,Ppp2r1b,Chek2,Jun,Pml,Rarg,Phlda1,Tradd,Ngf,Gadd45g,Adam8,Itga4,Aldh1a2,Bard1,Arhgef26,Mef2c,Cd248,Neurod1,Gadd45b,Akap12,Il12b,Frzb,Arhgef19,Rarb,Sirt1,Tfap2b,Cd274,Casp8,Ido1,Ripk3,Rbm5,Nfatc4,Sox4,Itga6,Ptpn2,Map2k6,Thbs1,Pnma2,Flcn,Rrp1b,Adamtsl4,Msx1,Hebp2,Sarm1,Wnt10b,Pdgfrb,Cd36,Ppp1r13b,Tnfrsf10b,C…
3531	GOBP_PLACENTA_BLOOD_VESSEL_DEVELOPMENT	0.00184653	0.0683348	-0.603496	-1.85601	8	27	Ccn1,Junb,Socs3
4729	GOBP_POSITIVE_REGULATION_OF_LEUKOCYTE_APOPTOTIC_PROCESS	0.00186027	0.0686	-0.68607	-1.88272	8	17	Pdcd1,Adam8,Mef2c,Sirt1,Cd274,Ido1,Pik3cd
3620	GOBP_PRI_MIRNA_TRANSCRIPTION_BY_RNA_POLYMERASE_II	0.00186916	0.068685	-0.532998	-1.82583	8	44	Fos,Egr1,Nr3c1,Sox9,Klf4,Jun,Tert,Nfatc4,Smad6,Smad3,Apln
6545	HP_ABNORMALITY_OF_THE_FOREHEAD	0.00188058	0.0688623	-0.257808	-1.30712	7	818	Fos,Vdr,Myod1,Cdc6,Sox2,Nab2,Abcc8,Col1a1,Alpl,Kdf1,Itga3,Sox9,Lmx1b,Fgfrl1,Slx4,Mkrn3,Bmp1,Cdh1,Arx,Ptch1,Mmp2,Dlk1,Csgalnact1,Bcorl1,Tent5a,Efnb1,Sc5d,Adamtsl1,Rit1,Hdac8,Bgn,Gli3,Gabrd,Cyp27b1,Mef2c,Serpinh1,Slc16a2,Slc12a6,Igf2,Dpf2,Twist1,Tfap2b,Rnpc3,Kmt2e,Wdr19,Cdk5rap2,Atn1,Fancb,Zic2,Stat6,Flcn,Edar,Cc2d2a,Tbx1,Sp7,Frem1,Tcof1,Cit,Fbn2,Amer1,Gabra2,Smad3,Jag1,Erf,Camk2g,Syt2,Nfix,Myo18b,…
9528	HP_PREAXIAL_POLYDACTYLY	0.00189514	0.0691526	-0.46725	-1.72737	8	65	Colec10,Gli1,Fgfrl1,Gli3,Dact1,Cc2d2a,Rab23,Nek1,Tmem107,Sall1,Dync2i1,Tmem67,Lmbr1,C2cd3,Smo,Nelfa,Cilk1,Cep120,Tctn2,Rpgrip1,Cep55,Cspp1,Mks1,Ift80,Rpgrip1l,Fgfr2,Pde6d,Cenpf,Fgf10,Gja1
148	GOBP_EMBRYONIC_PLACENTA_DEVELOPMENT	0.00190194	0.0691592	-0.470249	-1.75046	8	68	Ccn1,Junb,Pcdh12,Zfp36l1,Socs3,Lif,Lef1,Igf2,Casp8,Mdfi,Grhl2,E2f8,Stk4,Nr2f2
2672	GOBP_REGULATION_OF_NEURON_DIFFERENTIATION	0.0019451	0.070483	-0.371547	-1.58827	8	158	Dio3,Tbx6,Ntf3,Ascl1,Sox2,Nr2e1,Sox9,Hes5,Brinp3,Nkx2-2,Ngf,Rock1,Gli3,Mef2c,Neurod1,Map3k13,Rarb,Cdk5rap2,Cxcl12,Dlx1,Cntn4,Dlx2,Jag1,Spag9,Csnk1d,Dixdc1,Gdf11,Prox1,Sfrp1,Sox8,Sin3a,Dll1,Ednrb,Rnf112,Csnk1e,Zc4h2,Nrcam,Mtor,Timp2,Lrrk2
9051	HP_B_CELL_LYMPHOMA	0.00196155	0.0708331	0.730182	1.84098	9	13	Fas,Prkcd,Ada,Itk,Magt1,Pik3r1,Ccnd1
9353	HP_ABNORMAL_PROPORTION_OF_CD8_POSITIVE_T_CELLS	0.00197824	0.0711893	0.742438	1.82995	9	12	Fas,Prkcd,Zap70,Nsmce3,Il2rg
4561	GOBP_REGULATION_OF_HEMOPOIESIS	0.00198939	0.0713446	-0.31272	-1.45311	8	299	Fos,Hspa1b,Zfp36l1,Lox,Hspa1a,Hlx,Lif,Zfp36l2,Tal1,Trib1,Klf10,Tlr3,L3mbtl1,Cyp26b1,Tmem131l,Sox13,Pnp,Car2,Jun,Mmp14,Rarg,Adam8,Nr4a3,Csf1,Lef1,Gli3,Mef2c,Kmt2c,Il12b,Casp8,Prdm1,Kmt2e,Nfkbid,Cbfb,Sox4,Ptpn2,Thbs1,Zfp36,Csf3r,Cnot4,Jag1,Nfam1,Tmem64,Kmt2a,Sox12,Irf1,Leo1,Atp11c,Sos1,Xbp1,Sfrp1,Erbb2,Nrarp,Abl1,Pou4f1,Ep300,Tbx21,Sin3a,Ets1,Ikzf3,Fgl2,Dll1,Gabpa,Rab7b,Clptm1,Rbbp5,Creb1,Kat2b,Kmt…
9248	HP_CLINODACTYLY	0.0020202	0.0715322	-0.296115	-1.415	8	393	Myod1,Mycn,Cdc6,Abcc8,Colec10,Wnt7a,Lmx1b,Slx4,Mkrn3,Dlx5,Plxnd1,Cdh1,Arx,Dlk1,Csgalnact1,Bcorl1,Efnb1,Rit1,Hdac8,Gabrd,Chsy1,Igf2,Dpf2,Twist1,Tfap2b,Kmt2e,Il1rapl1,Wdr19,Dact1,Fancb,Sox4,Bcor,Tbx1,Rab23,Nek1,Amer1,Jag1,Nfix,Pacs1,Baz1b,Kmt2a,Sos1,Flii,Gtf2ird1,Trps1,L1cam,Kdm5c,Dlec1,Lmna,Zfp462,Sall1,Lig4,Abl1,Ep300,Stag2,Pik3cd,Sin3a,Kdm6b,Med12,B3glct,Rasa2,Ntng1,Sh3pxd2b,Ift122,Wdr4,Ppp1r15b…
1502	GOBP_CELL_PROJECTION_ASSEMBLY	0.00204035	0.0715322	-0.274755	-1.34762	8	516	Fhdc1,Ablim3,Ttll1,Rsph1,Rhov,Rilpl2,Cdc42ep2,Cfap44,Mak,Myo1a,Vangl2,Spag1,Ccdc39,Aif1l,Sfi1,Mtss2,Cdc42ep3,Mapk15,Arhgef26,Tchp,P2ry12,Zmynd10,Tenm2,Wwtr1,Adamts16,Dnah1,Rsph4a,Cep350,Bbs1,Wdr19,Iqub,Cdk5rap2,Sclt1,Stk26,Arap1,Cep164,Septin7,Cc2d2a,Fxyd5,Rab23,Cfap206,Nek1,Cdc42ep4,Bbs9,Stk36,Cdc14a,Cfap157,Iqcg,Ift74,Csnk1d,Jhy,Sh3bp1,Haus5,Dzip1,Bbs2,Rilp,Parvb,Ift140,Tmem107,Kif24,Fxr1,Cep16…
1453	GOBP_CELL_PROLIFERATION_IN_FOREBRAIN	0.00206356	0.0715322	-0.656461	-1.90048	9	21	Wnt7a,Arx,Gli3,Pou3f2,Numb,Dixdc1,Hook3,Cep120,Emx2,Fgfr2,Pou3f3,Pcm1,Six3
6603	HP_ATRESIA_OF_THE_EXTERNAL_AUDITORY_CANAL	0.00206484	0.0715322	-0.5641	-1.87343	9	38	Cdc6,Frem2,Pomt1,Hdac8,Gli3,Tcof1,Kmt2a,Six5,Fktn,Fras1
9369	HP_ABNORMAL_TRICUSPID_VALVE_PHYSIOLOGY	0.00206569	0.0715322	-0.52438	-1.81976	9	47	Mycn,Mypn,Kif20a,Dll4,Csgalnact1,Nek1,Dvl3,Myh6,Tab2,Scn5a,Ncapg2,Hadhb,Wdr37,Tnni3,Gata6,Cited2,Vps33a
320	GOBP_POSITIVE_REGULATION_OF_MYELOID_LEUKOCYTE_DIFFERENTIATION	0.00206996	0.0715322	-0.514961	-1.77886	9	46	Fos,Zfp36l1,Lif,Trib1,Klf10,Car2,Jun,Csf1,Lef1,Il12b,Casp8
7815	HP_HYPERCHOLESTEROLEMIA	0.00206996	0.0715322	-0.518697	-1.79177	9	46	Fos,Pik3r5,Tdp1,Dlk1,Ldlr,Dyrk1b,Jag1,Flii,Lmna,Lipa,Lrp6,Ghr
9727	HP_ABNORMAL_CARDIAC_TEST	0.00207743	0.0715322	0.447853	1.71821	10	85	Slc12a3,Tecrl,Cdkn1a,Pkp2,Myl2,Kcna5,Abcc9,Ppcs,Hcn4,Nppa,Tll1,Kcnj5,Tnnc1,Polg2,Cavin1,Gmppb,Kcnj2,Cdkn2c,Kcnq1,Snta1,Gnb5,Prkag2,Lama2,Kcnd3,Gpc4
7834	HP_BREAST_HYPOPLASIA	0.002079	0.0715322	-0.570205	-1.86798	9	36	Gnrh1,Dusp6,Sox10,Spry4,Efnb1,Tacr3,Ndnf,Prok2,Prokr2,Il17rd
1436	GOBP_NERVE_DEVELOPMENT	0.00208333	0.0715322	-0.4857	-1.73709	9	55	Egr2,Ntf3,Erbb3,Six4,Nkx2-2,Ngf,Itga4,Gli3,Lrig1,Prkcg,Tbx1,Chrnb2,Sall1,Pou4f1,Nrp2,Vcam1,Gabrb2,Sulf1,Atp8b1,Tcirg1,Ephb2
8680	HP_APLASIA_HYPOPLASIA_OF_THE_BREASTS	0.00208333	0.0715322	-0.484562	-1.73302	9	55	Gnrh1,Dusp6,Cdc6,Sox10,Spry4,Plxnd1,Efnb1,Tacr3,Ndnf,Prok2,Prokr2,Il17rd
9527	HP_ECTRODACTYLY	0.00208333	0.0715322	-0.486405	-1.73961	9	55	Egr2,Wnt7a,Fgfrl1,Dll4,Dlx5,Hspb1,Mmp2,Gli3,Igf2,Wnt10b,Eps15l1,Arsb,Med12,Eogt,Gdap1,Ror2,Nelfa
1490	GOBP_RESPIRATORY_ELECTRON_TRANSPORT_CHAIN	0.00208373	0.0715322	0.432255	1.66748	10	88	Gpd1,Etfa,Ndufb2,Immp2l,Ndufa2,Uqcrfs1,Cycs,Ndufaf1,Dguok,Polg2,Ndufa8,Ndufb6,Ndufv2,Ndufb5,Sdhb,Cox4i2,Mybbp1a,Ppargc1a,Cyc1,Ndufs4,Ndufb7,Cox7b,Ndufs8,Etfb,Ndufa1,Ndufa9,Ndufs3,Ndufa13,Cox6a2,Ndufc1,Dnajc15,Cox5b,Cox8a,Park7,Afg1l,Ndufa6,Uqcr11,Cox5a,Uqcr10,Ndufab1,Ndufs7,Cox4i1,Cox10,Ndufb11,Ndufs1,Ndufa4,Uqcc3,Snca,Ndufa7,Ndufc2
7605	HP_GASTROINTESTINAL_ATRESIA	0.00209732	0.0717626	-0.472229	-1.72344	9	61	Mycn,Sox2,Ptch1,Tgif1,Prokr2,Fancb,Zic2,Itga6,Foxf1,Fbn2,Chrm3,Sall1,Stag2,Sin3a,Dync2i1,Dll1,Sufu,Gas1,Gli2,Cep57,Ift80,Smarcd1,Fgfr2,Cenpf,Dis3l2,Six3,Yy1,Disp1,Fli1,Pah,Rfwd3,Rere,Fancl
9529	HP_POSTAXIAL_POLYDACTYLY	0.00212947	0.072442	-0.404907	-1.6491	9	115	Gli1,Wnt7a,Sc5d,Gli3,Bbs1,Wdr19,Cc2d2a,Tbx1,Rab23,Nek1,Bbs9,Bbs2,Ccnd2,Ift140,Tmem107,Dync2i1,Tmem67,Cog6,Sufu,Lmbr1,C2cd3,Ttc21b,Ccdc28b,Smo,Cilk1,Ttc8,Cep120,Gli2,Bbs7,Ncapg2,Alx3,Tctn2,Rpgrip1,Cep55,Gata6,Cspp1,Dhcr7,Mks1,Tgfbr2,Ift80,Bbs4,Rpgrip1l,Prkacb,Inpp5e,Fgfr2
1309	GOBP_MORPHOGENESIS_OF_EMBRYONIC_EPITHELIUM	0.00213129	0.072442	-0.382732	-1.58912	9	128	Kdf1,Celsr1,Sox9,Folr1,Hes5,Rarg,Six4,Vangl2,Ptch1,Sema4c,Aldh1a2,Osr1,Tbx18,Cecr2,Gdnf,Twist1,Wnt6,Sox4,Prickle1,Vasp,Luzp1,Kif20b,Wnt2b,Grhl2,Stk4,Dlc1,Sfrp1,Sox8,Abl1,Casp3,Vegfc,Med12,Ift122,Sufu,Lrp6,Dvl3,Sulf1,Gli2,Plxnb2,Tctn1,Aldh1a3,Dvl2,Apaf1,Deaf1,Bbs4,Mthfr,Prkacb,Tsc1,Fgfr2,Hif1a,Traf6,Fgf10,Cobl
2537	GOBP_REGULATION_OF_DIGESTIVE_SYSTEM_PROCESS	0.002138	0.072442	0.601139	1.80957	10	26	Sgk1,Ghrl,Tac1,Crh,Oprk1,Oxt,Apoa1,Ghsr,Neurog1,Tifab
9829	MANNO_MIDBRAIN_NEUROTYPES_HNPROG	0.00215703	0.0728504	-0.353363	-1.53775	9	178	Ccn1,Ascl1,Sox2,Ptx3,Trim59,Frem2,Ccnb2,Wnt7a,Insm1,Boc,Celf3,Parpbp,Phlda1,Ndnf,Rcor2,Cdca8,Tnfrsf19,Pou3f2,Zmat4,Map6,Neurod1,Gprin3,Kif23,Tspan11,Tpx2,Ddc,Cdc25b,Ccnd2,Proser1,Hic2,Rtkn2,Efs,Sp5,Plk1,Nusap1,Aspa
9826	MANNO_MIDBRAIN_NEUROTYPES_HPROGBP	0.0021796	0.0733751	-0.325626	-1.48161	9	247	Ccn1,Zfp36l1,Shisa3,Ascl1,Sox2,Ptx3,Trim59,Zfp36l2,Ccnb2,Wnt7a,Sox9,Hes5,Tdp1,Boc,Cenpn,Parpbp,Shisa2,Rcor2,Arhgef26,Cdca8,Hmmr,Pou3f2,Dtx4,Kif23,Xrcc3,Fat2,Fancb,Lmnb2,Jam2,Tpx2,Uhrf1,Zfp395,Atad2,Syt2,Timeless,Pttg1,Dsg2,Sfrp1,Rrm2,Mnd1,Rtkn2,Sall1,Rfc4,Tet1,Sp5,Nrarp,Plk1,Nusap1,Ajuba,Aurkb
6842	HP_THYROID_ADENOMA	0.00218775	0.0734127	0.785738	1.85584	10	10	Fas,Prkcd
7548	HP_CEREBELLAR_MALFORMATION	0.00222173	0.0739342	-0.313752	-1.46368	9	309	Kcnj13,Myod1,Rpe65,Col3a1,Pomt1,Pik3r5,Lmx1b,Tdp1,Fa2h,Lrrc32,Ptch1,Sc5d,Gli3,Mef2c,Igf2,Mme,Dpf2,Dact1,Atn1,Sox4,Bcor,Cep164,Prkcg,Cc2d2a,Cacna2d2,Foxf1,Mvk,Nek1,Erf,Mab21l1,Pacs1,Fto,Baz1b,Gtf2ird1,L1cam,Ift140,Tmem107,Chd4,Sall1,Col4a1,Ep300,Fktn,Dync2i1,Frmd4a,Tmem67,Cox20,Sufu,Tuba1a,Ap1s2,Sacs,C2cd3,Vps35l,Iqcb1,Myo5a,Smo,Foxc1,Pomk,Polr3a,Cpt2,Cep120,Gtf2i,Wars2,Nmnat1,Ncapg2,Piezo2,Tctn1,…
2627	GOBP_EXTERNAL_ENCAPSULATING_STRUCTURE_ORGANIZATION	0.00222272	0.0739342	-0.306862	-1.44306	9	333	Ccn1,Ttr,Lox,Adamts1,Ptx3,Col8a2,Nr2e1,Col3a1,Emilin1,Col1a1,Has2,Pomt1,Slc39a8,Tnc,Kdr,Itga3,Sox9,Bmp1,Nid2,Mmp14,Cdh1,Adam8,Mmp2,Csgalnact1,Itga4,Fmod,Ndnf,Adamtsl1,Tgm3,Bgn,Serpinh1,Adamts16,Has3,Adamts4,Smoc2,Capn1,Col6a1,Egflam,Spp1,Jam2,Col5a1,Itga6,Thbs1,Ntn4,Foxf1,Itga10,Fbn2,Adamtsl4,Ddr1,Smad3,Spock2,Adamts17,Col9a3,Creb3l1,Aebp1,Egfl6,Col4a1,Lama4,Col4a2,Lamc2,Bcl3,Abl1,Dcn,Ets1,Loxl4,…
9803	FAN_EMBRYONIC_CTX_NSC_1	0.00224719	0.0739342	-0.730227	-1.90596	10	14	Fos,Dusp6,Mef2c
9834	MANNO_MIDBRAIN_NEUROTYPES_HDA	0.0022604	0.0739342	-0.28873	-1.38789	9	416	Nr4a2,Zglp1,Th,Npy1r,Slc39a8,Ntsr1,Pdzrn4,Insm1,Celf3,Dlk1,Lrrc55,Rock1,Cdc42ep3,Kcnip4,Sstr2,Pak5,Fam13c,Gprin3,Akap12,Sema6d,Dact1,Kif21b,Grip2,Nav3,Gria4,Pbx3,Irf2bpl,Ddc,Akap1,Frmd3,Gabra2,Ebf1,Nfix,Mab21l1,Vwa5a,L1cam,Cttnbp2,Shroom2,Syt4,Ccdc136,Cpeb4,Nap1l3,Lamc2,Ralgds,Ppfia2,Prdm8,Hpgd,Zbtb38,Rab9b,Fnbp1,Smurf1,Dok4,Sh3pxd2a,Arg2,Klhl1,Ntng1,Gng3,Tuba1a,Ap1s2,Slitrk4,Tmem121b,Chl1,Armh4,…
8495	HP_PUBERTY_AND_GONADAL_DISORDERS	0.00226142	0.0739342	-0.279477	-1.36208	9	482	Fos,Gnrh1,Dusp6,Rpe65,Sox2,Hjv,Rho,Impg2,Nr3c1,Sox9,Sox10,Cbx2,Fgfrl1,Slx4,Mkrn3,Spry4,Mmp14,Mak,Plxnd1,Arx,Ptch1,Mmp2,Dlk1,Bcorl1,Tgif1,Tacr3,Ndnf,Rit1,Hdac8,Gli3,Gabrd,Tert,Abca4,Kmt2c,Cdh23,Gpr161,Prok2,Prokr2,Kmt2e,Bbs1,Dact1,Fancb,Zic2,Reep6,Rab23,Bbs9,Mrap,Lepr,Il17rd,Nfix,Topors,Ift74,Agbl5,Idh1,Baz1b,Kmt2a,Sos1,Flii,Gtf2ird1,Bbs2,Hsd3b2,Ift140,Lmna,Nr2f2,Sall1,Hsd3b3,Map3k1,Snap29,Rp2,Ep3…
5498	GOMF_STRUCTURAL_CONSTITUENT_OF_RIBOSOME	0.00226501	0.0739342	0.427007	1.70429	11	107	Mrps18a,Rps20,Mrpl30,Mrps18c,Rps10,Mrps22,Mrpl54,Rps15,Mrpl2,Rpl5,Mrpl47,Rplp0,Mrps34,Mrps16,Mrpl28,Mrps30,Rps27l,Mrpl12,Mrpl16,Mrps33,Mrps9,Mrpl19,Mrpl20,Rpl11,Mrps7,Mrps14,Mrpl4,Rpsa,Mrps24,Mrpl14,Mrps31,Mrpl10,Rpl36al,Mrpl37,Mrpl3,Rpl30,Rpl22,Rpl37,Mrpl21,Dap3,Rpl27a,Mrpl18,Rps6,Mrpl35,Rpl7,Mrpl32,Mrpl23,Rpl10a,Mrps35,Rps5,Mrpl22,Rpl18a,Rps24,Rpl4
10022	Johnson_Hippocampus_Human_M14	0.00226629	0.0739342	0.424425	1.65212	11	93	Plekhf1,Rasd1,Fkbp5,Sgk1,Zbtb16,Lfng,Cd163,Serpine1,Mertk,Ddit4,Adipor2,Cebpd,Klf15,Klf9,Rhob,Tmem204,Klf13,Cables1,Zfp189,Crispld2,Igsf11
1695	GOBP_POSITIVE_REGULATION_OF_MYELINATION	0.00227038	0.0739342	-0.702636	-1.89857	10	16	Egr2,Sox10
7241	HP_POSTAXIAL_FOOT_POLYDACTYLY	0.00227226	0.0739342	-0.514763	-1.78639	10	47	Sc5d,Gli3,Wdr19,Cc2d2a,Nek1,Bbs2,Ift140,Tmem107,Dync2i1,Tmem67,Lmbr1,C2cd3,Ttc21b,Cep120,Tctn2,Rpgrip1,Cep55,Cspp1,Dhcr7,Mks1,Ift80,Rpgrip1l,Prkacb,Inpp5e,Pde6d
3529	GOBP_EMBRYONIC_PLACENTA_MORPHOGENESIS	0.00227414	0.0739342	-0.657507	-1.87723	10	20	Ccn1,Zfp36l1,Socs3,Lef1,Igf2,Grhl2
8192	HP_ACCELERATED_SKELETAL_MATURATION	0.00229453	0.0743657	-0.478331	-1.73845	10	60	Fos,Tshr,Mkrn3,Ptch1,Csgalnact1,Gli3,Igf2,Lepr,Nfix,Kmt2a,Trps1,Hsd3b2,Hsd3b3,Inppl1
9925	DESCARTES_MAIN_FETAL_OLIGODENDROCYTES	0.00231044	0.0746494	-0.473513	-1.73417	10	62	Arc,Gpr17,B3gnt7,Vsx1,Sox10,Fa2h,Erbb3,Nkx2-2,Galnt13,Gdnf,Dmrt2,Chrm3,Fcrla,Enpp6,Mybl1,Agmo,Lgr5,Col11a1
6179	GOMF_SMAD_BINDING	0.00232854	0.0747869	-0.461132	-1.71201	10	67	Fos,Axin2,Jun,Pml,Tgif1,Smad6,Smad3,Tob1,Creb3l1,Smurf2,Pax6,Smurf1,Smad1
10271	Gemma_GSE95740_Environmental_enrichment_increases_transcriptional_and_epigenetic_differentiation_between_mouse_dorsal_and_ventral_dentate_gyrus_neurons_treatment_enriched.environment_Up	0.00232903	0.0747869	-0.465987	-1.75356	10	72	Fos,Egr2,Arc,Dusp1,Junb,Npas4,Sik1,Apold1,Arl4d,Slc38a5
7969	HP_SPORADIC	0.00234742	0.0751462	-0.436087	-1.67824	10	83	Adh1,Nr4a2,Tshr,Hnf1b,Fgfrl1,Mkrn3,Sncaip,Mef2c,Igf2,Lmnb2,Flcn,Nfix,Ep300,Sin3a,Aldh18a1,Flnb,Mtor,Atxn2,Gli2,Alx3
6269	GOMF_UBIQUITIN_LIKE_PROTEIN_LIGASE_ACTIVITY	0.00236508	0.0754609	-0.332071	-1.49737	10	228	Egr2,Asb4,Fbxo40,Trim59,Trim62,Lrsam1,Siah2,Mkrn3,Sh3rf2,Hltf,Dtx4,Rnf39,Irf2bpl,Uhrf1,Med31,Topors,Rnft1,Med11,Trim63,Smurf2,Smurf1,Mycbp2,Med12,Wwp1,Rnf145,Rnf112,Mgrn1,Dtx2,Tmem129,Ufl1,Fbxo27,Trim25,Trim10,Rnf114,Prkn,Neurl1b,Zfp598,Rnf152,Rffl,Trim40,Dtx3l,Uhrf2,Birc3,Rnf185,Mylip,Trim58,Pias2,Rnf111,Birc2,Mdm2,Ppil2,Mex3c,Gid4,Traf6,Ankib1,Ube2d1,Cbll1,Ube4b,Med10,Siah3,Traip,Hecw2,Ppp1r11,…
2660	GOBP_REGULATION_OF_MYELOID_CELL_DIFFERENTIATION	0.00237171	0.0754609	-0.352307	-1.53936	10	183	Fos,Hspa1b,Zfp36l1,Lox,Hspa1a,Lif,Tal1,Trib1,Klf10,Tlr3,L3mbtl1,Car2,Jun,Rarg,Nr4a3,Csf1,Lef1,Mef2c,Kmt2c,Il12b,Casp8,Kmt2e,Cbfb,Ptpn2,Thbs1,Zfp36,Csf3r,Cnot4,Jag1,Tmem64,Kmt2a,Leo1,Sfrp1,Pou4f1,Ep300,Sin3a,Ets1,Dll1,Gabpa,Rab7b,Rbbp5,Creb1,Kat2b,Kmt2b,Ror2,Ceacam1,Ankrd54,Nfe2,Slc9b2,Mtor
5152	GOCC_VESICLE_LUMEN	0.00238883	0.0757745	0.325686	1.46216	12	251	Pglyrp1,Ghrl,Serpine1,Timp1,Apoh,Fgr,F13a1,Lrg1,Prkcd,Acaa1b,Alb,Ada,Apoa1,Anxa2,Serpina3n,Arpc5,Gsdmd,Prtn3,Timp3,Cotl1,Crispld2,Hp,Naprt,Egf,Nhlrc3,Pomc,Fn1,Sccpdh,Psma5,Pdgfb,Pfkl,Tgfb1,Ctsw,Alox5,Grp,Cstb,Hk3,Sparc,Plg,Psmb7,Lcn2,Penk,Serpinf2,Aldoc,Psmc2,Psmd6,Hpse,Psmd14,Nit2,Itih4,A2m,C3,Gca,Nme2,Psmd3,Pdxk,Prss57,Vti1b,Mif,Ptges2,Prdx4,Psmb1
3131	GOBP_COGNITION	0.00240595	0.0760863	-0.327357	-1.48508	10	243	Fos,Egr2,Arc,Btg2,Npas4,Cldn5,Ntf3,Th,Ntsr1,Itga3,Rtl4,Drd2,Foxo6,Jun,Ngf,Uba6,Pak5,Vldlr,Mef2c,Hrh1,Mme,Cbr3,Nfatc4,Ldlr,Prkcg,Lhx8
8348	HP_CENTRAL_HYPOVENTILATION	0.00242571	0.0762492	-0.759768	-1.9024	11	12	Ascl1,Mypn,Gdnf
10204	"Gemma_GSE100236_RNA_sequencing_of_whole,_ventral_and_dorsal_hippocampus_after_different_stress_conditions_treatment_swim.stress_Down"	0.00242571	0.0762492	-0.755603	-1.89197	11	12	Fam186b,Clk1,Mfap3,Sox18,Hes5,Angel1
2785	GOBP_PHENOL_CONTAINING_COMPOUND_BIOSYNTHETIC_PROCESS	0.00247066	0.0772849	-0.563471	-1.8608	11	37	Nr4a2,Dao,Th,Insm1,Gpr37,Ddc,Tph2,Dbh,Gch1,Trpc1,Ctns,Slc7a11,Cdh3,Agtr2,Moxd1,Appl1,Slc6a3,Tyr,Pah
2349	GOBP_NEURON_MATURATION	0.00247883	0.0772849	-0.544116	-1.81876	11	39	Nr4a2,Tbx6,Vsx1,Myoc,Map3k13,Sclt1,Ntn4,Cln5,Epha8,Ednrb,Nrcam,Mtor,Lrrk2
7826	HP_HYPOTHALAMIC_GONADOTROPIN_RELEASING_HORMONE_DEFICIENCY	0.00248088	0.0772849	-0.644962	-1.84141	11	20	Dusp6,Sox10,Spry4,Tacr3,Ndnf,Prok2,Prokr2,Il17rd
373	GOBP_HEART_VALVE_DEVELOPMENT	0.0024948	0.0774874	-0.489272	-1.73822	11	53	Ccn1,Emilin1,Sox9,Dll4,Rock1,Mef2c,Twist1,Sox4,Smad6,Jag1
9403	HP_SEVERE_INFECTION	0.00251694	0.0775556	0.650977	1.84341	12	20	Tmc8,Tlr7,Prkcd,Rag1,Itk,Rac2,Tgfb1,Magt1,Foxp3,Il2ra,Il7
2683	GOBP_REGULATION_OF_GLIAL_CELL_DIFFERENTIATION	0.00252048	0.0775556	-0.465569	-1.70507	11	62	Egr2,Nr2e1,Lif,Hes5,Nkx2-2,Opalin,Nkx6-2,Dlx1,Ldlr,Dlx2,Tmem98
7704	HP_ABNORMAL_B_CELL_MORPHOLOGY	0.0025228	0.0775556	0.581753	1.78482	12	28	Fas,Sp110,Prkcd,Ada,Rag1,Rac2
4923	GOCC_MITOCHONDRIAL_SMALL_RIBOSOMAL_SUBUNIT	0.00252673	0.0775556	0.595375	1.79222	12	26	Mrps10,Mrps18a,Mrps18c,Mrps22,Mrps34,Mrps26,Mrps16,Mrps33,Mrps9,Mrps7,Mrps14,Mrps24,Mrps31,Mrps27,Dap3
3008	GOBP_OLIGODENDROCYTE_DIFFERENTIATION	0.00253915	0.0777083	-0.425338	-1.66213	11	90	Ascl1,Gpr17,Sox9,Sox13,Sox10,Hes5,Fa2h,Nkx2-2,Opalin,Nkx6-2,Gli3,Dlx1,Csk,Dlx2,Cntnap1,Tmem98,Erbb2,Sox8,Prdm8,Cxcr4,Aspa,Med12,Mtor,Sox6,Mdk,Notch1,Kcnj10,Bnip3,Nkx2-1,Ncstn,Hdac11,Slc45a3,Prmt5,Hdac1
10335	Gemma_GSE156925_TRAP-Seq_uncovers_post-transcriptional_gene_regulation_after_acute_sleep_deprivation_treatment_Sleep.deprivation_Up	0.00254669	0.0777113	-0.391103	-1.60152	11	118	Mfap3,Wnt7a,Banp,Khdc3,Zbtb40,Sc5d,Uba6,Narf,Wdcp,Cys1,Dnajb4,Luzp1,Tef,Pcgf3,Upf2,Xbp1,Dnajc28,Hcfc2,Alad,Klhl24,Chordc1,Traf2,Gabpa,Nufip2,Ppm1f,Ubxn2b,Rbbp5,Creb1,Fgfr1op2,Kdm2a,Ubfd1,Mettl3,Rsbn1,Atg12,Zfp652,Il6st,Mras,Nfya,Kdm7a,Creg2,Taf8,Wdr48,Caprin1,Mitf,Clock,Glt8d2,Rab30
6652	HP_TELECANTHUS	0.00255973	0.0778814	-0.382293	-1.58158	11	125	Myod1,Col3a1,Colec10,Sox10,Lmx1b,Ptch1,Efnb1,Hdac8,Gli3,Tbx1,Rab23,Nek1,Erf,Nfix,Kmt2a,Ccnd2,Lmna,Lig4,Kdm6b,Ift122,Sufu,Ednrb,C2cd3,Flnb,Dvl3,Dse,Kcnn3,Foxc1,Stac3,Alg9,Msl3,Rreb1,Vps33a,Tbl1xr1,Snai2,Mitf,Fgfr2,Mid1,Fgf10,Ankrd11,Specc1l,Pigq,Gja1,Yy1,Musk,Smc1a,Hecw2,Etfdh,Ofd1
8539	HP_NEONATAL_SHORT_LIMB_SHORT_STATURE	0.00261359	0.0792345	-0.787163	-1.88257	12	10	Col1a1,Gli1,Sox9
2954	GOBP_ENTERIC_NERVOUS_SYSTEM_DEVELOPMENT	0.00261938	0.0792345	-0.768129	-1.87792	12	11	Hlx,Sox10,Ednra,Arx,Gdnf,Sox8,Ednrb,Kif26a
8587	HP_DEVIATION_OF_THE_HAND_OR_OF_FINGERS_OF_THE_HAND	0.00267023	0.080497	-0.300335	-1.41663	11	341	Myod1,Mycn,Cdc6,Abcc8,Tbx22,Wnt7a,Lmx1b,Slx4,Mkrn3,Plxnd1,Dlk1,Adgrg6,Csgalnact1,Efnb1,Rit1,Hdac8,Bgn,Gli3,Gabrd,Chsy1,Mogs,Igf2,Twist1,Tfap2b,Bbs1,Wdr19,Dact1,Atn1,Fancb,Bcor,Tbx1,Rab23,Nek1,Fbn2,Amer1,Jag1,Pacs1,Baz1b,Kmt2a,Col9a3,Sos1,Flii,Gtf2ird1,Trps1,L1cam,Lmna,Zfp462,Sall1,Lig4,Abl1,Hpgd,Ep300,Stag2,Pik3cd,Sin3a,Kdm6b,Med12,B3glct,Rasa2,Sh3pxd2b,Ift122,Wdr4,Bptf,Lmbr1,Flnb,Dvl3,Ror2,Col11…
7496	HP_RESTING_TREMOR	0.00267655	0.080497	-0.560403	-1.85067	12	37	Adh1,Nr4a2,Sncaip,Vps13a,Dnajc13,Dnmt1,Ntng1,Atxn2,Lrrk2,Atp1a3
75	GOBP_SKELETAL_SYSTEM_DEVELOPMENT	0.00270149	0.0810135	-0.29351	-1.39991	11	389	Ccn1,Lox,Nab2,Tiparp,Col3a1,Edn1,Col1a1,Has2,Tal1,Cyp26b1,Wnt7a,Alpl,Sox9,Axin2,Hes5,Bmp1,Siglec15,Prrx1,Mmp14,Dlx5,Rarg,Six4,Mmp2,Csgalnact1,Osr1,Bgn,Gli3,Chsy1,Mef2c,Myoc,Serpinh1,Adamts4,Igf2,Frzb,Twist1,Rarb,Wdr19,Dlx1,Sox4,Hapln4,Pappa2,Tbx1,Rab23,Frem1,Mdfi,Tcof1,Fbn2,Amer1,Msx1,Dlx2,Smad3,Zfp219,Dmrt2,P3h1,Wnt10b,Efemp1,Wnt2b,Grhl2,Gdf11,Bbs2,Trps1,Sfrp1,Gpld1,Fmn1,Ift140,Lrrk1,Tmem107,Ext…
6476	HP_OVARIAN_CYST	0.00271059	0.0810537	-0.473149	-1.71004	12	58	Fos,Sox9,Cbx2,Mmp14,Mmp2,Lmnb2,Msx1,Baz1b,Gtf2ird1,Hsd3b2,Lmna,Hsd3b3,Map3k1
2662	GOBP_POSITIVE_REGULATION_OF_MYELOID_CELL_DIFFERENTIATION	0.00275132	0.0820366	-0.444255	-1.69997	12	79	Fos,Hspa1b,Zfp36l1,Hspa1a,Lif,Tal1,Trib1,Klf10,Car2,Jun,Csf1,Lef1,Il12b,Casp8,Jag1,Tmem64
6799	HP_ABNORMAL_THORAX_MORPHOLOGY	0.00277457	0.0824939	-0.259536	-1.30092	11	687	Vdr,Myod1,Lox,Tbx6,Cdc6,Sox2,Col3a1,Frem2,Col1a1,Mypn,Gli1,Tnnt1,Wnt7a,Alpl,Itga3,Sox9,Sox10,Lmx1b,Fgfrl1,Bmp1,Sgcg,Galns,Mmp14,Ptch1,Mmp2,Dlk1,Csgalnact1,Bcorl1,Tent5a,Efnb1,Tgif1,Sc5d,Rit1,Hdac8,Bgn,Gli3,Gabrd,Cyp27b1,Serpinh1,Slc16a2,Mogs,Igf2,Mme,Dpf2,Twist1,Prokr2,Kmt2e,Wdr19,Dact1,Col5a1,Sox4,Zic2,Bcor,Selenon,Tbx1,Foxf1,Sp7,Nek1,Fbn2,Msto1,Amer1,Smad3,Jag1,Erf,Syt2,Mtmr14,Nfix,P3h1,Pdgfrb,…
5334	GOCC_RNA_POLYMERASE_II_TRANSCRIPTION_REGULATOR_COMPLEX	0.0027951	0.0828683	-0.370256	-1.56141	12	143	Fos,Junb,Vdr,Ascl1,Jun,Bcl9l,E2f2,Lef1,E2f6,Taf5,Neurod1,Taf6l,Cbfb,Bcl9,Smad6,Med31,Smad3,Ascl4,Pou2f1,Mxi1,E2f8,Taf7,Chd4,Pou4f1,Smad1,Taf3,Taf12,Ascc2,Creb1,Ing2
8290	HP_APLASIA_HYPOPLASIA_INVOLVING_BONES_OF_THE_THORAX	0.00280717	0.0828868	-0.370908	-1.55859	12	141	Tbx6,Cdc6,Sox2,Wnt7a,Alpl,Sox9,Lmx1b,Ptch1,Dlk1,Efnb1,Bgn,Gabrd,Twist1,Bcor,Nek1,Nfix,Kmt2a,Ift140,Lmna,Chd4,Inppl1,Alg12,Dync2i1,Fras1,Ift122,Sufu,C2cd3,Flnb,Ror2,Atp7a,Col11a1,Ttc21b,Smo
7252	HP_FOOT_OLIGODACTYLY	0.00281464	0.0828868	-0.776276	-1.85653	13	10	Wnt7a,Dll4,Dlx5,Gli3,Wnt10b
7646	HP_ABNORMALITY_OF_THE_CALVARIA	0.00281955	0.0828868	-0.25819	-1.30434	11	772	Vdr,Mycn,Tbx6,Cdc6,Sox2,Abcc8,Frem2,Colec10,Col1a1,Tshr,Slc39a8,Cyp26b1,Wnt7a,Alpl,Hnf1b,Sox9,Car2,Lmx1b,Fgfrl1,Slx4,Mkrn3,Bmp1,Dll4,Ace,Mmp14,Vangl2,Arx,Ptch1,Mmp2,Dlk1,Csgalnact1,Ms4a1,Tent5a,Efnb1,Sc5d,Adamtsl1,Hdac8,Bgn,Gli3,Gabrd,Cyp27b1,Chsy1,Slc16a2,Kmt2c,Mogs,Slc12a6,Igf2,Dpf2,Twist1,Tfap2b,Rnpc3,Kmt2e,Wdr19,Ugdh,Fancb,Zic2,Flcn,Edar,Cc2d2a,Tbx1,Foxf1,Sp7,Rab23,Mvk,Smad6,Nek1,Frem1,Tcof1,…
8519	HP_RENAL_HYPOPLASIA_APLASIA	0.00283348	0.0830469	-0.326288	-1.48267	12	244	Myod1,Dusp6,Frem2,Gli1,Hnf1b,Sox10,Slx4,Spry4,Dll4,Arx,Ptch1,Tgif1,Tacr3,Ndnf,Tbx18,Gli3,Prok2,Dpf2,Prokr2,Rarb,Wdr19,Dact1,Cdk5rap2,Atn1,Fancb,Sox4,Zic2,Bcor,Tbx1,Frem1,Cit,Jag1,Il17rd,Baz1b,Flii,Gtf2ird1,Sall1,Six5,Wdr62,Pik3cd,Aldh18a1,B3glct,Dync2i1,Fras1,Nadsyn1,Dll1,Cog6,Sufu,Ppp1r15b,Gas1,Cep120,Fancg,Gtf2i,Dhcr24,Gli2,Knl1,Iqsec2,Robo2,Ncapg2,Piezo2,Cep135,Greb1l,Cep55,Kiss1r,Dhcr7,Sass6,…
6761	HP_MISALIGNMENT_OF_TEETH	0.00284091	0.0830469	-0.318141	-1.45338	12	256	Myod1,Lox,Col3a1,Frem2,Edn1,Car2,Galns,Cdh1,Ednra,Arhgap29,Hdac8,Chsy1,Igf2,Twist1,Il1rapl1,Bbs1,Col5a1,Rdh11,Bcor,Ptpn2,Flcn,Tcof1,Amer1,Msx1,Smad3,Pacs1,Baz1b,Kmt2a,Sos1,Gtf2ird1,Trps1,Ift140,Aebp1,Kdm5c,Lmna,Abl1,Ep300,Sin3a,Med12,Plekhm1,Pigk,B3glct,Fras1,Sh3pxd2b,Ift122,Plcb4,Bptf,Dvl3,Dse,Ror2,Kcnn3,Ccdc28b,Tecpr2,Gtf2i,Tcirg1,Tab2,Gli2,Pde4d,Gnai3,Il6st,Alx3,Obsl1,Tbx4,Gpr68
4105	GOBP_NEGATIVE_REGULATION_OF_TRANSCRIPTION_FROM_RNA_POLYMERASE_II_PROMOTER_IN_RESPONSE_TO_STRESS	0.00285481	0.0832202	-0.729016	-1.86635	13	13	Hspa1b,Hspa1a,Jun,Dnajb1,Bag3,Sirt2,Hif1an
7879	HP_STEPPAGE_GAIT	0.00289077	0.0834406	-0.547023	-1.81672	13	38	Egr2,Lrsam1,Tdp1,Hspb1,Gne,Lmna,Mfn2,Gnb4,Gdap1,Dcaf8
9071	HP_ABNORMAL_HYPOTHALAMUS_PHYSIOLOGY	0.00289137	0.0834406	-0.493972	-1.73054	13	49	Dusp6,Sox10,Spry4,Ptch1,Tgif1,Tacr3,Ndnf,Tert,Prok2,Prokr2,Zic2,Il17rd,Stag2,Dll1,Sufu,Smo,Gas1,Gli2,Kiss1r,Akt1,Wdr11,Six3,Disp1,Smc1a,Smarce1,Traf7,Nf2,Dcc
9046	HP_OLIGODACTYLY	0.00289196	0.0834406	-0.573878	-1.79537	13	29	Cyp26b1,Wnt7a,Dll4,Dlx5,Hdac8,Gli3,Wnt10b,Kmt2a,Eps15l1
1010	GOBP_PROXIMAL_DISTAL_PATTERN_FORMATION	0.00289436	0.0834406	-0.641063	-1.83028	13	20	Cyp26b1,Gli1,Hes5,Aldh1a2,Osr1,Gli3,Chsy1,Pbx2,Dlx1,Sp8,Dlx2
8091	HP_VENTRICULAR_TACHYCARDIA	0.0029036	0.0834765	0.538209	1.7924	14	41	Slc12a3,Tecrl,Pkp2,Myl2,Abcc9,Hcn4
6558	HP_HYPERTELORISM	0.00297687	0.0853479	-0.270946	-1.33743	12	562	Gnrh1,Myod1,Lox,Dusp6,Col3a1,Frem2,Colec10,Col1a1,Mypn,Avp,Vsx1,Itga3,Sox9,Fgfrl1,Slx4,Spry4,Cdh1,Ptch1,Mmp2,Adgrg6,Bcorl1,Efnb1,Tacr3,Rit1,Hdac8,Bgn,Gli3,Chsy1,Mef2c,Prok2,Slc12a6,Dpf2,Twist1,Prokr2,Tfap2b,Kmt2e,Il1rapl1,Fancb,Zic2,Flcn,Cc2d2a,Tbx1,Frem1,Tcof1,Cit,Amer1,Smad3,Jag1,Erf,Nfix,Pacs1,Fam111a,Kmt2a,Gne,Dnajc21,Sos1,Flii,Ccnd2,Tmem107,Lmna,Chd4,Inppl1,Slc35c1,Snap29,Lig4,Ep300,Pik3cd,S…
1712	GOBP_CORTICOSTEROID_RECEPTOR_SIGNALING_PATHWAY	0.00302237	0.0864148	-0.760298	-1.85878	14	11	Nr3c1,Arntl,Per1,Cry1,Cry2
9738	Endothelial_All_Zeisel_Science_2015	0.00306145	0.0872931	-0.310971	-1.43732	13	284	Pcdh12,Asb4,Cldn5,Irf9,Pvr,Edn1,Midn,Slc22a8,Kdr,Slc38a5,Tnfsf10,Foxq1,Ushbp1,Axin2,Sox18,Oasl2,Tmod3,Tdrp,Dkk2,Sgpp2,St8sia4,Cdc42ep3,Tjp1,Sox7,Hmcn1,Lef1,Bcl6b,Ptpn12,Myct1,Slc16a1,Kif23,Cxcl12,Bag3,Sox4,Aplnr,Dusp11,Dach1,Cyyr1,Ppfibp1,Golim4,Luzp1,Timeless,Itm2a,Tnfrsf22,Spock2,Atp11c,Vgll4,Grk5,Palmd,Ece1,Ifnar1,Apcdd1,Smurf2,Kank4,Cxcr4,Vegfc,Smad1,Tpk1,Dok4,Klhl5,Gpr4,Mospd1,Prom1,Eogt,Sbn…
9546	HP_LEWY_BODIES	0.00310045	0.0877034	-0.673448	-1.84808	14	17	Adh1,Nr4a2,Sncaip,Dnajc13
6923	HP_URTICARIA	0.00310138	0.0877034	0.541636	1.77181	15	38	Il12rb1,Fas,Prkcd,Gjb6,Spib,Carmil2,Nlrp3,Cbs,Rac2,Il12a,Elovl4,Foxp3,Ercc4
9791	FAN_EMBRYONIC_CTX_BIG_GROUPS_BRAIN_ENDOTHELIAL	0.00310835	0.0877034	-0.303466	-1.42437	13	327	Pcdh12,Cldn5,Dusp6,Col3a1,Apold1,Zfp366,Bhlhe40,Cd93,Slc39a8,Kdr,Slc38a5,Nr3c1,Plat,Foxq1,Klf4,Car2,Cobll1,Rasgrp3,Nid2,Sertad1,Plxnd1,Ednra,Myo1b,Serping1,Mcam,Arhgap29,Afap1l2,Tjp1,Unc5b,Lef1,Lmo2,Sting1,Bgn,Prcp,Serpinh1,Wwtr1,Myct1,Cd248,Slc16a1,Frzb,Tmem109,Col6a1,Cgnl1,Stom,Jam2,Zic2,Fxyd5,Aplnr,Cyyr1,Slc7a8,Jag1,Golim4,Ebf1,Itm2a,Pdgfrb,Cast,Pcdh18,Id3,Dlc1,Reep3,Tmem50b,Esyt2,Aebp1,Lmna,E…
1192	GOBP_SCHWANN_CELL_DIFFERENTIATION	0.00310945	0.0877034	-0.556039	-1.8024	14	34	Egr2,Nab2,Fa2h,Erbb3,Adgrg6,Myoc,Pou3f2,Cntnap1,Sirt2,Med12
7677	HP_GENERALIZED_JOINT_LAXITY	0.0031185	0.0877216	-0.5547	-1.81719	14	36	Gnrh1,Dusp6,Col1a1,Spry4,Tacr3,Serpinh1,Prok2,Prokr2,Col5a1,Msto1
3813	GOBP_CELLULAR_RESPONSE_TO_ORGANIC_CYCLIC_COMPOUND	0.00314678	0.0882789	-0.280108	-1.35897	13	462	Egr1,Vdr,Npas4,Zfp36l1,Myod1,Tiparp,Nr2e1,Zfp366,Edn1,Col1a1,Zfp36l2,Tlr3,Chrm4,Tnc,Alpl,Nr3c1,Calcoco1,Sox10,Casq2,Klf4,Arntl,Folr1,Drd2,Per1,Chek2,Gna15,Cdh1,Esrrb,Cry1,Cftr,Ptch1,Nr4a3,Sstr2,Htr1d,Lef1,P2ry12,Sting1,Cyp27b1,Mef2c,Hrh1,Htr3a,Slc16a1,Igfbp5,Sirt1,Casp8,Hcn3,Cbfb,Spp1,Nfatc4,Itga6,Ncoa3,Foxf1,Zfp36,Cry2,Wnt10b,Chrm3,Id3,Ryr3,Cdc5l,Sfrp1,Gpld1,Esrrg,Ptger1,Taf7,Sirt2,Irf3,Sp5,Flt3…
1464	GOBP_NEURAL_TUBE_DEVELOPMENT	0.00319217	0.0893123	-0.374374	-1.55901	14	130	Zfp36l1,Celsr1,Folr1,Hes5,Rarg,Vangl2,Ptch1,Sema4c,Aldh1a2,Gli3,Cecr2,Gpr161,Sall2,Twist1,Wdr19,Dact1,Sox4,Prickle1,Vasp,Luzp1,Kif20b,Grhl2,Prox1,Stk4,Dlc1,Sfrp1,Ift140,Tmem107,Abl1,Casp3,Med12,Ift122,Sufu,Lrp6,Zfp358,C2cd3,Dvl3,Smo,Gli2,Plxnb2,Tctn1,Notch1,Dvl2,Apaf1,Deaf1,Bbs4,Mthfr,Rpgrip1l,Prkacb,Tsc1,Hif1a,Traf6,Cobl
6319	GOMF_PRE_MRNA_INTRONIC_BINDING	0.00321673	0.0893478	-0.773488	-1.84986	15	10	Sox9,Rbm24,Rnpc3,Rbm41,Ep300,Hnrnpl,Hnrnpa2b1
1481	GOBP_DIGESTIVE_SYSTEM_PROCESS	0.00322031	0.0893478	0.453725	1.67912	16	70	Sgk1,Ghrl,Tac1,Crh,Oprk1,Oxt,Pnlip,Slc9a4,Pbld2,Tlr9,Apoa1,Ezr,Serpina3n,Ghsr,Npr3,Slc2a2,Lima1,Neurog1,Rbp4,Tifab,Kcnn4
8003	HP_DUPLICATION_OF_HAND_BONES	0.00322997	0.0893478	-0.345571	-1.50548	14	179	Gli1,Wnt7a,Fgfrl1,Efnb1,Sc5d,Gli3,Chsy1,Twist1,Tfap2b,Bbs1,Wdr19,Dact1,Fancb,Bcor,Cc2d2a,Tbx1,Rab23,Nek1,Bbs9,Flii,Bbs2,Ccnd2,Ift140,Tmem107,Sall1,Dync2i1,Tmem67,Sufu,Lmbr1,C2cd3,Flnb,Ror2,Ttc21b,Ccdc28b,Smo,Nelfa,Ttc8,Cep120,Gli2,Bbs7,Iqsec2,Alx3,Tctn1,Tctn2,Rpgrip1,Cep55,Cspp1,Dhcr7,Rreb1,Mks1,Deaf1,Ccdc22,Ift80,Bbs4,Rpgrip1l,Prkacb,Inpp5e,Fgfr2,Pde6d,Rpl31,Fgf10,Rps15a
6529	HP_BRACHYCEPHALY	0.00323555	0.0893478	-0.347062	-1.51033	14	178	Cyp26b1,Lmx1b,Mmp14,Ptch1,Mmp2,Ms4a1,Efnb1,Adamtsl1,Hdac8,Gabrd,Kmt2c,Slc12a6,Twist1,Foxf1,Sp7,Rab23,Nek1,Tcof1,Fbn2,Amer1,Erf,Kmt2a,Flii,Cr2,Lig4,Fktn,Med12,Aldh18a1,B3glct,Sufu,Pclo,Dse,Atp7a,Col11a1,Zc4h2,Tecpr2,Stac3,Ttc8,Fam20c,Pde4d,Iqsec2,Mn1,Alg9,Pigt,Phf21a,Deaf1,Tbl1xr1,Satb2,Fgfr2,Specc1l,Gria3,Ngly1,Gja1,Nipbl,Tgfb3,Auts2,Fhl1,Las1l,Nova2,Smc1a,Gba,Adarb1,Alx1,Unc80,Fkbp10,Pcgf2,Cntna…
2632	GOBP_FAT_CELL_DIFFERENTIATION	0.00323625	0.0893478	-0.344381	-1.50946	14	187	Egr2,Nr4a1,Nr4a2,Zfp36l1,Zfp36l2,Adrb1,Sox13,Klf4,Arntl,Nr4a3,Wwtr1,Ankrd26,Frzb,Sirt1,Tfap2b,Flcn,Zfp36,Zfp516,Runx1t1,Smad6,Steap4,Smad3,Jag1,Bbs9,Tmem64,Adrb2,Wnt10b,Fto,Bbs2,Stk4,Xbp1,Sfrp1,Sox8,Crebl2,Sirt2,Ep300,Htr2c,Noc3l,Atat1,Ccn4
66	GOBP_CELL_MORPHOGENESIS	0.00328561	0.0904714	-0.248157	-1.26335	13	878	Egr2,Arc,Nr4a2,Nrk,Vdr,Ntf3,Ermn,Nr2e1,Mypn,Has2,Tal1,Vil1,Prag1,Wnt7a,Kdr,Rilpl2,Cdc42ep2,Drd2,Boc,Micall2,Spry4,Dlx5,Spry3,Gab1,Bcl9l,Plxnd1,Sema6a,Arx,Ngf,Adam8,Ptch1,Sema4c,Rock1,Itga4,Cdc42ep3,Epha6,Efnb1,Cntn6,Unc5b,Ankrd27,Lef1,Arhgef26,Vldlr,Gli3,Mef2c,Myoc,Gdnf,Pou3f2,Caprin2,Map6,Pdlim7,Rhobtb2,Map3k13,Syt17,Sema6d,Il1rapl1,Wdr19,Cxcl12,Sema4g,Unc5d,Taok3,Arap1,Spp1,Nfatc4,Numb,Septin7,…
6333	GOMF_LIGAND_GATED_ANION_CHANNEL_ACTIVITY	0.00330715	0.0906673	-0.664641	-1.82392	15	17	Cftr,Glra3,Gabra2,Glra2,Gabrb2,Gabra4,Gabra1,Gabre,Gabrb1
10365	Gemma_GSE5429_Hippocampal_gene_expression_profiling_across_8_inbred_strains:_towards_understanding_the_molecular_basis_of_behaviour_strain_C3H.HeJ_Up	0.0033101	0.0906673	0.259926	1.29478	18	787	Plin4,Fkbp5,Il12rb1,Angptl4,Slfn2,Cd7,Map3k6,Maff,Sdc4,Dbp,Notch4,Dusp2,Cirbp,Hspb8,Sp110,Gstm6,Igfbp4,Mgp,Tead4,Tnf,Nbl1,Bdkrb1,S100a6,Dnajb3,Lsm8,Ada,Usp2,Pts,Lama1,Apoa1,Dio2,Gja4,Ccnd3,Rag1,Irs2,Htra1,Nmb,Rap2b,Mzf1,Mrto4,Acy1,Podxl,Mrps18a,Fxyd3,Fstl3,Nme4,Znhit2,Srxn1,Rpa3,Fut2,Dctpp1,Rrp9,Hp,Prrg2,Slc2a4,Rps10,Klk8,Rtkn,Arpc3,Pgf,Hes3,Hddc2,Glul,Figla,Psph,Hebp1,Sstr3,Kcna7,Lsm7,Gp1ba,Gfap…
8452	HP_PERIPHERAL_VISUAL_FIELD_LOSS	0.00333056	0.0909887	-0.643946	-1.81392	15	19	Rpe65,Rho,Pou3f4,Myoc,Abca4,Agbl5,Rdh5,Prom1,Zfp513
6643	HP_ABNORMAL_EYELID_MORPHOLOGY	0.00335651	0.0912353	-0.246683	-1.26198	13	965	Myod1,Mycn,Tbx6,Ascl1,Col3a1,Frem2,Colec10,Col1a1,Tbx22,Wnt7a,Itga3,Sox9,Sox10,Lmx1b,Sox18,Fgfrl1,Slx4,Mkrn3,Bmp1,Prrx1,Plxnd1,Cdh1,Ednra,Arx,Ptch1,Dlk1,Csgalnact1,Rbmx,Bcorl1,Tent5a,Efnb1,Sc5d,Rit1,Hdac8,Bgn,Gli3,Gabrd,Mef2c,Slc16a2,Tert,Gdnf,Kmt2c,Mogs,Rhobtb2,Dpf2,Twist1,Tfap2b,Kmt2e,Il1rapl1,Bbs1,Wdr19,Dact1,Cdk5rap2,Atn1,Ugdh,Fancb,Col5a1,Sox4,Rdh11,Zic2,Bcor,Itga6,Ldlr,Flcn,Edar,Tbx1,Rab23,…
299	GOBP_REGULATION_OF_LEUKOCYTE_MEDIATED_IMMUNITY	0.00337079	0.0912353	0.380259	1.57274	17	134	Il12rb1,Lta,Fgr,Gata2,Pla2g3,Tnf,Ticam1,Il1b,Cd300a,F2rl1,Havcr2,Shld2,Cd160,Tfrc,Il1r1,Nlrp3,Il23a,Rac2,Tgfb1,Fut7,Pram1,Fes,Fadd,Il20rb,Il12a,Il4,Slamf6,Il18rap,Il18,Hpx,Foxp3,C3,Hfe,Cadm1,Cd84
6754	HP_DENTAL_CROWDING	0.00338123	0.0912353	-0.439072	-1.67575	15	78	Lox,Col3a1,Frem2,Edn1,Ednra,Igf2,Il1rapl1,Bbs1,Bcor,Flcn,Amer1,Trps1,Lmna,Abl1,Ep300,Med12,Pigk,Fras1,Plcb4,Dse,Ror2,Ccdc28b,Tecpr2,Tab2,Gnai3,Il6st
9492	HP_MALE_SEXUAL_DYSFUNCTION	0.00338696	0.0912353	-0.454548	-1.68757	15	67	Ttr,Gnrh1,Dusp6,Hjv,Sox10,Spry4,Gucy1a1,Tacr3,Ndnf,Tert,Cdh23,Prok2,Prokr2
1810	GOBP_MITOCHONDRIAL_TRANSLATION	0.00338792	0.0912353	0.387497	1.57791	17	122	Mrps10,Mrps18a,Mrpl30,Mrps18c,Tsfm,Mrps22,Mrpl54,Fastkd2,Mrpl53,Mrpl2,Mrpl47,Mrps34,Yars2,Nsun3,Mrps26,Mrps16,Mrpl28,Mrps30,Mrpl12,Mrpl16,Mrps33,Mrps9,Chchd1,Mrpl19,Gadd45gip1,Gfm2,Mtif3,Mrpl20,Mrpl39,Mtif2,Mrps7,Mrps14,Uqcc2,Mtg2,Mrpl4,Mrps24,Mrpl14,Mrps31,Aurkaip1,Mrpl10,Mrpl37,Mrpl3,Mrpl50,Mrps27,Lrpprc,Cdk5rap1,Mrpl21,Dap3,Mrpl18,Gars,Mrpl44,Mrpl58,Mrpl35,Ngrn,Mrpl32,Mrpl23,Ptcd3,Mrpl48,Uqcc1…
9459	HP_HYPOPITUITARISM	0.00340064	0.0912353	-0.3695	-1.54194	15	132	Dusp6,Abcc8,Pou3f4,Sox10,Mkrn3,Spry4,Ptch1,Tgif1,Tacr3,Ndnf,Gli3,Tert,Cdh23,Prok2,Igf2,Prokr2,Rnpc3,Zic2,Lepr,Il17rd,Kmt2a,Dnajc21,Stag2,Sin3a,B3glct,Tmem67,Dll1,Aaas,Wdr4,Sufu,Flnb,Smo,Dcaf17,Gas1,Polr3a,Prepl,Gli2,Pde4d,Alx3
6709	HP_ABNORMALITY_OF_THE_FRONTAL_HAIRLINE	0.00340498	0.0912353	-0.37231	-1.55041	15	130	Fos,Cdh1,Arx,Efnb1,Hdac8,Slc12a6,Twist1,Tcof1,Mab21l1,Pacs1,Kmt2a,Sos1,Smpd4,Slc35c1,Lig4,Ep300,Stag2,Sin3a,Pigk,Fras1,Frmd4a,Ppp1r15b,Zc4h2,Kcnn3,Nelfa,Tecpr2,Alx3,Ugp2,Cav1,Dock6,Tbl1xr1,Ccnk,Apc2,Fgfr2,Mid1,Rpl31,Ankrd11,Rps15a,Specc1l,Taf6,Nipbl,Bscl2,Nova2,Smc1a,Adarb1,Smarce1,Alx1
3903	GOBP_CELL_PROLIFERATION_INVOLVED_IN_METANEPHROS_DEVELOPMENT	0.00341777	0.0912353	-0.770447	-1.84259	16	10	Egr1,Ptch1,Osr1,Pdgfrb
835	GOBP_LOCOMOTORY_BEHAVIOR	0.0034188	0.0912353	-0.371088	-1.54842	15	133	Egr1,Nr4a2,Th,Npy2r,Avp,Tal1,Npy1r,Ntsr1,Drd2,Gpr37,Slc18a2,Uba6,Pak5,Gdnf,Cdh23,Hpgds,Cxcl12,Ido1,Vps13a
9456	HP_ABNORMAL_LOWER_LIMB_BONE_MORPHOLOGY	0.003427	0.0912353	-0.266595	-1.31833	14	575	Vdr,Mycn,Cdc6,Col3a1,Col1a1,Tbx22,Pomt1,Gli1,Wnt7a,Alpl,Sox9,Lmx1b,Fgfrl1,Slx4,Chek2,Mkrn3,Dll4,Galns,Mmp14,Dlx5,Arx,Mmp2,Dlk1,Csgalnact1,Bcorl1,Tent5a,Efnb1,Sc5d,Adamtsl1,Hdac8,Bgn,Gli3,Gabrd,Cyp27b1,Chsy1,Dpf2,Twist1,Tfap2b,Kmt2e,Bbs1,Wdr19,Dact1,Fancb,Sox4,Cc2d2a,Tbx1,Rab23,Nek1,Fbn2,Amer1,Camk2g,Nfix,P3h1,Wnt10b,Kmt2a,Col9a3,Asah1,Dnajc21,Bbs2,Scn1a,Trps1,Ift140,Aebp1,Kdm5c,Tmem107,Lmna,Smpd4…
7166	HP_ABNORMAL_HEART_VALVE_MORPHOLOGY	0.00348812	0.0924938	-0.320394	-1.45842	15	248	Lox,Mycn,Col3a1,Col1a1,Mypn,Gli1,Slx4,Dll4,Galns,Mmp14,Ednra,Mmp2,Rit1,Gabrd,Il12b,Dact1,Fancb,Col5a1,Bcor,Selenon,Tbx1,Foxf1,Smad6,Fbn2,Smad3,Pacs1,Baz1b,Dzip1,Sos1,Gtf2ird1,Bbs2,Tmtc3,Arsb,Aebp1,Lmna,Zfp462,Nr2f2,Sall1,Ep300,Med12,Aldh18a1,B3glct,Rasa2,Nadsyn1,Eogt,Sh3pxd2b,Ift122,Hgd,Sacs,Prkg1,Dse,Ror2,Nelfa,Myh6,Zfp469,Polr3a,Fancg,Gtf2i,Tcirg1,Tab2
2303	GOBP_RIBOSOME_BIOGENESIS	0.003492	0.0924938	0.320097	1.4426	18	259	Exosc4,Mrto4,Ddx51,Znhit3,Nip7,Rrp9,Ddx28,Fdxacb1,Rps10,Fastkd2,Glul,Rps15,Eif4a3,Rrp8,Rpl5,Pih1d1,Mphosph6,Rplp0,Bop1,Nsun3,Nudt16,Dcaf13,Mettl5,Rps27l,Nifk,Mettl17,Exosc2,Shq1,Esf1,Rpf2,Thumpd1,Urb1,Nom1,Ddx56,Nop53,Tsr3,Pop4,Kri1,Lsm6,Pak1ip1,Utp3,Nup88,Utp15,Heatr3,Mrpl20,Ran,Isg20,Pop7,Emg1,Rpl11,Imp3,Mrps7,Xpo1,Riok3,Riok1,Pelp1,Rpusd1,Exosc10,Rrp7a,Rrs1,Wdr36,Exosc9,Mtg2,Noc4l,Rpsa,Nol11,R…
9499	HP_OSTEOLYSIS_INVOLVING_BONES_OF_THE_UPPER_LIMBS	0.00350805	0.0926835	-0.629316	-1.82189	16	21	Col3a1,Mmp14,Mmp2,Pdgfrb,Lmna,Hpgd,Scn9a
10142	LEIN_LOCALIZED_TO_DISTAL_AND_PROXIMAL_DENDRITES	0.00352457	0.092885	0.710603	1.82438	17	14	Psd,Adcy1,Itpr1,Bok,Epb41l1,Ppp1r9b
2460	GOBP_RESPONSE_TO_PEPTIDE_HORMONE	0.00358262	0.0939053	-0.290758	-1.38063	15	367	Egr2,Btg2,Egr1,Nr4a1,Nr4a2,Zfp36l1,Gnrh1,Rpe65,Cdc6,Pdk4,Socs3,Th,Edn1,Col1a1,Tshr,Hhex,Tnfsf10,Kl,Car2,Baiap2l1,Gab1,Cry1,Nr4a3,Rock1,Crhr1,Zbed3,Igf2,Glp2r,Dennd4c,Igfbp5,Ppat,Sirt1,Cxcl12,Ptpn2,Adcy7,Stat6,Csk,C2cd5,Irs1,Sos1,Atp6v1c2,Ap3s1,Cdc5l,Xbp1,Lpin1,Gpld1,Insrr,Inppl1,Hdac9,Ide,Stxbp4,Chuk,Appl2,Lrp6,Ucp3,Ghr,Creb1,Nfe2l2,Kat2b,Ednrb,Rhoq,Grb10,Tek,Myo5a,Ceacam1,Uprt,Gcgr,Mtor,Gkap1
6803	HP_ABNORMALITY_OF_THE_BREAST	0.00358343	0.0939053	-0.300323	-1.40672	15	323	Gnrh1,Dusp6,Cdc6,Frem2,Colec10,Wnt7a,Itga3,Sox9,Sox10,Chek2,Spry4,Plxnd1,Cdh1,Dlk1,Efnb1,Bard1,Tacr3,Ndnf,Rit1,Hdac8,Tert,Hmmr,Cdh23,Prok2,Twist1,Prokr2,Xrcc3,Tfap2b,Casp8,Atn1,Amer1,Lepr,Il17rd,Nfix,Mab21l1,Pacs1,Msh2,Idh1,Kmt2a,Gne,Sos1,Mgmt,Hsd3b2,Lmna,Smpd4,Hsd3b3,Map3k1,Alg12,Hpgd,Pik3cd,Kdm6b,B3glct,Fras1,Rasa2,Sh3pxd2b,Rad51d,Zc4h2,Nelfa,Cilk1,Palld,Polr3a,Cpt2,Prkn,Wwox,Gli2,Alg9,Sox6,Sos…
8745	HP_ABNORMALITY_OF_THE_DIENCEPHALON	0.00359028	0.0939053	-0.41839	-1.63803	16	91	Dusp6,Sox2,Pomt1,Sox10,Spry4,Ptch1,Tgif1,Tacr3,Ndnf,Gli3,Tert,Prok2,Prokr2,Gtpbp3,Jam2,Zic2,Lepr,Il17rd,Baz1b,Gtf2ird1,Stag2,Dll1,Sufu,Smo,Gas1,Pomk,Gtf2i,Gli2
762	GOBP_SMOOTHENED_SIGNALING_PATHWAY	0.00360934	0.0939928	-0.387816	-1.58527	16	117	Gli1,Hes5,Boc,Prrx1,Nkx2-2,Ptch1,Gli3,Chsy1,Gpr161,Glis2,Wdr19,Iqub,Cc2d2a,Foxf1,Stk36,Wnt10b,Dzip1,Sfrp1,Ift140,Ctnna1,Kctd21,Tubd1,Ift122,Sufu,C2cd3,Mgrn1,Ror2,Ptchd1,Smo,Gpc2,Gas1,Pkd2l1,Ttc26,Gas8,Gli2,Bbs7,Tctn1,Tctn2,Tgfbr2,Ift80,Dyrk2,Rpgrip1l,Prkacb,Fgfr2,Fgf10,Wdr11
6430	HP_AMBIGUOUS_GENITALIA	0.00361164	0.0939928	-0.416224	-1.63627	16	93	Frem2,Nr3c1,Sox9,Arx,Ptch1,Tgif1,Sc5d,Gli3,Igf2,Zic2,Cc2d2a,Nek1,Hsd3b2,Tmem107,Nr2f2,Chd4,Hsd3b3,Map3k1,Pax6,Dync2i1,Fras1,Tmem67,Dll1,Sufu,Cilk1,Gas1,Cep120,Dhcr24,Wwox,Gli2,Tctn2,Rpgrip1,Cep55,Cspp1,Dhcr7,Cep57,Mks1,Ift80,Rspo1,Rpgrip1l
6759	HP_DENTAL_MALOCCLUSION	0.00362165	0.0940186	-0.411374	-1.62539	16	96	Myod1,Frem2,Edn1,Car2,Cdh1,Arhgap29,Rdh11,Bcor,Ptpn2,Flcn,Amer1,Msx1,Smad3,Baz1b,Sos1,Gtf2ird1,Trps1,Ep300,Plekhm1,Fras1,Sh3pxd2b,Plcb4,Dvl3,Kcnn3,Gtf2i,Tcirg1,Gli2,Gnai3,Obsl1,Gpr68
6507	HP_BIFID_UVULA	0.00363559	0.0941463	-0.390095	-1.58493	16	114	Cdc6,Edn1,Tbx22,Pomt1,Ptch1,Dlk1,Tgif1,Bgn,Gli3,Kmt2c,Zic2,Bcor,Tbx1,Amer1,Smad3,Fto,Ift140,Smpd4,Col4a1,Stag2,Fktn,Dll1,Kcnk9,Plcb4,Col11a1,Kcnn3,Gas1,Pomk,Stac3,Dhcr24,Gli2,Gnai3,Piezo2,Sec23a
2498	GOBP_SKIN_DEVELOPMENT	0.00367171	0.0948464	-0.332391	-1.47778	16	206	Sox21,Vdr,Zfp36l1,Dnase1l2,Tmem79,Col3a1,Col1a1,Cyp26b1,Kdf1,Itga3,Sox9,Foxq1,Sox18,Fa2h,Tradd,Rock1,Tgm3,Cyp27b1,Tnfrsf19,Igfbp5,Capn1,Tfap2b,Lgr4,Cbfb,Col5a1,Itga6,Ncoa3,Edar,Zfp36,Jag1,Numa1,Wnt10b,Ift74,Ascl4,Grhl2,Asah1,Dsg2,Sos1,Stk4,Cd109,Apcdd1,Casp3,Fras1,Dll1,Met,Sostdc1,Sufu,Krt28,Exph5,Scel,Lgr5,Atp7a,Smo,Foxc1,Krt25,Palld,Dhcr24,Elovl1,Alox12,Gli2,Ppl,Sfn,Notch1,Gata6,Pcsk6,Trim16,Kr…
8397	HP_PROMINENT_SUPERFICIAL_BLOOD_VESSELS	0.00370142	0.0952421	-0.602019	-1.81826	17	25	Fos,Gpr35,Aebp1,Lmna,Aldh18a1,Ppp1r15b,Polr3a,Rasa1,Cav1,Antxr1,Cog4,Bscl2,Slc39a13,Pycr1,Atp6v0a2,Tcf4
6855	HP_OLIGOMENORRHEA	0.00370599	0.0952421	-0.592933	-1.80675	17	26	Fos,Nr3c1,Mkrn3
6473	HP_FEMALE_HYPOGONADISM	0.0037144	0.0952421	-0.620492	-1.79635	17	21	Gnrh1,Dusp6,Spry4,Tacr3,Cdh23,Prok2,Prokr2
6609	HP_ABNORMAL_NASAL_BRIDGE_MORPHOLOGY	0.00375146	0.0959566	-0.254108	-1.28648	15	798	Gnrh1,Myod1,Mycn,Dusp6,Rpe65,Tbx6,Col3a1,Frem2,Col1a1,Rho,Impg2,Wnt7a,Sox9,Sox10,Sox18,Fgfrl1,Mkrn3,Spry4,Mak,Ednra,Vangl2,Arx,Ptch1,Mmp2,Dlk1,Adgrg6,Csgalnact1,Bcorl1,Tent5a,Efnb1,Tgif1,Sc5d,Tacr3,Adamtsl1,Hdac8,Gli3,Gabrd,Mef2c,Abca4,Prok2,Slc12a6,Rhobtb2,Dpf2,Twist1,Prokr2,Rarb,Tfap2b,Kmt2e,Il1rapl1,Bbs1,Sox4,Zic2,Bcor,Reep6,Edar,Cc2d2a,Tbx1,Sp7,Rab23,Nek1,Frem1,Tcof1,Amer1,Jag1,Erf,Bbs9,Nfix,…
6251	GOMF_CARBOXYLIC_ESTER_HYDROLASE_ACTIVITY	0.00377216	0.0961853	0.403048	1.61122	19	108	Pla2g2c,Pnlip,Pla1a,Pla2g3,Pnpla2,Pnpla7,Acot2,Plaat5,Ces5a,Pla2g10,Abhd1,Rgn,Liph,Acot12,Acot8,Ptrhd1,Pgls,Lipg,Bphl,Lipe,Pla2g2f,Acot3,Pla2g5,Acot11,Pla2g4d,Aarsd1,Acot9,Pnpla3,Gde1,Pafah2,Abhd10,Aoah,Ces1d,Ppme1,Acot4,Ptrh2,Plb1,Mgll,Lypla2,Aspg
3504	GOBP_POSITIVE_REGULATION_OF_DIGESTIVE_SYSTEM_PROCESS	0.00377884	0.0961853	0.768256	1.81455	18	10	Ghrl,Tac1,Crh,Oxt,Ghsr
5614	GOMF_HORMONE_ACTIVITY	0.00378931	0.0962172	0.458614	1.68419	19	67	Ghrl,Cort,Adcyap1,Crh,Oxt,Cartpt,Vip,Nppc,Vgf,Inhba,Erfe,Agrp,Nmb,Adm,Pomc,Pthlh,Pnoc,Rln1,Nppa,Amh,Grp,Tg,Penk,Trh,Hcrt,Cck,Npff,Stc2
4734	GOBP_REGULATION_OF_NEURAL_PRECURSOR_CELL_PROLIFERATION	0.00381114	0.0965365	-0.449476	-1.69143	17	72	Btg2,Ascl1,Nr2e1,Gli1,Sox10,Insm1,Drd2,Dll4,Shcbp1,Gli3,Slc16a2,Prox1,Sirt2,Ctnna1,Vegfc,Vegfa,Appl2,Smo,Lrrk2,Ptbp2,Gli2,Gnai2,Rassf10,Mdk,Notch1
3558	GOBP_KIDNEY_MORPHOGENESIS	0.00382084	0.096548	-0.449196	-1.68522	17	71	Lif,Hnf1b,Sox9,Hes5,Six4,Ptch1,Osr1,Gli3,Gdnf,Wwtr1,Adamts16,Wnt6,Lgr4,Sox4,Pdgfrb,Wnt2b,Fmn1,Sox8,Sall1,Fras1,Vegfa,Smo,Foxd1,Lrrk2
5574	GOMF_TRIGLYCERIDE_LIPASE_ACTIVITY	0.00385728	0.0972333	0.659376	1.81909	19	18	Pnlip,Pla1a,Pnpla2,Ces5a,Liph,Lipg,Lipe,Pnpla3,Ces1d,Plb1
3535	GOBP_LABYRINTHINE_LAYER_MORPHOGENESIS	0.00392724	0.0985209	-0.661188	-1.81444	18	17	Ccn1,Zfp36l1,Socs3,Lef1
7149	HP_WEAK_VOICE	0.00392724	0.0985209	-0.661262	-1.81464	18	17	Adh1,Nr4a2,Sncaip
4468	GOBP_POSITIVE_REGULATION_OF_PRI_MIRNA_TRANSCRIPTION_BY_RNA_POLYMERASE_II	0.00394764	0.098611	-0.549318	-1.79065	18	35	Fos,Egr1,Nr3c1,Klf4,Jun,Tert,Smad6,Smad3,Apln,Smad1,Ets1
1671	GOBP_REGULATION_OF_DEFENSE_RESPONSE	0.00394973	0.098611	0.280315	1.34541	21	496	Il12rb1,Ghrl,Nfkbia,Serpine1,Tnfaip6,Tac1,Lta,Adcyap1,Crh,Nlrp6,Fgr,Wfdc1,Tlr7,Il1rl2,C2cd4b,Cnr2,Sele,Pla2g3,Tnf,Prkcd,Tlr9,Ada,Apoa1,Rag1,Ptgis,Htra1,Mas1,Gpatch3,Ifi35,Il1b,Pik3cg,F2rl1,Selenos,Ifngr1,Git1,Havcr2,Cd160,Fancd2,Clec10a,Il1r1,Cgas,Selenok,Ghsr,Nt5e,Psma5,Ace2,Nlrp3,Psma7,Il23a,Shpk,Alox5,Psmb11,Fanca,Cebpa,Klkb1,Agtr1a,Cebpb,Fut7,Psmb7,Ube2k,Psma6,Nlrp10,Penk,Smpdl3b,Fem1a,Psmb10…
9176	HP_UNUSUAL_FUNGAL_INFECTION	0.00404079	0.100444	0.486846	1.71433	20	54	Il12rb1,Gata2,Sp110,Ada,Spib,Ncf1,Rag1,Zap70,Il2rg,Tfrc,Carmil2,Tgfb1
8524	HP_DECREASED_TESTICULAR_SIZE	0.00405117	0.100444	-0.400527	-1.60554	18	105	Gnrh1,Dusp6,Sox9,Sox10,Sycp3,Spry4,Arx,Cftr,Tacr3,Ndnf,Hdac8,Gli3,Prok2,Prokr2,Bbs1,Lepr,Il17rd,Chrm3,Fam111a,Zmynd15,Hsd3b2,Kdm5c,Hsd3b3,Map3k1
6096	GOMF_NUCLEAR_HORMONE_RECEPTOR_BINDING	0.00405204	0.100444	-0.380579	-1.56697	18	122	Nr4a1,Nr4a2,Vdr,Myod1,Zfp366,Rarg,Cry1,Nr4a3,Lef1,Rarb,Sirt1,Ncoa3,Smad3,Baz2a,Prox1,Rerg,Taf7,Flt3,Ep300,Wipi1,Brd8,Med12,Pkn1,Arid5a,Tacc2,Trerf1
2304	GOBP_RIBOSOME_ASSEMBLY	0.00406898	0.100548	0.504684	1.72929	20	47	Mrto4,Nip7,Ddx28,Rps10,Fastkd2,Rps15,Rpl5,Rplp0,Bop1,Rps27l,Rpf2,Nop53,Mrpl20,Rpl11,Mrps7,Rrp7a,Rrs1,Rpsa,Eif6
26	GOBP_MICROTUBULE_CYTOSKELETON_ORGANIZATION	0.00407886	0.100548	-0.270971	-1.32516	17	500	Hspa1b,Plk3,Map7d3,Gadd45a,Hspa1a,Ccnb2,Ttll1,Rsph1,Kif20a,Chek2,Cfap44,Spag1,Ccdc39,Rock1,Mapk15,Zmynd10,Trim36,Zbed3,Map6,Dnah1,Slc16a1,Katnal2,Rsph4a,Insc,Kif23,Sirt1,Xrcc3,Cep350,Katna1,Cdk5rap2,Chmp4c,Cryab,Nav3,Tpx2,Ccdc120,Rassf1,Cfap206,Cdc14a,Numa1,Cfap157,Iqcg,Mdm1,Eml1,Csnk1d,Dclk2,Dixdc1,Jhy,Haus5,Bbs2,Epha3,Bora,Mid1ip1,Ints13,Pard6b,Kif24,Lmna,Cfap65,Nefh,Wdr62,Abl1,Ccp110,Prune1,Pl…
8872	HP_ABNORMALITY_OF_THE_NASAL_DORSUM	0.00408514	0.100548	-0.342238	-1.49712	18	184	Col3a1,Col1a1,Kdf1,Sox9,Fgfrl1,Ptch1,Csgalnact1,Efnb1,Tgif1,Gli3,Gabrd,Dpf2,Twist1,Tfap2b,Sox4,Zic2,Edar,Cc2d2a,Tbx1,Erf,Rnaseh2c,Adar,Tmem107,Lmna,Slc35c1,Snap29,Lig4,Ep300,Stag2,Aldh18a1,Tmem67,Dll1,Ghr,Lmbr1,Atp7a,Foxc1,Gas1,Polr3a,Fam20c,Gli2,Pde4d,Mn1,Alg9,Tctn2,Rpgrip1,Greb1l,Cep55,Cspp1,Msl3,Cep57,Mks1,Stat5b,Tbl1xr1,Smarcd1,Satb2,Rpgrip1l,Fgfr2,Slc2a10,Traf6,Cog4,Apc,Six3,Ttc37,Disp1,Trai…
9025	HP_BONE_CYST	0.00411269	0.100805	-0.608947	-1.82305	19	24	Fos,Vdr
9494	HP_ABNORMAL_SUBSTANTIA_NIGRA_MORPHOLOGY	0.00411946	0.100805	-0.687389	-1.82587	19	15	Adh1,Nr4a2,Sncaip
4388	GOBP_REGULATION_OF_CELL_CYCLE_CHECKPOINT	0.00412456	0.100805	-0.574435	-1.78072	19	28	Dusp1,Chek2,Cry1,Xrcc3,Cdk5rap2,Prox1
6459	HP_RENAL_DYSPLASIA	0.00417188	0.101724	-0.462579	-1.68119	19	60	Mycn,Pomt1,Arx,Tbx18,Gli3,Itga6,Tbx1,Jag1,Ift140,Sall1,Six5,Fktn,Bnc2,Smo,Ttc8,Piezo2,Greb1l,Pigt,Cep55,Cspp1
7999	HP_ABNORMAL_5TH_FINGER_MORPHOLOGY	0.00421473	0.102466	-0.297408	-1.40165	18	338	Mycn,Cdc6,Wnt7a,Lmx1b,Slx4,Plxnd1,Efnb1,Sc5d,Rit1,Hdac8,Gli3,Gabrd,Chsy1,Igf2,Dpf2,Twist1,Tfap2b,Bbs1,Wdr19,Dact1,Fancb,Sox4,Bcor,Cc2d2a,Tbx1,Rab23,Nek1,Amer1,Jag1,Bbs9,Pacs1,Baz1b,Kmt2a,Sos1,Flii,Gtf2ird1,Bbs2,Ccnd2,Trps1,L1cam,Ift140,Tmem107,Zfp462,Sall1,Lig4,Ep300,Stag2,Kdm6b,B3glct,Dync2i1,Tmem67,Rasa2,Sh3pxd2b,Ift122,Wdr4,Sufu,Bptf,Lmbr1,C2cd3,Flnb,Dvl3,Ror2,Col11a1,Zc4h2,Ttc21b,Ccdc28b,Smo,…
1139	GOBP_POSITIVE_REGULATION_OF_MYOTUBE_DIFFERENTIATION	0.00422195	0.102466	-0.764606	-1.82862	20	10	Cyp26b1,Rbm24,Mmp14,Maml1,Tbx1
264	GOBP_LEUKOCYTE_DIFFERENTIATION	0.00426487	0.103157	-0.287093	-1.37372	18	397	Fos,Junb,Egr1,Zfp36l1,Hlx,Lif,Zfp36l2,Hhex,Tal1,Trib1,Klf10,Tlr3,Cyp26b1,Tmem131l,Sox13,Pnp,Car2,Dll4,Siglec15,Jun,Mmp14,Adam8,Itga4,Csf1,Ms4a1,Lef1,Gli3,St3gal1,Il12b,Sirt1,Casp8,Jmjd6,Gpr183,Prdm1,Nfkbid,Irf2bp2,Cbfb,Ripk3,Sox4,Ptpn2,Adam17,Nfam1,Lepr,Tmem98,Tmem64,Itm2a,Msh2,Sox12,Efna2,Irf1,Atp11c,Sos1,Cr2,Xbp1,Sfrp1,Erbb2,Cd109,Lrrk1,Hdac9,Lig4,Flt3,Nrarp,Bcl3,Abl1,Pou4f1,Ep300,Pik3cd,Tbx21,…
2538	GOBP_REGULATION_OF_ENDOCRINE_PROCESS	0.00427019	0.103157	0.557511	1.73995	21	30	Ghrl,Tac1,Crh,Nkx3-1,Inhba,F2rl1,Pomc,Gdf9,Crhbp,Agtr1a
2497	GOBP_TONGUE_DEVELOPMENT	0.00429009	0.103398	-0.701459	-1.83087	20	14	Cyp26b1,Six4,Lef1,Gli3,Tbx1,Wnt10b,Bnc2
6413	HP_ABNORMAL_PENIS_MORPHOLOGY	0.00433691	0.104286	-0.266828	-1.31151	18	537	Gnrh1,Dusp6,Rpe65,Cdc6,Sox2,Col3a1,Frem2,Colec10,Tbx22,Rho,Pomt1,Impg2,Gli1,Wnt7a,Hnf1b,Sox9,Sox10,Lmx1b,Fgfrl1,Slx4,Mkrn3,Spry4,Prrx1,Mak,Arx,Ptch1,Efnb1,Tgif1,Sc5d,Tacr3,Ndnf,Hdac8,Gli3,Gabrd,Tert,Abca4,Gpr161,Prok2,Igf2,Prokr2,Bbs1,Dact1,Fancb,Zic2,Bcor,Reep6,Tbx1,Nek1,Tcof1,Bbs9,Il17rd,Topors,Rnaseh2c,Agbl5,Fam111a,Baz1b,Kmt2a,Gtf2ird1,Bbs2,Adar,Hsd3b2,Ift140,Kdm5c,Lmna,Ece1,Chd4,Sall1,Col4a1…
9238	HP_FEMALE_SEXUAL_DYSFUNCTION	0.00435866	0.104568	-0.508945	-1.73264	20	43	Gnrh1,Dusp6,Sox10,Spry4,Tacr3,Ndnf,Cdh23,Prok2,Prokr2,Il17rd
6536	HP_DELAYED_CRANIAL_SUTURE_CLOSURE	0.00437409	0.104697	-0.462651	-1.67776	20	59	Mmp2,Gli3,Gabrd,Igf2,Twist1,Amer1,P3h1,Pdgfrb,Fam111a,Lmna,Lig4,Ep300,Aspa,Med12,Aldh18a1,Sh3pxd2b,Ror2,Atp7a,Polr3a,Fam20c,Sec23a,Antxr1
5328	GOCC_BLOOD_MICROPARTICLE	0.00438848	0.104801	0.456935	1.64984	22	62	Angptl4,Slc2a1,F13a1,Acta1,Kdm4d,Alb,Apoa1,Serpina3n,Actg2,Hp,Itga2b,Msn,Fn1,Tfrc,Tgfb1,Plg,Serpinc1,Serpinf2,Hpx,Itih4,A2m,C3,C8g,C1qc,C8a,Krt1,Pfn1,Apoa2
6872	HP_ABNORMALITY_OF_SKELETAL_MATURATION	0.00440432	0.104939	-0.30048	-1.39441	19	295	Fos,Gnrh1,Dusp6,Cdc6,Tshr,Pou3f4,Gli1,Sox9,Sox10,Fgfrl1,Mkrn3,Spry4,Ptch1,Csgalnact1,Tacr3,Ndnf,Rit1,Hdac8,Gli3,Prok2,Igf2,Secisbp2,Prokr2,Rnpc3,Mvk,Msto1,Lepr,Il17rd,Nfix,Pdgfrb,Fam111a,Baz1b,Kmt2a,Dnajc21,Sos1,Gtf2ird1,Trps1,Hsd3b2,Hsd3b3,Map3k1,Inppl1,Lig4,Ep300,Sin3a,Aldh18a1,Tmem67,Rasa2,Wdr4,Ghr,Ppp1r15b,Flnb,Ror2,Nelfa,Dcaf17,Gtf2i,Tab2,Wwox,Gli2,Pde4d,Alg9,Sos2,Obsl1,Npr2,Mras,Pigt,Dpp6,C…
6634	HP_ABNORMAL_RETINAL_MORPHOLOGY	0.00442684	0.105236	-0.253473	-1.27612	18	736	Kcnj13,Rpe65,Cysltr2,Grk1,Col8a2,Abcc8,Tbx22,Rho,Pou3f4,Pomt1,Impg2,Vsx1,Rsph1,Sox10,Chek2,Lrrc32,Mak,Spag1,Ccdc39,Ptch1,Dlk1,Bcorl1,Adamtsl1,Hmcn1,Zmynd10,Myoc,Tert,Gdnf,Abca4,Cdh23,Neurod1,Dnah1,Slc12a6,Sall2,Il12b,Rsph4a,Ano10,Kmt2e,Bbs1,Wdr19,Dact1,Cryab,Capn5,Rdh11,Bcor,Cep164,Reep6,Flcn,Cc2d2a,Tbx1,Mvk,Nek1,Fbn2,Adamtsl4,Msto1,Gabra2,Jag1,Bbs9,Tmem98,Stk36,Mab21l1,Topors,Ift74,Efemp1,Agbl5,…
8166	HP_T_LYMPHOCYTOPENIA	0.00445823	0.105244	0.527858	1.72674	22	38	Fas,Sp110,Prkcd,Ada,Rag1,Zap70,Nsmce3,Il2rg,Itk,Rac2,Magt1
8278	HP_WIDE_INTERMAMILLARY_DISTANCE	0.0044586	0.105244	-0.416866	-1.61529	20	86	Gnrh1,Dusp6,Frem2,Spry4,Dlk1,Tacr3,Rit1,Prok2,Prokr2,Amer1,Mab21l1,Pacs1,Sos1,Smpd4,Pik3cd,B3glct,Fras1,Rasa2,Zc4h2,Cilk1,Cpt2,Alg9,Sos2,Wdr37,Mras,Kiss1r,Cspp1,Dhcr7
6564	HP_TRIANGULAR_FACE	0.00447475	0.105244	-0.397876	-1.5964	20	106	Myod1,Mycn,Cdc6,Col1a1,Bmp1,Arx,Adgrg6,Rit1,Serpinh1,Igf2,Flcn,Mvk,Jag1,Sos1,Trps1,Stag2,Med12,Aldh18a1,Rasa2,Ap1s2,Bptf,Dcaf17,Polr3a,Sox6,Piezo2,Sos2,Obsl1,Mras,Herc1,Cep57,Ppp2r5d
1070	GOBP_POSITIVE_REGULATION_OF_VASCULAR_ENDOTHELIAL_GROWTH_FACTOR_PRODUCTION	0.00447558	0.105244	0.599455	1.77115	22	24	C5ar1,C3ar1,Flt4,Sulf2,Il1b,Tgfb1,Cyp1b1,Hpse,Ptgs2,C3,Atf4,Il6,Eif2ak3
6478	HP_AMENORRHEA	0.00447761	0.105244	-0.362789	-1.52098	20	138	Fos,Gnrh1,Dusp6,Hjv,Wnt7a,Sox9,Sox10,Mkrn3,Spry4,Tacr3,Ndnf,Hdac8,Tert,Cdh23,Gpr161,Prok2,Prokr2,Msto1,Lepr,Il17rd,Kmt2a,Lmna,Map3k1,Lig4
9169	HP_ABNORMAL_MALE_REPRODUCTIVE_SYSTEM_PHYSIOLOGY	0.00451807	0.105903	-0.331489	-1.4731	20	205	Ttr,Gnrh1,Dusp6,Hjv,Nr3c1,Hnf1b,Sox9,Rsph1,Sox10,Slx4,Sycp3,Spry4,Spag1,Cftr,Ccdc39,Gucy1a1,Tacr3,Ndnf,Zmynd10,Tert,Cdh23,Dnah1,Prok2,Rsph4a,Prokr2,Fancb,Mrap,Il17rd,Stk36,Zmynd15,Baz1b,Dzip1,Gtf2ird1,Cfap65,Map3k1,Steap3,Dnaaf5,Armc2,Sufu,Slc40a1,Sacs,Tex15,Smo,Dcaf17,Ccno,Lrrk2,Fancg,Gas8,Gtf2i,Prkn,Wwox
10276	Gemma_GSE31063_Extinction_learning_timepoint_extinction.trial.low.freezing.behavior_Down	0.00452861	0.105903	-0.609993	-1.80593	21	23	Cldn5,Sox18,Kif23,Cd276,Sfrp1,Cfap65,Col4a2,Zbtb39,Stk32a,Fras1,Baz2b,Zfyve26,Eng,Nfat5,Dock6
9239	HP_DYSPAREUNIA	0.00453608	0.105903	-0.563781	-1.77898	21	30	Dusp6,Sox10,Spry4,Tacr3,Ndnf,Cdh23,Prok2,Prokr2,Il17rd
8180	HP_LYMPHOPROLIFERATIVE_DISORDER	0.00457438	0.106559	0.763234	1.80269	22	10	Prkcd,Zap70,Il2rg,Itk,Magt1
7213	HP_PES_PLANUS	0.00458916	0.106665	-0.31413	-1.43506	20	256	Lox,Dusp6,Col1a1,Mypn,Sox10,Lmx1b,Slx4,Spry4,Arx,Mmp2,Ahcy,Csgalnact1,Tacr3,Ndnf,Hdac8,Vldlr,Bgn,Gabrd,Slc16a2,Prok2,Prokr2,Il1rapl1,Dact1,Fancb,Col5a1,Selenon,Fkbp14,Smad3,Il17rd,Pacs1,Baz1b,Flii,Gtf2ird1,Scn1a,Trps1,Aebp1,Lmna,Sall1,Abl1,Ep300,Stag2,Med12,Bptf,Prkg1,Flnb,Pcdh19,Atp7a,Ptchd1,Kcnn3,Mtor,Zfp469,Scn9a,Fancg,Gtf2i,Crkl,Pde4d,Iqsec2,Adgrv1,Piezo2,Mid2,Gabra1,Tbx4,Sec23a,Frmpd4,Herc1,…
6553	HP_ABNORMALITY_OF_THE_CHIN	0.00460526	0.106801	-0.315037	-1.43501	20	251	Fos,Myod1,Tbx22,Hnf1b,Car2,Lmx1b,Sox18,Galns,Ptch1,Dlk1,Adamtsl1,Gabrd,Mef2c,Igf2,Twist1,Il1rapl1,Ugdh,Selenon,Flcn,Adamtsl4,Msto1,Erf,Nfix,Pdgfrb,Baz1b,Flii,Gtf2ird1,Trps1,Kdm5c,Lmna,Smpd4,Slc35c1,Abl1,Stag2,Pik3cd,Kdm6b,Med12,Tprkb,Tbc1d7,Sh3pxd2b,Sufu,Ap1s2,Sfrp4,Mtor,Polr3a,Gtf2i,Crkl,Fam20c,Pde4d,Iqsec2,Piezo2,Myh8,Obsl1,Pigb,Cav1,Herc1,Antxr1,Deaf1,Tubgcp4,Prkacb,Apc2,Fgfr2,Chd1,Dock3,Idua,…
9011	HP_SUBSTANTIA_NIGRA_GLIOSIS	0.00464928	0.107583	-0.728562	-1.82426	22	12	Adh1,Nr4a2,Sncaip
2980	GOBP_CAMERA_TYPE_EYE_MORPHOGENESIS	0.00466299	0.107621	-0.399903	-1.59457	21	101	Dio3,Rpe65,Col8a2,Th,Vsx1,Igfn1,Rorb,Sox9,Gli3,Twist1,Tfap2b,Jag1,Topors,Wnt2b,Gdf11,Prox1,Sox8,Shroom2,Pax6,Wnt9a,Cabp4,Dll1,Prom1,Vegfa,Ift122,Lrp6,Fzd5,Ephb2,Naglu,Nectin3,Bak1,Obsl1,Rpgrip1,Aldh1a3,Rs1,Bbs4,Calb1,Ptprm,Rpgrip1l,Hif1a,Tspan12,Frs2,Six3
559	GOBP_CELLULAR_BIOGENIC_AMINE_METABOLIC_PROCESS	0.00467488	0.107621	-0.419049	-1.61693	21	84	Nr4a2,Dao,Th,Chdh,Rtl4,Insm1,Drd2,Gpr37,Ido2,Sncaip,Tacr3,Chka,Npr1,Ido1,Ddc,Slc22a3,Chrnb2,Hnmt,Itgam,Srm,Tph2,Gcdh,Atp7a,Prkn,Aadat,Dbh,Gch1,Acmsd
6559	HP_SMOOTH_PHILTRUM	0.00468185	0.107621	-0.364753	-1.51894	21	130	Myod1,Col3a1,Bcorl1,Rhobtb2,Kmt2e,Wdr19,Ugdh,Flcn,Tbx1,Mab21l1,Pacs1,Gne,Trps1,Kdm5c,Smpd4,Stag2,Sin3a,Med12,Ntng1,Bptf,Zc4h2,Mtor,Crkl,Alg9,Sec23a,Wdr37,Pigb,Msl3,Tbl1xr1,Satb2,Pus7,Mid1,Dock3,Ankrd11,Dis3l2,Specc1l,Pigq,Tgfb3,Ptprf,Trmt1,Fli1,Smc1a,Unc80,Atp6v0a2,Srcap,Gad1,Rere,Man1b1,Setd5
8142	HP_JOINT_HEMORRHAGE	0.00469943	0.107787	0.700734	1.79904	23	14	Serpine1,F13a1,Plau,Serpinf2,F7,Ggcx,F9
3032	GOBP_ERYTHROCYTE_DEVELOPMENT	0.00472959	0.107898	-0.592547	-1.78965	22	25	Alas2,Tal1,Tmod3,Arid4a,Jmjd6
9667	HP_LONG_FINGERS	0.00473322	0.107898	-0.333651	-1.47928	21	201	Myod1,Lox,Col3a1,Cyp26b1,Bmp1,Dlx5,Arx,Ptch1,Bcorl1,Adamtsl1,Hdac8,Kmt2c,Slc12a6,Twist1,Kmt2e,Tbx1,Fbn2,Amer1,Smad3,Nfix,Kmt2a,Aebp1,Kdm5c,Ece1,Chd4,Inppl1,Abl1,Sin3a,Med12,Sufu,Prkg1,Dse,Col11a1,Nelfa,Zfp469,Polr3a,Scn9a,Cpt2,Crkl,Sox6,Piezo2,Tbx4,Npr2,Pigb,Phf21a,Herc1,Rreb1,Tgfbr2,Phip,Scarf2,Ccnk,Satb2,Osgep,Fgfr2,Rab11b,Slc2a10,Fbln5,Dock3,Vac14,Gja1,Telo2,Tgfb3,Yy1,Snip1,Cntn1,Iars2,Las1l,S…
3475	GOBP_BONE_DEVELOPMENT	0.00473526	0.107898	-0.350245	-1.50458	21	164	Lox,Nab2,Col1a1,Has2,Tal1,Cyp26b1,Alpl,Sox9,Axin2,Siglec15,Mmp14,Dlx5,Rarg,Csgalnact1,Bgn,Gli3,Chsy1,Mef2c,Myoc,Serpinh1,Twist1,Rarb,Pappa2,Rab23,Frem1,Amer1,Msx1,P3h1,Lrrk1,Tmem107,Epyc,Inppl1,Sp5,Ep300,Smad1,Stc1,Ccn4,Sh3pxd2b,Lrp6,Sfrp4,Tek,Sulf1,Slc9b2,Foxc1
4998	GOCC_SMALL_RIBOSOMAL_SUBUNIT	0.00482625	0.109732	0.484068	1.69147	24	52	Mrps10,Mrps18a,Rps20,Mrps18c,Rps10,Mcts1,Mrps22,Rps15,Mrps34,Mrps26,Mrps16,Rps27l,Mrps33,Mrps9,Mrps7,Mrps14,Rpsa,Isg15,Mrps24,Mrps31
2309	GOBP_MOLTING_CYCLE	0.00486669	0.110218	-0.428565	-1.64344	22	80	Sox21,Dnase1l2,Tmem79,Sox9,Foxq1,Arntl,Sox18,Per1,Fa2h,Tradd,Tgm3,Tnfrsf19,Tert,Igfbp5,Lgr4,Lrig1,Edar,Numa1,Wnt10b,Sos1,Ppp1r13l,Cd109,Apcdd1,Sostdc1,Lgr5,Atp7a,Smo,Krt25,Gli2,Notch1,Dkk4,Pdgfa,Cdh3,Fgfr2,Clock,Trpv3,Fgf10,Hdac1,Trpc4ap,Nipbl,Rela
1329	GOBP_PROTEIN_SUMOYLATION	0.00486875	0.110218	-0.442906	-1.64435	22	67	Egr2,Egr1
2680	GOBP_POSITIVE_REGULATION_OF_OSTEOCLAST_DIFFERENTIATION	0.00496175	0.111608	-0.61971	-1.76931	23	20	Fos,Klf10,Car2,Csf1,Il12b,Tmem64,Pou4f1,Creb1,Slc9b2
7560	HP_MYELOMENINGOCELE	0.00496175	0.111608	-0.619564	-1.7689	23	20	Frem2,Vangl2,Sc5d,Gli3,Igf2,Dact1,Sin3a,Fras1
7161	HP_PATENT_DUCTUS_ARTERIOSUS	0.00496224	0.111608	-0.321392	-1.44768	22	227	Lox,Mycn,Sox2,Lmx1b,Slx4,Arx,Csgalnact1,Rit1,Gli3,Gabrd,Igf2,Tfap2b,Dact1,Fancb,Bcor,Tbx1,Fkbp14,Foxf1,Rab23,Tcof1,Fbn2,Amer1,Smad3,Nfix,Chrm3,Pacs1,Fto,Baz1b,Gtf2ird1,Tmtc3,Lmna,Ece1,Nr2f2,Sall1,Alg12,Hpgd,Ep300,Stag2,Anks6,B3glct,Nadsyn1,Cog6,Eogt,Bptf,C2cd3,Prkg1,Dvl3,Kcnn3,Foxc1,Cep120,Fancg,Gtf2i,G6pc3,Dhcr24,Ncapg2,Tbx4,Wdr37,Pigt,Gata6,Rspry1,Dhcr7,Rreb1,Mks1,Polr1a,Tgfbr2,Ccdc22,Vps33a,Tr…
9363	HP_ABNORMAL_QT_INTERVAL	0.00501543	0.112561	0.505944	1.7024	25	43	Slc12a3,Tecrl,Cdkn1a,Kcna5,Kcnj5,Cavin1,Gmppb,Kcnj2,Cdkn2c,Kcnq1,Snta1
4922	GOCC_MITOCHONDRIAL_LARGE_RIBOSOMAL_SUBUNIT	0.00502707	0.11258	0.492972	1.69699	25	48	Mrps18a,Mrpl30,Mrpl54,Mrpl53,Mrpl2,Mrpl47,Nsun3,Mrpl28,Mrps30,Mrpl12,Mrpl16,Mrpl19,Mrpl20,Mrpl39,Mrpl4,Mrpl14,Mrpl10,Mrpl37,Mrpl3,Mrpl50,Mrpl21,Mrpl18,Mrpl44,Mrpl58,Mrpl35,Mrpl32,Mrpl23,Mrpl48
9182	HP_ABNORMAL_VASCULAR_MORPHOLOGY	0.00504587	0.11276	-0.256507	-1.28461	21	676	Fos,Lox,Mycn,Sox2,Gpr35,Col3a1,Col1a1,Pou3f4,Mypn,Rsph1,Sox10,Pnp,Lmx1b,Sox18,Slx4,Dll4,Mmp14,Arx,Spag1,Ccdc39,Ptch1,Mmp2,Dlk1,Csgalnact1,Bcorl1,Ms4a1,Gucy1a1,Tgif1,Sc5d,Adamtsl1,Rit1,Bgn,Zmynd10,Gli3,Gabrd,Slc22a4,Myoc,Gdnf,Dnah1,Igf2,Il12b,Rsph4a,Tfap2b,Kmt2e,Wdr19,Dact1,Fancb,Col5a1,Zic2,Bcor,Ldlr,Tbx1,Fkbp14,Foxf1,Rab23,Mvk,Smad6,Dyrk1b,Nek1,Tcof1,Fbn2,Amer1,Smad3,Jag1,Nfix,Stk36,Pdgfrb,Chrm3…
1467	GOBP_CENTRAL_NERVOUS_SYSTEM_NEURON_DEVELOPMENT	0.00507185	0.113072	-0.443367	-1.65039	23	68	Btg2,Nr4a2,Ascl1,Nr2e1,Drd2,Arx,Ndnf,Ephb3,Lhx8,Chrnb2,Scyl2,Nrp2,Mycbp2,Atp7a,Slit2,Ephb2,Crkl,Gli2,Robo2,Tctn1,Plxna3
10126	LEE_AGING_NEOCORTEX_UP	0.00508152	0.113072	-0.444643	-1.66433	23	70	Fos,Junb,Nr4a1,Gadd45a,Avp,Cryab,Stom,Spp1
6524	HP_ABNORMALITY_OF_THE_FONTANELLES_OR_CRANIAL_SUTURES	0.00511338	0.113193	-0.294186	-1.38133	22	328	Vdr,Mycn,Cdc6,Abcc8,Colec10,Col1a1,Tshr,Slc39a8,Cyp26b1,Alpl,Hnf1b,Sox9,Lmx1b,Bmp1,Ace,Mmp14,Arx,Ptch1,Mmp2,Dlk1,Tent5a,Efnb1,Sc5d,Adamtsl1,Gli3,Gabrd,Cyp27b1,Slc12a6,Igf2,Dpf2,Twist1,Wdr19,Tbx1,Sp7,Rab23,Mvk,Smad6,Frem1,Amer1,Smad3,Erf,Nfix,P3h1,Pdgfrb,Fam111a,Ift140,Lmna,Zfp462,Chd4,Inppl1,Lig4,Hpgd,Ep300,Aspa,Med12,Aldh18a1,B3glct,Sh3pxd2b,Ift122,Sufu,Vps35l,Flnb,Dse,Ror2,Atp7a,Col11a1,Smo,Mto…
1921	GOBP_NEGATIVE_REGULATION_OF_INTRACELLULAR_STEROID_HORMONE_RECEPTOR_SIGNALING_PATHWAY	0.00512295	0.113193	-0.554351	-1.76626	24	31	Zfp366,Arntl,Per1,Cry1,Sirt1,Cry2,Sfrp1,Kank2
3085	GOBP_RNA_DESTABILIZATION	0.00513663	0.113193	-0.552859	-1.77156	24	32	Zfp36l1,Zfp36l2,Mex3d,Rbm24,Rock1,Zc3h12d,Zfp36,Fto
6488	HP_ABNORMAL_LIP_MORPHOLOGY	0.00515827	0.113193	-0.250546	-1.26757	21	793	Myod1,Mycn,Cdc6,Col3a1,Abcc8,Frem2,Colec10,Pomt1,Avp,Gli1,Kdf1,Lmx1b,Sox18,Fgfrl1,Mkrn3,Bmp1,Lrrc32,Plxnd1,Cdh1,Ednra,Arx,Ptch1,Dlk1,Adgrg6,Csgalnact1,Rbmx,Bcorl1,Efnb1,Tgif1,Sc5d,Adamtsl1,Rit1,Hdac8,Gli3,Gabrd,Chsy1,Mef2c,Kmt2c,Rhobtb2,Dpf2,Twist1,Prokr2,Tfap2b,Kmt2e,Il1rapl1,Wdr19,Cdk5rap2,Atn1,Ugdh,Sox4,Zic2,Bcor,Selenon,Flcn,Edar,Cc2d2a,Tbx1,Nek1,Frem1,Tcof1,Cit,Adam17,Amer1,Msx1,Jag1,Erf,Cam…
6817	HP_IMPOTENCE	0.00516422	0.113193	-0.485496	-1.68482	24	47	Ttr,Gnrh1,Dusp6,Hjv,Spry4,Gucy1a1,Tacr3,Tert,Cdh23,Prok2,Prokr2
3617	GOBP_AXON_DEVELOPMENT	0.00517319	0.113193	-0.276267	-1.33726	22	446	Egr2,Nr4a2,Nr2e1,Mypn,Tnc,Wnt7a,Klf4,Folr1,Drd2,Boc,Dlx5,Spry3,Gab1,Plxnd1,Sema6a,Arx,Ngf,Ptch1,Sema4c,Itga4,Epha6,Efnb1,Cntn6,Unc5b,Vldlr,Gli3,Gdnf,Pou3f2,Map6,Pdlim7,Map3k13,Sema6d,Ncam2,Cxcl12,Sema4g,Unc5d,Spp1,Numb,Ntn4,Ephb3,Cntn4,Ddr1,Lgr6,Vasp,Mcf2,Efna2,Sos1,Chrnb2,Epha3,Erbb2,L1cam,Ist1,Pard6b,Lrtm2,Ulk1,Nefh,Lrrc4c,Lamc2,Mapk7,Abl1,Pou4f1,Rgma,Ctnna1,Nrp2,Cxcr4,Casp3,Pik3cd,Epha8,Sin3a,…
9946	DESCARTES_FETAL_CEREBELLUM_OLIGODENDROCYTES	0.00517813	0.113193	-0.475219	-1.67034	24	50	Arc,Gpr17,B3gnt7,Vsx1,Sox10,Erbb3,Galnt13,Gdnf,Dmrt2,Enpp6,Mybl1,Agmo,Lgr5,Col11a1
8045	HP_ABNORMALITY_OF_THE_ANUS	0.00518135	0.113193	-0.342275	-1.48133	23	171	Mycn,Frem2,Pomt1,Wnt7a,Slx4,Cdh1,Ptch1,Ms4a1,Tgif1,Gli3,Gabrd,Kmt2c,Twist1,Dact1,Atn1,Fancb,Zic2,Bcor,Tbx1,Foxf1,Frem1,Adam17,Amer1,Chrm3,Il10ra,Cr2,Chd4,Sall1,Lig4,Abl1,Fktn,Sin3a,Med12,B3glct,Dync2i1,Fras1,Dll1,C2cd3,Dvl3,Ror2,Il10rb,Smo,Foxc1,Gas1,Cep120,Fancg,Gli2
108	GOBP_CELL_FATE_SPECIFICATION	0.00518457	0.113193	-0.465587	-1.67883	24	57	Tbx6,Ascl1,Sox2,Tbx22,Sox9,Sox18,Nkx2-2,Ptch1,Tbx18,Gli3,Pou3f2,Tbx1,Pou4f1,Tbx21,Dll1,Sufu,Nanog,Smo,Gli2,Tbx4,Notch1
4370	GOBP_RESPONSE_TO_NITROGEN_COMPOUND	0.00521822	0.113457	-0.244565	-1.2489	21	924	Fos,Egr2,Btg2,Dusp1,Egr1,Nr4a1,Nr4a2,Zfp36l1,Gnrh1,Rpe65,Cdc6,Ascl1,Pdk4,Socs3,Th,Edn1,Col1a1,Tshr,Hhex,Klf10,Tlr3,Chrm4,Tnfsf10,Sox9,Kl,Rnls,Casq2,Klf4,Car2,Folr1,Drd2,Per1,Baiap2l1,Jun,Gna15,Slc18a2,Gab1,Cdh1,Tnfaip3,Cry1,Cftr,Mmp2,Nr4a3,Rock1,Itga4,Glra3,Crhr1,Tacr3,Zfp354a,Htr1d,P2ry12,Sting1,Erlec1,Zbed3,Mef2c,Hrh1,Fosb,Htr3a,Igf2,Glp2r,Dennd4c,Igfbp5,Ppat,Sirt1,Col6a1,Hcn3,Cxcl12,Ptpn2,Adcy…
5973	GOMF_RRNA_BINDING	0.0052184	0.113457	0.487345	1.69115	26	50	Cirbp,Mrps18a,Mrps18c,Ddx28,Fastkd2,Rpl5,Rplp0,Rpf2,Mrpl16,Nop53,Cavin1,Mrpl20,Emg1,Rpl11,Imp3,Mrps7,Rrs1,Nol12,Mrps27,Rpl37,Mrpl18,Ngrn,Ddx21,Ptcd3
3694	GOBP_POSITIVE_REGULATION_OF_ERK1_AND_ERK2_CASCADE	0.00523365	0.113468	0.363206	1.51747	27	144	Alkal2,Ccl3,Adcyap1,Glipr2,Fgf23,Htr2a,Hcrtr1,P2ry1,Tpbg,C5ar1,Tnf,Htr2b,Ccl12,Flt4,F2rl1,C5ar2,Havcr2,Pdgfb,Tgfb1,Bmp2,Necab2,Ntrk1,P2ry6,Ccl4,Serpinf2
7284	HP_HYPOCHROMIC_ANEMIA	0.00524068	0.113468	0.552628	1.72472	26	30	Slc12a3,Fas,Fgf23,Tmprss6,Hyou1,Shpk,Tgfb1
1428	GOBP_DENTATE_GYRUS_DEVELOPMENT	0.00530179	0.114554	-0.703741	-1.80164	25	13	Btg2,Nr2e1,Lef1,Neurod1,Prox1,Atat1,Smo
725	GOBP_HOMOPHILIC_CELL_ADHESION_VIA_PLASMA_MEMBRANE_ADHESION_MOLECULES	0.00531915	0.114691	-0.387498	-1.56104	24	108	Pcdh12,Mypn,Igfn1,Celsr1,Pcdhb3,Pcdh11x,Cdh1,Cntn6,Hmcn1,Cdh23,Fat2,Pcdhb10,Cntn4,Pcdhb20,Pcdh18,Dsg2,L1cam,Cdh12,Cdh9,Pcdh9,Pcdhb2,Pcdhb22,Pcdh19,Ceacam1,Cdh5,Palld,Plxnb2,Robo2,Amigo1,Pcdh20,Nectin3,Obsl1,Pcdhb19,Cdh8,Cdh18,Pcdhb5,Cdh13,Cdh7,Cdh3,Pcdhb15,Ptprm,Pcdh1
3613	GOBP_PROTEIN_LOCALIZATION_TO_CILIUM	0.00540541	0.116118	-0.471653	-1.67563	25	53	Ccdc39,Mapk15,Zmynd10,Bbs1,Wdr19,Bbs9,Csnk1d,Dzip1,Ift140,Tmem107,Ift122,Ttc21b,Ccdc88a,Ttc26,Gas8,Tctn1,Tctn2,Ift80,Bbs4,Crocc,Inpp5e,Rab11fip3,Tub,Pcare,Rab29,Rabep1,Arl13b
2076	GOBP_SOMATIC_STEM_CELL_POPULATION_MAINTENANCE	0.00541667	0.116118	-0.468584	-1.67588	25	55	Sox2,Nr2e1,Zfp36l2,Klf10,Wnt7a,Sox9,Klf4,Bcl9l,Taf6l,Sox4,Bcl9,Sfrp1,Sall1,Lig4
2184	GOBP_STEROID_HORMONE_SECRETION	0.0054211	0.116118	0.628476	1.77969	27	20	Ghrl,Tac1,Crh,Nkx3-1,Inhba,Pomc,Gdf9,Agtr1a,Fzd4
5988	GOMF_WIDE_PORE_CHANNEL_ACTIVITY	0.00543057	0.116118	0.623154	1.78408	27	21	Gjd3,Gjc1,Gjb6,Gja4,Gjd4
6556	HP_ABNORMALITY_OF_THE_MIDFACE	0.00544094	0.116118	-0.276906	-1.34022	23	452	Edn1,Col1a1,Tbx22,Lmx1b,Fgfrl1,Lrrc32,Ednra,Arx,Ngf,Ptch1,Dlk1,Csgalnact1,Sc5d,Rit1,Hdac8,Bgn,Gabrd,Serpinh1,Kmt2c,Igf2,Twist1,Tfap2b,Kmt2e,Il1rapl1,Wdr19,Dact1,Rdh11,Bcor,Cc2d2a,Tbx1,Sp7,Rab23,Tcof1,Adamtsl4,Smad3,Jag1,Erf,Nfix,Pdgfrb,Col9a3,Sos1,Flii,Aebp1,Tmem107,Lmna,Zfp462,Sall1,Inppl1,Six5,Alg12,Ep300,Stag2,Kdm6b,Med12,Aldh18a1,B3glct,Tmem67,Rasa2,Sh3pxd2b,Ift122,Plcb4,Ghr,Ppp1r15b,Bptf,Fln…
4987	GOCC_CELL_SURFACE	0.00549159	0.11696	0.267923	1.30521	30	586	Rtp1,Il12rb1,Fas,Ramp2,Gjd3,Cd163,Sdc4,Apoh,Notch4,P2ry1,Kcna5,Tpbg,Slc7a5,C5ar1,Iqgap2,Layn,Wif1,Grem1,Cspg4,Hcst,Tnf,Nrros,Gpc1,Ada,Abcg2,Tns1,Apoa1,Dcstamp,Anxa2,Scara5,Srpx,Mas1,Cpm,Ngfr,Ly6g6d,Sulf2,Cxcr3,Gfra2,Fcgrt,Clic4,Plaur,Ccr3,Slc2a4,Adamts13,Lrfn2,Itga2b,Plau,B4galt1,Msn,Il2rg,Havcr2,Pla2r1,Acvrl1,Tpo,Tfrc,Igsf3,Il1r1,Ghsr,Hspa5,Nt5e,Tspan8,Ackr4,Gp1ba,Ace2,Ccr10,Plet1,Ror1,Il15ra,Ly…
301	GOBP_POSITIVE_REGULATION_OF_LEUKOCYTE_MEDIATED_IMMUNITY	0.00550285	0.116961	0.428492	1.61636	28	78	Il12rb1,Lta,Tnf,Ticam1,Il1b,F2rl1,Shld2,Cd160,Tfrc,Il1r1,Nlrp3,Il23a,Tgfb1,Fadd,Il12a,Il4,Slamf6,Il18rap,Il18,Hpx,Foxp3,C3,Cadm1
671	GOBP_INFLAMMATORY_RESPONSE	0.00551601	0.117002	0.275429	1.33162	30	535	Ghrl,Ccl3,Cd163,Nfkbia,Serpine1,Tnfaip6,Tac1,Timp1,Lta,Adcyap1,Crh,Nlrp6,Wfdc1,Il17b,Tlr7,Il1rl2,C2cd4b,Tbxa2r,C5ar1,Cnr2,Igfbp4,Sele,Pla2g3,Tnf,Bdkrb1,Prkcd,Tlr9,Nrros,Hyal3,C3ar1,Ada,Apoa1,Il1rap,Scg2,Serpina3n,Ext1,Ptgis,Mas1,Sgms1,Gsdmd,Ccl12,Ticam1,Adm,Blnk,Ifi35,Cxcr3,Il1b,Chid1,Tlr1,Hp,Pik3cg,F2rl1,Ccr3,B4galt1,Selenos,C5ar2,Git1,Cdo1,Havcr2,Fancd2,Fn1,Il1r1,Ghsr,Nt5e,Ace2,Nlrp3,Il23a,Crhb…
860	GOBP_POSITIVE_REGULATION_OF_CELL_POPULATION_PROLIFERATION	0.00555042	0.117011	-0.253911	-1.27486	23	706	Ccn1,Egr1,Nr4a1,Egr4,Fgfbp1,Cldn5,Tbx6,Ntf3,Cdc6,Ascl1,Adamts1,Nr2e1,Hlx,Edn1,Lif,Tshr,Has2,Epgn,Avp,Gli1,Atf3,Tnc,Wnt7a,Kdr,Sox9,Sox10,Insm1,Pnp,Hes5,Drd2,Dll4,Prrx1,Jun,Erbb3,Dlx5,Pml,Sertad1,Rarg,Tnfaip3,Sinhcaf,Mmp2,Nr4a3,Klb,Itga4,Aldh1a2,Csf1,Mapk15,Efnb1,Osr1,Tjp1,Lef1,Cckbr,Gli3,Mef2c,Tert,Gdnf,Wwtr1,Pou3f2,Cd248,Prok2,Igf2,Glp2r,Il12b,Igfbp5,Twist1,Capn1,Sirt1,Tfap2b,Cd274,Gpr183,Cxcl12,…
280	GOBP_NEGATIVE_REGULATION_OF_ACUTE_INFLAMMATORY_RESPONSE	0.00555666	0.117011	0.736716	1.78311	27	11	Adcyap1,Selenos,Nlrp3,Il20rb,Il4
3830	GOBP_CELLULAR_RESPONSE_TO_FLUID_SHEAR_STRESS	0.00556128	0.117011	-0.675133	-1.79332	26	15	Has2,Klf4,Car2,Mef2c,Mapk7,Nfe2l2,Ptk2b,Map2k5
8240	HP_PERSISTENCE_OF_PRIMARY_TEETH	0.00556128	0.117011	-0.677408	-1.79936	26	15	Tfap2b,Sox4,Bcor,Rab23,Fam111a,Lmna
5576	GOMF_SERINE_TYPE_ENDOPEPTIDASE_INHIBITOR_ACTIVITY	0.00559414	0.11729	0.502264	1.69002	28	43	Serpine1,Spink8,Serpinb8,Wfdc1,Tfpi2,Anxa2,Serpina3n,Serpina10,Col6a3,Serpinc1,Serpinf2,Pcsk1n,Serpinb11,Itih4,A2m,Crim1,Serpinb6a
9744	Mural_Pericyte_Zhang_JNeuro_2014	0.00559702	0.11729	-0.544997	-1.76661	26	34	Col3a1,Col1a1,Ogn,Slc6a13,Lrrc32,Serping1,Aldh1a2,Fmod,Igf2
6087	GOMF_METHYLATED_HISTONE_BINDING	0.00563439	0.117609	-0.463309	-1.66281	26	56	L3mbtl1,Cbx2,Dpf2,Kmt2e,Uhrf1,Taf7,Ing1,Rbbp5,Ing2,Bptf,Morc3,Ncapg2,Cxxc1,Pygo1,Msh6,Pwp1,Msl3,Phf13,Kdm7a,Ing3,Chd1,Cbx8,Zmynd11,L3mbtl2
7178	HP_ABNORMAL_AORTIC_MORPHOLOGY	0.00563869	0.117609	-0.306892	-1.41193	25	271	Lox,Mycn,Col3a1,Col1a1,Mypn,Slx4,Mmp14,Ptch1,Mmp2,Dlk1,Bcorl1,Tgif1,Bgn,Gli3,Gabrd,Dnah1,Il12b,Kmt2e,Fancb,Col5a1,Zic2,Bcor,Ldlr,Tbx1,Fkbp14,Foxf1,Smad6,Fbn2,Amer1,Smad3,Jag1,Rnaseh2c,Baz1b,Gtf2ird1,Adar,Tmtc3,Aebp1,Lmna,Nr2f2,Chd4,Abl1,Ep300,Stag2,Med12,Aldh18a1,Thsd1,Dll1,Ntng1,Hgd,Bptf,Prkg1,Flnb,Ror2,Gas1,Fancg,Gtf2i,Tab2,Crkl,Eng,Gli2,Sos2,Notch1,Gata6,Dhcr7,Cep57,Rreb1,Mks1,Tgfbr2,Ess2,Apc2…
3776	GOBP_CELLULAR_RESPONSE_TO_INORGANIC_SUBSTANCE	0.00564604	0.117609	-0.338342	-1.46753	25	175	Fos,Junb,Syt15,Th,Edn1,Jun,Cdh1,Syt10,Fbp1,Mef2c,Fosb,Syt17,Syt9,Nfatc4,Adcy7,Syt2,Timeless,Ryr3,Gpld1,Nqo1,Syt4,Cpne2,Lig4,Alad,Tph2,Traf2,Chuk,Creb1,Nfe2l2,Glra2,Atp7a,Lrrk2,Prkn,Scn5a,Mapk3,Aqp1,Adgrv1,Dnm2,Mapk9,Dmtn,Bnip3,Adcy10,Adcy8,Ncstn,Akt1,Cpne3,Hvcn1,Cpne9,Serpinf1,Slc25a23,Slc30a10,Ppif,Cpne8,Hmox1
94	GOBP_METANEPHROS_DEVELOPMENT	0.0056687	0.117846	-0.447452	-1.65078	26	64	Egr1,Lif,Sox9,Hes5,Six4,Ptch1,Osr1,Gli3,Gdnf,Wwtr1,Tfap2b,Lgr4,Pdgfrb,Gdf11,Id3,Fmn1,Sox8,Sall1,Fras1,Cd34,Smo,Foxd1
5326	GOCC_ENDOCYTIC_VESICLE_LUMEN	0.0056885	0.118022	0.700399	1.76589	28	13	Pglyrp1,Apoa1,Hp,Hyou1,Sparc,Hpx,Calr,Hsp90b1,Apob
3442	GOBP_REGULATION_OF_NUCLEAR_TRANSCRIBED_MRNA_POLY_A_TAIL_SHORTENING	0.00572012	0.118208	-0.687129	-1.79347	27	14	Btg2,Zfp36,Tob1,Tent4a,Tnrc6a
5967	GOMF_SUMO_TRANSFERASE_ACTIVITY	0.00572012	0.118208	-0.684505	-1.78662	27	14	Egr2
8160	HP_ABNORMAL_FACIAL_EXPRESSION	0.0057459	0.118229	-0.369164	-1.52247	26	123	Adh1,Nr4a2,Th,Fa2h,Slc18a2,Plxnd1,Sncaip,Dlk1,Gli3,Jam2,Msto1,Msx1,Mtmr14,Dnajc13,Pdgfrb,Scn1a,Ep300,Pax6,Fktn,Pik3cd,Kcnk9,Pcdh19,Atp7a,Tecpr2,Atxn2,Stac3,Scn9a,Lrrk2,Atp1a3,Piezo2,Gabra1
4565	GOBP_POSITIVE_REGULATION_OF_PHOSPHOLIPID_METABOLIC_PROCESS	0.00575511	0.118229	0.735367	1.77984	28	11	Htr2a,Prkcd,Htr2b
5666	GOMF_MACROLIDE_BINDING	0.00575511	0.118229	0.733578	1.77551	28	11	Fkbp5,Alb,Lcn2
3465	GOBP_FACE_DEVELOPMENT	0.0057935	0.118735	-0.51375	-1.72271	27	40	Cldn5,Tiparp,Col1a1,Dlx5,Rarg,Mmp2,Aldh1a2,Lef1,Tbx1,Msx1,Grhl2,Ep300,Lrp6,Arid5b,Mapk3,Aldh1a3
10415	GeneWeaver_GeneNetwork Hippocampus Consortium_GS34968_Hippocampus Gene expression correlates of Open Field - Total distance traveled 5-10 minutes [Basal Behavior] in Males BXD_Pval001	0.00581516	0.118735	-0.496189	-1.69974	27	44	Trim59,Casq2,Gab1,Lrrtm2,Ggta1,Phf20l1,Adar,Ntng1,Rufy3,Rasgrf1,Flnb,Abca1,D2hgdh,Polr3a,Samd12,Phip,Dyrk2,Dst
1489	GOBP_ELECTRON_TRANSPORT_CHAIN	0.00582488	0.118735	0.372546	1.53734	30	133	Xdh,Haao,Cox11,Gpd1,Aox1,Ncf1,Etfa,Ndufb2,Immp2l,Ndufa2,Uqcrfs1,Cycs,Degs1,Ndufaf1,Dguok,Polg2,Ndufa8,Ndufb6,Ndufv2,Cybb,Ndufb5,Cyba,Cyp19a1,Surf1,Sdhb,Cox4i2,Mybbp1a,Ppargc1a,Cyc1,Ndufs4,Me2,Ndufb7,Rdh16,Cox7b,Ndufs8,Etfb,Ndufa1,Ndufa9,Ndufs3,Ndufa13,Cox6a2,Ndufc1,Dnajc15,Cox5b,Ncf2,Nox4,Cox8a,Wdr93
9355	HP_IMPAIRED_ANTIGEN_SPECIFIC_RESPONSE	0.00582524	0.118735	0.615831	1.78283	29	22	Fas,Prkcd,Ada,Rag1,Zap70,Nsmce3,Carmil2,Rac2,Magt1
1817	GOBP_INTERFERON_GAMMA_PRODUCTION	0.00584685	0.118791	0.417171	1.58997	30	82	Il12rb1,Lta,Tlr7,Slc7a5,Inhba,Tnf,Tlr9,Il1b,F2rl1,Havcr2,Cd160,Il1r1,Il23a,Il36rn,Pdcd1lg2,Ebi3,Il12rb2,Fadd,Il20rb,Il12a,Cd47,Slamf6,Il18,Zfpm1,Foxp3,Cd14,Tlr8,Vsir,Ccr7,Isg15,Hras,Slc11a1,Lgals7,Il1rl1
9662	HP_HERNIA	0.00585718	0.118791	-0.279016	-1.34221	25	417	Lox,Col3a1,Abcc8,Frem2,Colec10,Col1a1,Tshr,Slx4,Bmp1,Galns,Mmp14,Vangl2,Arx,Ptch1,Mmp2,Dlk1,Tent5a,Efnb1,Hdac8,Gli3,Serpinh1,Kmt2c,Igf2,Dpf2,Rarb,Wdr19,Dact1,Fancb,Col5a1,Sox4,Bcor,Cc2d2a,Tbx1,Fkbp14,Foxf1,Rab23,Frem1,Amer1,Msx1,Smad3,Nfix,P3h1,Pacs1,Fto,Baz1b,Kmt2a,Gne,Dnajc21,Gtf2ird1,Tmtc3,Arsb,Aebp1,Tmem107,Nr2f2,Sall1,Slc35c1,Abl1,Stag2,Pik3cd,Sin3a,Med12,Aldh18a1,Tprkb,B3glct,Dync2i1,Fras1,…
9386	HP_MICROGRAPHIA	0.00586214	0.118791	-0.722367	-1.80875	28	12	Adh1,Nr4a2,Sncaip,Vps13a,Pdgfrb
3075	GOBP_REGULATION_OF_NEUROGENESIS	0.00597477	0.120233	-0.295356	-1.37681	26	306	Egr2,Ascl1,Nr2e1,Bhlhe40,Lif,Wnt7a,Sox10,Arntl,Hes5,Drd2,Dll4,Plxnd1,Sema6a,Nkx2-2,Ngf,Sema4c,Nkx6-2,Ankrd27,Gli3,Caprin2,Map6,Mme,Map3k13,Sema6d,Il1rapl1,Cxcl12,Sema4g,Spp1,Dlx1,Nfatc4,Numb,Ldlr,Dlx2,Tmem98,Spen,Mcf2,L1cam,Ist1,Sox8,Sirt2,Lig4,Pou4f1,Prune1,Ctnna1,Pax6,Cxcr4,Vegfc,Aspa,Sema4f,Dll1,Vegfa,Hook3,Rufy3,Appl2,Rnf112,Slit2,Smo,Ufl1,Mtor,Epha7,Metrn,Ephb2,Plxnb2,Il6st,Robo2,Amigo1,Rass…
374	GOBP_ATRIOVENTRICULAR_VALVE_DEVELOPMENT	0.00597692	0.120233	-0.60525	-1.77196	28	22	Ccn1,Twist1,Sox4,Smad6
6135	GOMF_RETINOIC_ACID_RECEPTOR_BINDING	0.00597692	0.120233	-0.604364	-1.76937	28	22	Nr4a2,Vdr,Rarg,Rarb
8026	HP_DECREASED_SKULL_OSSIFICATION	0.00597938	0.120233	-0.558444	-1.76214	28	30	Col1a1,Wnt7a,Alpl,P3h1,Fam111a,Lmna,Alg9,Sec23a,Phf21a,Antxr1,Trip11,Fgfr2,Vac14,Slc25a19
7452	HP_SPARSE_BODY_HAIR	0.00599669	0.120349	-0.5091	-1.71578	28	41	Gnrh1,Dusp6,Kdf1,Sox18,Spry4,Tacr3,Prok2,Prokr2,Edar,Lmna,Apcdd1,Lamc2,Klhl24,Kank2
6801	HP_PECTUS_EXCAVATUM	0.00605144	0.121215	-0.318521	-1.43834	27	231	Myod1,Lox,Col3a1,Mypn,Sox10,Lmx1b,Ptch1,Dlk1,Csgalnact1,Efnb1,Rit1,Hdac8,Slc16a2,Prokr2,Wdr19,Col5a1,Bcor,Selenon,Msto1,Amer1,Smad3,Erf,Nfix,Chrm3,Pacs1,Baz1b,Kmt2a,Sos1,Gtf2ird1,Aebp1,Kdm5c,Lmna,Inppl1,Lig4,Abl1,Hpgd,Ep300,Fktn,Kdm6b,Med12,Aldh18a1,B3glct,Rasa2,Sh3pxd2b,Ift122,Met,Ppp1r15b,Flnb,Dvl3,Ror2,Atp7a
9831	MANNO_MIDBRAIN_NEUROTYPES_HNBML1	0.0060896	0.121745	-0.305394	-1.40551	27	273	Wnt7a,Gpr12,Insm1,Drd2,Per1,Pcdh11x,Zfp521,Celf3,Nxph4,Phlda1,Shisa2,Tox3,Csmd3,Lrrc55,Foxd2,Nkx6-2,Pak5,Trim36,Pou3f2,Zmat4,Map6,Gprin3,Nuak1,Kif21b,Sox4,Itga6,Lpar2,Ebf1,Napb,Mcf2,Atp11c,Ccdc184,Gria2,Shroom2,Syt4,Nap1l3,Scn8a,Cacng7,Cxxc4,Zbtb38,Amer2,Rab9b,Aspa,Ypel4,Epha8,Mical1,Pcdh9,Sh3pxd2a,Rufy3,Gng3,Tuba1a,Ap1s2,Rnf112,Jph4,Myo5a,Glra2,Tmem196,Fnip2,Gpc2,Grm4,Kif26a,Pde1a,Scamp5,Mcf2l,M…
9109	HP_ABNORMALITY_OF_THE_PITUITARY_GLAND	0.0061122	0.121791	-0.313511	-1.42212	27	242	Dusp6,Sox2,Abcc8,Tshr,Pou3f4,Avp,Sox9,Sox10,Cbx2,Sycp3,Mkrn3,Spry4,Vangl2,Cftr,Ptch1,Tgif1,Tacr3,Ndnf,Gli3,Slc16a2,Tert,Cdh23,Gpr161,Prok2,Igf2,Secisbp2,Prokr2,Rnpc3,Zic2,Msto1,Erf,Lepr,Il17rd,Pdgfrb,Msh2,Zmynd15,Idh1,Kmt2a,Dnajc21,Hsd3b2,Hsd3b3,Map3k1,Hpgd,Stag2,Sin3a,Med12,B3glct,Tmem67,Dll1,Aaas,Wdr4,Sufu,Tex15,Flnb,Smo,Dcaf17,Gas1,Polr3a,Prepl,Wwox,Gli2,Pde4d
9078	HP_ABNORMAL_AUTONOMIC_NERVOUS_SYSTEM_PHYSIOLOGY	0.0061246	0.121791	-0.407728	-1.59629	28	91	Adh1,Nr4a2,Ttr,Ascl1,Col1a1,Sox10,Slc18a2,Sncaip,Vps13a,Col5a1,Lepr,Dnajc13,Ece1,Aaas,Atp7a,Atxn2,Polr3a,Scn9a,Lrrk2,Scn4b,Prkn,Scn5a,Arsa,Dbh
7211	HP_PES_CAVUS	0.00612692	0.121791	-0.313991	-1.42011	27	238	Egr2,Dusp6,Th,Mypn,Lrsam1,Sox10,Tdp1,Spry4,Hspb1,Mmp2,Bcorl1,Tacr3,Ndnf,Hdac8,Prok2,Mme,Ano10,Capn1,Prokr2,Kmt2e,Bag3,Vps13a,Msto1,Syt2,Il17rd,Nfix,Dnajb2,L1cam,Sord,Lmna,Nefh,Mfn2,Pik3cd,Aldh18a1,B3glct,Gnb4,Ntng1,Aaas,Gdap1,Dcaf8,Sacs,Bptf,Zfyve26,Atp7a,Kcnn3,Myo9a
7675	HP_RECURRENT_FRACTURES	0.00614017	0.121823	-0.36888	-1.51386	28	119	Vdr,Dusp6,Col1a1,Alpl,Sox9,Sox10,Car2,Spry4,Tent5a,Tacr3,Ndnf,Cyp27b1,Tert,Cdh23,Mogs,Prok2,Prokr2,Il17rd,P3h1,Idh1
6189	GOMF_RETINOID_X_RECEPTOR_BINDING	0.0061792	0.122365	-0.669922	-1.77948	29	15	Nr4a2,Vdr,Rarg,Rarb
8520	HP_APLASIA_HYPOPLASIA_OF_THE_UTERUS	0.00622148	0.122864	-0.467525	-1.65499	29	52	Gnrh1,Dusp6,Wnt7a,Hnf1b,Fgfrl1,Spry4,Tacr3,Gli3,Prok2,Prokr2
3536	GOBP_LABYRINTHINE_LAYER_BLOOD_VESSEL_DEVELOPMENT	0.00622794	0.122864	-0.633788	-1.76166	29	18	Ccn1,Junb
9813	FAN_EMBRYONIC_CTX_BRAIN_EFFECTOR_T_CELL	0.00626067	0.123147	0.402502	1.56159	32	92	Cd7,Tbc1d10c,Fgr,Txnip,Dusp2,Iqgap2,Hcst,Ccnd3,Zap70,Msn,Il2rg,Cd48,Fkbp11,Cd160,Rac2,Ctsw,Prkch,Eomes,Ccl4,Emp3,Dguok,Il18rap,Dok2,Tmem71
6169	GOMF_S100_PROTEIN_BINDING	0.00626591	0.123147	0.689315	1.76973	31	14	Anxa11,S100a6,Ahnak,Ezr,Anxa2
6568	HP_PROMINENT_SUPRAORBITAL_RIDGES	0.00638254	0.125203	-0.523003	-1.72716	30	37	Fos,Arx,Rbmx,Hdac8,Sp7,Frem1,Pdgfrb
815	GOBP_DIGESTION	0.00639579	0.125228	0.41759	1.59788	33	83	Sgk1,Ghrl,Tac1,Crh,Oprk1,Oxt,Pnlip,Slc9a4,Pbld2,Tlr9,Apoa1,Ezr,Serpina3n,Capn9,Ghsr,Npr3,Slc2a2,Lima1,Neurog1,Rbp4,Tifab,Cck,Kcnn4
5618	GOMF_EXTRACELLULAR_MATRIX_STRUCTURAL_CONSTITUENT	0.00641437	0.125356	-0.364694	-1.51147	29	127	Ccn1,Col8a2,Col3a1,Emilin1,Col1a1,Impg2,Col6a6,Tnc,Ogn,Nid2,Fmod,Hmcn1,Aspn,Bgn,Cilp,Col6a1,Col5a1,Thbs1,Oit3,Fbn2,Thbs2,Efemp1,Col9a3,Aebp1,Col4a1,Lama4,Col4a2,Lamc2,Dcn,Fras1,Fgl2
3670	GOBP_POSITIVE_REGULATION_OF_LYMPHOCYTE_APOPTOTIC_PROCESS	0.00643345	0.125494	-0.745587	-1.78313	31	10	Pdcd1,Adam8,Cd274,Ido1
7216	HP_TOE_SYNDACTYLY	0.00647249	0.126003	-0.334596	-1.46658	29	187	Mycn,Frem2,Tbx22,Slc39a8,Wnt7a,Slx4,Dll4,Arx,Csgalnact1,Efnb1,Sc5d,Hdac8,Gli3,Mef2c,Slc12a6,Twist1,Tfap2b,Il1rapl1,Wdr19,Dact1,Fancb,Bcor,Rab23,Wnt10b,Kmt2a,Gne,Flii,Ift140,Sall1,Lig4,Ep300,Sin3a,Med12,B3glct,Dync2i1,Fras1,Lmbr1,Ror2,Ptchd1,Ttc21b,Smo,Polr3a,Cep120,Fancg,Crkl,Iqsec2,Myh8,Mid2
9719	HP_ABNORMAL_NEURAL_TUBE_MORPHOLOGY	0.00648368	0.126003	-0.344493	-1.47262	29	158	Tbx6,Frem2,Colec10,Pomt1,Wnt7a,Lmx1b,Slx4,Dll4,Cdh1,Vangl2,Ptch1,Dlk1,Tgif1,Sc5d,Gli3,Trim36,Igf2,Dpf2,Dact1,Fancb,Sox4,Zic2,Tbx1,Rab23,Amer1,Baz1b,Gtf2ird1,Lig4,Ep300,Stag2,Fktn,Sin3a,B3glct,Fras1,Dll1,Sufu
6645	HP_DOWNSLANTED_PALPEBRAL_FISSURES	0.00652565	0.126583	-0.283109	-1.34813	28	382	Myod1,Ascl1,Colec10,Prrx1,Arx,Ptch1,Csgalnact1,Bcorl1,Efnb1,Sc5d,Rit1,Bgn,Gli3,Gdnf,Dpf2,Tfap2b,Kmt2e,Il1rapl1,Bbs1,Rdh11,Flcn,Tbx1,Mvk,Tcof1,Gabra2,Bbs9,Nfix,Pdgfrb,Pacs1,Kmt2a,Dnajc21,Sos1,Bbs2,Lmna,Zfp462,Smpd4,Scn8a,Snap29,Ep300,Sin3a,Med12,Rasa2,Ntng1,Sh3pxd2b,Ppp1r15b,Bptf,Vps35l,Slc19a3,Dvl3,Slc13a5,Dse,Ror2,Gabrb2,Atp7a,Ptchd1,Col11a1,Kcnn3,Nelfa,Mtor,Polr3a,Stac3,Ttc8,Dhcr24,Fam20c,Wwox,…
7502	HP_ABNORMALITY_OF_THE_CEREBELLAR_VERMIS	0.0065388	0.126603	-0.312389	-1.42139	29	247	Kcnj13,Myod1,Rpe65,Pomt1,Pik3r5,Lmx1b,Tdp1,Fa2h,Lrrc32,Gli3,Mef2c,Igf2,Mme,Dpf2,Atn1,Sox4,Bcor,Cep164,Prkcg,Cc2d2a,Cacna2d2,Mvk,Nek1,Mab21l1,Pacs1,Fto,L1cam,Ift140,Tmem107,Col4a1,Fktn,Dync2i1,Frmd4a,Tmem67,Cox20,Sufu,Tuba1a,Ap1s2,Sacs,C2cd3,Vps35l,Iqcb1,Myo5a,Foxc1,Pomk,Polr3a,Cpt2,Cep120,Wars2,Nmnat1,Ncapg2,Piezo2,Tctn1,Dennd5a,Got2,Tctn2,Rpgrip1,Cep55,Cspp1,Dhcr7,Cep57,Pcyt1a,Mks1,Ccdc22,Ift80,…
3901	GOBP_URETER_DEVELOPMENT	0.00659114	0.127172	-0.666533	-1.77047	31	15	Sox9,Aldh1a2,Osr1,Tbx18,Foxf1,Sox8
3513	GOBP_NEGATIVE_REGULATION_OF_CELL_DEATH	0.006596	0.127172	-0.248099	-1.2525	27	767	Ccn1,Btg2,Dusp1,Nr4a2,Hspa1b,Gnrh1,Ntf3,Ascl1,Pdk4,Plk3,Nr2e1,Hspa1a,Socs3,Edn1,Pou3f4,Avp,Vil1,Ntsr1,Wnt7a,Kdr,Tnfsf10,Nanos3,Sox9,Foxq1,Siah2,Sox10,Rxfp2,Klf4,Drd2,Gpr37,Erbb3,Tnfaip3,Tradd,Six4,Hspb1,Ngf,Sh3rf2,Tox3,Adam8,Nr4a3,Csf1,Osr1,Tjp1,Bard1,Ndnf,Unc5b,Lef1,Pak5,Gli3,Mef2c,Tert,Gdnf,Neurod1,Prok2,St3gal1,Cd200r1,Angpt1,Tmem109,Twist1,Rarb,Sirt1,Tfap2b,Txndc5,Ybx3,Casp8,Cxcl12,Cryab,Arhg…
7979	HP_EUNUCHOID_HABITUS	0.00660475	0.127172	-0.656219	-1.77315	31	16	Gnrh1,Dusp6,Spry4,Tacr3,Prok2,Prokr2
9890	HU_FETAL_RETINA_MICROGLIA	0.00664599	0.127392	-0.294498	-1.37381	29	308	Fos,Btg2,Dusp1,Junb,Nr4a2,Hspa1b,Zfp36l1,Lpar5,Hspa1a,Zfp36l2,Atf3,Swap70,Elf1,Ly86,Dnajb1,P2ry12,Sting1,Bin2,Mef2c,Fosb,Gadd45b,Stk10,Lap3,Plxdc2,Sfmbt2,Gpr183,Hpgds,Bag3,Spp1,S100a11,Zfp36,Csf3r,Il13ra1,Ier5,Arhgap25,Ly96,Gmfg,Cd36,Il10ra
2592	GOBP_ESTROUS_CYCLE	0.0066492	0.127392	-0.729838	-1.78431	32	11	Egr1,Gnrh1,Has2
3787	GOBP_CELLULAR_RESPONSE_TO_RETINOIC_ACID	0.00665281	0.127392	-0.463996	-1.64843	31	53	Col1a1,Cyp26b1,Tnc,Rorb,Sox9,Klf4,Brinp3,Rarg,Aldh1a2,Osr1,Wnt6,Tbx1,Wnt10b,Epha3
6875	HP_OSTEOPENIA	0.00667959	0.127671	-0.328251	-1.44722	30	194	Gnrh1,Dusp6,Gpr35,Col1a1,Avp,Slc39a8,Kl,Mkrn3,Spry4,Mmp14,Mmp2,Tacr3,Serpinh1,Tert,Cdh23,Prok2,Prokr2,Col5a1,Fkbp14,Fbn2,Il17rd,P3h1,Pdgfrb,Baz1b,Dnajc21,Gtf2ird1,Creb3l1,Trps1,Aebp1,Lmna,Hpgd,Pik3cd,Aldh18a1,Plekhm1,Tmem67,Sh3pxd2b,Atp7a,Pde11a,Dcaf17,Polr3a,Gtf2i,Tcirg1,Gli2,Npr2,Sec23a,Pigt,Kiss1r,Rspry1,Adcy10,Satb2,Fgfr2,Col5a2,Tonsl,Wdr11,Adamts2,Iars2,Slc39a13,Pycr1,Hecw2,Gba,Smarcd2,Tbl2,…
717	GOBP_MITOTIC_CELL_CYCLE_CHECKPOINT	0.0067027	0.127878	-0.351276	-1.47371	30	140	Btg2,Dusp1,Cdc6,Plk3,Gadd45a,Chek2,Plk5,Pml,Mdc1,Xrcc3,Cdk5rap2,Chmp4c,Taok3,Sox4,Zwilch,Nek11,Cnot4,Msh2,E2f8
9636	HP_ABNORMAL_SOFT_PALATE_MORPHOLOGY	0.00673181	0.128199	-0.33497	-1.4529	30	175	Cdc6,Edn1,Tbx22,Pomt1,Slx4,Cdh1,Serping1,Arhgap29,Ptch1,Dlk1,Tgif1,Bgn,Gli3,Kmt2c,Fancb,Zic2,Bcor,Tbx1,Fkbp14,Nek1,Tcof1,Amer1,Msx1,Smad3,Fto,Ift140,Aebp1,Smpd4,Col4a1,Stag2,Fktn,Dll1,Kcnk9,Plcb4,Ror2,Col11a1,Kcnn3,Gas1,Pomk,Polr3a,Stac3,Fancg,Dhcr24,Gli2,Gnai3,Piezo2
9330	HP_ABNORMAL_MORPHOLOGY_OF_THE_GREAT_VESSELS	0.00675676	0.12844	-0.267169	-1.30454	29	490	Lox,Mycn,Sox2,Col3a1,Col1a1,Mypn,Rsph1,Lmx1b,Slx4,Dll4,Mmp14,Arx,Spag1,Ccdc39,Ptch1,Mmp2,Dlk1,Csgalnact1,Bcorl1,Tgif1,Rit1,Bgn,Zmynd10,Gli3,Gabrd,Dnah1,Igf2,Il12b,Rsph4a,Tfap2b,Kmt2e,Dact1,Fancb,Col5a1,Zic2,Bcor,Ldlr,Tbx1,Fkbp14,Foxf1,Rab23,Smad6,Tcof1,Fbn2,Amer1,Smad3,Jag1,Nfix,Stk36,Chrm3,Rnaseh2c,Pacs1,Fto,Baz1b,Sos1,Gtf2ird1,Adar,Tmtc3,Aebp1,Lmna,Zfp462,Ece1,Nr2f2,Chd4,Sall1,Abl1,Alg12,Hpgd,E…
6511	HP_CLEFT_UPPER_LIP	0.00680127	0.129036	-0.357955	-1.49376	31	132	Frem2,Colec10,Pomt1,Lmx1b,Fgfrl1,Cdh1,Ptch1,Efnb1,Tgif1,Gli3,Prokr2,Zic2,Bcor,Cc2d2a,Nek1,Tcof1,Amer1,Msx1,Flii,Smpd4,Stag2,Fktn,Med12,B3glct,Dync2i1,Fras1,Dll1,Sufu,Flnb,Dvl3,Smo,Nelfa,Cilk1,Gas1,Fam20c,Gli2,Iqsec2,Alx3,Tctn2,Greb1l,Mks1,Deaf1,Ift80,Rpgrip1l,Slc2a10,Mid1,Specc1l,Six3,Gja1,Nipbl
6351	GOMF_CATALYTIC_ACTIVITY_ACTING_ON_A_TRNA	0.00681302	0.129036	0.397195	1.56522	35	100	Lcmt2,Pars2,Bcdin3d,Pstk,Trmt12,Dtwd1,Trmt9b,Trdmt1,Trmt61a,Lrrc47,Ptrhd1,Prorp,Yars2,Nsun3,Dus4l,Aarsd1,Eprs,Trit1,Pop4,Thumpd2,Mettl6,Dus1l,Pus1,Hars2,Farsa,Pop7,Rpp21,Cars,Ptrh2,Pus3,Trmt13,Trmt10b,Rpp30,Trmt11,Ptrh1,Tyw5,Trmt6,Tsen2,Trmt5,Thumpd3,Mettl1,Gars,Fars2,Mrpl58,Farsb,Mettl2
9717	HP_SUBMUCOUS_CLEFT_OF_SOFT_AND_HARD_PALATE	0.00682523	0.129036	-0.466988	-1.64773	32	51	Cdc6,Pomt1,Bcor,Tbx1,Amer1,Lmna,Col4a1,Lig4,Stag2,Fktn,Pomk,Dhcr24,Sox6,Piezo2,Foxp2,Ppp2r5d
9840	MANNO_MIDBRAIN_NEUROTYPES_HOMTN	0.00689042	0.130033	-0.289806	-1.36285	30	333	Tstd1,Abcc8,Celf3,Esrrb,Csmd3,Lrrtm2,Rcor2,Trim36,Tenm2,Zmat4,Map6,Htr3a,Sema6d,Coro2a,Hcn3,Gria4,Cntn4,Dach1,Nln,Syt2,Napb,Mcf2,Atp11c,Ccdc184,Epha3,L1cam,Esrrg,Shroom2,Syt4,Scn8a,Fstl5,Rufy2,Sp5,Ppfia2,Rab9b,Nrp2,Dok4,Glrx,Prph,Insyn2a,Pcdh9,Sh3pxd2a,Arg2,Grik1,Gdap1,Gng3,Tuba1a,Slitrk4,Rbfox1,Tmem121b,Jph4,Gpr176,Myo5a,Glra2,Gpr155,Gpc2,Kif26a,Mdga2,Scn9a,Pdp1,Pip4p2,Mcf2l,Pfkm,Xkr4,Atp1a3,Cxa…
7745	HP_ABNORMALITY_OF_THE_CEREBROSPINAL_FLUID	0.00694289	0.130787	-0.274555	-1.3231	30	424	Egr2,Ttr,Sox2,Th,Pomt1,Vsx1,Tlr3,Slc39a8,Sox9,Rsph1,Fgfrl1,Slx4,Trmt10c,Dll4,Vangl2,Spag1,Ccdc39,Ptch1,Tgif1,Zmynd10,Gli3,Tert,Dnah1,Slc12a6,Rsph4a,Fancb,Zic2,Ddc,Cc2d2a,Tbx1,Amer1,Erf,Stk36,Rnaseh2c,Eml1,Fto,Fam111a,Adar,Scn1a,Ccnd2,L1cam,Arsb,Tmem107,Col4a1,Mfn2,Lig4,Stag2,Dnmt1,Fktn,Med12,B3glct,Dnaaf5,Fras1,Tmem67,Cox20,Dll1,Cog6,Eogt,Sufu,Ap1s2,Gpsm2,Lmbr1,Slc19a3,Gcdh,Slc13a5,Smo,Cilk1,Gas1…
10341	Gemma_GSE109315_Gene_expression_analysis_of_mouse_brain_regions_after_chronic_social_defeat_stress_(CSDS)_phenotype_resilient.to.chronic.social.defeat.stress_Up	0.00695683	0.130814	0.271559	1.3066	38	507	Kcng2,Lrg1,Exosc4,Ntn3,Adipor2,Golm1,Cebpd,Cabp7,Igfbp4,Syt12,Sema3g,Gpd1,Pim3,Nrde2,Gpc1,Rab34,Jdp2,Fzd2,Srpx,Kank3,Pdlim2,Slc7a4,Dolk,Sh3tc2,Cdc34,Chrd,Mcm2,Col11a2,Sft2d1,Ogfod2,Trmt61a,Dnal4,Glul,Zfp180,Sptbn2,Sardh,Pin1,Itpka,Pfkl,Arl5c,Adcy9,Btbd9,Islr2,Gnl1,Rnh1,Cebpb,Slc35b2,Arfgap2,Psd,Slc35c2,Rapgef3,Larp6,Apbb3,Fes,Fem1a,Klhl38,Tyro3,Gdpd5,Tpst2,Apba2,Galk1,Fkbp8,Il20rb,Rbm19,Asb6,Ubtd…
6092	GOMF_UDP_GALACTOSYLTRANSFERASE_ACTIVITY	0.0069808	0.130938	0.663122	1.76881	35	16	B3galt5,B3galt6,B3galt4,A4galt,B4galt1,Colgalt2
878	GOBP_REGULATION_OF_SMOOTHENED_SIGNALING_PATHWAY	0.00698856	0.130938	-0.434292	-1.62097	32	69	Gli1,Prrx1,Ptch1,Gli3,Chsy1,Gpr161,Glis2,Stk36,Sfrp1,Ift140,Ctnna1,Kctd21,Tubd1,Ift122,Sufu,C2cd3,Mgrn1,Smo,Gas1,Gas8,Gli2,Tctn1,Rpgrip1l,Prkacb,Fgfr2,Fgf10,Wdr11,Herc4,Pdcl,Hhip
1367	GOBP_PHENOL_CONTAINING_COMPOUND_METABOLIC_PROCESS	0.00704225	0.131708	-0.411886	-1.5851	32	83	Nr4a2,Dio3,Dao,Th,Rtl4,Insm1,Drd2,Gpr37,Sncaip,Tacr3,Slc16a2,Npr1,Ddc,Chrnb2,Itgam,Tph2,Cyp2e1,Fah,Atp7a,Prkn,Dbh,Gch1,Trpc1,Ctns,Slc7a11,Cdh3,Slco1c1,Agtr2,Moxd1
9716	HP_CLEFT_LIP	0.00707244	0.131782	-0.340837	-1.46308	32	162	Frem2,Colec10,Pomt1,Lmx1b,Fgfrl1,Cdh1,Vangl2,Ptch1,Efnb1,Tgif1,Gli3,Prokr2,Zic2,Bcor,Cc2d2a,Foxf1,Nek1,Tcof1,Amer1,Msx1,Flii,Smpd4,Stag2,Fktn,Med12,B3glct,Dync2i1,Fras1,Dll1,Sufu,C2cd3,Flnb,Dvl3,Dse,Smo,Nelfa,Cilk1,Gas1,Cep120,Fam20c,Gli2,Iqsec2,Alx3,Tctn2,Greb1l,Mks1,Deaf1,Ift80,Mthfr,Rpgrip1l,Slc2a10,Mid1,Rpl31,Rps15a,Specc1l,Six3,Gja1,Nipbl
9503	HP_ABNORMALITY_OF_THE_TESTIS_SIZE	0.00707699	0.131782	-0.351799	-1.47033	32	136	Gnrh1,Dusp6,Sox9,Sox10,Slx4,Sycp3,Spry4,Arx,Cftr,Rbmx,Tacr3,Ndnf,Hdac8,Gli3,Prok2,Prokr2,Il1rapl1,Bbs1,Fancb,Lepr,Il17rd,Chrm3,Fam111a,Zmynd15,Hsd3b2,Kdm5c,Hsd3b3,Map3k1
6440	HP_ABNORMALITY_OF_REPRODUCTIVE_SYSTEM_PHYSIOLOGY	0.0070841	0.131782	-0.261016	-1.28755	30	558	Fos,Ttr,Gnrh1,Dusp6,Rpe65,Sox2,Hjv,Rho,Impg2,Wnt7a,Plcz1,Nr3c1,Hnf1b,Sox9,Rsph1,Sox10,Cbx2,Slx4,Sycp3,Mkrn3,Spry4,Cfap44,Mak,Pml,Plxnd1,Spag1,Cftr,Ccdc39,Ptch1,Gucy1a1,Tacr3,Ndnf,Rit1,Hdac8,Zmynd10,Gabrd,Tert,Abca4,Cdh23,Gpr161,Dnah1,Prok2,Igf2,Rsph4a,Prokr2,Bbs1,Wdr19,Irf2bp2,Fancb,Bcor,Cep164,Reep6,Msto1,Bbs9,Slc26a8,Mrap,Lepr,Il17rd,Stk36,Cdc14a,Numa1,Topors,Chrm3,Ift74,Agbl5,Zmynd15,Baz1b,Kmt…
8812	HP_ANEMIA_OF_INADEQUATE_PRODUCTION	0.00713615	0.132403	0.371876	1.5233	37	127	Slc12a3,Fas,Fgf23,Fancf,Tmprss6,Palb2,Hyou1,Rps10,Fancd2,Acvrl1,Umps,Rac2,Shpk,Tgfb1,Rpl5,Fanca,Prdx1,Yars2,Piga,Tcn2,Uqcrfs1,Amn,Kcnn4,Tkfc,Foxp3,Ercc4,Ube2t,Pus1,Fanci,Farsa,Rpl11,Kcnq1,Mmadhc,Fance,Ftcd,Cox4i2,Mthfd1,Col7a1
3037	GOBP_STEM_CELL_DIFFERENTIATION	0.00714286	0.132403	-0.320647	-1.43226	32	215	Sox21,Edn1,Lif,Zfp36l2,Tal1,Wnt7a,Sox9,Rbm24,Sox10,Sox18,Folr1,Hes5,Ace,Ednra,Sema6a,Esrrb,Sema4c,Aldh1a2,Efnb1,Osr1,Lmo2,Mef2c,Gdnf,Frzb,Sema6d,Twist1,Sema4g,Cbfb,Prickle1,Tbx1,Sp7,Tcof1,Msx1,Jag1,Setd6,Kmt2a,Sfrp1,Sox8,Abl1,Nrp2,Sema4f,Lrp6,Nfe2l2,Ednrb,Radil,Smo,Ufl1,Foxc1,Mettl3
3198	GOBP_STRIATED_MUSCLE_CELL_DIFFERENTIATION	0.00718641	0.132883	-0.322794	-1.43771	32	211	Tmod4,Myod1,Lox,Edn1,Mypn,Cyp26b1,Tnnt1,Rbm24,Tmod3,Mmp14,Six4,Tbx18,Mef2c,Maml1,Igf2,Synb,Igfbp5,Rarb,Jam2,Bcl9,Selenon,Tbx1,Dyrk1b,Nln,P2rx2,Msx1,Myo18b,Wnt10b,Pdgfrb,Spag9,Cxcl10,Csrp2,Flii,Prox1,Popdc2,Xbp1,Hdac9,Avpr1a,Casp3,Kdm6b,Plekho1,Dll1,Chuk,Vegfa,Efnb2
3886	GOBP_KIDNEY_EPITHELIUM_DEVELOPMENT	0.00719425	0.132883	-0.379223	-1.53329	33	110	Lif,Hnf1b,Sox9,Hes5,Six4,Ptch1,Osr1,Gli3,Mef2c,Gdnf,Wwtr1,Adamts16,Rarb,Tfap2b,Wnt6,Lgr4,Smad6,Smad3,Jag1,Wnt2b,Gdf11,Sfrp1,Fmn1,Sox8,Sall1,Smad1,Kank2,Dll1,Prom1,Arg2,Vegfa,Cd34,Slit2,Smo,Foxd1,Foxc1,Epha7
3299	GOBP_RESPONSE_TO_CALCIUM_ION	0.00721562	0.133043	-0.363824	-1.49484	33	120	Fos,Dusp1,Junb,Syt15,Edn1,Casq2,Syt10,Mef2c,Fosb,Syt17,Syt9,Thbs1,Syt2,Ryr3,Gpld1,Syt4,Cpne2
8477	HP_ABSENCE_OF_PUBERTAL_DEVELOPMENT	0.00728559	0.133939	-0.621852	-1.75168	34	19	Gnrh1,Dusp6,Spry4,Tacr3,Prok2,Prokr2
2985	GOBP_POSITIVE_REGULATION_OF_DEVELOPMENTAL_GROWTH	0.00728988	0.133939	-0.353849	-1.47773	33	135	Myod1,Dio3,Hlx,Edn1,Vil1,Gli1,Drd2,Arx,Ngf,Csf1,Mef2c,Pou3f2,Igf2,Map3k13,Syt17,Ybx3,Cxcl12,Syt2,Bbs2,Prox1,L1cam,Ist1,Syt4,Cacng7,Cxcr4,Smurf1,Dll1,Vegfa,Rufy3,Ghr,Creb1,Smo,Mtor,Gpam,Prkn,Foxs1,Notch1,Gata6,Tgfbr2,Stat5b,Hey2,Akt1,Trpv2,Fgfr2,Cpne9,Zfpm2,Shtn1,Sema4d,Nipbl,Slc6a3,Akap6
8871	HP_ABNORMALITY_OF_IMMUNE_SERUM_PROTEIN_PHYSIOLOGY	0.00732883	0.134414	0.636336	1.75552	37	18	Fas,Nfkbia,Sp110,Prkcd,Fadd
1901	GOBP_POSITIVE_REGULATION_OF_MAST_CELL_ACTIVATION_INVOLVED_IN_IMMUNE_RESPONSE	0.00734273	0.134414	0.726736	1.75895	36	11	Fgr,Gata2,Pla2g3,Il4
1843	GOBP_POSITIVE_REGULATION_OF_INTERFERON_GAMMA_PRODUCTION	0.00735436	0.134414	0.473873	1.64897	37	51	Il12rb1,Lta,Tlr7,Slc7a5,Tnf,Tlr9,Il1b,Havcr2,Cd160,Il1r1,Il23a,Ebi3,Il12rb2,Fadd,Il12a,Slamf6,Il18,Zfpm1,Cd14
106	GOBP_FORMATION_OF_PRIMARY_GERM_LAYER	0.00739176	0.134861	-0.401337	-1.57126	34	91	Dusp1,Tbx6,Sox2,Tal1,Itga3,Dusp5,Klf4,Mmp14,Mmp2,Itga4,Sox7,Lef1,Col6a1,Col5a1,Foxf1,Smad3,Leo1,Kif16b,Col4a2,Smad1,Kdm6b
6301	GOMF_E_BOX_BINDING	0.00743648	0.13544	-0.508501	-1.69971	35	39	Myod1,Ascl1,Bhlhe40,Tal1,Arntl,Per1,Cry1,Neurod1,Twist1
3515	GOBP_APOPTOTIC_PROCESS_INVOLVED_IN_MORPHOGENESIS	0.00749376	0.136174	-0.620435	-1.74769	35	19	Ccn1,Ppp2r1b,Lef1,Cryab,Fzd5,Foxc1,Bak1,Notch1
251	GOBP_ACUTE_INFLAMMATORY_RESPONSE_TO_ANTIGENIC_STIMULUS	0.00750289	0.136174	0.625742	1.75417	38	19	Adcyap1,Ext1,Selenos,Fut7,Serpinc1,Il20rb,Npff,C3,Ccr7,Btk,Icam1
5492	GOMF_TRANSCRIPTION_COREPRESSOR_ACTIVITY	0.00753985	0.136607	-0.34334	-1.46725	34	157	Btg2,Hspa1b,Nab2,Hspa1a,Zfp366,Siah2,Ezh1,Dnajb1,Rcor2,Wwtr1,Dpf2,Sfmbt2,Sirt1,Atn1,Irf2bp2,Bcor,Irf2bpl,Runx1t1,Spen,Tob1,Kmt5a,Ppp1r13l,Hdac9,Ajuba,Sin3a
2801	GOBP_DEOXYRIBOSE_PHOSPHATE_CATABOLIC_PROCESS	0.00758903	0.137064	0.583252	1.72328	38	24	Xdh,Ada,Dctpp1,Nudt15,Nthl1,Nudt16,Ogg1,Nudt18,Neil2,Tdg,Dut,Dpys,Upp1
10414	GeneWeaver_GeneNetwork Hippocampus Consortium_GS34933_Hippocampus Gene expression correlates of Open Field - Total distance traveled 10-15 minutes [Basal Behavior] in Males BXD_Pval001	0.0075913	0.137064	-0.569874	-1.75261	36	27	Trim59,Klf10,Lrrtm2,Ggta1,Zfp322a,Phf20l1,Fcho2,Rufy3,Rasgrf1,Creb1,Abca1
3905	GOBP_METANEPHRIC_NEPHRON_DEVELOPMENT	0.00763674	0.137419	-0.537052	-1.73181	36	33	Egr1,Lif,Sox9,Hes5,Osr1,Gdnf,Tfap2b,Lgr4,Pdgfrb,Fmn1,Sox8,Sall1,Cd34,Smo,Foxd1
8552	HP_ABDOMINAL_WALL_MUSCLE_WEAKNESS	0.00765666	0.137419	-0.72516	-1.77287	37	11	Vdr,Cyp27b1
295	GOBP_POSITIVE_REGULATION_OF_IMMUNE_EFFECTOR_PROCESS	0.00766212	0.137419	0.358975	1.49854	40	143	Il12rb1,Lta,Fgr,Slc7a5,Gata2,Pla2g3,Tnf,Tlr9,Ticam1,Il1b,Cd300a,F2rl1,Shld2,Cd160,Tfrc,Il1r1,Nlrp3,Il23a,Rac2,Tgfb1,Fes,Cd86,Mzb1,Fadd,Rbp4,Il12a,Pla2g5,Il4,Slamf6,Il18rap,Il18,Hpx,Foxp3,C3,Ptprj,Cadm1,Cd84,Sema7a
1457	GOBP_FOREBRAIN_GENERATION_OF_NEURONS	0.00766363	0.137419	-0.465727	-1.63698	36	50	Ascl1,Nr2e1,Hes5,Dlx5,Arx,Ndnf,Lef1,Gli3,Dlx1,Lhx8,Dlx2,Prox1,Sall1,Scyl2,Nrp2,Atp7a,Slit2,Mettl3,Robo2,Plxna3,Nkx2-1,Satb2,Fgfr2
10343	Gemma_GSE109315_Gene_expression_analysis_of_mouse_brain_regions_after_chronic_social_defeat_stress_(CSDS)_phenotype_susceptible.to.chronic.social.defeat.stress_Up	0.00768132	0.137499	0.27097	1.30421	42	509	Kcng2,Lrg1,Exosc4,Ntn3,Adipor2,Golm1,Cebpd,Cabp7,Igfbp4,Syt12,Sema3g,Gpd1,Pim3,Nrde2,Gpc1,Rab34,Jdp2,Fzd2,Srpx,Kank3,Pdlim2,Slc7a4,Dolk,Sh3tc2,Cdc34,Chrd,Mcm2,Col11a2,Sft2d1,Ogfod2,Trmt61a,Dnal4,Glul,Zfp180,Sptbn2,Sardh,Pin1,Itpka,Pfkl,Arl5c,Adcy9,Btbd9,Islr2,Gnl1,Rnh1,Cebpb,Slc35b2,Arfgap2,Psd,Slc35c2,Rapgef3,Larp6,Apbb3,Fes,Fem1a,Klhl38,Tyro3,Gdpd5,Tpst2,Apba2,Galk1,Fkbp8,Il20rb,Rbm19,Asb6,Ubtd…
2381	GOBP_ATP_SYNTHESIS_COUPLED_ELECTRON_TRANSPORT	0.00773001	0.138134	0.418863	1.57227	40	75	Ndufb2,Ndufa2,Uqcrfs1,Cycs,Ndufaf1,Dguok,Ndufa8,Ndufb6,Ndufv2,Ndufb5,Cox4i2,Cyc1,Ndufs4,Ndufb7,Cox7b,Ndufs8,Ndufa1,Ndufa9,Ndufs3,Ndufa13,Cox6a2,Ndufc1,Dnajc15,Cox5b,Cox8a,Park7,Afg1l,Ndufa6,Uqcr11,Cox5a,Uqcr10,Ndufab1,Ndufs7,Cox4i1,Cox10,Ndufb11,Ndufs1,Ndufa4,Uqcc3,Snca,Ndufa7,Ndufc2,Ndufv1,Uqcrc1,Ndufs2,Ndufa10,Sdhaf2
1273	GOBP_LIPID_CATABOLIC_PROCESS	0.00774765	0.138136	0.306226	1.38341	41	264	Mfsd2a,Fgf23,Hao1,Pla2g2c,Pnlip,Pex2,Pla1a,Neu2,Tnf,Bco2,Lpin3,Prkcd,Pnpla2,Acaa1b,Pnpla7,Mcat,Apoa1,Akr1b8,Crot,Acacb,Irs2,Etfa,Zpbp2,Ces5a,Hint2,Il1b,Pla2g10,Pik3cg,Abhd1,Liph,Acot8,Sorl1,Lipg,Pld1,Cyp1b1,Alk,Lipe,Nudt19,Smpdl3b,Pla2g2f,Sesn2,Sphk1,Pla2g5,Bdh2,Pla2g4d,Ech1,Plcd4,Fmc1,Cpt1a,Acat1,Prkce,Plch2,Pnpla3,Gde1,Pafah2,Eci2,Plcg1,Hsd11b1,Aoah,Ces1d,Plbd1,Hacl1,Ppard,Apoa2,Cyp19a1,Mgll,Ly…
4983	GOCC_OLIGOSACCHARYLTRANSFERASE_COMPLEX	0.00775656	0.138136	0.739461	1.74654	38	10	Ostc,Stt3b,Magt1,Ddost,Rpn1,Rpn2
6562	HP_SHORT_PHILTRUM	0.00781759	0.138454	-0.332563	-1.44246	35	175	Col3a1,Kdf1,Fgfrl1,Lrrc32,Ptch1,Dlk1,Tgif1,Adamtsl1,Mef2c,Dpf2,Twist1,Tfap2b,Sox4,Zic2,Tbx1,Frem1,Nfix,Flii,Smpd4,Alg12,Stag2,Med12,Dll1,Sh3pxd2b,Kcnk9,Wdr4,Sufu,Ap1s2,Ppp1r15b,Bptf,Dvl3,Ror2,Nelfa,Gas1,Polr3a,Tab2,Gli2,Pde4d,Iqsec2,Dennd5a,Phf21a,Rreb1,Deaf1,Phip,Ccdc22,Smarcd1,Satb2,Prkacb,Pus7,Mapk8ip3,Vac14,Apc,Gria3,Six3,Disp1,Auts2,Cplx1,Smc1a,Smarce1,Dhx37,Unc80,Cul4b,Med25,Tcf4,Srcap,Pogz…
1550	GOBP_OSTEOCLAST_DIFFERENTIATION	0.007834	0.138454	-0.428242	-1.61153	36	72	Fos,Junb,Klf10,Tlr3,Car2,Siglec15,Csf1,Il12b,Gpr183,Tmem64,Efna2,Sfrp1,Cd109,Lrrk1,Pou4f1,Ccn4,Sh3pxd2a,Sbno2,Creb1,Slc9b2,Mtor
4635	GOBP_BETA_CATENIN_TCF_COMPLEX_ASSEMBLY	0.00783505	0.138454	-0.551963	-1.74169	37	30	Sox9,Axin2,Bcl9l,Lef1,Tert,Dact1,Bcl9,Leo1,Ep300,Rbbp5,Pygo1,Pygo2
8832	HP_ABNORMAL_SYSTEMIC_ARTERIAL_MORPHOLOGY	0.00783699	0.138454	-0.28222	-1.34009	34	367	Lox,Mycn,Col3a1,Col1a1,Pou3f4,Mypn,Slx4,Mmp14,Ptch1,Mmp2,Dlk1,Bcorl1,Gucy1a1,Tgif1,Sc5d,Adamtsl1,Bgn,Gli3,Gabrd,Myoc,Gdnf,Dnah1,Il12b,Kmt2e,Fancb,Col5a1,Zic2,Bcor,Ldlr,Tbx1,Fkbp14,Foxf1,Smad6,Dyrk1b,Nek1,Fbn2,Amer1,Smad3,Jag1,Pdgfrb,Rnaseh2c,Baz1b,Asah1,Gtf2ird1,Adar,Tmtc3,Aebp1,Lmna,Nr2f2,Chd4,Col4a1,Abl1,Lipa,Ep300,Stag2,Zfp687,Pik3cd,Med12,Aldh18a1,Thsd1,Nadsyn1,Dll1,Ntng1,Hgd,Ghr,Bptf,Prkg1,F…
5330	GOCC_MEIOTIC_SPINDLE	0.00784077	0.138454	-0.735773	-1.75966	38	10	Rsph1,Mapk15,Shcbp1l,Sirt2,Incenp
8836	HP_ABNORMAL_GLUCOSE_HOMEOSTASIS	0.00787224	0.138775	-0.267041	-1.29793	34	469	Fos,Rpe65,Sox2,Nab2,Gpr35,Abcc8,Hjv,Rho,Alas2,Impg2,Nr3c1,Hnf1b,Mkrn3,Mmp14,Mak,Vangl2,Cftr,Ptch1,Mmp2,Dlk1,Fbp1,Tgif1,Acadsb,Gli3,Slc16a2,Tert,Abca4,Cdh23,Gpr161,Neurod1,Acadm,Prok2,Slc16a1,Igf2,Prokr2,Bbs1,Il18bp,Lmnb2,Zic2,Reep6,Stat6,Igf2bp2,Mrap,Lepr,Topors,Rnaseh2c,Agbl5,Baz1b,Plcd1,Irs1,Dnajc21,Gtf2ird1,Bbs2,Adar,Hsd3b2,Ift140,Aebp1,Lmna,Smpd4,Hsd3b3,Mfn2,Lig4,Rp2,Pax6,Fah,Dll1,Prom1,Sufu,…
9724	HP_ABNORMAL_CIRCULATING_IGM_LEVEL	0.00792424	0.139456	0.474055	1.64503	40	50	Il12rb1,Fas,Prkcd,Ada,Spib,Rag1,Nsmce3,Il2rg,Ifngr1,Rac2,Tcn2,Il12a,Cnbp
6497	HP_ABNORMAL_PALATE_MORPHOLOGY	0.0079831	0.140255	-0.244207	-1.23882	33	823	Gnrh1,Myod1,Lox,Mycn,Dusp6,Tbx6,Cdc6,Sox2,Col3a1,Frem2,Colec10,Edn1,Tbx22,Mypn,Pomt1,Wnt7a,Sox9,Sox10,Lmx1b,Fgfrl1,Slx4,Spry4,Lrrc32,Prrx1,Dlx5,Plxnd1,Cdh1,Ednra,Arx,Serping1,Arhgap29,Ptch1,Dlk1,Bcorl1,Efnb1,Tgif1,Sc5d,Tacr3,Ndnf,Rit1,Hdac8,Bgn,Gli3,Chsy1,Kmt2c,Mogs,Prok2,Slc12a6,Igf2,Dpf2,Twist1,Prokr2,Col6a1,Kmt2e,Bbs1,Atn1,Fancb,Sox4,Zic2,Bcor,Selenon,Flcn,Cc2d2a,Tbx1,Fkbp14,Foxf1,Sp7,Rab23,Ne…
6762	HP_NATAL_TOOTH	0.00800164	0.140324	-0.568054	-1.74701	38	27	Kdf1,Gli3,Kmt2c,Nek1,Amer1,Lmna,Ep300,C2cd3,Cilk1,Polr3a,Cep120,Fam20c,Mks1,Fgfr2,Specc1l
3609	GOBP_REPRODUCTIVE_SYSTEM_DEVELOPMENT	0.0080196	0.140324	-0.29005	-1.35953	35	322	Ccn1,Junb,Pcdh12,Vdr,Zfp36l1,Gnrh1,Adamts1,Ptx3,Tiparp,Socs3,Lif,Tlr3,Gli1,Tnc,Wnt7a,Tnfsf10,Sox9,Rxfp2,Mmp14,Rarg,Six4,Ccdc134,Ptch1,Osr1,Arid4a,Lef1,Gli3,Cyp27b1,Rec8,Igf2,Mme,Sirt1,Ybx3,Casp8,Wdr19,Lgr4,Spp1,Lhx8,Mdfi,Pdgfrb,Msh2,Wnt2b,Grhl2,Idh1,Col9a3,E2f8,Stk4,Sfrp1,Sox8,Nr2f2,Sall1,Spata2
7805	HP_ABNORMAL_CIRCULATING_CHOLESTEROL_CONCENTRATION	0.00803043	0.140324	-0.398953	-1.55676	37	89	Fos,Pik3r5,Tdp1,Dlk1,Sc5d,Ldlr,Flcn,Dyrk1b,Jag1,Flii,Lmna,Lipa,Hsd3b7,Lrp6,Ghr,Abca1,Slc2a3,Dhcr24,Iqsec2,Cav1,Dhcr7,Msmo1,Deaf1
6408	HP_MALE_HYPOGONADISM	0.00804124	0.140324	-0.546645	-1.72491	38	30	Gnrh1,Dusp6,Sox9,Spry4,Tacr3,Cdh23,Prok2,Prokr2
6861	HP_ABNORMAL_CLAVICLE_MORPHOLOGY	0.00805426	0.140324	-0.3886	-1.54605	37	100	Cdc6,Wnt7a,Mmp14,Mmp2,Dlk1,Efnb1,Bgn,Gli3,Dpf2,Twist1,Wdr19,Sox4,Bcor,Nek1,Amer1,Ift140,Lmna,Chd4,Inppl1,Hpgd,Dync2i1,Sh3pxd2b,Sufu,Atp7a,Col11a1,Ttc21b,Cep120,Cspp1,Antxr1,Scarf2,Ift80,Trip11,Smarcd1,Fgfr2,Idua,Vac14,Gja1
1191	GOBP_NEURAL_CREST_CELL_DIFFERENTIATION	0.00808511	0.140627	-0.408881	-1.57158	37	82	Edn1,Sox9,Sox10,Folr1,Ednra,Sema6a,Sema4c,Aldh1a2,Efnb1,Mef2c,Gdnf,Frzb,Sema6d,Twist1,Sema4g,Tbx1,Tcof1,Jag1,Sfrp1,Sox8,Nrp2,Sema4f,Lrp6,Ednrb,Radil,Smo,Foxc1
8807	HP_ABNORMALITY_OF_THE_EXTERNAL_NOSE	0.00810936	0.140814	-0.250308	-1.25678	34	708	Mycn,Rpe65,Tbx6,Col3a1,Abcc8,Frem2,Col1a1,Rho,Impg2,Kdf1,Sox9,Sox10,Lmx1b,Fgfrl1,Slx4,Mak,Arx,Ptch1,Mmp2,Dlk1,Adgrg6,Csgalnact1,Rbmx,Efnb1,Tgif1,Sc5d,Hdac8,Gli3,Gabrd,Mef2c,Abca4,Dpf2,Twist1,Rarb,Tfap2b,Il1rapl1,Wdr19,Atn1,Sox4,Rdh11,Zic2,Bcor,Reep6,Flcn,Edar,Cc2d2a,Tbx1,Mvk,Frem1,Cit,Erf,Nfix,Myo18b,Mab21l1,Topors,Rnaseh2c,Agbl5,Pacs1,Fto,Kmt2a,Gns,Flii,Bbs2,Adar,Trps1,Ift140,Tmem107,Lmna,Zfp462…
3693	GOBP_NEGATIVE_REGULATION_OF_ERK1_AND_ERK2_CASCADE	0.00813178	0.140969	-0.450897	-1.62961	38	58	Dusp1,Dusp6,Emilin1,Lif,Atf3,Klf4,Spry4,Spry3,Sema6a,Ptpn2,Flcn,Csk
4136	GOBP_SPERM_MOTILITY	0.00818812	0.14171	-0.437241	-1.61311	38	64	Ttll1,Cfap44,Ccdc39,Tcte1,Tacr3,Dnah1,Vps13a,Cfap206,Tacr2,Slc26a8,Cfap157,Iqcg,Drc7,Bbs2,Slc9b1,Ints13,Sord,Cfap65,Meig1,Ccnyl1,Armc2,Ing2,Slc9b2,Ddx4,Atp1a4,Gas8,Gapdhs,Cfap69
7359	HP_BRADYKINESIA	0.00828026	0.143031	-0.402597	-1.56	38	86	Adh1,Nr4a2,Th,Mypn,Sncaip,Gabrd,Vps13a,Jam2,Dnajc13,Pdgfrb,Scn1a,Pcdh19,Slc2a3,Kcnc3,Atxn2,Scn9a,Lrrk2,Prkn,Adgrv1,Atp1a3,Gabra1,Taco1,Pde8b,Gch1
2983	GOBP_REGULATION_OF_MUSCLE_ORGAN_DEVELOPMENT	0.00829187	0.143031	-0.527761	-1.71074	39	34	Myod1,Lox,Erbb3,Lef1,Mef2c,Igf2,Twist1,Ybx3,Smad3,Wnt10b,Sirt2,Dll1,Creb1
6619	HP_NARROW_NASAL_BRIDGE	0.00831083	0.143122	-0.516368	-1.68324	39	35	Col3a1,Mkrn3,Ptch1,Mmp2,Tgif1,Zic2,Ep300,Med12,Dll1,Kcnk9,Sufu,Gas1,Gli2,Mdm2,Cog4,Six3,Gja1,Disp1
2305	GOBP_RIBOSOMAL_LARGE_SUBUNIT_BIOGENESIS	0.0084453	0.145093	0.45404	1.61079	43	56	Mrto4,Znhit3,Nip7,Ddx28,Fastkd2,Rpl5,Rplp0,Bop1,Nifk,Rpf2,Urb1,Nop53,Pak1ip1,Heatr3,Mrpl20,Rpl11,Rrs1,Sdad1,Eif6,Mak16
6891	HP_CUTIS_MARMORATA	0.00845309	0.145093	-0.427722	-1.59215	39	68	Lox,Sox18,Dll4,Gucy1a1,Hdac8,Sting1,Dpf2,Sox4,Smad3,Nfix,Rnaseh2c,Fto,Kmt2a,Adar,Lig4,Abl1,Eogt,Prkg1
1564	GOBP_POSITIVE_REGULATION_OF_BONE_MINERALIZATION	0.00849917	0.145633	-0.524789	-1.7011	40	34	Ccn1,Kl,Osr1,Mef2c,Fbn2,Smad3,Adrb2,Wnt10b
8109	HP_AORTIC_ANEURYSM	0.00851245	0.145633	-0.358448	-1.47828	39	123	Lox,Col3a1,Col1a1,Mypn,Bcorl1,Gabrd,Il12b,Kmt2e,Col5a1,Smad6,Fbn2,Smad3,Rnaseh2c,Baz1b,Gtf2ird1,Adar,Tmtc3,Aebp1,Lmna,Med12,Aldh18a1,Thsd1,Ntng1,Hgd,Bptf,Prkg1,Flnb,Gtf2i,Tab2,Crkl,Eng
9283	HP_ABNORMAL_CIRCULATING_ANDROGEN_LEVEL	0.00854167	0.145893	-0.453736	-1.62277	40	55	Gnrh1,Dusp6,Nr3c1,Sox9,Spry4,Tacr3,Ndnf,Tert,Prok2,Prokr2,Lepr,Nr2f2,Map3k1,Sufu,Smo,Dcaf17,Polr3a,Wwox,Kiss1r,Lhb,Akt1,Zfpm2,Wdr11,Smarce1,Dmpk,Dhx37,Traf7
789	GOBP_GASTRULATION	0.00857449	0.145976	-0.346035	-1.45183	39	139	Dusp1,Tbx6,Sox2,Tal1,Itga3,Dusp5,Klf4,Mmp14,Mmp2,Nr4a3,Itga4,Osr1,Sox7,Lef1,Col6a1,Ugdh,Col5a1,Foxf1,Aplnr,Smad3,Apln,Leo1,Sfrp1,Kif16b,Col4a2,Mapk7,Smad1,Kdm6b,Clasp1,Lrp6,Nanog,Col11a1,Foxc1,Phldb2,Map2k5,Acvr2a,Itgb3,Ctr9,Gata6,Dvl2,Tgfbr2,Phldb1,Txnrd1,Fgfr2,Myadm,Pofut2,Col5a2,Itga5,Frs2,Gja1
6496	HP_ABNORMALITY_OF_THE_UVULA	0.00857449	0.145976	-0.346177	-1.45243	39	139	Cdc6,Edn1,Tbx22,Pomt1,Slx4,Serping1,Ptch1,Dlk1,Tgif1,Bgn,Gli3,Kmt2c,Fancb,Zic2,Bcor,Tbx1,Amer1,Smad3,Fto,Ift140,Aebp1,Smpd4,Col4a1,Stag2,Fktn,Dll1,Kcnk9,Plcb4,Ror2,Col11a1,Kcnn3,Gas1,Pomk,Stac3,Fancg,Dhcr24,Gli2,Gnai3,Piezo2
8235	HP_ADVANCED_ERUPTION_OF_TEETH	0.00862955	0.146499	-0.534693	-1.71335	41	32	Kdf1,Gli3,Kmt2c,Nek1,Amer1,Nfix,Lmna,Ep300,C2cd3,Cilk1,Polr3a,Cep120,Fam20c,Dhcr7,Mks1,Fgfr2,Specc1l
3998	GOBP_NEGATIVE_REGULATION_OF_INCLUSION_BODY_ASSEMBLY	0.00864495	0.146499	-0.732351	-1.75148	42	10	Hspa1b,Hspa1a,Dnajb1,Dnajb2,Dnaja4,Sacs
7370	HP_OCCIPITAL_ENCEPHALOCELE	0.00864731	0.146499	-0.562884	-1.71518	41	26	Pomt1,Cyp26b1,Cc2d2a,Tmtc3,Tmem107,Fktn,Tmem67,C2cd3,Smo,Pomk,Cspp1,Mks1,Rpgrip1l,Inpp5e
6445	HP_RENAL_HYPOPLASIA	0.00871043	0.147232	-0.403782	-1.56072	40	85	Myod1,Frem2,Hnf1b,Dll4,Tbx18,Gli3,Rarb,Wdr19,Dact1,Atn1,Bcor,Tbx1,Jag1,Baz1b,Gtf2ird1,Sall1,B3glct,Dync2i1,Fras1,Ppp1r15b,Cep120,Gtf2i,Robo2,Ncapg2,Piezo2,Cep55,Dhcr7,Rreb1,Ift80,Mdm2
1895	GOBP_CELL_PART_MORPHOGENESIS	0.00873162	0.147232	-0.25531	-1.26643	37	595	Egr2,Arc,Nr4a2,Nrk,Ntf3,Nr2e1,Mypn,Vil1,Wnt7a,Drd2,Boc,Dlx5,Spry3,Gab1,Plxnd1,Sema6a,Arx,Ngf,Ptch1,Sema4c,Rock1,Itga4,Epha6,Efnb1,Cntn6,Unc5b,Ankrd27,Vldlr,Gli3,Gdnf,Pou3f2,Caprin2,Map6,Pdlim7,Map3k13,Syt17,Sema6d,Il1rapl1,Cxcl12,Sema4g,Unc5d,Taok3,Spp1,Nfatc4,Numb,Ntn4,Ephb3,Cntn4,Ddr1,Lgr6,Syt2,Cntnap1,Vasp,Sarm1,Kif20b,Spag9,Enpp2,Mcf2,Efna2,Sos1,Chrnb2,Epha3,Erbb2,L1cam,Ist1,Pard6b,Lrtm2,Syt4…
7172	HP_VENTRICULAR_FIBRILLATION	0.00874636	0.147232	0.507213	1.65081	44	37	Slc12a3,Pkp2,Myl2,Abcc9,Hcn4,Dsp,Tnnc1,Kcnj2,Kcnq1,Snta1
2390	GOBP_CAMERA_TYPE_EYE_DEVELOPMENT	0.00874699	0.147232	-0.302278	-1.3855	39	263	Dio3,Rpe65,Col8a2,Nr2e1,Th,Rho,Mip,Vsx1,Igfn1,Wnt7a,Rorb,Sox9,Klf4,Hes5,Drd2,Dll4,Rarg,Aldh1a2,Gli3,Neurod1,Twist1,Tfap2b,Jmjd6,Wdr19,Wnt6,Cryab,Dlx1,Fbn2,Dlx2,Smad3,Jag1,Mab21l1,Topors,Pdgfrb,Efemp1,Mdm1,Wnt2b,Grhl2,Sos1,Gdf11,Prox1,Slc4a5,Ppp1r13l,Ift140,Sox8,Shroom2,Col4a1,Six5,Pax6,Wnt9a,Cabp4,Dll1,Prom1,Vegfa,Ift122,Lrp6,Zfp513,Fzd5,Prss56,Foxc1,Tcirg1,Ephb2,Naglu,Nectin3,Bfsp2,Bak1,Obsl1,Ca…
7114	HP_OMPHALOCELE	0.00880872	0.14784	-0.442948	-1.61657	41	61	Frem2,Mmp14,Vangl2,Ptch1,Mmp2,Dlk1,Igf2,Dact1,Foxf1,Rab23,Frem1,Amer1,Nfix,Dync2i1,Fras1,Chuk,Flnb,Dvl3,Col11a1,Cep120,Alg9,Mks1,Ift80,Mthfr
6794	HP_PERSONALITY_CHANGES	0.00881147	0.14784	-0.53926	-1.71818	42	31	Adh1,Nr4a2,Sncaip,Vps13a
9845	ZHONG_PFC_MAJOR_TYPES_OPC	0.00888701	0.148868	-0.410953	-1.57591	41	80	Arc,Dusp6,Gpr17,Plat,Sox10,Spry4,Brinp3,Nkx2-2,Mmp2,Scn1a,Etv1,Sox8,Sirt2,Lrrc4c,Nova1
7014	HP_AGENESIS_OF_CORPUS_CALLOSUM	0.00896763	0.149978	-0.308072	-1.3976	40	243	Sox2,Pomt1,Fgfrl1,Lrrc32,Prrx1,Vangl2,Arx,Ptch1,Efnb1,Tgif1,Gli3,Gabrd,Slc12a6,Dpf2,Prokr2,Dact1,Cdk5rap2,Sox4,Zic2,Cit,Amer1,Nfix,Eml1,L1cam,Zfp462,Sall1,Col4a1,Wdr62,Ep300,Scyl2,Stag2,Fktn,Med12,B3glct,Dync2i1,Frmd4a,Dll1,Wdr4,Sufu,Tuba1a,Gpsm2,C2cd3,Smo,Nelfa,Gas1,Pomk,Polr3a,Cpt2,Cep120,Dhcr24,Gli2,Knl1,Alx3,Piezo2,Cep135,Sass6,Hibch,Mks1,Emx2,Nkx2-1,Amt,Ift80,Mthfr,Smarcd1,Rpgrip1l,Dhx16,Inp…
1849	GOBP_POSITIVE_REGULATION_OF_INTERLEUKIN_4_PRODUCTION	0.00910147	0.151874	0.636811	1.7277	46	17	Slc7a5,Havcr2,Nlrp3,Cebpb,Cd86,Il20rb,Foxp3,Cd28,Fcer1g,Irf4
8338	HP_GENERALIZED_HYPERREFLEXIA	0.0091288	0.151874	0.717485	1.73656	45	11	Slc2a1,Mplkip,Rnf113a2,Slc52a3
397	GOBP_ATRIAL_SEPTUM_DEVELOPMENT	0.00913432	0.151874	-0.622801	-1.73113	43	18	Ccn1,Sox4
6624	HP_DEPRESSED_NASAL_RIDGE	0.00913921	0.151874	-0.390109	-1.54006	42	95	Kdf1,Sox9,Ptch1,Efnb1,Tgif1,Gli3,Gabrd,Dpf2,Tfap2b,Sox4,Zic2,Edar,Cc2d2a,Tbx1,Tmem107,Slc35c1,Snap29,Stag2,Tmem67,Dll1,Ghr,Lmbr1,Gas1,Fam20c,Gli2,Pde4d,Mn1,Tctn2,Rpgrip1,Greb1l,Cep55,Cspp1,Cep57,Mks1,Smarcd1,Rpgrip1l
8740	HP_ABNORMAL_MENINGEAL_MORPHOLOGY	0.00916844	0.152038	-0.375739	-1.50617	42	105	Ttr,Lox,Frem2,Pomt1,Wnt7a,Vangl2,Ptch1,Tgif1,Sc5d,Gli3,Igf2,Dact1,Zic2,Tbx1,Nek1,Smad3,Stag2,Fktn,Sin3a,Fras1,Dll1,Sufu,Gpsm2,Sacs,Prkg1,Col11a1,Gas1
5969	GOMF_GROWTH_FACTOR_BINDING	0.00917823	0.152038	-0.357137	-1.47539	42	124	Ccn1,Dusp1,Fgfbp1,Col3a1,Col1a1,Kdr,Kl,Fgfrl1,Lrrc32,Erbb3,Klb,Igfbp5,Col6a1,Col5a1,Itga6,Thbs1,Htra3,Pdgfrb,Cd36,Il10ra,Osmr,Erbb2,Cd109,Col4a1,Flt3,Nrp2,Ccn4,Nkd2,Ghr,Tek,Igfbp2,Eng,Scn5a,Il6st,Acvr2a,Itgb3,Pcsk6,Cep57,Trim16,Tgfbr2,Pdgfa,Hap1,Srpx2,Esm1
6475	HP_ABNORMALITY_OF_THE_OVARY	0.00922549	0.15229	-0.32172	-1.42152	42	196	Fos,Gnrh1,Dusp6,Sox9,Cbx2,Chek2,Spry4,Mmp14,Cdh1,Ptch1,Mmp2,Bard1,Tacr3,Ndnf,Cdh23,Prok2,Prokr2,Bbs1,Wdr19,Lmnb2,Cep164,Msx1,Bbs9,Lepr,Msh2,Idh1,Baz1b,Gtf2ird1,Bbs2,Hsd3b2,Lmna,Hsd3b3,Map3k1,Pax6,Sufu,Rad51d,Iqcb1,Traf3ip1,Ccdc28b,Dcaf17,Palld,Ttc8,Gtf2i,Prkn,Wwox,Bbs7
2366	GOBP_DEFENSE_RESPONSE_TO_BACTERIUM	0.00924703	0.15229	0.37515	1.50221	48	109	Pglyrp1,Serpine1,Lta,Fgr,Ociad2,C5ar1,Vgf,Tnf,Prkcd,Tlr9,Gsdmd,Hp,Anxa3,F2rl1,Havcr2,Cd160,Lpo,Il23a,Romo1,Cebpb,Lyst,Stab1,Lcn2,Nlrp10
8595	HP_ABNORMALITY_OF_THE_DISTAL_PHALANX_OF_THE_THUMB	0.00925355	0.15229	-0.569885	-1.7212	44	25	Gli1,Ptch1,Gli3,Chsy1,Ep300,Pik3cd,Sufu,Lmbr1,Flnb
8572	HP_APLASIA_HYPOPLASIA_AFFECTING_BONES_OF_THE_AXIAL_SKELETON	0.00925498	0.15229	-0.250982	-1.25802	39	688	Myod1,Mycn,Tbx6,Cdc6,Sox2,Col3a1,Edn1,Col1a1,Mypn,Wnt7a,Alpl,Sox9,Axin2,Lmx1b,Fgfrl1,Slx4,Galns,Lrrc32,Prrx1,Erbb3,Plxnd1,Ednra,Vangl2,Arx,Ptch1,Mmp2,Dlk1,Adgrg6,Csgalnact1,Bcorl1,Tent5a,Efnb1,Sc5d,Rit1,Hdac8,Bgn,Gli3,Gabrd,Chsy1,Serpinh1,Rhobtb2,Igf2,Twist1,Rarb,Col6a1,Kmt2e,Fancb,Rdh11,Bcor,Selenon,Flcn,Cc2d2a,Tbx1,Foxf1,Sp7,Rab23,Nek1,Tcof1,Fbn2,Msto1,Amer1,Msx1,Syt2,Cntnap1,Nfix,Myo18b,Wnt10b…
2043	GOBP_NCRNA_PROCESSING	0.00928454	0.15229	0.29062	1.34436	50	330	Exosc4,Lcmt2,Bcdin3d,Thg1l,Trmt12,Mrto4,Dtwd1,Ddx51,Znhit3,Rrp9,Rnf113a2,Trmt9b,Dph3,Fdxacb1,Trdmt1,Trmt61a,Mocs3,Rps15,Eif4a3,Rrp8,Rpl5,Pih1d1,Mphosph6,Prorp,Bop1,Nsun3,Nudt16,Dcaf13,Mettl5,Nifk,Rpp25l,Exosc2,Tarbp2,Shq1,Esf1,Rpf2,Thumpd1,Dus4l,Urb1,Ddx56,Pusl1,Nop53,Tsr3,Trit1,Pop4,Thumpd2,Kri1,Lsm6,Mettl6,Utp3,Utp15,Dus1l,Pus1,Ctu2,Ints2,Isg20,Pop7,Emg1,Rpl11,Imp3,Rpp21,Elp6,Riok3,Riok1,Pelp1,…
3540	GOBP_POSITIVE_REGULATION_OF_RESPONSE_TO_CYTOKINE_STIMULUS	0.0092956	0.15229	-0.473212	-1.6422	44	47	Hspa1b,Hspa1a,Edn1,Txk,Irgm2,Csf1,Ticam2,Adam17,Irf3,Casp1,Cxcr4,Traf2
4234	GOBP_POSITIVE_REGULATION_OF_BIOMINERALIZATION	0.0092956	0.15229	-0.500974	-1.67455	44	39	Ccn1,Kl,Osr1,Mef2c,Wnt6,Fbn2,Smad3,Adrb2,Wnt10b
2107	GOBP_SEGMENTATION	0.00931611	0.152387	-0.427808	-1.60131	43	70	Egr2,Tbx6,Axin2,Hes5,Aldh1a2,Osr1,Nkd1,Lef1,Tbx18,Foxf1,Smad3,Dmrt2,Sfrp1,Nrarp,Ep300,Nrp2,Med12,Dll1,Lrp6,Fzd5,Pofut1,Ror2,Foxc1
2094	GOBP_TUBE_FORMATION	0.00938567	0.153285	-0.355205	-1.46951	43	125	Celsr1,Sox9,Folr1,Hes5,Rarg,Six4,Vangl2,Ptch1,Sema4c,Osr1,Cecr2,Gdnf,Twist1,Wnt6,Sox4,Prickle1,Edar,Vasp,Luzp1,Kif20b,Grhl2,Prox1,Stk4,Dlc1,Sfrp1,Sox8,Abl1,Casp3,Pik3cd,Med12,Vegfa,Ift122,Sufu,Lrp6,Dvl3,Plxnb2,Tctn1,Bcas3,Notch1,Dvl2,Apaf1,Deaf1,Bbs4,Mthfr,Prkacb,Tsc1,Fgfr2,Hif1a,Traf6,Fgf10,Cobl
302	GOBP_REGULATION_OF_LYMPHOCYTE_MEDIATED_IMMUNITY	0.00943931	0.15392	0.387993	1.51608	49	95	Il12rb1,Lta,Tnf,Il1b,Havcr2,Shld2,Cd160,Tfrc,Il1r1,Nlrp3,Il23a,Tgfb1,Fut7,Fadd,Il20rb,Il12a,Il4,Slamf6,Il18rap,Il18,Hpx,Foxp3,C3,Hfe,Cadm1,Bcl6,Il6,Shld1,Cd28
5416	GOCC_ENDOPLASMIC_RETICULUM_PROTEIN_CONTAINING_COMPLEX	0.00946432	0.154087	0.380413	1.5075	49	103	Derl3,Sdf2l1,Ostc,Hsd17b12,Ormdl2,Selenos,Hyou1,Stt3b,Hspa5,Pigs,Magt1,Piga,Pigp,Ddost,Mzb1,Ern1,Pdia6,Pdia3,Emc10,Zw10,Pigm,Srp9,Rpn1,Calr,P4hb,Sec11c,Faf1,Alg14,Emc4,Sec11a,Emc7,Sptlc1,Map3k5
9944	DESCARTES_FETAL_CEREBELLUM_VASCULAR_ENDOTHELIAL_CELLS	0.00952381	0.154814	0.276217	1.31178	52	442	Plekhf1,Angptl4,Ramp2,Map3k6,Castor1,Slc2a1,Serpine1,Tinagl1,Spink8,Mfsd2a,Timp1,Fgr,Tcim,Nostrin,Notch4,Itga11,Dipk2b,Gimap6,Ccm2l,Slc7a5,C2cd4b,Slc16a12,Tbxa2r,Gata2,Vip,Iqgap2,Igfbp4,Layn,Sele,Sema3g,Tead4,Abcc9,Clic5,Pim3,Rhob,Atp10a,Ahnak,Ada,Gimap1,Abcg2,Gja4,Id1,Kank3,Ccdc3,Tmem204,Slc38a11,Kif17,Klf13,Sh3tc2,Tcf15,Adm,Flt4,Ptp4a3,Adgrl4,Nip7,Eva1b,Zbtb42,Zap70,Prrg2,F2rl1,Lmod3,Igfbp7,Slf…
10081	MARTORIATI_MDM4_TARGETS_NEUROEPITHELIUM_DN	0.00963804	0.15631	-0.345811	-1.44675	44	137	Fos,Ascl1,Pou3f4,Tal1,Ly86,Dlx5,St8sia4,Neurod1,Igfbp5,Jam2,Irf2bpl,Dach1,Jakmip2,Abcd2,Slc4a5,Egfl6,Rnf182,Fstl5,Hdac9,Hpgd,Cnmd,Atat1,Vcam1,Pcdh9,Rufy3,Gdap1,Kat2b,Ednrb
5979	GOMF_PROTEIN_DOMAIN_SPECIFIC_BINDING	0.0096463	0.15631	-0.257181	-1.2697	41	566	Egr2,Hspa1b,Hspa1a,Th,Bhlhe40,Mypn,L3mbtl1,Adrb1,Itga3,Calcoco1,Ushbp1,Zfp521,Prrx1,Jun,Dlx5,Plxnd1,Tradd,Cftr,Arhgap29,Traf4,Afap1l2,Irgm2,Rbmx,Mapk15,Sstr2,Nkd1,Lef1,Slc22a4,Ptpn12,Tmem88b,Mdc1,Angel1,Twist1,Insc,Sirt1,Casp8,Atn1,Ncoa3,Ddc,Tom1l1,Cit,Arhgap6,Adam17,Fam189b,Cntnap1,Ebf1,Vasp,Numa1,Kif20b,Pttg1,Dixdc1,Tceal1,Sh3bp1,Irs1,Sos1,Id3,Prox1,Top1,Cdc5l,Dlc1,Trps1,Tjp2,L1cam,Ist1,Fmn1,Es…
9687	HP_ABNORMALITY_OF_GLOBE_LOCATION	0.00966981	0.15631	-0.245304	-1.23799	40	766	Gnrh1,Myod1,Lox,Dusp6,Col3a1,Frem2,Colec10,Col1a1,Tshr,Mypn,Avp,Vsx1,Alpl,Itga3,Sox9,Fgfrl1,Slx4,Spry4,Prrx1,Cdh1,Vangl2,Ngf,Ptch1,Mmp2,Dlk1,Adgrg6,Bcorl1,Efnb1,Tgif1,Tacr3,Rit1,Hdac8,Bgn,Gli3,Gabrd,Chsy1,Mef2c,Serpinh1,Slc16a2,Tert,Prok2,Slc12a6,Igf2,Dpf2,Twist1,Prokr2,Tfap2b,Kmt2e,Il1rapl1,Wdr19,Cdk5rap2,Atn1,Ugdh,Fancb,Zic2,Flcn,Cc2d2a,Tbx1,Frem1,Tcof1,Cit,Msto1,Amer1,Smad3,Jag1,Erf,Nfix,P3h1,…
7244	HP_LONG_FOOT	0.00967676	0.15631	-0.55826	-1.70109	46	26	Fos,Pdgfrb,Pacs1
7613	HP_CONGENITAL_HEPATIC_FIBROSIS	0.00969072	0.15631	-0.488223	-1.65661	46	42	Hjv,Dll4,Wdr19,Cep164,Cc2d2a,Tmem107,Dync2i1,Tmem67,Eogt,Slc40a1,Iqcb1,Traf3ip1,Tctn2,Rpgrip1,Notch1,Cep55,Cspp1,Dock6,Mks1,Ift80,Rpgrip1l,Inpp5e
7134	HP_ABNORMAL_HAIR_MORPHOLOGY	0.00972947	0.156693	-0.240421	-1.22762	40	920	Fos,Vdr,Gnrh1,Dusp6,Col3a1,Frem2,Colec10,Gli1,Kdf1,Nr3c1,Itga3,Sox9,Sox10,Axin2,Lmx1b,Sox18,Fgfrl1,Mkrn3,Spry4,Bmp1,Dll4,Prrx1,Mmp14,Cdh1,Ednra,Arx,Mmp2,Dlk1,Ahcy,Bcorl1,Tent5a,Efnb1,Tacr3,Nkx6-2,Rit1,Hdac8,Tgm3,Sting1,Gli3,Gabrd,Chsy1,Mef2c,Tert,Kmt2c,Cdh23,Mogs,Prok2,Slc12a6,Dpf2,Twist1,Prokr2,Tfap2b,Kmt2e,Il1rapl1,Bbs1,Wdr19,Ugdh,Spp1,Lmnb2,Sox4,Zic2,Bcor,Edar,Cc2d2a,Nek1,Frem1,Tcof1,Adam17,Ms…
3468	GOBP_INTERFERON_GAMMA_MEDIATED_SIGNALING_PATHWAY	0.00978148	0.157287	-0.45069	-1.60673	46	54	Socs3,Irf9,Trim62,Txk,Pml,Irgm2,Ptpn2,Camk2g,Irf2,Irf1,Gbp2,Irf3,Vcam1,Nmi,Trim25,Oas2,Oas3
2958	GOBP_RHYTHMIC_PROCESS	0.00984898	0.158129	-0.301638	-1.37902	44	257	Egr2,Egr1,Gnrh1,Rpe65,Adamts1,Ptx3,Th,Bhlhe40,Npy2r,Has2,Klf10,Adrb1,Rorb,Hnf1b,Siah2,Arntl,Nfil3,Drd2,Per1,Jun,Pml,Cry1,Spsb4,Ahcy,Prok2,Twist1,Prokr2,Sirt1,Lgr4,Map2k6,Ddc,Prkcg,Cry2,Timeless,Tef,Csnk1d,Kmt2a,Id3,Prox1,Top1,Chrnb2,Fbxl12,Kdm5c,Enox2,Ep300,Casp3,Sin3a,Ets1,Mycbp2
8042	HP_HEMIPLEGIA_HEMIPARESIS	0.00989247	0.158411	-0.336626	-1.43764	45	156	Ttr,Kcnj13,Rpe65,Sox2,Col3a1,Pomt1,Tlr3,Dll4,Arx,Gucy1a1,Gabrd,Tert,Slc12a6,Rhobtb2,Prokr2,Spp1,Pdgfrb,Rnaseh2c,Msh2,Suox,Adar,Scn1a,L1cam,Ift140,Col4a1,Col4a2,Wdr62,Alad,Fktn,Thsd1,Tprkb,Eogt,Wdr4,Sufu,Iqcb1,Abca1,Smo,Mtor,Eng,Nmnat1,Atp1a3,Rpgrip1,Msh6,Notch1,Dock6,Pcyt1a,Tgfbr2,Mthfr,Akt1,Osgep,Pnpla8,Cfh,Tsc1,Rdh12,Tlr4
6549	HP_MASK_LIKE_FACIES	0.00989691	0.158411	-0.487748	-1.655	47	42	Adh1,Nr4a2,Th,Fa2h,Plxnd1,Sncaip
1913	GOBP_MITOCHONDRIAL_RESPIRATORY_CHAIN_COMPLEX_ASSEMBLY	0.00999623	0.159756	0.406377	1.54883	52	82	Tfam,Smim20,Ndufb2,Immp2l,Tmem126a,Chchd4,Ndufa2,Uqcrfs1,Lyrm7,Ndufaf1,Ndufa8,Ndufb6,Ndufv2,Cox14,Nubpl,Ndufb5,Pet100,Uqcc2,Oma1,Surf1,Ecsit,Cox18,Ndufs4,Ndufb7,Ndufs8,Ndufa1,Coa8,Ndufa9,Ndufs3,Ndufa13,Ndufc1,Sco1,Sdhaf4,Uqcc1,Ndufa6,Ndufab1,Ndufaf4,Ndufs7,Coa5,Ndufb11,Ndufs1,Aifm1,Uqcc3,Timm21,Ndufa7,Ndufc2,Timmdc1,Ndufv1,Cox17,Ndufaf2,Ndufs2,Ndufa10,Sdhaf2
3300	GOBP_RESPONSE_TO_FOLIC_ACID	0.0100523	0.160406	-0.725032	-1.73398	49	10	Ascl1,Folr1,Zfp354a
8761	HP_ABNORMALITY_OF_THE_TEMPOROMANDIBULAR_JOINT	0.0100746	0.160516	-0.714327	-1.74639	49	11	Edn1,Col1a1,Vps13a,Col5a1,Lmna,Plcb4,Gnai3
35	GOBP_NUCLEAR_TRANSCRIBED_MRNA_POLY_A_TAIL_SHORTENING	0.0101031	0.160725	-0.534304	-1.68596	48	30	Btg2,Zfp36,Cnot4,Tob1
6498	HP_ABNORMALITY_OF_UPPER_LIP	0.0101266	0.160854	-0.250066	-1.24983	43	658	Myod1,Cdc6,Col3a1,Abcc8,Frem2,Colec10,Pomt1,Avp,Kdf1,Lmx1b,Fgfrl1,Mkrn3,Bmp1,Lrrc32,Cdh1,Arx,Ptch1,Dlk1,Adgrg6,Csgalnact1,Bcorl1,Efnb1,Tgif1,Sc5d,Adamtsl1,Hdac8,Gli3,Gabrd,Chsy1,Mef2c,Rhobtb2,Dpf2,Twist1,Prokr2,Tfap2b,Kmt2e,Il1rapl1,Wdr19,Cdk5rap2,Atn1,Ugdh,Sox4,Zic2,Bcor,Selenon,Flcn,Edar,Cc2d2a,Tbx1,Nek1,Frem1,Tcof1,Cit,Amer1,Msx1,Camk2g,Nfix,Myo18b,Mab21l1,Pdgfrb,Pacs1,Baz1b,Kmt2a,Gne,Flii,Gtf…
10345	Gemma_GSE73798_Molecular_profile_of_ketamine_in_comparison_to_memantine_and_phencyclidyne_and_other_psychotropic_drugs_[mouse_hippocampus]_timepoint_1.hour_Down	0.0101821	0.16128	0.665921	1.70967	51	14	Dbp,Cirbp,Pnpla7,Ciart,Rab34,Usp2,Get4,Nr1d1
691	GOBP_MICROTUBULE_BASED_PROCESS	0.0101923	0.16128	-0.249583	-1.25298	43	702	Hspa1b,Plk3,Map7d3,Gadd45a,Hspa1a,Ccnb2,Ttll1,Rsph1,Kif20a,Chek2,Cfap44,Mak,Spag1,Hspb1,Ccdc39,Rock1,Tcte1,Mapk15,Tacr3,Zmynd10,Trim36,Zbed3,Map6,Dnah1,Slc16a1,Katnal2,Rsph4a,Insc,Kif23,Sirt1,Xrcc3,Cep350,Wdr19,Katna1,Cdk5rap2,Chmp4c,Kif21b,Cryab,Bag3,Vps13a,Nav3,Tpx2,Ccdc120,Rassf1,Cfap206,Ap3m2,Tacr2,Slc26a8,Stk36,Cdc14a,Numa1,Cfap157,Iqcg,Kif20b,Drc7,Ift74,Mdm1,Eml1,Csnk1d,Dclk2,Dixdc1,Jhy,Hau…
5929	GOMF_NUCLEAR_RECEPTOR_BINDING	0.0101997	0.16128	-0.400701	-1.54613	47	84	Nr4a1,Nr4a2,Vdr,Zfp366,Rarg,Nr4a3,Lef1,Rarb,Ncoa3,Smad3,Baz2a,Prox1,Rerg,Flt3,Ep300,Wipi1
3545	GOBP_SMOOTHENED_SIGNALING_PATHWAY_INVOLVED_IN_DORSAL_VENTRAL_NEURAL_TUBE_PATTERNING	0.0102533	0.161881	-0.724211	-1.73201	50	10	Ptch1,Gli3,Gpr161,Wdr19,Sufu,Gli2,Prkacb
3491	GOBP_ATRIAL_SEPTUM_MORPHOGENESIS	0.010276	0.161994	-0.712836	-1.74274	50	11	Ccn1,Sox4
1894	GOBP_CELLULAR_COMPONENT_MORPHOGENESIS	0.0102951	0.161994	-0.249375	-1.24747	44	665	Egr2,Arc,Nr4a2,Nrk,Tmod4,Ntf3,Nr2e1,Edn1,Mypn,Vil1,Tnnt1,Wnt7a,Tmod3,Drd2,Boc,Dlx5,Spry3,Gab1,Plxnd1,Sema6a,Six4,Arx,Ngf,Ptch1,Sema4c,Rock1,Itga4,Epha6,Efnb1,Cntn6,Unc5b,Ankrd27,Vldlr,Gli3,Gdnf,Pou3f2,Caprin2,Map6,Pdlim7,Map3k13,Syt17,Sema6d,Il1rapl1,Acrbp,Cxcl12,Sema4g,Unc5d,Taok3,Spp1,Nfatc4,Numb,Ntn4,Ephb3,Cntn4,Ddr1,Lgr6,Syt2,Cntnap1,Vasp,Sarm1,Kif20b,Pdgfrb,Spag9,Enpp2,Csrp2,Mcf2,Efna2,Sos1,…
8381	HP_APLASIA_HYPOPLASIA_OF_THE_CEREBELLUM	0.010307	0.161994	-0.299456	-1.37175	46	262	Sox2,Col3a1,Pomt1,Prrx1,Vangl2,Ahcy,Hdac8,Vldlr,Gli3,Tert,Kmt2c,Cdh23,Rhobtb2,Dpf2,Twist1,Prokr2,Sox4,Cc2d2a,Cit,Msto1,Erf,Nfix,Mab21l1,Pacs1,Kmt2a,L2hgdh,L1cam,Tmem107,Zbtb11,Smpd4,Col4a1,Stag2,Fktn,Dync2i1,Frmd4a,Tmem67,Cars2,Sufu,Ap1s2,Ppp1r15b,Gpsm2,C2cd3,Pclo,Myo5a,Nelfa,Atxn2,Pomk,Polr3a,Cep120,Adgrv1,Piezo2,Arsi,Ush1g,Tctn2,Pigt,Cep55,Herc1,Cspp1,Dock6,Dhcr7,Cep57,Sass6,Mks1,Ccdc22,Ift80,M…
3407	GOBP_ROOF_OF_MOUTH_DEVELOPMENT	0.0104012	0.163228	-0.419145	-1.57248	48	71	Cldn5,Tiparp,Wnt7a,Lrrc32,Prrx1,Dlx5,Osr1,Lef1,Gli3,Twist1,Bcor,Ephb3,Tbx1,Msx1,Sos1,Gdf11,Tmem107,Fras1,Bnc2,Lrp6,Ephb2,Arid5b,Bbs7
7852	HP_INCREASED_CIRCULATING_IGA_LEVEL	0.010455	0.16325	0.607039	1.71899	53	20	Il12rb1,Fas,Prkcd,Spib,Il12a,Ccnd1
9923	DESCARTES_MAIN_FETAL_VASCULAR_ENDOTHELIAL_CELLS	0.0104639	0.16325	0.249141	1.24085	59	784	Plin4,Hif3a,Plekhf1,Angptl4,Ramp2,Map3k6,Castor1,Slc2a1,Serpine1,Tinagl1,Spink8,Inmt,Galnt15,Mfsd2a,Timp1,Mall,Fgf23,Fgr,Il17b,Tcim,Nostrin,Notch4,Itga11,Dipk2b,Gimap6,Ccm2l,Slc7a5,C2cd4b,Slc16a12,Tbxa2r,Gata2,Vip,Iqgap2,Igfbp4,Layn,Sele,Sema3g,Lims2,Tead4,Abcc9,Clic5,Pim3,Asb11,Rhob,A4galt,Atp10a,Ahnak,Ada,Spns2,Gimap1,Abcg2,Aff3,Gja4,Id1,Kank3,Lyve1,Ccdc3,Tmem204,Slc38a11,Kif17,Megf6,Klf13,Sh3t…
4400	GOBP_NEGATIVE_REGULATION_OF_CILIUM_ASSEMBLY	0.0105114	0.16325	-0.697059	-1.74538	51	12	Mak,Tchp,Ccp110,Tbc1d30,Tbc1d7,Cep97,Dnm2,Limk2
7602	HP_VOLVULUS	0.0105114	0.16325	-0.697332	-1.74606	51	12	Hdac8,Foxf1,Chrm3,Pacs1,Kmt2a,Tek,Dis3l2,Nipbl,Smc1a,Setd5
6401	HP_ABNORMALITY_OF_THE_BLADDER	0.010524	0.16325	-0.278609	-1.32294	46	367	Adh1,Nr4a2,Ttr,Pdcd1,Mycn,Nab2,Col3a1,Frem2,Col1a1,Pik3r5,Fa2h,Sncaip,Vangl2,Arx,Hdac8,Slc16a2,Tert,Kmt2c,Igf2,Capn1,Rarb,Il1rapl1,Dact1,Cdk5rap2,Col5a1,Itga6,Stat6,Tbx1,Fkbp14,Foxf1,Cit,Smad3,Jag1,Mtmr14,Dnajc13,Pdgfrb,Chrm3,Baz1b,Kmt2a,Gtf2ird1,Trps1,Chd4,Sall1,Six5,Lamc2,Wdr62,Prdm8,Ep300,Pax6,Dnmt1,Med12,Aldh18a1,Bnc2,Hnrnpa2b1,Sufu,Sacs,Bptf,Dvl3,Zfyve26,Dse,Atp7a,Ptchd1,Zc4h2,Smo,Kcnc3,Atxn…
2681	GOBP_REGULATION_OF_EPIDERMIS_DEVELOPMENT	0.0105328	0.16325	-0.45902	-1.60809	50	49	Vdr,Zfp36l1,Nab2,Tmem79,Kdf1,Hes5,Ptch1,Rock1,Cyp27b1,Cbfb,Ncoa3,Zfp36,Numa1,Grhl2,Cd109
1427	GOBP_TELENCEPHALON_DEVELOPMENT	0.0105399	0.16325	-0.317096	-1.4076	48	203	Btg2,Ascl1,Nr2e1,Col3a1,Th,Hes5,Drd2,Dlx5,Ezh1,Arx,Uba6,Lef1,P2ry12,Gli3,Pou3f2,Neurod1,Secisbp2,Rarb,Cxcl12,Dlx1,Numb,Ephb3,Dlx2,Dixdc1,Efna2,Bbs2,Prox1,Hsd3b2,Sall1,Hsd3b3,Fut1,Wdr62,Avpr1a,Cxcr4,Casp3,Kdm6b,Atat1,Lrp6,Slit2,Smo,Tacc2,Lrrk2,Cep120,Ephb2,Crkl,Scn5a,Aqp1,Robo2,Tctn1,Plxna3,Foxp2,Aldh1a3,Bnip3,Emx2,Nkx2-1,Slc7a11,Nin,Bbs4
5802	GOMF_SODIUM_INDEPENDENT_ORGANIC_ANION_TRANSMEMBRANE_TRANSPORTER_ACTIVITY	0.010541	0.16325	0.727813	1.71903	52	10	Slco1b2,Slco4a1,Slco3a1,Slco2a1,Slco4c1,Slco5a1
6121	GOMF_HISTONE_BINDING	0.0105581	0.16325	-0.323428	-1.41917	48	188	Spty2d1,L3mbtl1,Samd7,Cbx2,Ezh1,Lef1,Kmt2c,Dpf2,Sfmbt2,Sirt1,Kmt2e,Uhrf1,Atad2,Baz2a,Brpf3,Baz1b,Kmt2a,Taf7,Nap1l3,Ing1,Phc3,Pkn1,Sbno2,Brd9,Rbbp5,Chd2,Ing2,Bptf,Morc3,Coprs,Ncapg2,Kmt5c,Vps72,Cxxc1,Pygo1,Bcas3,Msh6,Pygo2,Nap1l2,Pwp1,Dtx3l,Msl3,Uhrf2,Phf13,Kdm7a,Phip,Tbl1xr1,Ncapd2,Ing3,Wrap53,Chd1,Tonsl,Cbx8,Scmh1,Usp15,Zmynd11,Tspyl4,Smarcc1,Kdm5b,L3mbtl2,Dek,Rnf168,Phf6,Phf10,Rsf1,Tspyl2,Srcap
8183	HP_ABNORMALITY_OF_THE_METOPIC_SUTURE	0.010559	0.16325	-0.464282	-1.61846	50	48	Cdc6,Abcc8,Lmx1b,Ptch1,Sc5d,Adamtsl1,Gli3,Igf2,Twist1,Frem1
2068	GOBP_CELLULAR_HORMONE_METABOLIC_PROCESS	0.0106157	0.163649	-0.397084	-1.53864	49	86	Egr1,Adh1,Ttr,Rpe65,Tiparp,Hsd17b1,Cyp26b1,Aldh1a2,Scpep1,Spp1,Rdh11,Hsd3b2,Ece1,Hsd3b3,Rdh5,Tspoap1
6432	HP_URETHRAL_ATRESIA	0.0106162	0.163649	-0.605795	-1.70645	50	19	Frem2,Fancb,Cc2d2a,Tmem107,Fras1,Tmem67,Tctn2,Rpgrip1,Cep55,Cspp1,Mks1,Rpgrip1l
2645	GOBP_NEGATIVE_REGULATION_OF_CELL_DIFFERENTIATION	0.0107938	0.165811	-0.261563	-1.27884	47	494	Zfp36l1,Dio3,Tbx6,Ascl1,Sox2,Nr2e1,Hlx,Trim62,Zfp36l2,Tal1,Trib1,Tlr3,Tmem131l,Wnt7a,Rorb,Sox9,Sox10,Axin2,Arntl,Hes5,Spry4,Rarg,Sema6a,Six4,Sinhcaf,Esrrb,Nkx2-2,Ptch1,Sema4c,Osr1,Nkx6-2,P2ry12,Gli3,Wwtr1,Ankrd26,Igf2,Frzb,Igfbp5,Dpf2,Sema6d,Twist1,Rarb,Sirt1,Cdk5rap2,Sema4g,Cbfb,Spp1,Dlx1,Nfatc4,Col5a1,Mbnl3,Ptpn2,Prickle1,Ldlr,Flcn,Tbx1,Zfp36,Cntn4,Rbpms2,Runx1t1,Smad6,Msx1,Dlx2,Smad3,Jag1,Il17…
2192	GOBP_RESPONSE_TO_MUSCLE_STRETCH	0.0107951	0.165811	-0.615453	-1.7107	51	18	Fos,Edn1
4034	GOBP_REGULATION_OF_SPINDLE_ORGANIZATION	0.0108041	0.165811	-0.50776	-1.65518	51	35	Hspa1b,Hspa1a,Mapk15,Chmp4c,Tpx2,Numa1,Bora,Plk1,Chmp1b,Gpsm2,Cep97
6663	HP_ABNORMALITY_IRIS_MORPHOLOGY	0.0108407	0.166129	-0.282906	-1.33222	48	335	Lox,Cysltr2,Sox2,Col8a2,Col3a1,Tbx22,Pomt1,Impg2,Vsx1,Sox10,Lmx1b,Fgfrl1,Slx4,Mkrn3,Mmp14,Dlx5,Ptch1,Mmp2,Tgif1,Adamtsl1,Gabrd,Myoc,Cdh23,Sall2,Dact1,Fancb,Zic2,Bcor,Cc2d2a,Tcof1,Adamtsl4,Smad3,Erf,Wnt10b,Fam111a,Grhl2,Baz1b,Adamts17,Sos1,Gtf2ird1,Eps15l1,Tmem107,Chrdl1,Sall1,Col4a1,Arsg,Pax6,Bloc1s3,Fktn,Sin3a,B3glct,Tmem67,Dll1,Aaas,Sufu,Ednrb,Prkg1,Myo5a,Smo,Tmem127,Nelfa,Foxc1,Krt25,Gas1,Pomk…
3185	GOBP_NEGATIVE_REGULATION_OF_DEVELOPMENTAL_PROCESS	0.0108645	0.166137	-0.249222	-1.24832	46	682	Zfp36l1,Dio3,Cldn5,Tbx6,Ascl1,Sox2,Adamts1,Gadd45a,Nr2e1,Emilin1,Hlx,Trim62,Zfp36l2,Hhex,Tal1,Trib1,Tlr3,Adrb1,Tmem131l,Wnt7a,Rorb,Sox9,Sox10,Axin2,Klf4,Arntl,Angpt2,Hes5,Spry4,Pml,Rarg,Spry3,Sema6a,Six4,Sinhcaf,Esrrb,Nkx2-2,Ptch1,Sema4c,Rock1,Osr1,E2f2,Nkx6-2,Nkd1,Aspn,Lef1,P2ry12,Gli3,Tert,Wwtr1,Ankrd26,Igf2,Frzb,Igfbp5,Dpf2,Sema6d,Twist1,Rarb,Sirt1,Ybx3,Npr1,Cdk5rap2,Sema4g,Cbfb,Spp1,Dlx1,Nfat…
6543	HP_ABNORMALITY_OF_THE_PHILTRUM	0.010877	0.166137	-0.260541	-1.27415	47	500	Myod1,Cdc6,Col3a1,Abcc8,Avp,Kdf1,Lmx1b,Fgfrl1,Bmp1,Lrrc32,Arx,Ptch1,Dlk1,Csgalnact1,Bcorl1,Tgif1,Sc5d,Adamtsl1,Hdac8,Gabrd,Chsy1,Mef2c,Rhobtb2,Dpf2,Twist1,Tfap2b,Kmt2e,Il1rapl1,Wdr19,Atn1,Ugdh,Sox4,Zic2,Bcor,Flcn,Tbx1,Frem1,Camk2g,Nfix,Myo18b,Mab21l1,Pacs1,Baz1b,Kmt2a,Gne,Flii,Gtf2ird1,Trps1,Kdm5c,Zfp462,Smpd4,Inppl1,Slc35c1,Alg12,Ep300,Stag2,Sin3a,Med12,B3glct,Dync2i1,Dll1,Ntng1,Sh3pxd2b,Kcnk9,W…
8712	HP_WIDE_CRANIAL_SUTURES	0.0109098	0.166137	-0.571666	-1.69246	52	23	Vdr,Alpl,Ace,Mmp2,Cyp27b1,Lmna,Med12,Aldh18a1
9556	HP_ABNORMALITY_OF_LOWER_LIMB_JOINT	0.0109165	0.166137	-0.258577	-1.27048	47	530	Vdr,Cdc6,Col3a1,Colec10,Col1a1,Pou3f4,Pomt1,Slc39a8,Gli1,Wnt7a,Sox9,Car2,Lmx1b,Fgfrl1,Slx4,Mkrn3,Galns,Fa2h,Ptch1,Mmp2,Csgalnact1,Tgif1,Hdac8,Bgn,Gli3,Gabrd,Cyp27b1,Chsy1,Serpinh1,Dpf2,Ano10,Capn1,Col6a1,Fancb,Bag3,Col5a1,Sox4,Zic2,Bcor,Selenon,Tbx1,Rab23,Fbn2,Amer1,Smad3,Syt2,Cntnap1,Nfix,Myo18b,Chrm3,Baz1b,Kmt2a,Col9a3,Asah1,Dnajc21,Gtf2ird1,Scn1a,Trps1,Tmtc3,Arsb,Aebp1,Lmna,Chd4,Sall1,Inppl1,M…
8877	HP_SYMPTOMATIC_SEIZURES	0.0109233	0.166137	-0.580558	-1.69967	52	22	Vdr,Abcc8,Cyp27b1,Slc16a1,Mrap,Fam111a
2996	GOBP_NEURON_FATE_SPECIFICATION	0.0109391	0.166137	-0.63017	-1.70276	52	16	Ascl1,Nkx2-2,Gli3,Pou3f2,Pou4f1,Dll1,Sufu,Gli2
6534	HP_DOLICHOCEPHALY	0.010963	0.166137	-0.340503	-1.43782	50	144	Vdr,Alpl,Slx4,Mkrn3,Gli3,Twist1,Kmt2e,Wdr19,Fancb,Tbx1,Mvk,Fbn2,Smad3,Jag1,Erf,Cntnap1,Nfix,Kmt2a,Zfp142,Arsb,Ift140,Inppl1,Snap29,Fktn,Kdm6b,Tbc1d7,Ift122,Kcnk9,Nelfa,Fancg,Prepl,Tab2,Il6st,Mn1,Sox6,Obsl1,Npr2,Gata6,Cited2,Msl3,Cep57,Ppp2r5d,Slc3a1,Akt1,Apc2,Fgfr2,Zfpm2,Idua,Dis3l2,Slc6a9,Vac14,Uba1,Tgfb3,Yy1,Cntn1,Traip,Slc35d1,Kdm5b,Smc1a,Ofd1,Rad51,Trim37,Rfwd3,Fancl,Man1b1
4692	GOBP_REGULATION_OF_LIPID_LOCALIZATION	0.0109686	0.166137	0.345413	1.44927	58	147	Ghrl,Nfkbia,Tac1,Crh,Nkx3-1,Oxt,Erfe,Pla2g3,Tnf,Prkcd,Pnpla2,Apoa1,Anxa2,Acacb,Irs2,Il1b,Pla2g10,Egf,Pomc,Yjefn3,Pla2r1,Gdf9,Disp3,Lipg,Agtr1a,Fis1,Trh,Cck,Msr1,Eprs,Ikbke,Nus1,Plin3,Triap1,C3,Abca12,Tspo
6419	HP_ABNORMALITY_OF_THE_SCROTUM	0.011003	0.166416	-0.368049	-1.48812	51	110	Frem2,Colec10,Wnt7a,Hnf1b,Sox9,Lmx1b,Mkrn3,Bcorl1,Efnb1,Gli3,Igf2,Kmt2e,Dact1,Tcof1,Mab21l1,Hsd3b2,Sall1,Hsd3b3,Map3k1,Alg12,Ep300,Med12,Fras1,Ntng1,Bptf
3022	GOBP_BRANCHING_MORPHOGENESIS_OF_AN_EPITHELIAL_TUBE	0.0110357	0.166514	-0.355408	-1.46026	51	120	Edn1,Tnc,Kdr,Celsr1,Sox9,Dll4,Mmp14,Pml,Plxnd1,Ednra,Six4,Ptch1,Csf1,Lef1,Gli3,Gdnf,Adamts16,Wnt6,Lgr4,Nfatc4,Foxf1,Ddr1,Timeless,Wnt2b,Stk4,Sox8,Sall1,Col4a1,Nrarp,Abl1,Vegfa,Met,Lrp6,Slit2,Smo,Foxd1,Eng,Gli2,Sirt6
9990	Andrus_2012_WistarMoreImmobileRats_Downregulated_HC	0.0110414	0.166514	-0.327562	-1.41526	50	170	Ttr,Gadd45a,Col1a1,Slc6a13,Asb18,Tmod3,Ace,Col15a1,Mmp14,Fmod,Sned1,Zfp68,Ifi44,Igfbp5,Jam2,Rdh11,Itga6,H13,Lepr,Trib2,Mtus1,Enpp2,Atp11c,Slc4a5,Tmcc1,Fnbp1,Stc1,Pigk,Rufy3,Sostdc1,Creb1,Chrm1,Qki,Smo,Slc4a2,Cyp4v3,Cyp51,Aqp1,Fgd4,Lyz2,Aldh6a1,Mdk,Ugp2,Ccnc,Pcolce,Slco1c1,Ccdc80,Sod3,Psmc6,Gulp1,Otx2,Casc3
694	GOBP_MICROTUBULE_NUCLEATION	0.011118	0.167192	-0.551793	-1.68139	53	26	Hspa1b,Hspa1a,Tpx2,Csnk1d,Tubg2,Clasp1,Tubg1,Golga2,Nin,Tubgcp4
8251	HP_ABNORMAL_NUMBER_OF_TEETH	0.0111184	0.167192	-0.291533	-1.34582	50	280	Dusp6,Gli1,Kdf1,Sox10,Axin2,Fgfrl1,Spry4,Plxnd1,Cdh1,Arhgap29,Ptch1,Tgif1,Tacr3,Ndnf,Chsy1,Tert,Prok2,Prokr2,Bbs1,Wdr19,Zic2,Bcor,Edar,Rab23,Nek1,Tcof1,Msx1,Gabra2,Il17rd,Wnt10b,Grhl2,Baz1b,Dnajc21,Gtf2ird1,Creb3l1,Trps1,Lmna,Scn8a,Lamc2,Ep300,Stag2,Plekhm1,B3glct,Dll1,Ift122,Sufu,Lrp6,Ghr,Ppp1r15b,C2cd3,Flnb,Dvl3,Slc13a5,Ror2,Gabrb2,Cep85l,Kcnn3,Ccdc28b,Nelfa,Foxc1,Dcaf17,Gas1,Polr3a,Gtf2i,Wwox,…
832	GOBP_RHYTHMIC_BEHAVIOR	0.0111501	0.167219	-0.499837	-1.66001	53	38	Egr2,Egr1,Th,Npy2r,Adrb1,Drd2,Ahcy
273	GOBP_PLATELET_DEGRANULATION	0.0111637	0.167219	0.377626	1.49333	58	102	Serpine1,Timp1,Apoh,F13a1,Alb,Apoa1,Serpina3n,Timp3,Chid1,Egf,Itga2b,Fn1,Sccpdh,Pdgfb,Tgfb1,Ctsw,Endod1,Phactr2,P2rx1,Sparc,Plg,Cyb5r1,Serpinf2
2327	GOBP_HORMONE_METABOLIC_PROCESS	0.0111804	0.167219	-0.341148	-1.43866	51	143	Egr1,Adh1,Ttr,Dio3,Rpe65,Tiparp,Hsd17b1,Cyp26b1,Ace,Ngf,Aldh1a2,Cyp27b1,Slc16a2,Mme,Scpep1,Bace2,Spp1,Rdh11
7335	HP_ANAL_ATRESIA	0.0111956	0.167219	-0.366536	-1.4844	52	111	Mycn,Frem2,Pomt1,Wnt7a,Slx4,Cdh1,Ms4a1,Gli3,Kmt2c,Twist1,Dact1,Fancb,Bcor,Tbx1,Foxf1,Amer1,Chrm3,Cr2,Sall1,Abl1,Fktn,Sin3a,Med12,B3glct,Dync2i1,Fras1
6682	HP_ABNORMAL_UVEA_MORPHOLOGY	0.0112158	0.167219	-0.269261	-1.29655	49	421	Lox,Rpe65,Cysltr2,Sox2,Gpr35,Col8a2,Col3a1,Tbx22,Pou3f4,Pomt1,Impg2,Vsx1,Sox10,Lmx1b,Fgfrl1,Slx4,Mkrn3,Mmp14,Dlx5,Tnfaip3,Ptch1,Mmp2,Tgif1,Adamtsl1,Hmcn1,Gabrd,Myoc,Abca4,Cdh23,Sall2,Dact1,Fancb,Capn5,Zic2,Bcor,Ptpn2,Cc2d2a,Tcof1,Fbn2,Adamtsl4,Smad3,Jag1,Erf,Tmem98,Wnt10b,Fam111a,Grhl2,Baz1b,Adamts17,Sos1,Gtf2ird1,Eps15l1,Tmem107,Chrdl1,Sall1,Col4a1,Arsg,Rp2,Ep300,Pax6,Bloc1s3,Fktn,Sin3a,B3glct,T…
3808	GOBP_CELLULAR_RESPONSE_TO_LIPID	0.0112183	0.167219	-0.267377	-1.29184	49	436	Vdr,Npas4,Zfp36l1,Myod1,Pdk4,Nr2e1,Zfp366,Edn1,Col1a1,Zfp36l2,Trib1,Cyp26b1,Tnc,Rorb,Cd180,Nr3c1,Sox9,Calcoco1,Sox10,Klf4,Arntl,Per1,Brinp3,Ly86,Rarg,Tnfaip3,Esrrb,Cry1,Cftr,Ptch1,Nr4a3,Irgm2,Aldh1a2,Sstr2,Osr1,Lef1,Cyp27b1,Mef2c,Il12b,Sirt1,Cd274,Wnt6,Cbfb,Spp1,Nfatc4,Ncoa3,Tbx1,Zfp36,Cry2,Ticam2,Ccr5,Ly96,Wnt10b,Cd36,Map4k1,Cxcl10,Sash1,Irs1,Id3,Xbp1,Sfrp1,Gpld1,Epha3,Esrrg,Taf7,Irf3,Casp1,Flt3…
1609	GOBP_HINDBRAIN_DEVELOPMENT	0.0112479	0.167219	-0.357876	-1.46546	52	118	Egr2,Ascl1,Gli1,Wnt7a,Ttll1,Sema4c,Aldh1a2,Sstr2,Lef1,Neurod1,Otx1,Prox1,Dlc1,Abl1,Pou4f1,Smad1,Dll1,Klhl1,Lrp6,Atp7a,Smo,Foxc1,Ptbp2,Crkl,Gli2,Scn5a,Naglu
8257	HP_APLASIA_HYPOPLASIA_INVOLVING_BONES_OF_THE_LOWER_LIMBS	0.0112483	0.167219	-0.287543	-1.33879	50	303	Mycn,Cdc6,Col3a1,Tbx22,Wnt7a,Alpl,Sox9,Lmx1b,Fgfrl1,Mkrn3,Dll4,Dlx5,Dlk1,Bcorl1,Hdac8,Bgn,Gli3,Gabrd,Chsy1,Dpf2,Twist1,Kmt2e,Bbs1,Wdr19,Dact1,Sox4,Rab23,Nek1,Amer1,Camk2g,Wnt10b,Kmt2a,Asah1,Trps1,Ift140,Kdm5c,Lmna,Chd4,Sall1,Inppl1,Slc35c1,Lig4,Alg12,B3glct,Dync2i1,Tmem67,Chuk,Ntng1,Eogt,Ift122,Met,Ghr,Bptf,Lmbr1,Vps35l,Flnb,Ror2,Atp7a,Col11a1,Traf3ip1,Ttc21b,Kcnn3,Ccdc28b,Nelfa
5554	GOMF_POLYNUCLEOTIDE_ADENYLYLTRANSFERASE_ACTIVITY	0.01132	0.167843	-0.69444	-1.73882	55	12	Tent5a,Papolb,Tent5c,Papolg,Tent4a,Tent5b
2978	GOBP_DEVELOPMENTAL_GROWTH	0.0113225	0.167843	-0.260479	-1.27341	49	498	Zfp36l1,Myod1,Dio3,Dusp6,Sox2,Ptx3,Hlx,Edn1,Npy1r,Vil1,Gli1,Adrb1,Tnc,Wnt7a,Kdf1,Sox9,Sox10,Drd2,Txk,Rarg,Sema6a,Six4,Arx,Ngf,Ptch1,Sema4c,Itga4,Csf1,Nkd1,Gli3,Ptpn12,Mef2c,Wwtr1,Pou3f2,Igf2,Map3k13,Cela1,Syt17,Sema6d,Rarb,Ybx3,Cxcl12,Sema4g,Spp1,Bcl9,Ddr1,Lgr6,Smad3,Syt2,Lepr,Adrb2,Wnt10b,Pdgfrb,Spag9,Fto,Grhl2,Sos1,Bbs2,Prox1,Vgll4,Stk4,Ppp1r13l,Sfrp1,L1cam,Ist1,Fmn1,Syt4,Sall1,Ulk1,Abl1,Cacng7…
9	GOBP_CELL_CYCLE_CHECKPOINT	0.011452	0.169523	-0.323291	-1.41109	52	182	Btg2,Dusp1,Cdc6,Plk3,Gadd45a,Chek2,Plk5,Pml,Cry1,Mdc1,Xrcc3,Cdk5rap2,Chmp4c,Taok3,Sox4,Zwilch,Nek11,Cnot4,Timeless,Msh2,E2f8,Prox1,Cdc5l
386	GOBP_CARDIAC_ATRIUM_MORPHOGENESIS	0.0115274	0.170396	-0.570841	-1.69001	55	23	Ccn1,Dll4,Sox4,Sos1,Prox1,Smo,Myh6,Eng,Notch1
831	GOBP_COPULATION	0.0116573	0.172017	0.649582	1.70265	59	15	Tac1,Oxt,P2ry1,Vip,Slc6a4,Ada,P2rx1
9313	HP_ABNORMAL_TONGUE_MORPHOLOGY	0.0116757	0.172017	-0.305641	-1.38056	53	233	Fos,Abcc8,Frem2,Edn1,Tbx22,Tshr,Pomt1,Sox9,Sgcg,Prrx1,Plxnd1,Ednra,Dlk1,Gli3,Igf2,Vps13a,Lmnb2,Cc2d2a,Nek1,Tcof1,Nfix,Fto,Fam111a,Baz1b,Gtf2ird1,Arsb,Ift140,Kdm5c,Tmem107,Lmna,Slc35c1,Dync2i1,Fras1,Tmem67,Chuk,Plcb4,C2cd3,Dvl3,Ror2,Col11a1,Kcnn3,Smo,Pomk,Cep120,Gtf2i,Crkl,Fam20c,Eng,Gnai3,Il6st,Alx3,Tctn2,Pigb,Rpgrip1,Cep55,Cav1,Ampd2,Cspp1,Dhcr7,Mks1,Nkx2-1,Ccdc22,Ift80,Vps33a,Srpx2,Akt1,Rpgrip1…
8577	HP_OSTEOLYSIS_INVOLVING_BONES_OF_THE_FEET	0.0116865	0.172017	-0.707102	-1.72872	57	11	Col3a1,Mmp14,Mmp2,Lmna,Scn9a
6742	HP_DECREASED_LIGHT_AND_DARK_ADAPTED_ELECTRORETINOGRAM_AMPLITUDE	0.0117243	0.172161	-0.692409	-1.73374	57	12	Rpe65,Rho
1698	GOBP_POSITIVE_REGULATION_OF_NERVOUS_SYSTEM_PROCESS	0.0117526	0.172161	-0.530952	-1.67539	56	30	Egr2,Ntsr1,Sox10
1713	GOBP_RESPONSE_TO_CORTICOSTEROID	0.0117597	0.172161	-0.349807	-1.44977	54	127	Fos,Dusp1,Npas4,Zfp36l1,Gnrh1,Myod1,Th,Edn1,Col1a1,Zfp36l2,Alpl,Nr3c1,Sstr2,Scgb1a1,Fosb
3201	GOBP_POSITIVE_REGULATION_OF_MUSCLE_CELL_DIFFERENTIATION	0.0117622	0.172161	-0.431638	-1.58081	55	62	Myod1,Edn1,Cyp26b1,Rbm24,Boc,Mmp14,Mef2c,Maml1,Sirt1,Tbx1,Spag9,Prox1,Abl1,Ctnna1,Efnb2,Mylk3,Mtor,Eng
7388	HP_ABNORMALITY_OF_THE_CEREBRAL_VENTRICLES	0.0117919	0.172353	-0.247677	-1.24147	50	687	Myod1,Sox2,Col3a1,Pomt1,Vsx1,Slc39a8,Sox9,Rsph1,Fgfrl1,Slx4,Chek2,Mkrn3,Dll4,Lrrc32,Vangl2,Arx,Spag1,Ccdc39,Ptch1,Ahcy,Csgalnact1,Fbp1,Tgif1,Hdac8,Bgn,Zmynd10,Gli3,Gabrd,Mef2c,Tert,Kmt2c,Dnah1,Slc12a6,Rhobtb2,Igf2,Dpf2,Rsph4a,Cdk5rap2,Ugdh,Fancb,Vps13a,Lmnb2,Jam2,Sox4,Zic2,Bcor,Cc2d2a,Tbx1,Foxf1,Nek1,Cit,Amer1,Erf,Nfix,Stk36,Mab21l1,Pdgfrb,Rnaseh2c,Eml1,Fto,Fam111a,Kmt2a,Flii,Adar,Ccnd2,Trps1,L1c…
8553	HP_INCREASED_CONNECTIVE_TISSUE	0.0118585	0.172887	0.582866	1.70404	60	23	Mc4r,Klhl40,Acta1,Lims2,Lmod3,Pomc,Lipe,Neb
4190	GOBP_REGULATION_OF_POSTSYNAPTIC_NEUROTRANSMITTER_RECEPTOR_INTERNALIZATION	0.0118617	0.172887	-0.719048	-1.71966	58	10	Arc,Numb
9833	MANNO_MIDBRAIN_NEUROTYPES_HNBML5	0.0118781	0.172887	-0.272106	-1.29989	52	392	Sec31b,Ablim3,Tal1,Sytl2,Gpr12,Insm1,Plpp2,Pcdh11x,Celf3,Shisa2,Nkx2-2,Slc16a9,Tox3,Lrrtm2,Rcor2,Pak5,Trim36,Tenm2,Map6,Nuak1,Coro2a,Hcn3,Dact1,Kif21b,Taok3,Grip2,Sox4,Gria4,Pbx3,Irf2bpl,Pnma2,Pappa2,Akap1,Runx1t1,Nln,Zbtb43,Jakmip2,Pou2f1,Fto,Pcgf3,Nxph2,Gpr137c,Mcf2,Prox1,Tmcc1,Fbxl12,Lpin1,Gria2,Epha3,L1cam,Esrrg,Cpeb4,Nap1l3,Scn8a,Zhx1,Ppfia2,Amer2,Stk32b,Nova1,Tspoap1,F11r,Pcdh9,Ntng1,Ucp3,G…
147	GOBP_PLACENTA_DEVELOPMENT	0.0119073	0.17297	-0.36716	-1.4815	55	109	Ccn1,Junb,Pcdh12,Vdr,Zfp36l1,Socs3,Lif,Ccdc134,Lef1,Cyp27b1,Igf2,Mme,Casp8,Spp1,Mdfi,Grhl2,E2f8,Stk4
8475	HP_ABSENCE_OF_SECONDARY_SEX_CHARACTERISTICS	0.011917	0.17297	-0.520617	-1.66824	57	32	Gnrh1,Dusp6,Sox9,Spry4,Tacr3,Prok2,Prokr2,Lepr,Hsd3b2,Hsd3b3,Map3k1
3780	GOBP_CELLULAR_RESPONSE_TO_CADMIUM_ION	0.0119391	0.17305	-0.569958	-1.6874	57	23	Fos,Jun
6969	HP_BRACHYDACTYLY	0.0119983	0.173403	-0.291179	-1.34257	54	278	Mycn,Tbx22,Dll4,Plxnd1,Ptch1,Csgalnact1,Efnb1,Rit1,Bgn,Gli3,Gabrd,Chsy1,Igf2,Dpf2,Twist1,Tfap2b,Bbs1,Wdr19,Rdh11,Tbx1,Rab23,Nek1,Jag1,Erf,Camk2g,Bbs9,Pdgfrb,Fto,Fam111a,Adamts17,Sos1,Flii,Trps1,Ift140,Kdm5c,Lmna,Inppl1,Slc35c1,Lig4,Sin3a,Med12,Pigk,B3glct,Dync2i1,Tmem67,Rasa2,Eogt,Sh3pxd2b,Ift122,Sufu,Ghr,Flnb,Dvl3,Ror2,Atp7a,Col11a1,Ttc21b,Ccdc28b,Cilk1,Cep120,Fam20c,Pde4d,Iqsec2,Alx3,Sos2,Npr2,…
7268	HP_IRON_DEFICIENCY_ANEMIA	0.0120062	0.173403	0.624959	1.69554	61	17	Slc12a3,Fas,Fgf23,Foxp3,Kcnq1,Col7a1,Clpx,Cd55
4677	GOBP_NON_MOTILE_CILIUM_ASSEMBLY	0.0120133	0.173403	-0.455157	-1.59983	57	50	Mak,Vangl2,Cep350,Bbs1,Septin7,Ift74,Csnk1d,Bbs2,Ift140,Tmem107,Ift122,C2cd3,Ttc8,Togaram1,Bbs7,Cep135,Rpgrip1,Dnm2,Ift80,Bbs4,Hap1,Rpgrip1l,Pcm1
6576	HP_ABNORMALITY_OF_THE_OUTER_EAR	0.0120968	0.174367	-0.238336	-1.21709	50	924	Myod1,Mycn,Cdc6,Ascl1,Col3a1,Abcc8,Frem2,Colec10,Edn1,Tbx22,Pomt1,Vsx1,Slc39a8,Wnt7a,Itga3,Sox9,Lmx1b,Fgfrl1,Slx4,Bmp1,Prrx1,Dlx5,Ednra,Vangl2,Arx,Ptch1,Dlk1,Adgrg6,Rbmx,Bcorl1,Adamtsl1,Rit1,Hdac8,Gli3,Gabrd,Chsy1,Mef2c,Slc16a2,Gdnf,Kmt2c,Slc12a6,Rhobtb2,Igf2,Dpf2,Twist1,Rarb,Tfap2b,Col6a1,Kmt2e,Il1rapl1,Bbs1,Wdr19,Dact1,Atn1,Ugdh,Fancb,Col5a1,Sox4,Rdh11,Zic2,Gria4,Bcor,Cc2d2a,Tbx1,Foxf1,Rab23,Mv…
2199	GOBP_REPLACEMENT_OSSIFICATION	0.0121675	0.175144	-0.539899	-1.67366	58	28	Nab2,Col1a1,Alpl,Mmp14,Dlx5,Csgalnact1,Mef2c
10189	POMEROY_MEDULLOBLASTOMA_DESMOPLASIC_VS_CLASSIC_DN	0.0122153	0.175569	-0.461806	-1.60983	58	48	Mycn,Col3a1,Col1a1,Gli1,Insm1,Ptch1,Igf2,Igfbp5,Nfatc4,Pbx3,Shroom2,Rnd3,Cxcr4
10296	Gemma_GSE84302_RNA_sequencing_to_identify_common_targets_for_GSK3_treatment_10.ug.5.uL.nostril_siRNA_Knockdown_Gsk3b.mouse.glycogen.synthase.kinase.3.beta_Down	0.0122356	0.175569	-0.448618	-1.58806	58	52	Btg2,Zmym1,Trim59,B3gnt7,Slc38a5,Grip2,Lrrk1,Sec14l4,Gpr45,Chmp1b,Themis2,Arsa,Cdca4,Pan2,Acyp1,Pdxp
2669	GOBP_REGULATION_OF_MYOBLAST_DIFFERENTIATION	0.0122534	0.175569	-0.473345	-1.62149	58	44	Zfp36l1,Myod1,Sox9,Rbm24,Boc,Mef2c,Mbnl3,Prickle1,Cxcl10,Id3,Sox8,Dll1,Sostdc1,Hif1an
7552	HP_LIMB_DYSTONIA	0.0122789	0.175569	-0.444929	-1.58619	58	54	Th,Slc18a2,Arx,Ptch1,Tgif1,Vps13a,Jam2,Zic2,Ddc,Col4a1,Stag2,Cox20,Dll1,Gcdh,Gas1,Gli2,Wars2,Atp1a3,Gch1,Six3,Slc6a3,Bscl2,Disp1,Ano3,Smc1a,Vps37a
4944	GOCC_CENTROSOME	0.0122811	0.175569	-0.257485	-1.26512	53	530	Hspa1b,Plk3,Hspa1a,Ccnb2,Pik3r5,Axin2,Cabcoco1,Tbc1d31,Rilpl2,Plk5,Mak,Slc18a2,Sfi1,Il17rb,Tchp,Zmynd10,Ankrd26,Hmmr,Caprin2,Cep95,Slc16a1,Dpf2,Kif23,Cep350,Bbs1,Katna1,Cdk5rap2,Sclt1,Mastl,Cep164,Flcn,Rab23,Ccdc15,Nek1,Nek11,Zfp322a,Bbs9,C2cd5,Ccdc81,Cdc25b,Cdc14a,Numa1,Kif20b,Ak5,Spag9,Ift74,Mdm1,Csnk1d,Haus5,Leo1,Dzip1,Flii,Hnmt,Ist1,Ift140,Sirt2,Chd4,Cep162,Snap29,Wdr62,Ccp110,Plk1,Tubg2,Ubn1…
5734	GOMF_GALACTOSYLTRANSFERASE_ACTIVITY	0.0123124	0.17563	0.606502	1.70024	63	19	B3galt5,B3galt6,B3galt4,A4galt,B4galt1,Colgalt2
3264	GOBP_NEURON_APOPTOTIC_PROCESS	0.012319	0.17563	-0.320237	-1.40512	56	189	Btg2,Nr4a2,Dio3,Ntf3,Ascl1,Foxq1,Jun,Erbb3,Six4,Ngf,Tox3,Adam8,Ndnf,Unc5b,Mef2c,Tert,Gdnf,Angpt1,Tfap2b,Atn1,Dlx1,Nfatc4,Prkcg,Cit,Msh2,Nrbp2,Nqo1,Cpeb4,Lig4,Pou4f1,Casp3
9297	HP_YELLOW_WHITE_LESIONS_OF_THE_RETINA	0.0124662	0.176733	-0.503375	-1.64088	59	35	Kcnj13,Rho,Impg2,Hmcn1,Abca4,Tmem98,Fam111a,Ctnna1,Rdh5,Prom1,Zfyve26
5602	GOMF_CYTOKINE_ACTIVITY	0.0124717	0.176733	0.363246	1.46913	65	117	Ccl3,Timp1,Lta,Il17b,Inhba,Grem1,Tnf,Ccl28,Cmtm3,Il11,Scg2,Wnt9b,Ccl12,Il1b,Gdf9,Il23a,Lefty1,Il36rn,Tgfb1,Cer1,Bmp2,Ctf1,Wnt11,Ccl4,Il15,Ebi3,Il12a,Bmp8a,Il4,Il18,Tnfrsf11b,Fgf2,Inhbc,Wnt10a,Mif,Ccl24,Gdf10,Il34,Wnt1,Ccl5,Cklf,Il6,Bmp7,Wnt2,Tafa5,Il7,Tnfsf11,Pf4
6479	HP_ABNORMAL_VAGINA_MORPHOLOGY	0.0124841	0.176733	-0.408107	-1.55359	58	77	Nab2,Col3a1,Frem2,Sox9,Gli3,Bbs1,Dact1,Bcor,Stat6,Frem1,Tcof1,Smad3,Chrm3,Hsd3b2,Nr2f2,Sall1,Hsd3b3,Map3k1,Pax6,B3glct,Dync2i1,Fras1,Il10rb,Ccdc28b
1104	GOBP_POSITIVE_REGULATION_OF_CELL_DEVELOPMENT	0.0124973	0.176733	-0.298368	-1.36533	56	259	Egr2,Myod1,Cldn5,Ascl1,Lif,Has2,Trib1,Sox10,Drd2,Plxnd1,Nkx2-2,Ngf,Nkx6-2,Ankrd27,Gli3,Myoc,Caprin2,Map6,Mme,Map3k13,Il1rapl1,Cxcl12,Numb,Spen,L1cam,Ist1,Sox8,Sirt2,Lig4,Abl1,Cxcr4,Vegfc,Aspa,F11r,Vegfa,Rufy3,Rnf112,Cdh5,Slit2,Smo,Slc9b2,Ufl1,Mtor,Metrn,Ephb2,Crkl,Plxnb2,Il6st,Robo2,Amigo1,Rassf10,Obsl1,Gpr68,Plxna3,Dnm2,Mdk,Notch1,Dmtn,Rreb1,Fermt2,Nin,Hap1,Caprin1,Atp6ap1,Tiam2,Niban2,Trpv2,Mya…
2272	GOBP_GLIOGENESIS	0.0125	0.176733	-0.299669	-1.365	56	251	Egr2,Ascl1,Sox2,Nab2,Nr2e1,Gpr17,Lif,Tal1,Sox9,Sox13,Sox10,Hes5,Fa2h,Mmp14,Erbb3,Nkx2-2,Adgrg6,Opalin,Csf1,Nkx6-2,Lef1,P2ry12,Gli3,Myoc,Pou3f2,Gpr183,Bace2,Dlx1,Sox4,Ldlr,Csk,Dlx2,Cntnap1,Lepr,Tmem98,Erbb2,Sox8,Sirt2,Abl1,Prdm8,Cxcr4,Aspa,Med12,Dll1,Creb1,Rnf112,Chrm1,Ror2,Smo,Ufl1,Mtor,Mettl3,Metrn,Crkl,Ptk2b,Mapk3,Il6st,Adora2a,Sox6,Mmp24,Mdk,Notch1,Kcnj10
9994	Blaveri_2010_FlindersSensitiveLine_Downregulated_HC	0.0125199	0.176733	-0.257555	-1.26615	54	536	Arc,Btg2,Cldn5,Clk1,Nr2e1,Irf9,Zfp467,Mfap3,Rbm3,Plat,Rsph1,Axin2,Pnp,Acox3,Car2,Ppp2r1b,Zbtb40,Tradd,Gramd3,Sfi1,Fam53b,Rock1,Gstt3,Opalin,Gpatch8,E2f6,Chka,Setd1b,Gadd45b,Cep95,Rnf39,Col6a1,Rnpc3,Kif21b,Rbm5,Tbc1d2b,Odf2,Cc2d2a,Fxyd5,Ilf3,Desi2,Mtus2,Cyyr1,Cdc42ep4,Erbin,Ccr5,Prpf39,Tmem64,Srrm2,Pou2f1,Pcgf6,Apln,Fam111a,Dixdc1,Mxi1,Phf20l1,Dzip1,Bbs2,Vgll4,Spg20,Gpld1,Tjp2,Clk3,Esyt2,Nqo1,Uggt…
3882	GOBP_NEPHRON_EPITHELIUM_DEVELOPMENT	0.0125265	0.176733	-0.391227	-1.51595	58	86	Lif,Hnf1b,Sox9,Hes5,Six4,Ptch1,Osr1,Gli3,Mef2c,Gdnf,Wwtr1,Adamts16,Tfap2b,Wnt6,Lgr4,Jag1,Wnt2b,Fmn1,Sox8,Sall1,Dll1,Prom1,Vegfa,Cd34,Smo,Foxd1,Foxc1
4182	GOBP_REGULATION_OF_POSTSYNAPTIC_NEUROTRANSMITTER_RECEPTOR_ACTIVITY	0.0125318	0.176733	0.659667	1.69361	63	14	Nptx2,Shisa6,Cnih2,Cacng5,Dlgap4
6157	GOMF_BHLH_TRANSCRIPTION_FACTOR_BINDING	0.0125721	0.177062	-0.574624	-1.6823	60	22	Ascl1,Bhlhe40,Sox9,Lmo2,Twist1,Sirt1,Smad3
4312	GOBP_NEGATIVE_REGULATION_OF_RESPONSE_TO_REACTIVE_OXYGEN_SPECIES	0.012666	0.178143	-0.655899	-1.71196	61	14	Gpr37,Nr4a3,Hgf,Met,Nfe2l2,Pde8a,Lrrk2
9454	HP_FINGER_CLINODACTYLY	0.0128456	0.180427	-0.29255	-1.34506	58	270	Mycn,Cdc6,Abcc8,Lmx1b,Slx4,Plxnd1,Dlk1,Csgalnact1,Efnb1,Rit1,Hdac8,Gabrd,Chsy1,Igf2,Twist1,Tfap2b,Wdr19,Dact1,Fancb,Bcor,Tbx1,Rab23,Nek1,Amer1,Jag1,Pacs1,Baz1b,Kmt2a,Sos1,Flii,Gtf2ird1,Trps1,L1cam,Lmna,Zfp462,Sall1,Lig4,Abl1,Ep300,Stag2,Pik3cd,Kdm6b,Med12,B3glct,Rasa2,Sh3pxd2b,Ift122,Wdr4,Bptf,Lmbr1,Flnb,Dvl3,Ror2,Col11a1,Zc4h2,Fancg,Gtf2i,Crkl,Iqsec2,Sox6,Alx3,Piezo2,Sos2,Obsl1,Tbx4,Npr2,Mras,Ph…
2362	GOBP_MUSCLE_CELL_DIFFERENTIATION	0.0128737	0.180577	-0.290011	-1.33888	58	281	Tmod4,Myod1,Lox,Fbxo40,Edn1,Mypn,Cyp26b1,Tnnt1,Sox9,Rbm24,Tmod3,Boc,Mmp14,Six4,Sema4c,Tbx18,Mef2c,Maml1,Igf2,Synb,Igfbp5,Rarb,Sirt1,Jam2,Nfatc4,Bcl9,Selenon,Tbx1,Foxf1,Rbpms2,Dyrk1b,Nln,P2rx2,Msx1,Myo18b,Wnt10b,Pdgfrb,Spag9,Cxcl10,Csrp2,Flii,Prox1,Popdc2,Xbp1,Hdac9,Abl1,Ctnna1,Pdcd4,Avpr1a,Casp3,Dnmt1,Kdm6b,Plekho1,Dll1,Chuk,Vegfa,Efnb2
9785	Cembrowski_HippoSeq_dg_d-dg_v__VS__ca4-ca3_d-ca3_v-ca2-ca1_d-ca1_v	0.0129443	0.181325	-0.516135	-1.65388	62	32	Btg2,Ablim3,Jun,Mef2c,Cygb,Igfbp5,Prox1,Akap7
2374	GOBP_EATING_BEHAVIOR	0.0130097	0.181767	0.587977	1.70219	66	22	Ghrl,Oxt,P2ry1,Agrp,Tcf15,Ghsr,Trh,Hcrt,Cck,Cpt1a
7389	HP_VENTRICULOMEGALY	0.0130107	0.181767	-0.256376	-1.26109	56	540	Myod1,Col3a1,Pomt1,Slc39a8,Sox9,Rsph1,Fgfrl1,Slx4,Mkrn3,Lrrc32,Arx,Spag1,Ccdc39,Ptch1,Ahcy,Csgalnact1,Fbp1,Hdac8,Bgn,Zmynd10,Gli3,Gabrd,Mef2c,Tert,Kmt2c,Dnah1,Slc12a6,Rhobtb2,Igf2,Dpf2,Rsph4a,Cdk5rap2,Ugdh,Fancb,Vps13a,Lmnb2,Jam2,Sox4,Bcor,Cc2d2a,Foxf1,Nek1,Cit,Nfix,Stk36,Mab21l1,Pdgfrb,Rnaseh2c,Eml1,Fto,Kmt2a,Flii,Adar,Ccnd2,Trps1,L1cam,Tmtc3,Tmem107,Zbtb11,Zfp462,Chd4,Col4a1,Col4a2,Wdr62,Pax6,D…
8008	HP_ABNORMALITY_OF_THE_ABDOMINAL_WALL	0.0130454	0.182008	-0.269466	-1.28869	57	396	Lox,Col3a1,Abcc8,Frem2,Colec10,Col1a1,Tshr,Slx4,Bmp1,Galns,Mmp14,Vangl2,Arx,Ptch1,Mmp2,Dlk1,Tent5a,Efnb1,Rit1,Gli3,Serpinh1,Kmt2c,Igf2,Wdr19,Dact1,Fancb,Col5a1,Bcor,Cc2d2a,Tbx1,Fkbp14,Foxf1,Rab23,Frem1,Amer1,Msx1,Smad3,Nfix,P3h1,Chrm3,Pacs1,Fto,Baz1b,Gne,Sos1,Gtf2ird1,Arsb,Aebp1,Tmem107,Lmna,Sall1,Slc35c1,Manba,Pik3cd,Sin3a,Med12,Aldh18a1,B3glct,Dync2i1,Fras1,Tmem67,Rasa2,Fah,Chuk,Eogt,Sh3pxd2b,I…
7209	HP_VESTIBULAR_DYSFUNCTION	0.0130682	0.182082	0.362001	1.45398	68	112	Slc12a3,Tecrl,Fas,Zbtb16,Myl2,Gata2,Clic5,Gjb6,Slc26a4
7333	HP_CONSTIPATION	0.0131205	0.182567	-0.288424	-1.33311	59	284	Adh1,Nr4a2,Ttr,Ascl1,Sox2,Nab2,Th,Col1a1,Tshr,Alpl,Sox10,Lmx1b,Sncaip,Ptch1,Tgif1,Gabrd,Gdnf,Dpf2,Prokr2,Dact1,Atn1,Col5a1,Zic2,Stat6,Ddc,Tbx1,Mrap,Nfix,Dnajc13,Chrm3,Pacs1,Msh2,Baz1b,Kmt2a,Flii,Gtf2ird1,Ece1,Sall1,Lamc2,Abl1,Alad,Ep300,Stag2
8084	HP_DECREASED_FACIAL_EXPRESSION	0.0131607	0.182883	-0.375964	-1.48798	61	97	Adh1,Nr4a2,Th,Fa2h,Slc18a2,Plxnd1,Sncaip,Dlk1,Jam2,Msto1,Dnajc13,Pdgfrb,Pax6,Fktn,Pik3cd,Kcnk9,Atp7a,Tecpr2,Atxn2,Stac3,Lrrk2,Atp1a3,Piezo2
2733	GOBP_NEGATIVE_REGULATION_OF_SMOOTHENED_SIGNALING_PATHWAY	0.0131986	0.183012	-0.533816	-1.6548	63	28	Ptch1,Gli3,Gpr161,Glis2,Kctd21,Ift122,Sufu,Mgrn1,Gli2,Prkacb,Herc4,Hhip,Kctd6
1774	GOBP_POSITIVE_REGULATION_OF_LIPID_TRANSPORT	0.0132051	0.183012	0.408966	1.53118	69	74	Ghrl,Nfkbia,Tac1,Crh,Nkx3-1,Oxt,Erfe,Pla2g3,Prkcd,Apoa1,Anxa2,Il1b,Pla2g10,Pla2r1,Lipg
9842	ZHONG_PFC_MAJOR_TYPES_INTERNEURON	0.0132789	0.183282	-0.654451	-1.70818	64	14	Dlx5,Arx,Mef2c,Dlx1,Dlx2,Cxcr4
1884	GOBP_NEGATIVE_REGULATION_OF_ACTIVIN_RECEPTOR_SIGNALING_PATHWAY	0.0132963	0.183282	0.702891	1.70124	66	11	Fst,Fstl3,Cer1,Lemd3
7054	HP_MEGALENCEPHALY	0.0132973	0.183282	-0.500176	-1.63046	63	35	Ptch1,Tgif1,Zic2,Ccnd2,Aspa,Dll1,Tbc1d7,Smo,Gas1,Mtor,Depdc5,Gli2,Herc1,Tsc1,Fgfr2,Six3,Disp1
8013	HP_ABNORMAL_ANATOMIC_LOCATION_OF_THE_HEART	0.013373	0.183282	-0.375257	-1.48519	62	97	Gli1,Rsph1,Prrx1,Spag1,Ccdc39,Zmynd10,Dnah1,Rsph4a,Bcor,Cc2d2a,Msx1,Stk36,Tmem107,Lmna,Anks6,Dnaaf5,Tmem67,Ccno,Ttc8,Cep120,Gas8,Piezo2,Tctn1,Tctn2,Rpgrip1,Cep55,Cspp1,Ccdc65,Mks1,Rpgrip1l,Inpp5e,Dnai2,Dnaaf4
8258	HP_APLASIA_HYPOPLASIA_INVOLVING_BONES_OF_THE_FEET	0.0133801	0.183282	-0.301967	-1.3671	60	240	Mycn,Col3a1,Tbx22,Wnt7a,Sox9,Fgfrl1,Mkrn3,Dll4,Dlx5,Dlk1,Bcorl1,Hdac8,Bgn,Gli3,Gabrd,Chsy1,Dpf2,Twist1,Kmt2e,Bbs1,Wdr19,Dact1,Sox4,Rab23,Nek1,Camk2g,Wnt10b,Kmt2a,Asah1,Trps1,Ift140,Kdm5c,Lmna,Sall1,Inppl1,Slc35c1,Lig4,B3glct,Dync2i1,Ntng1,Eogt,Ift122,Ghr,Bptf,Lmbr1,Vps35l,Flnb,Ror2,Col11a1,Ttc21b,Kcnn3,Ccdc28b,Nelfa
8676	HP_SPINAL_DYSRAPHISM	0.013388	0.183282	-0.339248	-1.42555	61	141	Tbx6,Frem2,Colec10,Pomt1,Wnt7a,Lmx1b,Slx4,Dll4,Vangl2,Ptch1,Dlk1,Sc5d,Gli3,Trim36,Igf2,Dpf2,Dact1,Fancb,Sox4,Tbx1,Rab23,Amer1,Baz1b,Gtf2ird1,Lig4,Ep300,Fktn,Sin3a,B3glct,Fras1
2225	GOBP_CELL_DEATH_IN_RESPONSE_TO_HYDROGEN_PEROXIDE	0.0133965	0.183282	-0.568091	-1.66317	64	22	Gpr37,Nr4a3,Stk26,Hgf,Met,Nfe2l2,Rnf112,Pde8a,Lrrk2
7656	HP_ABNORMALITY_OF_SKULL_OSSIFICATION	0.0134159	0.183282	-0.507473	-1.63642	64	33	Col1a1,Wnt7a,Alpl,P3h1,Fam111a,Lmna,Naglu,Alg9,Sec23a,Phf21a,Antxr1,Trip11,Fgfr2,Vac14,Slc25a19
9483	HP_ABNORMAL_INSULIN_LEVEL	0.0134214	0.183282	-0.358751	-1.45646	62	113	Fos,Rpe65,Nab2,Abcc8,Rho,Impg2,Mkrn3,Mak,Abca4,Neurod1,Slc16a1,Reep6,Stat6,Lepr,Topors,Agbl5,Bbs2,Ift140,Lmna,Rp2
8310	HP_CEREBELLAR_VERMIS_ATROPHY	0.013427	0.183282	-0.532746	-1.6667	64	29	Pik3r5,Lmx1b,Tdp1,Fa2h,Mme,Prkcg,Cacna2d2,Cox20,Sacs
4632	GOBP_VASCULAR_ASSOCIATED_SMOOTH_MUSCLE_CELL_MIGRATION	0.0134353	0.183282	-0.621774	-1.70628	64	17	Adamts1,Nr4a3,Mef2c,Tert,Igfbp5,Nfe2l2,Prkg1,Atp7a,Ssh1
9749	Neuron_CorticoSpinal_Doyle_Cell_2008	0.0134353	0.183282	-0.621783	-1.70631	64	17	Cldn5,Sox18,Cckbr,Mef2c,Smoc2,Lamc2,Cacna2d1,Pcdh19
776	GOBP_ENSHEATHMENT_OF_NEURONS	0.0134731	0.183444	-0.357203	-1.45129	62	114	Egr2,Nab2,Sox10,Hes5,Fa2h,Rarg,Adgrg6,Nkx6-2,Myoc,Pou3f2,Rarb,Jam2,Cntnap1,Tmem98,Abcd2,Hgf,Erbb2,Scn8a,Sirt2,Cxcr4,Aspa
6474	HP_HYPOGONADISM	0.0134866	0.183444	-0.284725	-1.32397	60	301	Gnrh1,Dusp6,Rpe65,Sox2,Hjv,Rho,Impg2,Sox9,Sox10,Cbx2,Slx4,Mkrn3,Spry4,Mak,Plxnd1,Ptch1,Tacr3,Ndnf,Rit1,Hdac8,Gabrd,Tert,Abca4,Cdh23,Prok2,Prokr2,Bbs1,Fancb,Reep6,Bbs9,Lepr,Il17rd,Topors,Ift74,Agbl5,Baz1b,Sos1,Gtf2ird1,Bbs2,Ift140,Lmna,Map3k1,Snap29,Rp2,Steap3,Rasa2,Prom1,Sufu,Zfp513,Traf3ip1,Ccdc28b,Smo,Pde11a,Dcaf17,Polr3a,Ttc8,Fancg,Prepl,Gtf2i,Wwox,Gli2,Bbs7,Pde4d,Arhgef18,Bcs1l,Sos2,Pde8b,Prp…
5998	GOMF_ALANINE_TRANSMEMBRANE_TRANSPORTER_ACTIVITY	0.0134999	0.183444	-0.701129	-1.71412	66	11	Slc6a14,Slc38a5,Slc7a8
6552	HP_MANDIBULAR_PROGNATHIA	0.0135367	0.183705	-0.335257	-1.42428	62	150	Fos,Myod1,Hnf1b,Car2,Sox18,Galns,Ptch1,Dlk1,Adamtsl1,Il1rapl1,Selenon,Flcn,Adamtsl4,Msto1,Nfix,Flii,Kdm5c,Smpd4,Slc35c1,Stag2,Kdm6b,Tprkb,Tbc1d7,Sh3pxd2b,Sufu,Ap1s2,Sfrp4,Fam20c,Pde4d,Iqsec2,Myh8,Cav1,Herc1,Antxr1,Deaf1,Prkacb,Apc2,Fgfr2,Dock3,Idua,Tonsl,Apc,Gria3,Gja1,Gfpt1,Bscl2,Iars2,Gpr101,Pycr1,Cul4b,Pcgf2,Med25,Cntnap2,Pogz,Pqbp1,Ezh2,Man2b1,Lrp5
6848	HP_ABNORMALITY_OF_THE_HYPOTHALAMUS_PITUITARY_AXIS	0.0135816	0.183769	-0.287408	-1.33243	61	291	Dusp6,Sox2,Abcc8,Tshr,Pou3f4,Avp,Sox9,Sox10,Cbx2,Slx4,Sycp3,Mkrn3,Spry4,Vangl2,Cftr,Ptch1,Tgif1,Tacr3,Ndnf,Gli3,Slc16a2,Tert,Cdh23,Gpr161,Prok2,Igf2,Secisbp2,Prokr2,Rnpc3,Fancb,Zic2,Cc2d2a,Msto1,Erf,Lepr,Il17rd,Pdgfrb,Msh2,Zmynd15,Idh1,Kmt2a,Dnajc21,Hsd3b2,Hsd3b3,Map3k1,Hpgd,Stag2,Steap3,Sin3a,Med12,B3glct,Tmem67,Dll1,Aaas,Wdr4,Sufu,Tex15,Flnb,Smo,Foxc1,Dcaf17,Gas1,Polr3a,Cep120,Fancg,Prepl,Wwox,…
4160	GOBP_SKIN_EPIDERMIS_DEVELOPMENT	0.0135852	0.183769	-0.411885	-1.54524	63	71	Sox21,Dnase1l2,Tmem79,Kdf1,Sox9,Foxq1,Sox18,Tradd,Tgm3,Tnfrsf19,Igfbp5,Lgr4,Edar,Numa1,Wnt10b,Sos1,Cd109,Apcdd1,Dll1,Sostdc1,Lgr5,Atp7a,Smo,Krt25,Gli2,Notch1,Gata6,Dkk4,Pdgfa,Cdh3,Fgfr2,Fgf10,Hdac1,Trpc4ap
2671	GOBP_POSITIVE_REGULATION_OF_MYOBLAST_DIFFERENTIATION	0.0135942	0.183769	-0.637018	-1.69207	65	15	Myod1,Rbm24,Boc,Mef2c
3894	GOBP_CELL_PROLIFERATION_INVOLVED_IN_KIDNEY_DEVELOPMENT	0.0136223	0.18391	-0.625044	-1.68891	65	16	Egr1,Ptch1,Osr1,Flcn,Pdgfrb
2496	GOBP_NOSE_DEVELOPMENT	0.0136874	0.184425	-0.652549	-1.70321	66	14	Ascl1,Dlx5,Six4,Gli3,Prox1,Gng8
7628	HP_WORMIAN_BONES	0.0136958	0.184425	-0.466633	-1.60368	65	45	Col1a1,Bmp1,Dlk1,Tent5a,Sp7,P3h1,Pdgfrb,Lmna,Chd4,Hpgd,Aldh18a1,Sh3pxd2b,Atp7a,Scn9a
5522	GOMF_CARBOXYPEPTIDASE_ACTIVITY	0.0138287	0.185974	-0.506184	-1.63227	66	33	Agbl1,Cpz,Ace,Cndp1,Prcp,Scpep1,Agbl5,Mindy2
8974	HP_ABNORMALITY_OF_THE_POSTERIOR_PITUITARY	0.0139062	0.186575	-0.473828	-1.61309	66	43	Avp,Vangl2,Ptch1,Tgif1,Tert,Gpr161,Prokr2,Zic2,Erf,Dll1,Sufu,Smo,Gas1,Gli2,Mthfr,Srpx2,Akt1,Wdr11,Six3,Disp1,Smarce1,Traf7,Nf2,Robo1
1462	GOBP_CEREBRAL_CORTEX_NEURON_DIFFERENTIATION	0.0139091	0.186575	-0.608396	-1.69108	66	18	Ascl1,Nr2e1,Drd2,Arx,Dlx1,Dlx2,Sin3a
6756	HP_DELAYED_ERUPTION_OF_TEETH	0.0139725	0.187185	-0.335399	-1.42302	64	149	Vdr,Gli1,Ednra,Arx,Ptch1,Mmp2,Adamtsl1,Hdac8,Cyp27b1,Tfap2b,Il1rapl1,Bcor,Sp7,Amer1,Msx1,Pdgfrb,Kmt2a,Dnajc21,Suox,Flii,Trps1,Lmna,Lig4,Med12,Sh3pxd2b,Ghr,Sfrp4,Slc13a5,Ror2,Ptchd1,Polr3a,Tcirg1,Pde4d,Iqsec2,Mid2,Obsl1,Sec23a,Frmpd4,Antxr1,Deaf1,Trip11,Apc2,Fgfr2,Agtr2,Fgf10,Tspan7,Gja1,Nipbl
111	GOBP_FORMATION_OF_CYTOPLASMIC_TRANSLATION_INITIATION_COMPLEX	0.0140901	0.188518	0.699274	1.69248	70	11	Eif3g,Eif3m,Eif3d,Eif2s2,Eif3k,Eif3b,Eif5
5375	GOCC_INNER_MITOCHONDRIAL_MEMBRANE_PROTEIN_COMPLEX	0.0141296	0.188763	0.376504	1.47364	74	96	Grpel1,Ndufb2,Romo1,Immp2l,Ndufa2,Uqcrfs1,Mcub,Pam16,Ndufaf1,Ndufa8,Timm29,Ndufb6,Ndufv2,Timm50,Ndufb5,Apoo,Sdhb,Cox4i2,Cyc1,Ndufs4,Mcu,Ndufb7,Micos10,Ndufs8,Ndufa1,Ndufa9,Ndufs3,Hspa9,Chchd6,Ndufa13,Cox6a2,Ndufc1,Dnajc15,Atp5pb,Sdhaf4,Chchd3,Wdr93,Ndufa6,Cox5a,Uqcr10,Ndufab1,Phb2,Ndufs7,Cox4i1,Ndufb11,Ndufs1,Ndufa4,Uqcc3,Timm21,Ndufa7,Ndufc2,Timm10,Ndufv1,Mtx1,Uqcrc1,Ndufs2,Dnajc11,Ndufa10
9979	Gandal_2018_AutismSpectrumDisorder_Upregulated_Cortex	0.0141446	0.188763	-0.265384	-1.2775	62	420	Hspa1b,Zfp36l1,Fam181b,Cldn5,Tiparp,Hspa1a,Spty2d1,Swap70,Plat,Pnp,Kif20a,Mpzl1,Angpt2,Tmod3,Nfil3,Elf1,Lrrc32,Prrx1,Jun,Dram1,Sertad1,Phlda1,Vangl2,Hspb1,Slc16a9,Lhfpl2,Dnajb1,Tgif1,Rit1,Slc2a12,Ptpn12,Prcp,Chsy1,Serpinh1,Wwtr1,Pou3f2,Skp2,Gadd45b,Prok2,Igfbp5,Plxdc2,Ybx3,Jmjd6,Bace2,Lrrc42,Asap3,Ugdh,Cryab,Irf2bp2,Bag3,Ido1,Spp1,Jam2,Sowahc,S100a11,Igf2bp2,Zfp395,Rbpms2,Rab23,Ticam2,Ccng1,Il13r…
272	GOBP_MYELOID_LEUKOCYTE_DIFFERENTIATION	0.0141935	0.189175	-0.331303	-1.41491	65	156	Fos,Junb,Zfp36l1,Lif,Tal1,Trib1,Klf10,Tlr3,Car2,Siglec15,Jun,Csf1,Lef1,Il12b,Sirt1,Casp8,Gpr183,Ptpn2,Tmem64,Efna2,Sfrp1,Cd109,Lrrk1,Pou4f1,Pik3cd,Ccn4,Sh3pxd2a,Vegfa,Sbno2,Creb1,Ror2,Ceacam1,Slc9b2,Mtor,Cbfa2t3
8866	HP_INTESTINAL_ATRESIA	0.0143213	0.190523	-0.471359	-1.60469	68	43	Mycn,Ptch1,Tgif1,Zic2,Itga6,Foxf1,Fbn2,Chrm3,Sall1,Stag2,Sin3a,Dll1,Sufu,Gas1,Gli2,Cep57,Cenpf,Dis3l2,Six3,Disp1,Fli1,Rfwd3,Rere
2314	GOBP_TAXIS	0.0143312	0.190523	-0.257238	-1.25916	62	507	Egr2,Ccn1,Dusp1,Nr4a1,Lox,Ntf3,Colec10,Edn1,Rho,Mypn,Kdr,Swap70,Angpt2,Boc,Dlx5,Gab1,Plxnd1,Sema6a,Arx,Hspb1,Adam8,Ptch1,Sema4c,Csf1,Epha6,Efnb1,Cntn6,Unc5b,Lef1,P2ry12,Vldlr,Gli3,Bin2,Hrh1,Gdnf,Prok2,Pdlim7,Smoc2,Angpt1,Sema6d,Gpr183,Cxcl12,Sema4g,Unc5d,Ptpn2,Thbs1,Ntn4,Ephb3,Csf3r,Cntn4,Adam17,Lgr6,Ccr5,Smad3,Ccl22,Vasp,Pdgfrb,Cxcl10,Gbf1,Enpp2,Efna2,Sos1,Hgf,Epha3,Erbb2,L1cam,Lrtm2,Lamc2,Mapk7…
4044	GOBP_REGULATION_OF_CELLULAR_RESPONSE_TO_GROWTH_FACTOR_STIMULUS	0.0144073	0.191291	-0.299939	-1.36055	65	242	Ccn1,Fgfbp1,Hspa1b,Lox,Ntf3,Hspa1a,Emilin1,Hhex,Itga3,Folr1,Hes5,Spry4,Spry3,Bcl9l,Sema6a,Shisa2,Aspn,Il12b,Smoc2,Sirt1,Tfap2b,Dlx1,Thbs1,Flcn,Rbpms2,Smad6,Htra3,Fbn2,Adam17,Msx1,Smad3,Il17rd,Numa1,Apln,Tob1,Creb3l1,Sfrp1,Cd109,Chrdl1,Abl1,Smurf2,Ep300,Cnmd,Smurf1,Vegfc,Dcn,Dll1,Sostdc1,Sfrp4,Ing2,Grb10,Mtmr4,Cdh5,Slit2,Sulf1,Foxd1,Epn2,Myo1c
2	GOBP_SINGLE_STRAND_BREAK_REPAIR	0.0144753	0.191949	-0.71055	-1.69934	71	10	Tdp1,Sirt1,Aplf,Lig4
4231	GOBP_BIOMINERALIZATION	0.0145051	0.192101	-0.346566	-1.43377	67	125	Ccn1,Lox,Col1a1,Klf10,Alpl,Sox9,Kl,Axin2,Zbtb40,Rock1,Osr1,Aspn,Cyp27b1,Mef2c,Twist1,Wnt6,Lgr4,Spp1,Bcor,Tbx1,Fbn2,Smad3,Adrb2,Wnt10b
10147	SMID_BREAST_CANCER_RELAPSE_IN_BRAIN_UP	0.0145671	0.192677	-0.537246	-1.65226	70	27	Ptx3,Folr1,Cenpn,Dlx5,Wwtr1,Col9a3,Sfrp1,Egfl6
7412	HP_LOW_POSTERIOR_HAIRLINE	0.0146032	0.19291	-0.40079	-1.53365	68	79	Fos,Fgfrl1,Efnb1,Rit1,Hdac8,Nfix,Myo18b,Kmt2a,Gne,Sos1,Aebp1,Ep300,Pik3cd,Rasa2,Nelfa,Sos2,Mras,Cav1,Ccdc22,Smarcd1,Ankrd11,Apc,Shoc2,Nipbl,Bscl2,Cplx1,Smc1a
5825	GOMF_ANTIOXIDANT_ACTIVITY	0.0146919	0.193696	0.424891	1.53414	76	62	Alb,Srxn1,Gstm7,Hp,Nxn,Selenos,Txndc2,Apom,Tpo,Lpo,Prdx1,Prxl2b,Gpx7,Sesn2,Iyd,Ptgs2,Gpx6,Prdx4,Ptgs1,Gsto1,Txnrd2,Gpx4,Gstk1,Selenow,Prdx5,Duox1,Alox5ap,Loxhd1
9284	HP_DECREASED_CIRCULATING_ANDROGEN_LEVEL	0.0146998	0.193696	-0.456613	-1.59173	70	48	Gnrh1,Dusp6,Sox9,Spry4,Tacr3,Ndnf,Tert,Prok2,Prokr2,Lepr,Map3k1,Sufu,Smo,Dcaf17,Wwox,Kiss1r,Lhb,Akt1,Zfpm2,Wdr11,Smarce1,Dmpk,Dhx37,Traf7
3180	GOBP_NEGATIVE_REGULATION_OF_SMALL_GTPASE_MEDIATED_SIGNAL_TRANSDUCTION	0.0147609	0.194011	-0.443285	-1.57485	70	53	Itga3,Spry4,Spry3,Fbp1,Myoc,Cgnl1,Flcn,Arhgap25,Arhgap12,Sh3bp1,Rasa3,Dlc1,Mfn2,Rasa2,Met,Slit2,Timp2,Ephb2,Rasa1,Kank1,Stambp,Kctd10,Tnfaip1
8249	HP_ABNORMALITY_OF_PRIMARY_TEETH	0.0147609	0.194011	-0.442697	-1.57276	70	53	Vdr,Col3a1,Alpl,Kdf1,Ednra,Tfap2b,Sox4,Bcor,Edar,Rab23,Msx1,Fam111a,Flii,Lmna
3977	GOBP_CELL_COMMUNICATION_BY_ELECTRICAL_COUPLING_INVOLVED_IN_CARDIAC_CONDUCTION	0.0148134	0.194456	0.597565	1.67518	76	19	Pkp2,Gjd3,Gjc1
10009	Gray_2014_AcuteCorticosterone_Upregulated_HC	0.0149051	0.194569	0.473944	1.57838	76	41	Nfkbia,Net1,Kcna5,Sh3bp2,Dclre1b,Kcnk6,Srxn1,Apbb3,Mtmr2,Slc16a3
9616	HP_ABNORMALITY_OF_THE_CURVATURE_OF_THE_CORNEA	0.0149125	0.194569	-0.301651	-1.36216	68	231	Kcnj13,Rpe65,Col8a2,Col3a1,Rho,Impg2,Vsx1,Slc39a8,Lmx1b,Slx4,Mak,Bcorl1,Abca4,Kmt2e,Bbs1,Fancb,Reep6,Cc2d2a,Bbs9,Nfix,Topors,Agbl5,Grhl2,Baz1b,Col9a3,Dnajc21,Gtf2ird1,Bbs2,Ift140,Aebp1,Chrdl1,Chd4,Col4a1,Arsg,Rp2,Bloc1s3,Prom1,Ntng1,Tbc1d7,Zfp513,Bptf,Kmt2b,Iqcb1,Dse,Col11a1,Col9a2,Ccdc28b,Zfp469,Ttc8,Fancg,Gtf2i,Nmnat1,Arhgef18,Piezo2,Prpf3,Rpgrip1,Pigt,Antxr1,Ppp2r5d,Pcyt1a,Rp9,Ahr,Apc2,Rdh12,A…
3899	GOBP_EPITHELIAL_TUBE_FORMATION	0.0149127	0.194569	-0.35553	-1.44338	69	113	Celsr1,Sox9,Folr1,Hes5,Rarg,Six4,Vangl2,Ptch1,Sema4c,Osr1,Cecr2,Gdnf,Twist1,Wnt6,Sox4,Prickle1,Vasp,Luzp1,Kif20b,Grhl2,Prox1,Stk4,Dlc1,Sfrp1,Sox8,Abl1,Casp3,Pik3cd,Med12,Ift122,Sufu,Lrp6,Dvl3,Plxnb2,Tctn1,Dvl2,Apaf1,Deaf1,Bbs4,Mthfr,Prkacb,Tsc1,Fgfr2,Hif1a,Traf6,Fgf10,Cobl
6495	HP_MICROGLOSSIA	0.0149132	0.194569	-0.64764	-1.6904	72	14	Edn1,Prrx1,Gli3,Lmnb2,Nek1,Plcb4,Smo,Gnai3,Dhcr7
9523	HP_SYNOSTOSIS_OF_JOINTS	0.0149189	0.194569	-0.335349	-1.4069	68	140	Tbx6,Sox2,Colec10,Tbx22,Cyp26b1,Gli1,Wnt7a,Fgfrl1,Ptch1,Rit1,Hdac8,Gli3,Chsy1,Twist1,Tfap2b,Bcor,Myo18b,Baz1b,Kmt2a,Sos1,Gtf2ird1,Sall1,Rasa2,Nadsyn1,Sufu,Hgd,Lmbr1,Flnb,Ror2,Atp7a
1772	GOBP_REGULATION_OF_LIPID_TRANSPORT	0.0149338	0.194569	0.357056	1.44959	78	120	Ghrl,Nfkbia,Tac1,Crh,Nkx3-1,Oxt,Erfe,Pla2g3,Prkcd,Apoa1,Anxa2,Irs2,Il1b,Pla2g10,Egf,Pomc,Yjefn3,Pla2r1,Gdf9,Disp3,Lipg,Agtr1a,Fis1,Trh,Cck,Eprs,Nus1,Triap1,Abca12,Tspo
3590	GOBP_3_UTR_MEDIATED_MRNA_DESTABILIZATION	0.015036	0.195656	-0.633217	-1.68198	72	15	Zfp36l1,Zfp36l2,Rbm24,Zc3h12d,Zfp36
3896	GOBP_EPITHELIAL_CELL_FATE_COMMITMENT	0.0150897	0.195779	-0.667814	-1.70967	73	13	Arx,Nkx2-2,Neurod1,Prox1,Nr2f2,Dll1,Notch1
9145	HP_ANORECTAL_ANOMALY	0.0150919	0.195779	-0.298166	-1.35266	68	243	Mycn,Frem2,Col1a1,Pomt1,Wnt7a,Axin2,Slx4,Chek2,Cdh1,Cftr,Ptch1,Ms4a1,Tgif1,Gli3,Gabrd,Tert,Kmt2c,Twist1,Dact1,Atn1,Fancb,Col5a1,Zic2,Bcor,Tbx1,Foxf1,Frem1,Tcof1,Adam17,Amer1,Chrm3,Il10ra,Msh2,Baz1b,Gtf2ird1,Cr2,Chd4,Sall1,Lig4,Abl1,Fktn,Sin3a,Med12,B3glct,Dync2i1,Fras1,Dll1,C2cd3,Dvl3,Ror2,Il10rb,Smo,Foxc1,Gas1,Cep120,Fancg,Gtf2i,Eng,Gli2
3829	GOBP_CELLULAR_RESPONSE_TO_EXTERNAL_STIMULUS	0.0151018	0.195779	-0.295236	-1.34975	68	257	Fos,Nr4a2,Vdr,Myod1,Map3k14,Pdk4,Gadd45a,Col1a1,Klf10,Tlr3,Atf3,Tnc,Sox9,Tnfrsf8,Folr1,Jun,Itga4,Zfyve1,Cyp27b1,Nuak1,Sirt1,Casp8,Bag3,Stk26,Flcn,Wnt2b,Tnfrsf10b,Irf1,Xbp1,Sfrp1,Cpeb4,Ulk1,Map3k1,Casp1,Wipi1,Avpr1a,Dapl1,Kank2,Vcam1,F11r,Tlr5,Nfe2l2,Gcgr,Mtor,Kif26a,Nuak2,Lrrk2,Depdc5,Eng,Myh13,Map1lc3b,Mapk3,Aqp1,Tnrc6a,Clec16a,Rnf152,Vps41,Mn1,Cd40,Piezo2,Pdk2,Nim1k,Pik3c2b,Bak1,Casp2
5751	GOMF_ELECTRON_TRANSFER_ACTIVITY	0.01514	0.196032	0.371193	1.46563	79	101	Xdh,Haao,Cox11,Aox1,Ncf1,Etfa,Ndufb2,Ndufa2,Uqcrfs1,Degs1,Ndufa8,Ndufb6,Ndufv2,Cybb,Ndufb5,Cyba,Cyp19a1,Surf1,Sdhb,Cox4i2,Ndufs4,Me2,Ndufb7,Rdh16,Cox7b,Ndufs8,Etfb,Ndufa1,Ndufa9,Ndufs3,Ndufa13,Cox6a2,Ndufc1,Cox5b,Ncf2,Nox4,Cox8a
1431	GOBP_CRANIAL_NERVE_DEVELOPMENT	0.0152044	0.196394	-0.511115	-1.6378	73	32	Egr2,Erbb3,Six4,Nkx2-2,Gli3,Tbx1,Chrnb2,Sall1,Pou4f1,Nrp2,Atp8b1,Tcirg1,Ephb2
7419	HP_GLIOSIS	0.0152381	0.196394	-0.399127	-1.52728	71	79	Adh1,Nr4a2,Avp,Tlr3,Sncaip,Arx,Kmt2c,Dnajc13,L2hgdh,Adar
1461	GOBP_CEREBRAL_CORTEX_GABAERGIC_INTERNEURON_DIFFERENTIATION	0.0152795	0.196394	-0.706869	-1.69054	75	10	Ascl1,Drd2,Arx,Dlx1,Dlx2
1435	GOBP_CRANIAL_NERVE_MORPHOGENESIS	0.0152956	0.196394	-0.615538	-1.68917	73	17	Egr2,Gli3,Tbx1,Chrnb2,Nrp2,Atp8b1,Ephb2,Plxna3
1704	GOBP_REGULATION_OF_LIPOPOLYSACCHARIDE_MEDIATED_SIGNALING_PATHWAY	0.0152956	0.196394	-0.615306	-1.68853	73	17	Trib1,Cd180,Ly86,Tnfaip3,Ly96,Cd36,Sash1
8689	HP_APLASIA_HYPOPLASIA_OF_THE_SPLEEN	0.0153104	0.196394	-0.425031	-1.55119	72	61	Mycn,Rsph1,Spag1,Ccdc39,Zmynd10,Dnah1,Rsph4a,Twist1,Cc2d2a,Foxf1,Stk36,Fam111a,Tmem107,Dnaaf5,Tmem67,Ccno,Gas8,Tctn2,Rpgrip1,Cep55,Cspp1,Ccdc65,Mks1
511	GOBP_TRNA_METABOLIC_PROCESS	0.0153242	0.196394	0.337265	1.41577	81	148	Lcmt2,Pars2,Bcdin3d,Pstk,Thg1l,Trmt12,Dtwd1,Trmt9b,Dph3,Trdmt1,Trmt61a,Mocs3,Prorp,Yars2,Nsun3,Rpp25l,Thumpd1,Dus4l,Aarsd1,Eprs,Pusl1,Trit1,Pop4,Thumpd2,Lsm6,Mettl6,Dus1l,Pus1,Ctu2,Hars2,Farsa,Pop7,Rpp21,Cars,Elp6,Pus3,Trub1,Cpsf1,Trmt13,Trmt10b,Zbtb8os,Rpp30,Eef1e1,Polr3k,Trmt11,Tyw5,Aimp2,Trmt6,Tsen2,Cdk5rap1,Trmt5,Thumpd3,Mettl1,Hsd17b10,Gars,Fars2,Farsb,Sepsecs,Mettl2
2335	GOBP_MIDDLE_EAR_MORPHOGENESIS	0.0153628	0.196394	-0.681719	-1.70697	75	12	Edn1,Prrx1,Osr1,Tbx1,Msx1
8370	HP_SHORT_STEPPED_SHUFFLING_GAIT	0.0153628	0.196394	-0.681367	-1.70609	75	12	Adh1,Nr4a2,Sncaip
9755	Neuron_Interneuron_Zeisel_Science_2015	0.0153711	0.196394	-0.285186	-1.32202	69	292	Trim62,Tnnt1,Itga3,Rhov,Bean1,Pcdhb3,Arx,Ngf,Tox3,Cntn5,Iglon5,Fgf11,Htr3a,Mme,Cygb,Sp9,Plekhd1,Sema4g,Dlx1,Sp8,Gria4,Foxred2,Celf6,Dlx2,Sarm1,Pttg1,Tmem91,Adamts17,Mcf2,Maged2,Adar,Shd,Akap7,Parm1,Nap1l3,Fstl5,Hdac9,Stk32a,Hrh2,Htr2c,Baiap2l2,Slc35d3,Pip5kl1,Usp28,Grik1,Slc39a6,Rufy3,Lysmd4,Wdr6,Pclo,Gpr176,Ppp1r26,Entpd3,Ankrd6,Calca,Ubfd1,Btbd2,Scn9a,Lhfpl5,Armcx2,Fam20c,Myh13,Marchf9,Scn5a,Co…
3207	GOBP_POSITIVE_REGULATION_OF_STRIATED_MUSCLE_CELL_DIFFERENTIATION	0.015375	0.196394	-0.495114	-1.61396	73	35	Myod1,Edn1,Cyp26b1,Rbm24,Mmp14,Mef2c,Maml1,Tbx1,Prox1,Efnb2,Mylk3,Mtor
706	GOBP_CELL_CYCLE_ARREST	0.0154473	0.196683	-0.311129	-1.37473	71	196	Btg2,Dusp1,Sox2,Plk3,Gadd45a,Ern2,Insm1,Chek2,Brinp3,Pml,Rprm,Bard1,Neurod1,Il12b,Kmt2e,Sox4,Map2k6,Thbs1,Rassf1,Cnot4,Smad3,Cdc14a,Wnt10b,Kif20b,Msh2,Irf1,E2f8
8238	HP_SINGLE_MEDIAN_MAXILLARY_INCISOR	0.0154575	0.196683	-0.564514	-1.6527	74	22	Ptch1,Tgif1,Zic2,Bcor,Stag2,Dll1,Sufu,Gas1,Gli2,Ankrd11,Six3,Disp1,Smc1a
6939	HP_ACROCYANOSIS	0.0154799	0.196683	-0.619055	-1.67273	74	16	Col1a1,Col5a1,Mvk,Rnaseh2c,Adar
6424	HP_MICROPENIS	0.0154872	0.196683	-0.311008	-1.37679	71	198	Gnrh1,Dusp6,Cdc6,Sox2,Colec10,Pomt1,Sox9,Sox10,Lmx1b,Mkrn3,Spry4,Arx,Tacr3,Ndnf,Hdac8,Gli3,Prok2,Prokr2,Bbs1,Nek1,Il17rd,Rnaseh2c,Fam111a,Adar,Hsd3b2,Kdm5c,Ece1,Chd4,Hsd3b3,Map3k1,Lig4,Alg12,Sin3a,Fras1,C2cd3,Dvl3,Ror2,Ccdc28b,Smo,Dcaf17,Cilk1
9634	HP_NEOPLASM_OF_THE_PARATHYROID_GLAND	0.0154919	0.196683	0.613332	1.664	79	17	Slc12a3,Cdkn1a,Cdkn2c
8458	HP_ABNORMALITY_OF_THE_PALPEBRAL_FISSURES	0.0155597	0.197007	-0.249478	-1.24013	66	618	Myod1,Mycn,Tbx6,Ascl1,Colec10,Sox9,Lmx1b,Slx4,Mkrn3,Bmp1,Prrx1,Arx,Ptch1,Dlk1,Csgalnact1,Rbmx,Bcorl1,Efnb1,Sc5d,Rit1,Bgn,Gli3,Mef2c,Slc16a2,Gdnf,Kmt2c,Mogs,Dpf2,Tfap2b,Kmt2e,Il1rapl1,Bbs1,Dact1,Cdk5rap2,Ugdh,Fancb,Rdh11,Zic2,Bcor,Flcn,Tbx1,Mvk,Tcof1,Cit,Gabra2,Jag1,Erf,Camk2g,Bbs9,Nfix,Pdgfrb,Pacs1,Baz1b,Kmt2a,Dnajc21,Sos1,Flii,Gtf2ird1,Bbs2,Kdm5c,Tmem107,Lmna,Zfp462,Smpd4,Scn8a,Chd4,Sall1,Snap29…
3676	GOBP_PEPTIDYL_SERINE_DEPHOSPHORYLATION	0.0155699	0.197007	-0.602675	-1.67518	74	18	Dusp1,Swap70
2625	GOBP_CELL_CELL_JUNCTION_ORGANIZATION	0.0155815	0.197007	0.324215	1.39282	83	177	Pkp2,Ramp2,Gjd3,Trpv4,Gjc1,Lims2,Tnf,Gjb6,Cdh22,Gja4,Cdh19,Cldn23,Pard6a,Ext1,Fscn1,Prtn3,Cldn14,Il1b,F2rl1,Frmpd2,Sdk2,Cldn10,Perp,Cldn22,Ace2,Nectin1,Cdh4,Cldn3,Cdh24,Tgfb1,Snai1,Dsp,Prkch,Wnt11,Runx1,Rhoc
1967	GOBP_OSTEOBLAST_PROLIFERATION	0.0155929	0.197007	-0.531734	-1.63531	75	27	Ccn1,Junb,Smad3,Sfrp1,Sox8,Abl1
9566	HP_ABNORMALITY_OF_THE_SUPRAORBITAL_RIDGES	0.0157213	0.198009	-0.38759	-1.49813	73	85	Fos,Myod1,Arx,Rbmx,Hdac8,Twist1,Tbx1,Sp7,Rab23,Frem1,Jag1,Pdgfrb
1486	GOBP_RIBONUCLEOPROTEIN_COMPLEX_BIOGENESIS	0.0157324	0.198009	0.279094	1.30272	86	366	Exosc4,Gemin6,Gcfc2,Ptges3,Mrto4,Ddx51,Znhit3,Nip7,Rrp9,Ddx28,Nudt21,Fdxacb1,Rps10,Mcts1,Fastkd2,Glul,Rps15,Eif4a3,Rrp8,Gemin2,Rpl5,Pih1d1,Mphosph6,Rplp0,Bop1,Nsun3,Nudt16,Dcaf13,Mettl5,Eif3g,Rps27l,Nifk,Mettl17,Exosc2,Tarbp2,Nufip1,Shq1,Esf1,Rpf2,Thumpd1,Urb1,Nom1,Eif3m,Ddx56,Nop53,Tsr3,Eif3d,Ncbp1,Pop4,Eif2s2,Kri1,Eif3k,Eif3b,Lsm6,Pak1ip1,Srsf6,Utp3,Snupn,Nup88,Utp15,Heatr3,Mrpl20,Eif5,Ran,Isg2…
6970	HP_SYNDACTYLY	0.0157568	0.198009	-0.282267	-1.31725	70	310	Mycn,Frem2,Tbx22,Slc39a8,Wnt7a,Slx4,Mkrn3,Dll4,Dlx5,Plxnd1,Cdh1,Arx,Csgalnact1,Efnb1,Sc5d,Hdac8,Gli3,Chsy1,Mef2c,Slc12a6,Igf2,Twist1,Tfap2b,Il1rapl1,Bbs1,Wdr19,Dact1,Fancb,Bcor,Rab23,Nek1,Erf,Bbs9,Wnt10b,Kmt2a,Gne,Flii,Bbs2,Eps15l1,Ift140,Lmna,Sall1,Lig4,Ep300,Sin3a,Med12,B3glct,Dync2i1,Fras1,Eogt,Ift122,Lmbr1,Flnb,Dvl3,Ror2,Ptchd1,Ttc21b,Ccdc28b,Smo,Cilk1,Polr3a,Ttc8,Cep120,Fancg,Crkl,Bbs7,Iqsec…
3884	GOBP_NEPHRON_MORPHOGENESIS	0.0157611	0.198009	-0.434447	-1.56654	75	57	Lif,Sox9,Hes5,Six4,Ptch1,Osr1,Gli3,Gdnf,Adamts16,Wnt6,Lgr4,Pdgfrb,Wnt2b,Fmn1,Sox8,Sall1,Vegfa,Smo,Foxd1
4302	GOBP_REGULATION_OF_LONG_TERM_SYNAPTIC_DEPRESSION	0.0157671	0.198009	-0.677795	-1.69714	77	12	Arc
733	GOBP_ENZYME_LINKED_RECEPTOR_PROTEIN_SIGNALING_PATHWAY	0.0158019	0.198207	-0.23676	-1.20727	66	898	Fos,Ccn1,Egr1,Fgfbp1,Hspa1b,Lox,Cldn5,Rpe65,Ntf3,Pdk4,Tiparp,Col3a1,Hjv,Hspa1a,Socs3,Emilin1,Col1a1,Lif,Hhex,Epgn,Vil1,Kdr,Itga3,Plat,Sox9,Kl,Mpzl1,Angpt2,Folr1,Hes5,Fgfrl1,Baiap2l1,Spry4,Lrrc32,Jun,Erbb3,Dlx5,Pml,Spry3,Shcbp1,Gab1,Bcl9l,Sema6a,Shisa2,Tradd,Hspb1,Ngf,Mmp2,Nr4a3,Rock1,Klb,Afap1l2,Csf1,Epha6,Efnb1,Fmod,Aspn,Lef1,Cilp,Ptpn12,Myoc,Nrg2,Wwtr1,Zfyve28,Igf2,Il12b,Smoc2,Angpt1,Igfbp5,Sir…
1352	GOBP_PEPTIDYL_LYSINE_MODIFICATION	0.0159858	0.199914	-0.277839	-1.30409	71	327	Egr2,Egr1,Myod1,Lox,Lif,Per1,Ezh1,Arid4a,Lef1,Taf5,Kmt2c,Twist1,Sirt1,Mettl22,Jmjd6,Kmt2e,Taf6l,Sox4,Bcor,Ncoa3,Flcn,Setdb1,Topors,Setd6,Brpf3,Kmt2a,Phf20l1,Kmt5a,Esco1,Taf7,Rif1,Prdm9,Sirt2,Hdac9,Mrgbp,Ep300,Dnmt1,Brd8,Sin3a,Loxl4,Atat1,Taf12,Aaas,Tada2a,Rbbp5,Kat2b,Zfp110,Kmt2b,Nup153,Atp7a,Nup160,Loxl2,Mapk3,Ogt,Atpsckmt,Kmt5c,Cxxc1,Pygo2,Nap1l2,Crtc2,Pwp1,Ctr9,Msl3,Ndc1,Trim16,Nup50,Mbd3,Pias…
5706	GOMF_UDP_GLYCOSYLTRANSFERASE_ACTIVITY	0.0160015	0.199914	0.366849	1.46054	84	105	Lfng,Galnt15,B3gnt3,Galnt5,B3galt5,Galnt9,B3galt6,B3galt4,A4galt,Ext1,Galnt18,B4galt1,B3gnt2,Colgalt2,B4galnt3,Chpf,A4gnt,B3gnt8,Galnt14,Piga,Pigp
8034	HP_ABNORMALITY_OF_BONE_MINERAL_DENSITY	0.0160126	0.199914	-0.263523	-1.2743	70	444	Vdr,Gnrh1,Dusp6,Nab2,Gpr35,Hjv,Col1a1,Avp,Slc39a8,Alpl,Sox9,Sox10,Kl,Car2,Slx4,Mkrn3,Spry4,Bmp1,Dll4,Galns,Mmp14,Mmp2,Dlk1,Tent5a,Sc5d,Tacr3,Ndnf,Cyp27b1,Serpinh1,Tert,Cdh23,Prok2,Prokr2,Wdr19,Fancb,Col5a1,Cep164,Stat6,Fkbp14,Sp7,Tcof1,Fbn2,Amer1,Smad3,Il17rd,Nfix,P3h1,Pdgfrb,Fam111a,Baz1b,Asah1,Dnajc21,Gtf2ird1,Creb3l1,Trps1,Hsd3b2,Tjp2,Aebp1,Lmna,Hsd3b3,Atp7b,Map3k1,Lamc2,Hpgd,Pik3cd,Aldh18a1,P…
1730	GOBP_REGULATION_OF_APPETITE	0.0160697	0.199914	0.585502	1.658	82	20	Ghrl,Cartpt,Nenf,Pomc,Ghsr,Nucb2,Sctr,Htr4,Cck,Npff
2438	GOBP_POSITIVE_REGULATION_OF_LEUKOCYTE_DEGRANULATION	0.0160946	0.199914	0.618915	1.65089	82	16	Fgr,Gata2,Pla2g3,F2rl1,Il4
3897	GOBP_METANEPHRIC_TUBULE_DEVELOPMENT	0.0160991	0.199914	-0.616748	-1.6665	77	16	Lif,Sox9,Hes5,Osr1,Wwtr1,Lgr4,Sox8
4800	GOBP_REGULATION_OF_SKELETAL_MUSCLE_CELL_DIFFERENTIATION	0.0160991	0.199914	-0.615804	-1.66394	77	16	Cyp26b1,Rbm24,Arntl,Six4,Mef2c,Tbx1,Nln
445	GOBP_MITOCHONDRIAL_ELECTRON_TRANSPORT_NADH_TO_UBIQUINONE	0.0161102	0.199914	0.469849	1.57117	82	42	Ndufb2,Ndufa2,Ndufaf1,Ndufa8,Ndufb6,Ndufv2,Ndufb5,Ndufs4,Ndufb7,Ndufs8,Ndufa1,Ndufa9,Ndufs3,Ndufa13,Ndufc1,Dnajc15,Park7,Ndufa6,Ndufab1,Ndufs7,Ndufb11,Ndufs1,Ndufa4,Snca,Ndufa7,Ndufc2,Ndufv1,Ndufs2,Ndufa10
8637	HP_HIGH_ANTERIOR_HAIRLINE	0.016129	0.199914	-0.474135	-1.59794	77	41	Cdh1,Efnb1,Twist1,Sos1,Slc35c1,Stag2,Sin3a,Pigk,Zc4h2,Nelfa,Alx3,Ugp2,Tbl1xr1,Ccnk,Mid1,Specc1l,Nova2,Adarb1,Alx1,Cntnap2,Rere
1596	GOBP_REGULATION_OF_EPITHELIAL_CELL_DIFFERENTIATION	0.0161359	0.199914	-0.36213	-1.45107	75	104	Vdr,Zfp36l1,Cldn5,Ascl1,Apold1,Lif,Kdf1,Sox9,Hes5,Ptch1,Rock1,Osr1,Cyp27b1,Gdnf,Wwtr1,Frzb,Cbfb,Ncoa3,Zfp36,Jag1,Numa1,Wnt10b,Grhl2,Cd109,Foxj2,F11r,Dll1,Prom1,Vegfa,Sfrp4,Ajap1,Ceacam1,Cdh5,Smo,Foxc1
4372	GOBP_CELLULAR_RESPONSE_TO_OXYGEN_CONTAINING_COMPOUND	0.0161597	0.199914	-0.234281	-1.19835	67	949	Fos,Egr1,Nr4a1,Nr4a2,Vdr,Npas4,Zfp36l1,Myod1,Rpe65,Cdc6,Pdk4,Socs3,Th,Edn1,Col1a1,Tshr,Trib1,Klf10,Chrm4,Cyp26b1,Tnc,Rorb,Cd180,Nr3c1,Sox9,Sox10,Kl,Klf4,Car2,Folr1,Drd2,Baiap2l1,Chek2,Brinp3,Ly86,Jun,Gpr37,Gna15,Rarg,Gab1,Cdh1,Tnfaip3,Cftr,Ptch1,Mmp2,Nr4a3,Rock1,Irgm2,Itga4,Aldh1a2,Crhr1,Sstr2,Osr1,Htr1d,P2ry12,Cyp27b1,Mef2c,Hrh1,Neurod1,Htr3a,Igf2,Glp2r,Dennd4c,Il12b,Igfbp5,Ppat,Sirt1,Cd274,Col6…
6583	HP_ABNORMALITY_OF_THE_MIDDLE_EAR	0.016198	0.199914	-0.263467	-1.26957	71	426	Mycn,Rpe65,Frem2,Edn1,Col1a1,Tbx22,Rho,Pou3f4,Impg2,Rsph1,Pnp,Fgfrl1,Prrx1,Mak,Cdh1,Ednra,Spag1,Ccdc39,Arhgap29,Dlk1,Bcorl1,Ms4a1,Sc5d,Hdac8,Zmynd10,Gabrd,Abca4,Dnah1,Dpf2,Rsph4a,Twist1,Kmt2e,Atn1,Bcor,Reep6,Tbx1,Fkbp14,Rab23,Nek1,Tcof1,Amer1,Msx1,Erf,Otof,Nfix,Stk36,Topors,Agbl5,Baz1b,Kmt2a,Flii,Gtf2ird1,Bbs2,Creb3l1,Trps1,Cr2,Ift140,Nipal4,Lmna,Tapbp,Six5,Slc35c1,Rp2,Ep300,Cxcr4,B3glct,Dnaaf5,F…
3738	GOBP_RESPONSE_TO_EPIDERMAL_GROWTH_FACTOR	0.0161994	0.199914	-0.462758	-1.58522	77	44	Zfp36l1,Ascl1,Col1a1,Zfp36l2,Vil1,Sox9,Ptpn12,Zfp36
5456	GOMF_CORE_PROMOTER_SEQUENCE_SPECIFIC_DNA_BINDING	0.0162061	0.199914	-0.493707	-1.60937	77	35	Fos,Klf10,Nr3c1,Baz2a,Pou2f1,Snapc3
2025	GOBP_HIGH_DENSITY_LIPOPROTEIN_PARTICLE_REMODELING	0.0162809	0.200599	0.664422	1.67518	82	13	Pla2g3,Alb,Apoa1,Apom,Lipg,Apoa2
1184	GOBP_OLIGODENDROCYTE_DEVELOPMENT	0.0163358	0.201038	-0.47407	-1.59772	78	41	Ascl1,Sox10,Hes5,Fa2h,Nkx2-2,Nkx6-2,Cntnap1,Prdm8,Aspa,Med12
2956	GOBP_PARASYMPATHETIC_NERVOUS_SYSTEM_DEVELOPMENT	0.0163736	0.201266	-0.674956	-1.69003	80	12	Egr2,Gdnf,Tbx1
4697	GOBP_RETROGRADE_TRANSPORT_ENDOSOME_TO_PLASMA_MEMBRANE	0.0165255	0.202894	-0.521009	-1.62998	79	29	Ankrd27,Micall1,Vps26c,Grip2,Ccdc93,Akap5,Vps39,Vps35l,Ccdc22,Rab11b,Washc1,Nsg1,Arhgap44,Rab8a
8058	HP_HYPOSMIA	0.016601	0.203068	-0.461103	-1.58468	79	45	Dusp6,Sox10,Spry4,Tacr3,Ndnf,Prok2,Prokr2,Il17rd,Dnajc13
5735	GOMF_MECHANOSENSITIVE_ION_CHANNEL_ACTIVITY	0.0166172	0.203068	0.678585	1.67257	83	12	Trpv4,Tmc8,Tmc5,Tmem150c
7518	HP_SHUFFLING_GAIT	0.0166427	0.203068	-0.50679	-1.62394	80	32	Adh1,Nr4a2,Slc18a2,Sncaip,Dnajc13,L1cam,Kdm5c,Lmna
103	GOBP_GASTRIC_ACID_SECRETION	0.0166438	0.203068	0.643033	1.6509	84	14	Sgk1,Ghrl,Oxt,Slc9a4
7153	HP_MITRAL_VALVE_PROLAPSE	0.0166524	0.203068	-0.392617	-1.50479	77	81	Col3a1,Col1a1,Mypn,Mmp14,Mmp2,Col5a1,Bcor,Selenon,Fbn2,Smad3,Baz1b,Dzip1,Gtf2ird1,Aebp1,Lmna,Med12,Sh3pxd2b,Sacs,Dse,Zfp469,Gtf2i,Tab2
4022	GOBP_REGULATION_OF_SPINDLE_ASSEMBLY	0.0166564	0.203068	-0.550823	-1.64904	80	24	Hspa1b,Hspa1a,Mapk15,Chmp4c,Numa1,Plk1,Chmp1b,Gpsm2,Cep97
9837	MANNO_MIDBRAIN_NEUROTYPES_HNBGABA	0.0166895	0.203226	-0.25238	-1.24786	72	574	Npas4,Cdrt4,Ablim3,Tal1,Npy1r,Sytl2,Gpr12,Nfil3,Brinp3,Celf3,Nkx2-2,Ccdc39,Csmd3,Csgalnact1,Kcnip4,Gucy1a1,Arid4a,Pak5,Trim36,Nrg2,Map6,Nuak1,Sema6d,Scn7a,Tfap2b,Hcn3,Dact1,Kif21b,Grip2,Gria4,Pbx3,Akap1,Frmd3,Cntn4,Runx1t1,Nln,Sgtb,Mab21l1,Ak5,Pcgf3,Gpr137c,Mcf2,Scn1a,Akap7,Ccdc184,Lpin1,Gria2,Dync1i1,L1cam,Cttnbp2,Zfp462,Shroom2,Syt4,Ccdc136,Cpeb4,Frmd4b,Scn8a,Sdc3,Ralgds,Ppfia2,Zbtb38,Fnbp1,Stk…
391	GOBP_CARDIAC_ATRIUM_DEVELOPMENT	0.0167321	0.203226	-0.518433	-1.62192	80	29	Ccn1,Dll4,Sox4,Sos1,Prox1,Smo,Myh6,Eng,Notch1
8219	HP_TEMPERATURE_INSTABILITY	0.0167321	0.203226	-0.517782	-1.61988	80	29	Mkrn3,Slc18a2,Ptch1,Tgif1,Zic2,Ddc,Stag2,Dll1,Gas1,Gli2,Six3,Disp1,Slc25a19,Smc1a,Alg11
7906	HP_ABNORMAL_VERTEBRAL_MORPHOLOGY	0.0167523	0.203226	-0.27398	-1.29736	74	354	Vdr,Tbx6,Sox2,Frem2,Col1a1,Wnt7a,Alpl,Sox9,Fgfrl1,Bmp1,Galns,Mmp14,Vangl2,Ptch1,Mmp2,Dlk1,Csgalnact1,Tent5a,Tgif1,Sc5d,Bgn,Gli3,Serpinh1,Twist1,Dact1,Fancb,Zic2,Foxf1,Nek1,Jag1,Erf,Myo18b,P3h1,Chrm3,Idh1,Baz1b,Col9a3,Dnajc21,Gns,Flii,Gtf2ird1,Creb3l1,Arsb,Sall1,Inppl1,Alg12,Stag2,Plekhm1,B3glct,Dync2i1,Fras1,Tmem67,Nadsyn1,Dll1,Sh3pxd2b,Sufu,Hgd,Ppp1r15b,Sfrp4,Vps35l,Flnb,Dvl3,Dse,Ror2,Atp7a,Col1…
6854	HP_DIABETES_INSIPIDUS	0.0167667	0.203226	-0.455415	-1.57317	80	46	Sox2,Avp,Ptch1,Tgif1,Gpr161,Prokr2,Bbs1,Zic2,Stag2,Dll1,Ccdc28b,Gas1,Gli2,Alx3,Akt1,Wdr11,Vipas39,Six3,Disp1,Smc1a
109	GOBP_CELL_FATE_DETERMINATION	0.0169107	0.204435	-0.523801	-1.62376	81	28	Myod1,Ascl1,Cyp26b1,Wnt7a,Klf4,Prrx1,Nkx2-2,Ptch1,Mef2c,Jag1,Prox1
7712	HP_HYPOPLASTIC_ILIAC_WING	0.0169212	0.204435	-0.569019	-1.64733	81	21	Wnt7a,Sox9,Dlk1,Arsb,Ep300
2054	GOBP_RESPONSE_TO_LAMINAR_FLUID_SHEAR_STRESS	0.0169252	0.204435	-0.689054	-1.6846	83	11	Klf4,Smad6,Mapk7,Ets1,Nfe2l2,Abca1,Map2k5,Klf2,Tgfb3
3749	GOBP_ORGANELLE_ASSEMBLY	0.0170243	0.205393	-0.242347	-1.2189	72	730	Tmod4,Hspa1b,Hspa1a,Edn1,Fhdc1,Mypn,Ablim3,Vil1,Tnnt1,Ccnb2,Lrsam1,Ttll1,Rsph1,Rilpl2,Tmod3,Chek2,Cfap44,Mak,Cenpn,Six4,Vangl2,Spag1,Ccdc39,Sfi1,Irgm2,Lrrtm2,Mapk15,Tchp,Sting1,Zmynd10,Zfyve1,Bin2,Wwtr1,Adamts16,Mis12,Dnah1,Rsph4a,Atg16l2,Kif23,Cep350,Bbs1,Wdr19,Iqub,Cdk5rap2,Acrbp,Chmp4c,Sclt1,Bag3,Cep164,Phf23,Tpx2,Septin7,Atg13,Cc2d2a,Rab23,Cfap206,Nek1,Bbs9,Stk36,Cdc14a,Numa1,Cfap157,Iqcg,Pdg…
7495	HP_VERTIGO	0.0170487	0.20545	0.384579	1.48357	89	88	Slc12a3,Tecrl,Fas,Zbtb16,Myl2,Gata2,Slc26a4
4031	GOBP_REGULATION_OF_TRIGLYCERIDE_METABOLIC_PROCESS	0.0170774	0.205559	0.526747	1.61606	87	28	Mfsd2a,Pnpla2,Thrsp,Apoa1,Gnb3,Pik3cg,Rgn,Sorl1,Fbxw7,Ctdnep1,Mboat7,C3,Slc27a1
6847	HP_CENTRAL_DIABETES_INSIPIDUS	0.0171559	0.206218	-0.609661	-1.67304	82	17	Avp,Ptch1,Tgif1,Zic2,Dll1,Gas1,Gli2
6394	GOMF_PROMOTER_SPECIFIC_CHROMATIN_BINDING	0.0171914	0.206218	-0.445765	-1.56681	82	50	Egr1,Myod1,Gadd45a,Sox10,Klf4,Prdm15,Sirt1,Prdm1,Setdb1
8823	HP_ABNORMAL_MORPHOLOGY_OF_THE_ABDOMINAL_MUSCULATURE	0.0171914	0.206218	-0.446335	-1.56882	82	50	Col3a1,Colec10,Dlk1,Rit1,Igf2,Foxf1,Chrm3,Sos1,Manba,B3glct,Rasa2,Flnb,Atp7a,Mtor,Sox6,Sos2,Mras
9931	DESCARTES_MAIN_FETAL_INHIBITORY_NEURONS	0.0173518	0.207116	-0.516037	-1.61442	83	29	Gpr6,Avp,Dlx5,Arx,Rarb,Tfap2b,Dlx1,Sp8,Lhx8,Dlx2
9959	DESCARTES_FETAL_CEREBRUM_INHIBITORY_NEURONS	0.0173518	0.207116	-0.516037	-1.61442	83	29	Gpr6,Avp,Dlx5,Arx,Rarb,Tfap2b,Dlx1,Sp8,Lhx8,Dlx2
1445	GOBP_LIMBIC_SYSTEM_DEVELOPMENT	0.0173618	0.207116	-0.38205	-1.48687	81	88	Btg2,Nr2e1,Drd2,Ezh1,Ndnf,Uba6,Lef1,Gli3,Pou3f2,Neurod1,Dlx1,Dlx2,Bbs2,Prox1,Hsd3b2,Hsd3b3,Nrp2,Casp3,Ets1,Kdm6b,Atat1
9787	Cembrowski_HippoSeq_dg_v__VS__dg_d	0.0173625	0.207116	-0.607151	-1.66615	83	17	Tox3,Glp2r,Lcorl,Stk32b,Chuk,Scn9a,Ecm2,Trhr,Zcchc12,Ncapg,Fbln1
1447	GOBP_HIPPOCAMPUS_DEVELOPMENT	0.0173655	0.207116	-0.406985	-1.51905	81	69	Btg2,Nr2e1,Ezh1,Uba6,Lef1,Gli3,Neurod1,Dlx1,Dlx2,Bbs2,Prox1,Hsd3b2,Hsd3b3,Casp3,Kdm6b,Atat1
352	GOBP_CIRCULATORY_SYSTEM_PROCESS	0.0174116	0.207429	0.262659	1.26045	96	495	Sgk1,Ghrl,Pkp2,Myl2,Ramp2,Gjd3,Slc2a1,Trpv4,Mfsd2a,Tac1,Kcng2,Crh,Htr2a,Oxt,Cartpt,P2ry1,Gjc1,Kcna5,Slc7a5,C2cd4b,Slc16a12,Tbxa2r,Nppc,Glp1r,Bdkrb1,Abcc9,Slc1a5,Htr2b,C3ar1,Slc6a4,Ada,Abcg2,Gnb3,Kcnk6,Ext1,Fxyd3,Adm,Ppcs,Slco3a1,Agtrap,Hcn4,Slc29a4,Gstm7,Ehd3,Pik3cg,Kcnip3,F2rl1,Kcnmb4,Slc2a4,Pomc,Tnni1,Acvrl1,Tfrc,Uts2r,Ace2,Cacng5,Mc3r,Pdgfb,Npr3,Foxc2,Cacng8,Tgfb1,Immp2l,Lvrn,Nppa,Acta2,Agtr1a…
7648	HP_PRENATAL_MATERNAL_ABNORMALITY	0.0175327	0.208352	-0.355011	-1.43773	82	111	Lox,Sox2,Abcc8,Tshr,Rsph1,Vangl2,Spag1,Ccdc39,Ptch1,Adgrg6,Tgif1,Zmynd10,Dnah1,Mme,Rsph4a,Prokr2,Zic2,Msx1,Smad3,Stk36,Lmna,Ep300,Dnaaf5,Dll1,Sufu,Prkg1,Atp8b1,Gas1,Ccno,Gas8,Gli2,Abcb4
1875	GOBP_REGULATION_OF_MICROTUBULE_BASED_PROCESS	0.0175363	0.208352	-0.312116	-1.37364	80	193	Hspa1b,Hspa1a,Ccdc39,Rock1,Mapk15,Tacr3,Trim36,Map6,Sirt1,Xrcc3,Cdk5rap2,Chmp4c,Nav3,Tpx2,Rassf1,Cfap206,Tacr2,Numa1,Mdm1,Dixdc1,Bbs2,Epha3,Bora,Erbb2,Mid1ip1,Nefh,Abl1,Prune1,Plk1,Chordc1,Atat1,Tmem67,Clasp1,Met,Chmp1b,Gpsm2,Bicd1,Kat2b,Cep97,Rassf7,Klhl42,Cdh5,Traf3ip1,Ttc21b,Nat10,Cep120,Togaram1,Phldb2,Cfap69,Spag5,Cep70,Ccdc65,Phldb1,Nin,Bbs4,Hap1,Atxn7,Apc2,Chmp2a,Arhgef2
7997	HP_MIDLINE_DEFECT_OF_THE_NOSE	0.0175689	0.208352	-0.640687	-1.67225	85	14	Frem2,Ptch1,Efnb1,Frem1,Fras1,Alx3,Tbx4
8986	HP_BASAL_ENCEPHALOCELE	0.0175689	0.208352	-0.640997	-1.67306	85	14	Ptch1,Tgif1,Zic2,Dll1,Gas1,Gli2,Alx3,Six3,Disp1
6752	HP_ABNORMALITY_OF_THE_INCISOR	0.0179257	0.212342	-0.386692	-1.48814	83	83	Gli1,Cdh1,Arhgap29,Ptch1,Bcorl1,Tgif1,Chsy1,Kmt2e,Zic2,Bcor,Nek1,Msx1,Ep300,Stag2,B3glct,Dll1,Ntng1,Kcnk9,Sufu,Bptf,Col11a1,Gas1,Gli2,Alx3,Fgfr2,Dock3,Fgf10,Ankrd11,Gria3,Six3,Gja1,Disp1,Trmt1,Smc1a
191	GOBP_POSITIVE_REGULATION_OF_NEUROBLAST_PROLIFERATION	0.0179864	0.212818	-0.576332	-1.64547	86	20	Sox10,Drd2,Gli3,Vegfc,Vegfa,Smo,Notch1,Hif1a,Zfp335,Cx3cr1
2053	GOBP_CELLULAR_RESPONSE_TO_REACTIVE_OXYGEN_SPECIES	0.0180659	0.213366	-0.338847	-1.41402	84	132	Fos,Klf4,Jun,Gpr37,Tnfaip3,Mmp2,Nr4a3,Sirt1,Stk26,Ripk3,Cd36,Hgf,Ankzf1,Nqo1,Mapk7,Abl1,Ets1,Kdm6b,Traf2,Chuk,Met,Nfe2l2,Rnf112,Pde8a,Atp7a,Lrrk2,Mapk3,Aqp1,Pdk2,Dnm2,Mapk9,Gch1,Bnip3,Pxn,Ppargc1b,Mapk13,Fer,Trpc6,Sod3,Akt1,Anxa1,Fbln5,Cbx8,Klf2,Ptprk,Ripk1,Ppif,Pdgfd,Rela
7218	HP_SHORT_FOOT	0.0180736	0.213366	-0.354942	-1.4322	84	109	Col3a1,Wnt7a,Mkrn3,Dlk1,Hdac8,Bgn,Gabrd,Chsy1,Bbs1,Wdr19,Camk2g,Kmt2a,Trps1,Ift140,Kdm5c,Inppl1,Slc35c1,Lig4,B3glct,Dync2i1,Ntng1,Lmbr1,Col11a1,Ttc21b,Ccdc28b,Cep120,Msl3,Ift80,Trip11,Tbl1xr1,Satb2,Fgfr2,Mapk8ip3,Ngly1,Gja1,Nipbl,Telo2
5499	GOMF_TRANSLATION_INITIATION_FACTOR_ACTIVITY	0.0181959	0.213639	0.469756	1.56443	93	41	Mcts1,Eif2b2,Eif2b4,Eif4a1,Eif3g,Eif3m,Eif3d,Eif4g2,Eif2s2,Eif3k,Eif3b,Mtif3,Eif5,Mtif2,Denr,Eif2s1,Eif6,Eif1a,Eif5b,Cops5,Eif4g1,Eif4h,Eif1ad,Eif2a,Eif3a,Eif3f,Eif2b5,Eif4a2
5733	GOMF_ACETYLGALACTOSAMINYLTRANSFERASE_ACTIVITY	0.0181959	0.213639	0.469692	1.56422	93	41	Galnt15,B3gnt3,Galnt5,B3galt5,Galnt9,B3galt4,Galnt18,B3gnt2,B4galnt3,Chpf,B3gnt8,Galnt14
7864	HP_ABNORMAL_FORM_OF_THE_VERTEBRAL_BODIES	0.0182018	0.213639	-0.292016	-1.33766	82	262	Vdr,Tbx6,Sox2,Col1a1,Wnt7a,Alpl,Fgfrl1,Bmp1,Galns,Mmp14,Vangl2,Ptch1,Mmp2,Dlk1,Csgalnact1,Tent5a,Sc5d,Bgn,Gli3,Serpinh1,Twist1,Fancb,Foxf1,Nek1,Jag1,Erf,P3h1,Idh1,Baz1b,Col9a3,Dnajc21,Gns,Flii,Gtf2ird1,Arsb,Inppl1,Alg12,Stag2,Plekhm1,B3glct,Tmem67,Sh3pxd2b,Sufu,Ppp1r15b,Sfrp4,Flnb,Dvl3,Ror2,Atp7a,Col11a1,Col9a2,Nelfa,Polr3a,Cep120,Gtf2i,Tcirg1,Naglu,Pde4d,Iqsec2,Piezo2,Tctn1,Obsl1,Npr2,Sec23a,Tct…
8616	HP_SUPERNUMERARY_SPLEENS	0.0182049	0.213639	-0.410012	-1.52223	85	67	Mycn,Rsph1,Fgfrl1,Spag1,Ccdc39,Zmynd10,Dnah1,Rsph4a,Cc2d2a,Rab23,Stk36,Tmem107,Dnaaf5,Tmem67,Ccno,Gas8,Tctn2,Rpgrip1,Cep55,Cspp1,Ccdc65,Mks1,Rpgrip1l,Cenpf,Dnai2,Dnaaf4
9144	HP_THORACIC_AORTIC_ANEURYSM	0.0182088	0.213639	-0.379498	-1.47693	85	88	Lox,Col3a1,Col1a1,Mypn,Bcorl1,Gabrd,Il12b,Kmt2e,Col5a1,Smad6,Fbn2,Smad3,Baz1b,Gtf2ird1,Aebp1,Lmna,Med12,Thsd1,Ntng1,Bptf,Prkg1
6978	HP_PREAXIAL_HAND_POLYDACTYLY	0.0182195	0.213639	-0.450035	-1.5688	87	48	Gli1,Fgfrl1,Gli3,Dact1,Cc2d2a,Nek1,Tmem107,Sall1,Dync2i1,Tmem67,Lmbr1,Smo,Nelfa,Tctn2,Rpgrip1,Cep55,Cspp1,Mks1,Ift80,Rpgrip1l,Fgfr2
4399	GOBP_REGULATION_OF_CILIUM_ASSEMBLY	0.0184341	0.215913	-0.44042	-1.54803	88	50	Mak,Mapk15,Tchp,Zmynd10,Adamts16,Septin7,Dzip1,Ift140,Ccp110,Tbc1d30,Tbc1d7,Cep97,Cdkl1,Ccdc88a,Cep120,Cep135,Dnm2,Bbs4,Hap1,Crocc,Cntrob,Limk2
1546	GOBP_BONE_MINERALIZATION	0.018491	0.216336	-0.369868	-1.46015	86	95	Ccn1,Lox,Klf10,Sox9,Kl,Axin2,Zbtb40,Osr1,Aspn,Cyp27b1,Mef2c,Twist1,Lgr4,Bcor,Fbn2,Smad3,Adrb2,Wnt10b
6575	HP_WIDOW_S_PEAK	0.0185372	0.216391	-0.683313	-1.67056	91	11	Efnb1,Twist1,Slc35c1,Alx3,Mid1,Specc1l,Alx1,Rere
8099	HP_MATURITY_ONSET_DIABETES_OF_THE_YOUNG	0.0185372	0.216391	-0.682844	-1.66942	91	11	Abcc8,Hnf1b,Dlk1,Neurod1
3736	GOBP_INCLUSION_BODY_ASSEMBLY	0.018572	0.216556	-0.564434	-1.63406	89	21	Hspa1b,Hspa1a,Sncaip,Dnajb1,Bag3,Dnajb2,Dnaja4,Sacs,Prkn
3139	GOBP_DETECTION_OF_CHEMICAL_STIMULUS_INVOLVED_IN_SENSORY_PERCEPTION_OF_TASTE	0.0186545	0.217275	0.688747	1.66701	93	11	Rtp1,Lpo,Pkd1l3
1544	GOBP_REGULATION_OF_OSSIFICATION	0.0186956	0.21751	-0.372228	-1.46331	87	93	Egr2,Ccn1,Sox9,Kl,Csf1,Osr1,Cyp27b1,Chsy1,Mef2c,Twist1,Bcor,Smad6,Fbn2,Smad3,Adrb2,Wnt10b
6098	GOMF_GLUCOCORTICOID_RECEPTOR_BINDING	0.0187387	0.21754	-0.681596	-1.66637	92	11	Nr4a1,Nr4a2,Nr4a3,Smad3,Flt3
4997	GOCC_LARGE_RIBOSOMAL_SUBUNIT	0.0187607	0.21754	0.394129	1.49113	98	79	Mrps18a,Mrpl30,Mrpl54,Mrpl53,Mrpl2,Rpl5,Mrpl47,Rplp0,Nsun3,Mrpl28,Mrps30,Mrpl12,Mrpl16,Mrpl19,Fxr2,Mrpl20,Mrpl39,Rpl11,Mrpl4,Mrpl14,Mrpl10,Rpl36al,Mrpl37,Mrpl3,Rpl30,Mrpl50,Rpl22,Rpl37,Mrpl21,Rpl27a,Mrpl18,Mrpl44,Mrpl58,Mrpl35,Rpl7,Mrpl32,Mrpl23,Mrpl48,Rpl10a,Mrpl22,Rpl18a,Rpl4,Rpl21,Ndufab1
9881	HAY_BONE_MARROW_PLASMA_CELL	0.0187607	0.21754	0.393894	1.49024	98	79	Myl2,Cibar2,Derl3,Sdf2l1,Cldn14,Selenos,Fkbp11,Perp,Chpf,Ccr10,Cldn3,Tmed9,Mzb1,Itga8,Pdia6,Sdc1,Mydgf,Txndc11,Cadm1,Sec11c,Wnt10a,Jsrp1,Gmppb,Prdx4,Lypd6b,Lman2,Lmf1,Hsp90b1,Ssr4,Tubb2b,Hid1,Spcs2,Herpud1,Ankrd28,Kdelr1,Brsk1,Igf1,Spag4,Paip2b,Fkbp2
6527	HP_TRIGONOCEPHALY	0.0187978	0.217638	-0.512392	-1.60302	90	29	Ptch1,Gli3,Dpf2,Zic2,Flcn,Frem1,Ift140,Chd4,C2cd3
3859	GOBP_RESPONSE_TO_BMP	0.0188108	0.217638	-0.332121	-1.39335	86	140	Ccn1,Egr1,Hjv,Itga3,Sox9,Hes5,Dlx5,Lef1,Tfap2b,Zfyve16,Lefty2,Dlx1,Rbpms2,Smad6,Htra3,Msx1,Smad3,Numa1,Tob1,Sfrp1,Chrdl1,Abl1,Smurf2,Rgma,Pdcd4,Smurf1,Smad1,Zscan22,Sostdc1,Sfrp4,Ror2,Cdh5,Sulf1,Foxd1
206	GOBP_REGULATION_OF_RECEPTOR_INTERNALIZATION	0.0188406	0.217741	-0.448126	-1.56214	90	48	Arc,Ntf3,Drd2,Lrrtm2,Angpt1,Numb,Apln,Scyl2,Tbc1d5,Vegfa,Sfrp4
7475	HP_POOR_MOTOR_COORDINATION	0.0188718	0.217852	-0.437127	-1.54738	90	52	Pomt1,Mkrn3,Dlk1,Gabrd,Vps13a,Rdh11,Scn1a,Atp7b,Mfn2,Cxcr4,Gcdh,Pcdh19,Slc2a3,Scn9a,Adgrv1,Piezo2,Gabra1,Foxp2,Dars2,Slc30a10,Bscl2,Gabrg2,Dmpk,Ntn1,Rad51,Dcc,Alms1,Scn2a
6131	GOMF_HISTONE_DEACETYLASE_BINDING	0.018892	0.217852	-0.366899	-1.4521	88	97	Hspa1b,Nr2e1,Hspa1a,Tal1,Insm1,Klf4,Cry1,Lef1,Gli3,Mef2c,Prdm1,Dact1,Bcor,Zmynd15,Sirt2,Chd4,Hdac9,Kctd21,Ikzf3,Pkn1,Kat2b
10426	GeneWeaver_GeneNetwork Hippocampus Consortium_GS34627_Hippocampus Gene expression correlates of Novel environment distance (cm) travelled min 15-30 in BXD Males_Top25_byPval	0.0189402	0.218167	-0.680752	-1.6643	93	11	Trim59,Ms4a1,Dsg2,Tceanc2,Smim13,Dyrk2,Clint1
955	GOBP_AMINE_BIOSYNTHETIC_PROCESS	0.0189691	0.218191	-0.509909	-1.60899	91	30	Nr4a2,Dao,Th,Insm1,Gpr37,Ddc,Srm,Tph2
742	GOBP_G_PROTEIN_COUPLED_RECEPTOR_SIGNALING_PATHWAY	0.018984	0.218191	0.247607	1.22232	107	691	Rasd1,Ghrl,Ramp2,Ccl3,Cort,Npb,Tac1,Mc4r,Net1,Adcyap1,Crh,Nlrp6,Htr2a,Oprk1,Gabrr2,Hcrtr1,Oxt,Sorcs3,Cartpt,P2ry1,Aipl1,Tbxa2r,C5ar1,Vip,Iqgap2,Cnr2,Pde10a,Glp1r,Pth2,Bdkrb1,Agrp,Htr2b,Rhob,Rrh,Ccl28,C3ar1,Ada,Spns2,Fzd2,Pde4c,Apoa1,Gnb3,Ezr,Mchr1,Tm2d1,Mas1,Nmb,Rxfp3,Gas2l2,Ccl12,Opn4,Sorcs2,Adm,Gpr20,Opn1mw,S1pr4,Adgrd1,Cxcr3,Adgrl4,Agtrap,Mc5r,Gpr21,Pik3cg,Arr3,F2rl1,Ccr3,C5ar2,Pomc,Git1,Pthlh…
8903	HP_ABNORMALITY_OF_HINDBRAIN_MORPHOLOGY	0.0191365	0.219702	-0.241327	-1.21408	81	731	Kcnj13,Myod1,Rpe65,Sox2,Col3a1,Pomt1,Slc39a8,Pik3r5,Lmx1b,Bean1,Tdp1,Fa2h,Lrrc32,Prrx1,Vangl2,Arx,Ptch1,Ahcy,Bcorl1,Tgif1,Sc5d,Nkx6-2,Hdac8,Vldlr,Gli3,Mef2c,Tert,Kmt2c,Cdh23,Rhobtb2,Igf2,Mme,Dpf2,Twist1,Ano10,Prokr2,Fat2,Dact1,Atn1,Jam2,Sox4,Zic2,Bcor,Irf2bpl,Cep164,Prkcg,Cc2d2a,Cacna2d2,Foxf1,Mvk,Nek1,Cit,Msto1,Erf,Cntnap1,Nfix,Mab21l1,Pdgfrb,Pacs1,Fto,Cln5,Baz1b,Kmt2a,Gtf2ird1,L2hgdh,Scn1a,Gria…
5190	GOCC_HIGH_DENSITY_LIPOPROTEIN_PARTICLE	0.0191893	0.219844	0.636634	1.63448	97	14	Apoh,Apoa1,Apof,Apom,Apoa2,Apoo,Apob
6852	HP_PANHYPOPITUITARISM	0.0191911	0.219844	-0.563764	-1.63212	92	21	Ptch1,Tgif1,Gli3,Zic2,Stag2,Dll1,Sufu,Gas1,Gli2,Grm7,Six3,Disp1,Smc1a
705	GOBP_CELL_CELL_JUNCTION_ASSEMBLY	0.0192344	0.220095	0.347312	1.41492	101	123	Pkp2,Ramp2,Gjd3,Trpv4,Gjc1,Tnf,Gjb6,Cdh22,Gja4,Cdh19,Cldn23,Pard6a,Fscn1,Cldn14,Il1b,Frmpd2,Cldn10,Cldn22,Ace2,Cldn3,Cdh24,Snai1,Prkch,Wnt11,Runx1,Rhoc
4041	GOBP_NEGATIVE_REGULATION_OF_PEPTIDE_HORMONE_SECRETION	0.0192604	0.220095	0.489786	1.58966	99	36	Ghrl,Ucp2,Crh,Cartpt,Pim3,Ghsr,Pfkl,Crhbp,Bmp8a,Npff
9368	HP_ABNORMAL_ATRIOVENTRICULAR_VALVE_PHYSIOLOGY	0.0193009	0.220095	-0.332824	-1.39102	89	136	Lox,Mycn,Col1a1,Mypn,Kif20a,Dll4,Csgalnact1,Bgn,Cryab,Col5a1,Ldlr,Nek1,Fbn2,Smad3,Baz1b,Dzip1,Gtf2ird1,Ccnd2,Lmna,Nr2f2,Aldh18a1,Dvl3,Dse,Myh6,Gtf2i,Tab2,G6pc3,Scn5a,Ncapg2,Hadhb,Wdr37,Notch1,Tnni3,Gata6,Rspry1,Cited2,Vps33a,Tlr4,Fbln5,Col5a2,Idua,Ankrd11,Gja1,Tgfb3,Dtna,Fhl1,Polg,Gpr101,Gba
1084	GOBP_NEGATIVE_REGULATION_OF_ORGANELLE_ORGANIZATION	0.0193025	0.220095	-0.282079	-1.30872	87	293	Dusp1,Tmod4,Hspa1b,Hspa1a,Lif,Avp,Vil1,Swap70,Tmod3,Slx4,Mak,Tjp1,Ankrd27,Tchp,Myoc,Xrcc3,Cgnl1,Cdk5rap2,Arap1,Nav3,Phf23,Tpx2,Flcn,Tom1l1,Arhgap6,Gmfg,Pttg1,Mdm1,Flii,Hgf,Dlc1,Mid1ip1,Syt4,Tet1,Capza1,Ccp110,Plk1,Kank4,Tbc1d30,Aurkb,Tmem67,F11r,Clasp1,Tbc1d7,Met,Kat2b,Cep97,Sptbn5,Cdh5,Slit2,Nat10,Tmem39b,Lrrk2,Tom1l2,Phldb2,S1pr1,Prkn,Arhgef18,Ssh1,Acaa2,Dnm2,Dmtn,Kank1,Bnip3,Sptbn1
8131	HP_ABNORMAL_CARDIAC_ATRIUM_MORPHOLOGY	0.0193764	0.220095	-0.270043	-1.28157	86	360	Col1a1,Tbx22,Mypn,Gli1,Rsph1,Kif20a,Fgfrl1,Slx4,Mmp14,Spag1,Ccdc39,Mmp2,Dlk1,Csgalnact1,Rit1,Hdac8,Zmynd10,Gli3,Dnah1,Rsph4a,Rarb,Dact1,Fancb,Bcor,Flcn,Tbx1,Foxf1,Rab23,Nek1,Fbn2,Amer1,Jag1,Nfix,Stk36,Chrm3,Pacs1,Baz1b,Kmt2a,Gtf2ird1,Bbs2,Stk4,Lmna,Ece1,Nr2f2,Chd4,Sall1,Abl1,Alg12,Ep300,Stag2,Fktn,Med12,B3glct,Dnaaf5,Cog6,Eogt,Nfe2l2,C2cd3,Flnb,Dvl3,Dse,Ror2,Col11a1,Nelfa,Myh6,Foxc1,Ccno,Fancg,Ga…
7850	HP_ABNORMALITY_OF_DNA_REPAIR	0.0193911	0.220095	0.613778	1.63719	99	16	Mplkip,Rnf113a2,Fancd2,Xpa,Fanca,Ercc4,Fance,Ercc5
7214	HP_HAMMERTOE	0.0194095	0.220095	-0.478826	-1.59023	93	38	Egr2,Lrsam1,Bcor,Syt2,Aebp1,Mfn2,Gnb4,Gdap1,Dcaf8,Sacs,Slc35a3,Myh8
1631	GOBP_EMBRYONIC_CAMERA_TYPE_EYE_DEVELOPMENT	0.0194175	0.220095	-0.509585	-1.59424	93	29	Th,Rarg,Aldh1a2,Twist1,Wdr19,Prox1,Ppp1r13l,Ift140,Lrp6,Fzd5,Aldh1a3,Fgf10,Frs2,Six3
9774	DropViz_HC_Microglia_Macrophage_C1qb_cluster-markers.csv	0.0194211	0.220095	0.311718	1.36003	103	200	Cd163,Tlr13,F13a1,Txnip,Tlr7,Ms4a6c,C5ar1,Prkcd,Crybb1,C3ar1,Ms4a6b,Ncf1,Kcnk6,Mlph,Lyve1,Gsdmd,Ccl12,Blnk,Pik3cg,Anxa3,Cd48,Ifngr1,Havcr2,Rac2,Tgfb1,Pmepa1,P2ry6,Rhoh,Sparc,Tmem37,Lair1,Stab1,Runx1,Fes,Tmem119,Ms4a7,Cd86,Siglech,C1qa,Mlxipl,Tifab,Sipa1,Mpeg1,Inpp5d,Tmem86a,Entpd1,Ptpn18,Hfe,Abca9,Cd14,Cd84,Ctss
4175	GOBP_POSTSYNAPTIC_NEUROTRANSMITTER_RECEPTOR_INTERNALIZATION	0.0194295	0.220095	-0.600219	-1.64713	93	17	Arc,Numb
4158	GOBP_DETOXIFICATION	0.019445	0.220095	0.370439	1.44749	102	95	Alb,Abcg2,Akr1b8,Srxn1,Gstm7,Slc30a1,Hp,Nxn,Selenos,Txndc2,Apom,Tpo,Lpo,Prdx1,Prxl2b,Slc22a18,Gpx7,Mtarc1,Sesn2,Sesn1,Iyd,Pim1,Ptgs2,Gpx6,Ccs,Gstm5,Prdx4,Ptgs1,Gsto1,Txnrd2,Gpx4,Slc15a2,Bmp7,Gstk1,Selenow,Prdx5,Duox1,Alox5ap,Slc17a3,Loxhd1
2884	GOBP_NEGATIVE_REGULATION_OF_HORMONE_SECRETION	0.0194981	0.220266	0.441644	1.54323	100	52	Ghrl,Ucp2,Fgf23,Crh,Cartpt,Inhba,Pim3,Il11,Nmb,Il1b,Ghsr,Pfkl,Crhbp
3038	GOBP_MULTICELLULAR_ORGANISMAL_HOMEOSTASIS	0.0195111	0.220266	-0.261585	-1.26014	86	422	Egr1,Cldn5,Rpe65,Pdk4,Tmem79,Tshr,Rho,Has2,Avp,Slc39a8,Cyp26b1,Adrb1,Ntsr1,Kdf1,Sox9,Arntl,Car2,Drd2,Siglec15,Fa2h,Mak,Ptger3,Tnfaip3,Esrrb,Hspb1,Cftr,Gadd45g,Adam8,Nr4a3,Csf1,Tjp1,Bard1,Prcp,Wwtr1,Abca4,Cdh23,Neurod1,Rab3d,Angpt1,Tfap2b,Bbs1,Lgr4,Elovl6,Spp1,Jam2,Adcy7,Map2k6,Stat6,Flcn,Zfp516,Csk,Adam17,Lepr,Tmem64,Adrb2,Wnt10b,Cd36,Mdm1,Apln,Bbs2,Ppp1r13l,Lpin1,Tjp2,Esrrg,Lrrk1,Lama4,Mfn2,Lipa…
8019	HP_DECREASED_CIRCULATING_IGG_LEVEL	0.0195509	0.220266	0.467436	1.55671	100	41	Fas,Sp110,Prkcd,Ada,Rag1,Il2rg,Itk,Rac2,Tcn2,Cnbp
7248	HP_PREAXIAL_FOOT_POLYDACTYLY	0.0195759	0.220266	-0.654905	-1.67662	95	13	Fgfrl1,Gli3,Rab23,Nek1,Lmbr1,Fgfr2,Cplx1
5092	GOCC_NADH_DEHYDROGENASE_COMPLEX	0.0195774	0.220266	0.479312	1.56793	100	38	Ndufb2,Ndufa2,Ndufaf1,Ndufa8,Ndufb6,Ndufv2,Ndufb5,Ndufs4,Ndufb7,Ndufs8,Ndufa1,Ndufa9,Ndufs3,Ndufa13,Ndufc1,Wdr93,Ndufa6,Ndufab1,Ndufs7,Ndufb11,Ndufs1,Ndufa4,Ndufa7,Ndufc2,Ndufv1,Ndufs2,Ndufa10
1697	GOBP_NEGATIVE_REGULATION_OF_NERVOUS_SYSTEM_PROCESS	0.0196078	0.220266	-0.607307	-1.64098	94	16	Gpr35,Npy2r,Avp,Jam2,Tmem98,Avpr1a
10117	BLALOCK_ALZHEIMERS_DISEASE_INCIPIENT_UP	0.0196078	0.220266	-0.277482	-1.29837	87	318	Cldn5,Dao,Ascl1,Col8a2,Sync,Zfp36l2,Tnc,Per1,Pcdh11x,Pml,Kcnj14,Ednra,Myo1a,Spag1,Csf1,Tent5a,Arid4a,Prpf4b,Lef1,Bgn,Prcp,Wwtr1,Angpt1,Cep350,Pld2,Itga6,Adcy7,Ncoa3,Aplnr,Tcof1,Il13ra1,Fbn2,Cdc42ep4,Erbin,Erf,Cdc14a,Numa1,Topors,Ift74,Efemp1,Il10ra,Mdm1,Cast,Flii,Ppp1r13l,Cdc5l,Sfrp1,Nt5c,Lama4,Slc35c1,Ep300,Stag2,Fnbp1,Dcn,Tbc1d5,Tubd1,Yes1,Met,Rbbp5,Chd2,Kat2b,Rhoq,Ppig,Il10rb,Atp8b1,Slc14a1,Cp…
9953	DESCARTES_FETAL_CEREBRUM_VASCULAR_ENDOTHELIAL_CELLS	0.0196751	0.220784	0.271137	1.27324	108	392	Plekhf1,Angptl4,Map3k6,Slc2a1,Tinagl1,Spink8,Fgr,Il17b,Tcim,Nostrin,Notch4,Itga11,Dipk2b,Gimap6,Ccm2l,Slc7a5,C2cd4b,Gata2,Igfbp4,Layn,Sele,Sema3g,Lims2,Abcc9,Clic5,Pim3,Rhob,A4galt,Atp10a,Ahnak,Ada,Gimap1,Id1,Kank3,Ccdc3,Tmem204,Slc38a11,Megf6,Tcf15,Adm,Ppm1h,Flt4,S1pr4,Adgrl4,Nip7,Eva1b,Slc30a1,Zbtb42,Zap70,F2rl1,Lmod3,Igfbp7,Slfn5,Robo4,Higd1b,Pgf,Tmem200b,Klf11,Fn1,Acvrl1,Tfrc,Mpzl2,Ehd2,Depp1…
6399	HP_URINARY_URGENCY	0.0197382	0.221165	-0.487073	-1.58774	94	35	Adh1,Nr4a2,Fa2h,Sncaip,Aldh18a1,Sacs,Zfyve26,Kcnc3,Atxn2
2467	GOBP_REGULATION_OF_RNA_SPLICING	0.0197704	0.221165	-0.356338	-1.43224	92	107	Hspa1b,Myod1,Clk1,Hspa1a,Rbm3,Rbm24,Celf3,Rbmx,Zc3h10,Jmjd6,Rbm5,Mbnl3,Rrp1b,Clk3,Fxr1,Rbm20,Nova1,Srpk1,Hnrnpl,Hnrnpa2b1,Rbm11,Rbfox1
9905	DURANTE_ADULT_OLFACTORY_NEUROEPITHELIUM_PLASMA_CELLS	0.0197824	0.221165	0.671377	1.6548	99	12	Derl3,Fkbp11,Mzb1,Cd79a,Sec11c,Prdx4,Cyba,Hsp90b1,Ssr4,Herpud1
1568	GOBP_POSITIVE_REGULATION_OF_BMP_SIGNALING_PATHWAY	0.0197938	0.221165	-0.508146	-1.60342	95	30	Ccn1,Hes5,Msx1,Numa1,Cdh5,Sulf1,Foxd1,Eng,Notch1
485	GOBP_CHROMATIN_ORGANIZATION	0.0198994	0.221226	-0.248254	-1.23153	86	592	Myod1,Sox2,Lif,Spty2d1,Tal1,L3mbtl1,Nr3c1,Banp,Sox9,Cbx2,Per1,Sycp3,Cenpn,Sertad1,Ezh1,Bcorl1,Arid4a,Hdac8,Lef1,Rcor2,Chd9,Taf5,Cecr2,Usp21,Hltf,Kmt2c,Igf2,Dpf2,Twist1,Sirt1,Jmjd6,Kmt2e,Taf6l,Bcor,Ncoa3,Flcn,Uhrf1,Atad2,Nek11,Setdb1,Hipk4,Baz2a,Setd6,Brpf3,Pcgf6,Pcgf3,Cenpl,Baz1b,Kmt2a,Leo1,Phf20l1,Kmt5a,Top1,Taf7,Kdm5c,Zfp462,Rif1,Prdm9,Nap1l3,Sirt2,Chd4,Tet1,Hdac9,Hcfc2,Mrgbp,Cbx7,Ep300,Dnmt1,B…
9028	HP_ABNORMAL_PANCREAS_MORPHOLOGY	0.0199068	0.221226	-0.403227	-1.50503	93	69	Mycn,Abcc8,Hnf1b,Cftr,Gabrd,Neurod1,Igf2,Rarb,Wdr19,Cc2d2a,Foxf1,Nek1,Dnajc21,Tmem107,Dync2i1,Tmem67,Flnb,Tctn2,Rpgrip1,Cep55,Gata6,Cspp1,Mks1
9723	HP_ABNORMAL_CIRCULATING_IGG_LEVEL	0.0199072	0.221226	0.445885	1.54728	102	50	Fas,Sp110,Prkcd,Ada,Rag1,Il2rg,Ifngr1,Itk,Rac2,Tgfb1,Tcn2,Ccnd1,Cnbp
8968	HP_CONGENITAL_MALFORMATION_OF_THE_RIGHT_HEART	0.0199088	0.221226	-0.423609	-1.52746	95	57	Rsph1,Mmp14,Spag1,Ccdc39,Mmp2,Zmynd10,Dnah1,Rsph4a,Bcor,Tbx1,Stk36,Nr2f2,Stag2,Dnaaf5,Nadsyn1,Dvl3,Ccno,Gas8,Notch1,Gata6,Ccdc65
346	GOBP_RESPONSE_TO_ISCHEMIA	0.0199253	0.221226	-0.45519	-1.54964	95	43	Egr1,Rnls,Csf1,Ndnf,Map2k6,P2rx2,Nqo1,Cpeb4
5704	GOMF_NEUROPEPTIDE_RECEPTOR_ACTIVITY	0.019946	0.221226	-0.48687	-1.58708	95	35	Gpr139,Npy2r,Npy1r,Ntsr1,Qrfpr,Gpr37,Sstr2,Tacr3,Prokr2,Npsr1,Tacr2
6205	GOMF_PLATELET_DERIVED_GROWTH_FACTOR_BINDING	0.0199476	0.221226	-0.676792	-1.65462	98	11	Col3a1,Col1a1,Col6a1,Col5a1,Pdgfrb,Col4a1
3477	GOBP_ENDOCHONDRAL_BONE_MORPHOGENESIS	0.0200911	0.222581	-0.437894	-1.53915	96	50	Nab2,Col1a1,Alpl,Sox9,Axin2,Mmp14,Dlx5,Rarg,Csgalnact1,Mef2c,Serpinh1,Rarb
7023	HP_GAIT_DISTURBANCE	0.0201641	0.223153	-0.234482	-1.1922	85	858	Egr2,Adh1,Nr4a2,Vdr,Dusp6,Th,Pou3f4,Mypn,Pomt1,Slc39a8,Lrsam1,Alpl,Pik3r5,Sox10,Lmx1b,Bean1,Tdp1,Spry4,Sgcg,Fa2h,Slc18a2,Sncaip,Arx,Hspb1,Ptch1,Mmp2,Bcorl1,Tgif1,Tacr3,Ndnf,Nkx6-2,Vldlr,Gabrd,Cyp27b1,Mef2c,Slc16a2,Tert,Prok2,Rhobtb2,Mme,Ano10,Capn1,Prokr2,Fat2,Kmt2e,Bbs1,Atn1,Cryab,Vps13a,Lmnb2,Zic2,Gria4,Selenon,Prkcg,Cc2d2a,Cacna2d2,Kcna4,Msto1,Gabra2,Syt2,Il17rd,Mtmr14,Dnajb2,Mab21l1,Dnajc13,P…
8308	HP_APLASIA_HYPOPLASIA_OF_THE_CEREBELLAR_VERMIS	0.0202262	0.223602	-0.301711	-1.34533	92	214	Kcnj13,Myod1,Rpe65,Pomt1,Lrrc32,Gli3,Mef2c,Igf2,Dpf2,Atn1,Sox4,Bcor,Cep164,Cc2d2a,Mvk,Nek1,Mab21l1,Pacs1,Fto,L1cam,Ift140,Tmem107,Col4a1,Fktn,Dync2i1,Frmd4a,Tmem67,Sufu,Tuba1a,Ap1s2,Sacs,C2cd3,Vps35l,Iqcb1,Foxc1,Pomk,Polr3a,Cpt2,Cep120,Wars2,Nmnat1,Ncapg2,Piezo2,Tctn1,Dennd5a,Got2,Tctn2,Rpgrip1,Cep55,Cspp1,Dhcr7,Cep57,Pcyt1a,Mks1,Ccdc22,Ift80,Smarcd1,Srpx2,Rpgrip1l,Inpp5e,Apc2,Rdh12,Rab11b,Pde6d,…
4948	GOCC_SPINDLE	0.0202673	0.223819	-0.27355	-1.28458	90	329	Cdc6,Plk3,Map7d3,Kdf1,Nr3c1,Rsph1,Kif20a,Plk5,Mak,Shcbp1,Hspb1,Il17rb,Mapk15,Cdca8,Cep95,Katnal2,Kif23,Klhl21,Cep350,Katna1,Cdk5rap2,Tpx2,Septin7,Flcn,Rassf1,Shcbp1l,Cdc25b,Cdc14a,Numa1,Topors,Kif20b,Agbl5,Eml1,Csnk1d,Haus5,Dync1i1,Cdc7,Kif16b,Rif1,Sirt2,Cep162,Wdr62,Plk1,Stag2,Tubg2,Nusap1,Aurkb,Incenp,Dync2i1,Atat1,Haus4,Clasp1,Ttc28,Mtcl1,Aaas,Ubxn2b,Gpsm2,Evi5,Iqcb1,Klhl42,Tubg1,Vps4a
3450	GOBP_POSITIVE_REGULATION_OF_GLIAL_CELL_PROLIFERATION	0.0204002	0.224416	0.651163	1.64175	103	13	Lta,Tnf,Il1b,Prkch,Plag1,Etv5,Tspo,Il6
4371	GOBP_CELLULAR_RESPONSE_TO_NITROGEN_COMPOUND	0.0204035	0.224416	-0.249155	-1.23244	88	581	Egr1,Nr4a1,Nr4a2,Zfp36l1,Rpe65,Cdc6,Pdk4,Socs3,Th,Edn1,Col1a1,Tshr,Klf10,Tlr3,Chrm4,Sox9,Kl,Casq2,Klf4,Car2,Folr1,Drd2,Baiap2l1,Gna15,Gab1,Cdh1,Cftr,Mmp2,Nr4a3,Rock1,Itga4,Crhr1,Htr1d,P2ry12,Sting1,Mef2c,Hrh1,Htr3a,Igf2,Glp2r,Dennd4c,Igfbp5,Ppat,Sirt1,Col6a1,Hcn3,Ptpn2,Adcy7,Stat6,Ddc,Csk,C2cd5,Timeless,Adrb2,Wnt10b,Chrm3,Cd36,Ano1,Irs1,Sos1,Atp6v1c2,Ryr3,Ap3s1,Chrnb2,Cdc5l,Xbp1,Lpin1,Sfrp1,Gpld1…
7592	HP_INTESTINAL_MALROTATION	0.0204429	0.224416	-0.345242	-1.40609	95	115	Rsph1,Fgfrl1,Spag1,Ccdc39,Hdac8,Zmynd10,Dnah1,Rsph4a,Bcor,Tbx1,Foxf1,Nek1,Fbn2,Amer1,Stk36,Chrm3,Kmt2a,Abl1,Ep300,Med12,Dnaaf5,Flnb,Dse,Smo,Ccno,Gas8,Dhcr24,Gata6,Dhcr7,Ccdc65,Rreb1,Mks1,Ccdc22,Fgfr2,Zfpm2,Cenpf,Dnai2,Dnaaf4,Nipbl,Cplx1,Fli1,Smc1a
1065	GOBP_REGULATION_OF_CELL_CYCLE_PROCESS	0.0204457	0.224416	-0.245499	-1.22428	88	634	Btg2,Dusp1,Hspa1b,Zfp36l1,Cdc6,Adamts1,Plk3,Gadd45a,Hspa1a,Edn1,Lif,Zfp36l2,Epgn,L3mbtl1,Gli1,Sox9,Axin2,Insm1,Klf4,Plpp2,Kif20a,Tmod3,Drd2,Chek2,Plk5,Pml,Sfi1,Mapk15,Hdac8,E2f6,Klhl18,Tert,Hmmr,Neurod1,Igf2,Kif23,Klhl21,Sirt1,Xrcc3,Kmt2e,Dact1,Cdk5rap2,Chmp4c,Susd2,Taok3,Sox4,Cep164,Tpx2,Flcn,Tom1l1,Dach1,Cit,Nek11,Adam17,Cnot4,Msx1,Cdc25b,Cdc14a,Numa1,Wnt10b,Kif20b,Pdgfrb,Pttg1,Pcgf6,Mdm1,Csnk1…
1195	GOBP_DOPAMINE_SECRETION	0.0204503	0.224416	-0.507402	-1.58741	98	29	Syt15,Npy2r,Drd2,Syt10,Gdnf,Syt17,Syt9,Cxcl12,Syt2,Chrnb2,Syt4
7043	HP_BIMANUAL_SYNKINESIA	0.0204503	0.224416	-0.507794	-1.58863	98	29	Dusp6,Sox10,Spry4,Tacr3,Ndnf,Prok2,Prokr2,Il17rd,Ep300
4410	GOBP_NEGATIVE_REGULATION_OF_ORGANELLE_ASSEMBLY	0.0205224	0.22497	-0.489272	-1.58597	98	34	Mak,Tchp,Cdk5rap2,Phf23,Mdm1,Ccp110,Tbc1d30,Tbc1d7,Kat2b,Cep97,Tmem39b,Lrrk2,Dnm2
8642	HP_CYCLOPIA	0.0205522	0.225012	-0.59049	-1.64132	98	18	Prrx1,Ptch1,Tgif1,Zic2,Stag2,Dll1,Sufu,Gas1,Gli2,Six3,Disp1,Smc1a
8024	HP_ABNORMAL_VITREOUS_HUMOR_MORPHOLOGY	0.0205693	0.225012	-0.484343	-1.57884	98	35	Ttr,Kcnj13,Cysltr2,Erbb3,Capn5,Bcor,Col9a3,Pax6,Col11a1,Col9a2
6718	HP_IRIS_COLOBOMA	0.020592	0.225024	-0.333211	-1.3902	95	134	Sox2,Tbx22,Pomt1,Fgfrl1,Mmp14,Ptch1,Mmp2,Tgif1,Sall2,Dact1,Zic2,Bcor,Cc2d2a,Tcof1,Erf,Sall1,Col4a1,Fktn,Sin3a,B3glct,Tmem67,Dll1,Aaas,Sufu,Smo,Nelfa,Gas1,Pomk,Cep120,Gli2,Alx3,Tctn1,Tctn2,Cspp1,Dhcr7,Mks1,Ccdc22,Rpgrip1l,Inpp5e,Fgfr2
7039	HP_SPECIFIC_LEARNING_DISABILITY	0.0206407	0.225203	-0.303813	-1.34833	95	202	Mycn,Cdc6,Sox2,Pomt1,Mkrn3,Arx,Ptch1,Rbmx,Tgif1,Sc5d,Hdac8,Chsy1,Tert,Igf2,Bbs1,Rdh11,Zic2,Tbx1,Amer1,Msx1,Jag1,Dnajc21,Col4a1,Stag2,Vegfc,Fktn,Aspa,Aldh18a1,Dll1,Hnrnpa2b1,Bptf,Dvl3,Zfyve26,Myo5a,Atp7a,Ccdc28b,Slc2a3,Gas1,Mtor,Kcnc3,Pomk,Gli2,Pde4d,Tmem106b,Piezo2,Gabra1,Foxp2,Rreb1,Dars2,Mthfr,Galt,Srpx2,Ess2,Apc2,Tsc1,Slc2a10,Dis3l2,Gjc2,Apc,Gria3,Dnaaf4,Six3,Inpp5k,Disp1,Auts2,Stim1,Las1l,Gab…
2019	GOBP_RESPONSE_TO_INTERFERON_GAMMA	0.0206515	0.225203	-0.343136	-1.41108	96	121	Gbp5,Socs3,Irf9,Edn1,Trim62,Tlr3,Gbp6,Cdc42ep2,Txk,Pml,Gbp4,Irgm2,Cyp27b1,Il12b,Ptpn2,Cdc42ep4,Camk2g,Irf2,Ccl22,Irf1,Gbp2,Irf3,Casp1,Stxbp4,Vcam1,Rab7b,Nmi,Aqp4,Myo1c,Trim25,Rab43,Oas2,Nos2,Cd40,Oas3,Gch1,Nub1,Cxcl16
7655	HP_ABNORMALITY_OF_THE_FORAMEN_MAGNUM	0.0207077	0.225469	-0.695437	-1.6632	102	10	Rab23,Ep300,Aldh18a1,Gpsm2,Flnb,Rspry1
4319	GOBP_CARBOHYDRATE_DERIVATIVE_CATABOLIC_PROCESS	0.0207399	0.225469	0.328016	1.38398	110	153	Xdh,Pglyrp1,Sdc4,Pde10a,Neu2,Cspg4,Prkcd,Gpd1,Gpc1,Hyal3,Ada,Pde4c,Lyve1,Dctpp1,Nudt15,Stt3b,Vcan,Nt5e,Tgfb1,Nthl1,Nudt10,Nudt16,Renbp,Hpse,Sdc1,Ogg1,Nt5c1a,Fgf2,Acat1,Nudt18,Cspg5,Neil2,Tdg,Gpc6,Abhd10,Aoah,Apobec3,Amdhd2,Hint1,Apobec2,Apobec1,Dut,Cda,Adamts9,Fbxo17,Gpc4,Slc9a1
4328	GOBP_POSITIVE_REGULATION_OF_NEURON_DEATH	0.0207407	0.225469	-0.388669	-1.48727	97	79	Fos,Egr1,Ascl1,Jun,Tfap2b,Casp8,Sarm1,Ppp1r13b,Nqo1,Abl1,Casp3,Itgam,Efnb2
3695	GOBP_REGULATION_OF_NUCLEOTIDE_BINDING_OLIGOMERIZATION_DOMAIN_CONTAINING_SIGNALING_PATHWAY	0.0208207	0.226051	-0.662356	-1.65849	102	12	Hspa1b,Hspa1a,Tnfaip3,Erbin,Slc15a3,Birc3,Birc2,Tlr4
9383	HP_AGYRIA	0.0208376	0.226051	-0.633007	-1.65221	101	14	Pomt1,Fktn,Tuba1a,Cep85l,Tubg1,Pomk
4453	GOBP_REGULATION_OF_NEUROBLAST_PROLIFERATION	0.0209274	0.226789	-0.520672	-1.60129	101	27	Sox10,Drd2,Gli3,Ctnna1,Vegfc,Vegfa,Smo,Lrrk2,Notch1,Hif1a,Zfp335,Cx3cr1,Six3
6407	HP_FUNCTIONAL_ABNORMALITY_OF_MALE_INTERNAL_GENITALIA	0.0210346	0.227714	-0.322256	-1.38074	97	160	Gnrh1,Dusp6,Hjv,Nr3c1,Hnf1b,Sox9,Rsph1,Slx4,Sycp3,Spry4,Spag1,Cftr,Ccdc39,Tacr3,Zmynd10,Cdh23,Dnah1,Prok2,Rsph4a,Prokr2,Fancb,Mrap,Stk36,Zmynd15,Baz1b,Dzip1,Gtf2ird1,Cfap65,Map3k1,Steap3,Dnaaf5,Armc2,Tex15,Dcaf17,Ccno,Fancg,Gas8,Gtf2i,Wwox
8176	HP_PROMINENT_METOPIC_RIDGE	0.0210613	0.227768	-0.474431	-1.57563	101	38	Cdc6,Abcc8,Lmx1b,Sc5d,Adamtsl1,Igf2,Twist1
9955	DESCARTES_FETAL_CEREBRUM_OLIGODENDROCYTES	0.0211049	0.228003	-0.467529	-1.56773	101	40	Gpr17,Vsx1,Sox10,Fa2h,Erbb3,Nkx2-2,Gdnf,Dmrt2,Chrm3,Fcrla,Enpp6
6547	HP_LOW_ANTERIOR_HAIRLINE	0.0211595	0.228357	-0.370787	-1.44895	99	90	Fos,Arx,Hdac8,Slc12a6,Twist1,Tcof1,Mab21l1,Pacs1,Kmt2a,Smpd4,Slc35c1,Lig4,Ep300,Stag2,Frmd4a,Ppp1r15b,Kcnn3,Tecpr2
1415	GOBP_SPINAL_CORD_DEVELOPMENT	0.0212224	0.228799	-0.394075	-1.49687	99	76	Ascl1,Tal1,Sox13,Dll4,Nkx2-2,Ptch1,Vldlr,Gli3,Gdnf,Bag3,Sox4,Sox12,Gdf11,Prox1,Pax6,Med12,Dll1,Sufu,Zc4h2,Smo,Mtor,Mdga2,Ptbp2,Gli2,Sox6,Tctn1,Notch1
9427	HP_MALE_REPRODUCTIVE_SYSTEM_NEOPLASM	0.0212722	0.229099	-0.43983	-1.54087	102	49	Nab2,Sox9,Chek2,Cdh1,Bard1,Igf2,Stat6,Mrap,Mxi1,Map3k1,Rad51d,Ephb2,Wwox,Mdm2,Akt1,Zfpm2,Rad50,Apc,Nnt,Klf6,Fli1,Dhx37,Rad51
3557	GOBP_ENDOCRINE_HORMONE_SECRETION	0.0213137	0.229309	0.471068	1.54951	109	39	Ghrl,Tac1,Crh,Nkx3-1,Inhba,Il1b,Pomc,Gdf9,Crhbp,Agtr1a,Fzd4
8128	HP_AORTIC_ARCH_ANEURYSM	0.0213826	0.229613	-0.587329	-1.63253	102	18	Lox,Gabrd,Smad6,Baz1b,Gtf2ird1,Gtf2i,Notch1
4579	GOBP_REGULATION_OF_DENDRITE_EXTENSION	0.021386	0.229613	-0.53712	-1.60801	103	24	Syt17,Syt2,Spag9,Syt4,Cacng7,Cxcr4,Smurf1,Prkn,Ostn,Cpne9,Bcl11a,Syt3
8991	HP_ABNORMAL_STERNAL_OSSIFICATION	0.0214271	0.229678	-0.661146	-1.65545	105	12	Sox9,Fgfrl1,Nfix
3489	GOBP_CARDIAC_SEPTUM_MORPHOGENESIS	0.021436	0.229678	-0.429398	-1.53083	102	54	Ccn1,Rarb,Sox4,Tbx1,Smad6,Jag1,Prox1,Nrp2,Slit2,Smo,Eng,Robo2,Notch1,Gata6,Cited2,Tgfbr2,Hey2,Fgfr2,Zfpm2
2082	GOBP_EMBRYONIC_HEART_TUBE_DEVELOPMENT	0.0214762	0.229873	-0.418595	-1.51287	102	58	Tbx6,Tbx22,Sox18,Folr1,Vangl2,Ccdc39,Mef2c,Smad3,Tbx21,Dll1,Ift122,Sufu,C2cd3,Smo,Foxc1,Eng,Bbs7,Notch1,Cited2,Tgfbr2,Bbs4
2795	GOBP_PHOSPHATIDYLETHANOLAMINE_METABOLIC_PROCESS	0.0216459	0.231451	0.525483	1.5958	110	27	Mfsd2a,Etnppl,Pla2g3,Lpin3,Plaat5,Pla2g10
8020	HP_DECREASED_CIRCULATING_ALDOSTERONE_LEVEL	0.021761	0.231926	-0.673897	-1.64755	107	11	Nr3c1,Mrap,Hsd3b2,Hsd3b3,Aaas
37	GOBP_RESPONSE_TO_REACTIVE_OXYGEN_SPECIES	0.0217626	0.231926	-0.30954	-1.35823	100	188	Fos,Dusp1,Plk3,Edn1,Col1a1,Klf4,Jun,Gpr37,Tnfaip3,Mmp2,Nr4a3,Scgb1a1,Sirt1,Cryab,Stk26,Ripk3,Pdgfrb,Cd36,Hgf,Ankzf1,Nqo1,Mapk7,Abl1,Casp3,Ets1,Kdm6b,Traf2,Cyp2e1,Chuk,Met,Ucp3,Ppp1r15b,Nfe2l2,Rnf112,Pde8a,Atp7a,Lrrk2,Ptk2b,Mapk3,Aqp1,Pdk2,Bak1,Dnm2,Mapk9,Gch1,Bnip3,Pxn,Ppargc1b,Mapk13,Fer,Trpc6,Sod3,Akt1,Anxa1,Hif1a,Fbln5,Tra2b,Cbx8,Cat,Capn2,Klf2,Ptprk,Ripk1,Ppif,Hmox1,Pdgfd,Rela
2023	GOBP_PROTEIN_CONTAINING_COMPLEX_REMODELING	0.0217941	0.231926	0.545508	1.61176	111	24	Pla2g3,Alb,Apoa1,Pla2g10,Apom,Lipg,Agtr1a,Pla2g5,Gtf2e1,Apoa2,Apob,Lpl
2178	GOBP_RESPONSE_TO_IMMOBILIZATION_STRESS	0.0217978	0.231926	-0.58619	-1.62936	104	18	Fos,Th
2955	GOBP_SYMPATHETIC_NERVOUS_SYSTEM_DEVELOPMENT	0.0218332	0.231926	-0.616339	-1.63715	105	15	Ascl1,Insm1,Gdnf,Tfap2b,Sox4,Nrp2
3464	GOBP_HEAD_MORPHOGENESIS	0.0218557	0.231926	-0.502824	-1.58663	105	30	Cldn5,Tiparp,Col1a1,Dlx5,Mmp2,Lef1,Tbx1,Msx1,Ep300,Lrp6
1416	GOBP_SPINAL_CORD_PATTERNING	0.021859	0.231926	-0.630792	-1.64643	106	14	Ascl1,Dll4,Nkx2-2,Gli3,Gdf11,Sufu,Smo,Gli2
2881	GOBP_REGULATION_OF_HORMONE_SECRETION	0.021868	0.231926	0.305074	1.34197	117	212	Ghrl,Slc2a1,Tac1,Ucp2,Kcng2,Adcyap1,Fgf23,Crh,Nkx3-1,Cartpt,P2ry1,Kcna5,Inhba,Glp1r,Pla2g3,Tnf,Pim3,Il11,Irs2,Nmb,Il1b,Pomc,Gdf9,Ghsr,Pfkl,Crhbp,Alox5,Grp,Agtr1a,Rapgef3,Gipr,Slc2a2,Trh,Rbp4,Bmp8a,Nr1d1,Npff,C1qtnf3,Cltrn,Cpt1a,Itpr3,Prkce,Hfe,Itpr1,Nkx6-1
8282	HP_ATRIOVENTRICULAR_CANAL_DEFECT	0.0219262	0.232307	-0.498425	-1.58807	106	31	Gli1,Gli3,Fancb,Tbx1,Foxf1,Nek1,Nr2f2,Vps35l,Gata6,Dhcr7,Ccdc22,Prkacb,Gja1,Trio,Uty
3616	GOBP_GANGLION_DEVELOPMENT	0.0220633	0.233328	-0.628046	-1.63926	107	14	Ascl1,Insm1,Six4
279	GOBP_REGULATION_OF_ACUTE_INFLAMMATORY_RESPONSE	0.0220674	0.233328	0.46302	1.542	113	41	Tac1,Adcyap1,C2cd4b,Tnf,Il1b,Pik3cg,Selenos,Nlrp3,Klkb1,Fut7,Il20rb,Il4,Ptgs2,C3
8863	HP_PERIPHERAL_DEMYELINATION	0.0220937	0.233371	-0.472439	-1.56901	106	38	Egr2,Sox10,Fa2h,Tprkb,Gdap1,Gcdh,Abca1,Fgd4,Arsa,Dnm2
6948	HP_ECTOPIA_LENTIS	0.0221311	0.233529	-0.498258	-1.58754	107	31	Cysltr2,Sall2,Col5a1,Bcor,Fbn2,Adamtsl4,Adamts17,Suox,Chrdl1,Tapbp
877	GOBP_EPIDERMIS_DEVELOPMENT	0.0222222	0.234254	-0.296573	-1.33588	102	227	Sox21,Vdr,Zfp36l1,Dnase1l2,Nab2,Tmem79,Cyp26b1,Gli1,Kdf1,Sox9,Foxq1,Klf4,Sox18,Hes5,Fa2h,Tradd,Ptch1,Rock1,Tgm3,Cyp27b1,Tnfrsf19,Pou3f2,Igfbp5,Capn1,Lgr4,Cbfb,Ncoa3,Edar,Zfp36,Jag1,Numa1,Wnt10b,Ift74,Grhl2,Asah1,Dsg2,Sos1,Stk4,Cd109,Aldh3a2,Apcdd1,Lamc2,Casp3,Slc44a4,Dll1,Sostdc1,Krt28,Sfrp4,Exph5,Scel,Lgr5,Atp7a,Smo,Foxc1,Krt25,Palld
409	GOBP_NEURAL_RETINA_DEVELOPMENT	0.0222549	0.234361	-0.408274	-1.50624	105	64	Dio3,Rpe65,Vsx1,Igfn1,Rorb,Sox9,Dll4,Neurod1,Tfap2b,Dlx1,Dlx2,Topors,Sox8,Cabp4,Prom1,Naglu,Obsl1,Casp2,Rpgrip1,Rs1,Bbs4,Calb1,Ptprm,Rpgrip1l
341	GOBP_REGULATION_OF_MYELOID_LEUKOCYTE_MEDIATED_IMMUNITY	0.0222825	0.234416	0.469626	1.54477	114	39	Fgr,Gata2,Pla2g3,Ticam1,Cd300a,F2rl1,Rac2,Pram1,Fes,Il4,C3,Cd84
9208	HP_RED_EYE	0.0223612	0.234762	0.388861	1.4712	117	79	Fas,Fermt1,Mplkip,Gjb6,Rag1,Blnk,Rnf113a2,Xpa,Tfrc,Igsf3,Nlrp3,Foxc2,Ercc1,Plg,Il12a,Pik3r1,Cd79a,Ercc4
8065	HP_ABNORMALITY_OF_THE_CHEEK	0.0223864	0.234762	-0.31181	-1.35398	102	176	Edn1,Lmx1b,Fgfrl1,Ednra,Dlk1,Sc5d,Kmt2e,Wdr19,Dact1,Bcor,Cc2d2a,Tbx1,Rab23,Tcof1,Jag1,Aebp1,Tmem107,Lmna,Zfp462,Sall1,Six5,Ep300,Stag2,Kdm6b,Aldh18a1,B3glct,Tmem67,Sh3pxd2b,Ift122,Plcb4,Ppp1r15b,Flnb,Pclo,Atp7a,Ccdc88a,Tecpr2,Gnai3,Alx3,Tctn2,Pigb,Rpgrip1,Cep55,Gata6,Cited2,Cspp1,Msl3,Mks1,Ccdc22,Vps33a,Tbl1xr1,Rpgrip1l,Mitf,Fgfr2,Zfpm2,Fbln5,Idua,Ankrd11,Specc1l,Pigq,Ngly1,Kidins220,Aff4,Auts2,C…
6981	HP_TAPERED_FINGER	0.0224007	0.234762	-0.371503	-1.44965	105	89	Myod1,Dlx5,Arx,Bcorl1,Adamtsl1,Hdac8,Kmt2c,Slc12a6,Kmt2e,Kmt2a,Kdm5c,Ece1,Chd4,Inppl1,Dse,Scn9a,Cpt2,Pigb,Phf21a,Phip,Ccnk,Rab11b,Dock3,Vac14,Gja1,Telo2,Snip1,Iars2,Las1l,Slc39a13,Gpr101,Smc1a,Ofd1,Phf6,Unc80,Pcgf2,Trio,Tcf4,Retreg1,Otud6b,Acsl4,Wnk1,Rps6ka3,Brf1,Kdm1a,Maf,Ammecr1,Mapk1
9940	DESCARTES_MAIN_FETAL_ENS_GLIA	0.0224054	0.234762	-0.366312	-1.43772	105	92	Fam181b,Depdc7,Sox2,Gpr17,Sox10,Gpr12,Erbb3,Aif1l,Arhgef26,Slc16a4,Insc,Tspan11,Cryab,Egflam,Vgll3,Gabra2,Calhm2,Sox8,Polr3g,Aspa,Prima1,Sntb1,Slc15a3,Chl1,Ednrb,Mdga2,Adam23,Metrn,Olfml2a,Artn,Ppp1r1c
2273	GOBP_REGULATION_OF_CATECHOLAMINE_METABOLIC_PROCESS	0.0224719	0.234816	-0.62729	-1.63729	109	14	Nr4a2,Gpr37,Tacr3,Chrnb2,Itgam,Prkn
1258	GOBP_DOPAMINE_TRANSPORT	0.0224742	0.234816	-0.454291	-1.54147	108	42	Syt15,Npy2r,Drd2,Slc18a2,Syt10,Mapk15,Gdnf,Syt17,Syt9,Cxcl12,Syt2,Slc22a3,Chrnb2,Syt4
4290	GOBP_REGULATION_OF_NUCLEAR_TRANSCRIBED_MRNA_CATABOLIC_PROCESS_DEADENYLATION_DEPENDENT_DECAY	0.0224974	0.234816	-0.599883	-1.62092	108	16	Zfp36l1,Zfp36l2,Nanos3,Zfp36,Tob1
10138	LEIN_MIDBRAIN_MARKERS	0.0225005	0.234816	-0.39724	-1.4903	105	71	Dlk1,Opalin,Glra3,Sema4g,Ddc,Itga10,Maged2,Gpr1,Crebl2,Carmil3,Pou4f1,Kank4,Htr2c,Kctd9,Prph,Bnc2,Klhl1,Glra2,Slc4a2,Gpc5,Coprs,Cachd1,Pigt,Slc17a6,Afap1,Hap1,Vat1l,Agtr2,Zfhx4,Eif5a2,Slc6a3,Traip,Cd83,P2rx5
5454	GOMF_RNA_POLYMERASE_II_CORE_PROMOTER_SEQUENCE_SPECIFIC_DNA_BINDING	0.02253	0.234888	-0.590029	-1.61917	108	17	Fos
7322	HP_ABNORMAL_FACIAL_SHAPE	0.0227486	0.236136	-0.233662	-1.18896	96	869	Fos,Myod1,Mycn,Cdc6,Col3a1,Edn1,Col1a1,Tbx22,Tshr,Mypn,Slc39a8,Wnt7a,Itga3,Sox9,Lmx1b,Sox18,Fgfrl1,Slx4,Bmp1,Sgcg,Galns,Ace,Mmp14,Cdh1,Ednra,Arx,Ptch1,Mmp2,Dlk1,Ahcy,Adgrg6,Csgalnact1,Rbmx,Bcorl1,Efnb1,Adamtsl1,Rit1,Hdac8,Chsy1,Serpinh1,Slc16a2,Kmt2c,Cdh23,Slc12a6,Rhobtb2,Igf2,Dpf2,Twist1,Col6a1,Kmt2e,Dact1,Fancb,Sox4,Rdh11,Zic2,Bcor,Selenon,Flcn,Cc2d2a,Tbx1,Cacna2d2,Sp7,Mvk,Tcof1,Msto1,Amer1,Sma…
340	GOBP_REGULATION_OF_ACUTE_INFLAMMATORY_RESPONSE_TO_ANTIGENIC_STIMULUS	0.0227498	0.236136	0.66247	1.63285	114	12	Adcyap1,Selenos,Fut7,Il20rb,C3,Ccr7,Btk,Park7,Fcgr2b
7620	HP_ABNORMAL_VENOUS_MORPHOLOGY	0.0227514	0.236136	-0.350157	-1.41289	106	109	Fos,Gpr35,Col3a1,Rsph1,Spag1,Ccdc39,Zmynd10,Dnah1,Rsph4a,Tbx1,Smad3,Stk36,Aebp1,Lmna,Pros1,Vegfc,Dnaaf5,Ppp1r15b,Tek,Atp7a,Polr3a,Ccno,Gas8,G6pc3,Eng,Rasa1,Cav1,Antxr1,Ccdc65,Rreb1,Akt1,Prkacb,Cog4,Gjc2,Dnai2,Dnaaf4,Bscl2,Krit1,Aggf1,Slc39a13,Pycr1,Gba,Ofd1,Med25,Atp6v0a2,Tcf4,Srcap
2495	GOBP_EAR_DEVELOPMENT	0.0227517	0.236136	-0.320008	-1.37111	105	160	Sox2,Frem2,Edn1,Pou3f4,Sox9,Hes5,Prrx1,Dlx5,Six4,Esrrb,Osr1,Tbx18,Gli3,Cecr2,Cdh23,Neurod1,Frzb,Twist1,Wdr19,Otx1,Lrig1,Tbx1,Msx1,Ddr1,Jag1,Pdgfrb,Prox1,Shroom2,Ece1,Slc25a27,Slc44a4,Dll1,Lgr5,Ror2,Gabrb2,Col11a1,Atp8b1,Lhfpl5,Ephb2,Gli2,Naglu,Mapk3,Adgrv1,Ush1g,Aldh1a3,Notch1
9879	HAY_BONE_MARROW_NEUTROPHIL	0.0227628	0.236136	-0.267263	-1.26821	101	362	Fos,Dusp1,Otud1,Hlx,Zfp467,Trib1,Cd93,Midn,Tnnt1,Cfp,Klf4,Rilpl2,Nfil3,Ly86,Plxnd1,Rassf4,Mob3a,Cdc42ep3,Fbp1,Ptpn12,Chsy1,Mxd1,Prok2,Rab3d,Plxdc2,Scpep1,Mettl22,Rab11fip1,Thbs1,Csf3r,Zfp516,Steap4,Hebp2,Nfam1,Ly96,Gmfg,Csgalnact2,Gns,Tfec,Hnmt,Tmem107,Inppl1,Casp1,Rp2,Ccpg1,Glt1d1,Dok3,Manba,Gpat3,Tmem170b,Itgam,Stx11,Mtmr11,Fgl2,Fndc3b,Cars2,Creb5,Ap1s2,Slc15a3,Evi5,Eaf1,Il10rb,Slc2a3,Clec5a,Ti…
3298	GOBP_RESPONSE_TO_CAMP	0.0228571	0.236593	-0.387237	-1.48179	107	79	Fos,Dusp1,Zfp36l1,Col1a1,Per1,Jun,Cftr,Fosb,Igfbp5
9797	FAN_EMBRYONIC_CTX_EX_2_EXCITATORY_NEURON	0.022863	0.236593	-0.615813	-1.63575	110	15	Hspa1b,Hspa1a,Phlda1,Pou3f2
5626	GOMF_INHIBITORY_EXTRACELLULAR_LIGAND_GATED_ION_CHANNEL_ACTIVITY	0.0228805	0.236593	-0.625997	-1.63391	111	14	Glra3,Gabra2,Glra2,Gabrb2,Gabra4,Gabra1,Gabre
2684	GOBP_NEGATIVE_REGULATION_OF_GLIAL_CELL_DIFFERENTIATION	0.0228976	0.236593	-0.576059	-1.62269	109	19	Nr2e1,Hes5,Nkx6-2,Dlx1,Ldlr,Dlx2,Tmem98
1004	GOBP_POSITIVE_REGULATION_OF_CATABOLIC_PROCESS	0.0229471	0.236641	-0.264949	-1.26301	101	385	Btg2,Hspa1b,Zfp36l1,Plk3,Tiparp,Hspa1a,Zfp36l2,Trib1,Mex3d,Lrsam1,Kdr,Bag2,Nanos3,Sox9,Rbm24,Tnfaip3,Esrrb,Sh3rf2,Adam8,Rock1,Irgm2,Bard1,Nkd1,Sting1,Plin5,Twist1,Sirt1,Dact1,Tpcn1,Bag3,Zc3h12d,Prickle1,Ldlr,Flcn,Zfp36,Amer1,Dnajb2,Adrb2,Abcd2,Csnk1d,Fto,Tob1,Irs1,Rnft1,Vgll4,Rilp,Gpld1,Tmtc3,Nod1,Sirt2,Ulk1,Smurf2,Plk1,Smurf1,Dcn,Ide,Sh3d19,Nkd2,Wwp1,Nfe2l2,Csnk1e,Ufl1,Mettl3,Gga3,Cbfa2t3,Lrrk2,…
4077	GOBP_INFLAMMATORY_RESPONSE_TO_WOUNDING	0.0229476	0.236641	0.661738	1.63104	115	12	Timp1,Git1,Tgfb1,Alox5
2575	GOBP_MULTI_MULTICELLULAR_ORGANISM_PROCESS	0.0230526	0.23719	0.32497	1.37337	123	154	Ghrl,Ramp2,Tcf23,Maff,Slc2a1,Tac1,Ucp2,Timp1,Adcyap1,Crh,Oxt,Adipor2,Clic5,Agrp,Acr,Hyal3,Slc6a4,Endou,Adm,Il1b,Cad,B4galt1,H3f3b,Igfbp7,Pthlh,Pnoc,Havcr2,Ghsr,Rln1,Crhbp,Umps,Nppa,Pcsk5,Fut7,P2rx1
5380	GOCC_POSTSYNAPTIC_ENDOSOME	0.023069	0.23719	-0.615325	-1.63445	111	15	Arc
7827	HP_ELEVATED_CIRCULATING_PARATHYROID_HORMONE_LEVEL	0.023069	0.23719	-0.614872	-1.63325	111	15	Vdr,Kl,Cyp27b1
3935	GOBP_PURINE_CONTAINING_COMPOUND_TRANSMEMBRANE_TRANSPORT	0.0231055	0.237332	0.627076	1.60994	117	14	Slc35b3,Slc25a31,Slc17a9,Slc35b2,Slc28a2
7025	HP_GENERALIZED_HYPOTONIA	0.0231687	0.237747	-0.233805	-1.18878	98	854	Egr2,Vdr,Myod1,Sox2,Abcc8,Th,Edn1,Col1a1,Mypn,Pomt1,Slc39a8,Alpl,Sox9,Pnp,Fgfrl1,Trmt10c,Mkrn3,Bmp1,Lrrc32,Slc18a2,Mmab,Arx,Ptch1,Fbp1,Bcorl1,Efnb1,Tgif1,Sc5d,Nkx6-2,Hdac8,Acadsb,Vldlr,Cyp27b1,Mef2c,Serpinh1,Kmt2c,Mogs,Acadm,Slc12a6,Rhobtb2,Igf2,Dpf2,Col6a1,Kmt2e,Gtpbp3,Ugdh,Sox4,Zic2,Bcor,Irf2bpl,Selenon,Flcn,Prkcg,Mvk,Msto1,Amer1,Gabra2,Erf,Camk2g,Cntnap1,Mtmr14,Nfix,Myo18b,Rnaseh2c,Pacs1,Kmt2a…
9679	HP_NEOPLASM_OF_THE_MALE_EXTERNAL_GENITALIA	0.0232654	0.238062	-0.519641	-1.58342	112	26	Sox9,Chek2,Igf2,Mrap,Map3k1,Wwox,Mdm2,Akt1,Zfpm2,Nnt,Fli1,Dhx37
7384	HP_APNEA	0.023271	0.238062	-0.291013	-1.32037	106	241	Ascl1,Col3a1,Edn1,Slc39a8,Alpl,Sox9,Mkrn3,Lrrc32,Ptch1,Fbp1,Tgif1,Acadsb,Tert,Gdnf,Twist1,Atn1,Cryab,Zic2,Flcn,Cc2d2a,Nek1,Amer1,Syt2,Nfix,Gne,Tmem107,Fxr1,Scn8a,Nefh,Ep300,Stag2,Prph,Tmem67,Dll1,Ntng1,Plcb4,C2cd3,Slc19a3,D2hgdh,Zc4h2,Myo9a,Gas1,Tecpr2,Cpt2,Cep120,Tcirg1,Gli2,Scn5a,Gnai3,Tctn1,Taco1,Tctn2,Pigt,Mccc1,Cspp1,Cep57,Mks1,Mthfr,Srpx2,Satb2,Rpgrip1l,Inpp5e,Fgfr2,Idua,Pde6d,Slc6a9,Ngly1,…
9986	Gandal_2018_Schizophrenia_Downregulated_Cortex	0.023293	0.238062	-0.251993	-1.23724	101	528	Fos,Arc,Ier2,Dusp1,Junb,Egr1,Nr4a1,Nr4a2,Egr4,Dusp6,Nab2,Plk3,Klf10,Arl4d,Slc39a8,Cyp26b1,Pknox2,Tnfsf10,Nr3c1,Klf4,Sox18,Spry4,Vipr2,Nr4a3,Crhr1,Cntn6,Aspn,Cckbr,Lmo2,Gabrd,Myct1,Zmat4,Rhobtb2,Igf2,Nuak1,Frzb,Rarb
1523	GOBP_NEGATIVE_REGULATION_OF_WNT_SIGNALING_PATHWAY	0.0233413	0.238062	-0.30622	-1.34361	107	189	Egr1,Shisa3,Sox2,Gli1,Tmem131l,Sox9,Sox13,Siah2,Sox10,Axin2,Dkk2,Shisa2,Nkd1,Tbx18,Gli3,Wwtr1,Frzb,Dact1,Nfatc4,Prickle1,Mdfi,Amer1,Tmem64,Vgll4,Stk4,Sfrp1,Apcdd1,Cxxc4,Amer2,Scyl2,Tmem170b,Sostdc1,Nkd2,Lrp6,Sfrp4,Dvl3,Ror2,Grb10,Ankrd6
9772	DropViz_HC_FibroblastLike_Dcn_cluster-markers.csv	0.0233514	0.238062	-0.327781	-1.37515	107	140	Col3a1,Emilin1,Col1a1,Fam180a,Tmem45a,Slc22a8,Cyp26b1,Ogn,Slc6a13,Slc13a4,Phlda1,Serping1,Arhgap29,Aldh1a2,Osr1,Fmod,Ndnf,Bgn,Tbx18,Serpinh1,Sned1,Igf2,Spp1,Zic2,Thbs2,Tmem64,Efemp1,Creb3l1,Aebp1,Lrrk1,Col4a1,Dcn,Kank2,Vcam1,Pard6g,Dse,Foxd1,Foxc1,Loxl2,Vamp5,Rell1
10251	Gemma_GSE102965_Learned_Helplessness_Regulates_Synapse_Related_LncRNAs_in_Mouse_Hippocampus_treatment_nonlearned.helplessness.training_Up	0.0233568	0.238062	-0.588763	-1.61569	112	17	Zbtb40,Luzp1,Nefh,Ccpg1,Klhl24,Stip1,Ccdc186,Aatf,Dnajc3
10164	KIM_BIPOLAR_DISORDER_OLIGODENDROCYTE_DENSITY_CORR_DN	0.0233591	0.238062	0.436479	1.52518	120	52	Lfng,Serpine1,Lta,B3galt5,Tnf,Il1rap,Upk3a,Msh5,Fut7,Rapgef3,Wnt11,Sult2b1,Cadm4,Prss8,Esr1
1951	GOBP_RESPONSE_TO_TESTOSTERONE	0.0234245	0.238308	-0.484881	-1.57174	112	34	Dusp1,Gnrh1,Edn1,Avp,Sirt1,Spp1,Thbs1
10012	Gray_2014_ChronicRestraintAndForcedSwimStress_Upregulated_HC	0.0234289	0.238308	-0.281207	-1.30012	106	285	Fos,Egr2,Arc,Junb,Egr1,Tnfrsf25,Egr4,Dusp6,Mfap3,Cfp,Pcf11,Per1,Spry3,Gadd45g,Dnajb1,Acadsb,Chka,Zfp68,Fosb,Slc27a3,Gadd45b
6480	HP_DECREASED_FERTILITY	0.0234863	0.238659	-0.305253	-1.34583	108	194	Gnrh1,Dusp6,Hjv,Plcz1,Nr3c1,Sox9,Rsph1,Sox10,Slx4,Mkrn3,Spry4,Cfap44,Spag1,Cftr,Ccdc39,Tacr3,Ndnf,Zmynd10,Cdh23,Dnah1,Prok2,Rsph4a,Prokr2,Fancb,Slc26a8,Il17rd,Stk36,Cdc14a,Chrm3,Dzip1,Hsd3b2,Lmna,Cfap65,Hsd3b3,Map3k1
9106	HP_DECREASED_CIRCULATING_LEVEL_OF_SPECIFIC_ANTIBODY	0.0235294	0.238865	0.588287	1.62297	121	18	Fas,Prkcd,Ada,Zap70,Carmil2,Rac2,Magt1
3039	GOBP_HOMEOSTASIS_OF_NUMBER_OF_CELLS	0.0235982	0.23933	-0.305497	-1.34451	108	193	Hspa1b,Zfp36l1,Hspa1a,Alas2,Tal1,Ccnb2,Sox9,Tmod3,Tnfaip3,Csf1,Arid4a,Mef2c,Myct1,Glis2,Jmjd6,Gpr183,Kmt2e,Lgr4,Ripk3,Sox4,Ptpn2,Zfp36,Adam17,Sos1,Adar,Flt3,Abl1,Lipa,Casp3,Pik3cd,Ets1,Pkn1,Vegfa,Ankrd54,Smo,Ufl1,Gpam,Trim10,Tcirg1,Ncapg2,Sos2,Acvr2a,Bak1,Notch1,Rcor1,Dmtn,Klf1,Zc3h8,Lrrc19,Stat5b,Slc7a11,Wdr48,Ncstn,Akt1,Smad5,Tnfrsf17,Lpcat3,Anxa1,Hif1a,Napepld,Hcls1,Emcn,Inha,Klf2,Hmox1
7345	HP_HIATUS_HERNIA	0.023648	0.239429	-0.534502	-1.60018	114	24	Col1a1,Col5a1,Aldh18a1,Tprkb,Wdr4,Atp7a,Osgep,Slc2a10,Col5a2,Specc1l,Nipbl,Tgfb3,Adamts2
9308	HP_ABNORMAL_SERUM_INTERLEUKIN_LEVEL	0.0236675	0.239429	0.690215	1.63022	118	10	Fas,Sp110,Prkcd,Fadd
10274	Gemma_GSE31063_Extinction_learning_timepoint_first.extinction.trial_Down	0.0236869	0.239429	-0.612069	-1.6258	114	15	Cldn5,Sox18,Kif23,Sfrp1,Cfap65,Tprkb,Baz2b,Eng,Nfat5,Dock6,Col5a2
1881	GOBP_CIRCADIAN_REGULATION_OF_GENE_EXPRESSION	0.0236997	0.239429	-0.411078	-1.50026	112	61	Egr1,Bhlhe40,Hnf1b,Arntl,Drd2,Per1,Pml,Cry1,Sirt1,Lgr4,Cry2,Csnk1d,Kmt2a,Id3,Top1
1426	GOBP_DIENCEPHALON_DEVELOPMENT	0.023849	0.240704	-0.416876	-1.50318	114	57	Nr4a2,Sox2,Gli1,Drd2,Cdh1,Arx,Aldh1a2,Ndnf,Pou3f2,Otx1,Msx1,Chrnb2,Sall1,Pou4f1,Nrp2,Ets1,Lrp6,Creb1,Ptchd1,Smo
9473	HP_GENERALIZED_OSTEOPOROSIS	0.0239019	0.240907	-0.624079	-1.6289	116	14	Col1a1,Mmp14,Tent5a,Sp7,Lmna
3019	GOBP_SMOOTH_MUSCLE_TISSUE_DEVELOPMENT	0.0239384	0.240907	-0.573271	-1.61484	114	19	Tiparp,Sox9,Ptch1,Osr1,Prox1,Smo,Eng
3904	GOBP_METANEPHRIC_EPITHELIUM_DEVELOPMENT	0.0239384	0.240907	-0.574227	-1.61753	114	19	Lif,Sox9,Hes5,Osr1,Wwtr1,Lgr4,Sox8
8893	HP_PROMINENT_FOREHEAD	0.0240312	0.24149	-0.313906	-1.35626	110	170	Kdf1,Itga3,Arx,Dlk1,Bcorl1,Serpinh1,Igf2,Dpf2,Kmt2e,Edar,Sp7,Amer1,Erf,Nfix,Pdgfrb,Fam111a,Gne,Gns,Ccnd2,Ift140,Ep300,Scyl2,Kdm6b,Med12,Aldh18a1,Pigk,B3glct,Ntng1,Sh3pxd2b,Ap1s2,Bptf,Vps35l,Flnb,Dvl3,D2hgdh,Foxc1,Mtor,Cpt2,Dhcr24,Mn1,Npr2,Herc1,Mbtps1,Ppp2r5d,Stat5b,Vps33a,Trip11,Satb2,Inpp5e,Apc2,Traf6,Cog4,Mid1,Dock3,Specc1l,Shoc2,Kidins220,Ttc37,Iars2,Brwd3,Trmt1,Pycr1,Hecw2
395	GOBP_CARDIAC_SEPTUM_DEVELOPMENT	0.0240426	0.24149	-0.378844	-1.45613	112	82	Ccn1,Plxnd1,Maml1,Rarb,Sox4,Tbx1,Smad6,Jag1,Luzp1,Prox1,Sall1,Nrp2,Sufu,Slit2,Smo,Eng,Robo2,Notch1,Gata6,Cited2,Tgfbr2,Trip11,Hey2,Matr3,Fgfr2,Dctn5,Zfpm2
7245	HP_CAMPTODACTYLY_OF_TOE	0.0241255	0.24209	-0.684548	-1.63716	119	10	Mmp2,Gli3,Bcor,Piezo2,Ppp2r5d,Scarf2,Fhl1,Phf6
10329	Gemma_GSE113796_mRNA-Seq_of_mouse_Mettl3_cKO_and_Fto_cKO_hippocampus_after_fear_conditioning_genotype_Homozygous.negative_Fto.mouse.fat.mass.and.obesity.associated_Up	0.0241967	0.242357	0.459728	1.53104	124	41	Mc4r,Htr2a,Etnppl,Fam107a,Gjb6,Ccl28,Rtl3,Elmo1,Zxdb
7106	HP_DISPROPORTIONATE_TALL_STATURE	0.0241986	0.242357	-0.430582	-1.51928	116	51	Lox,Bcorl1,Kmt2e,Fkbp14,Fbn2,Smad3,Hpgd,Med12,Ntng1,Bptf,Dse,Nelfa,Zfp469,Herc1,Tgfbr2,Akt1,Dock3
3511	GOBP_RESPIRATORY_SYSTEM_DEVELOPMENT	0.0242541	0.242681	-0.31882	-1.36602	112	160	Lox,Ascl1,Lif,Gli1,Tnc,Celsr1,Itga3,Sox9,Mmp14,Dlx5,Rarg,Six4,Ccdc39,Aldh1a2,Lef1,Gli3,Mme,Igfbp5,Jmjd6,Foxf1,Timeless,Pdgfrb,Wnt2b,Grhl2,Prox1,Lipa,Ep300,Gng8,Vegfa,Lrp6,Creb1,Atp7a,Gli2,Mapk3,Stk40,Tbx4,Aldh1a3,Notch1,Gata6,Fgf18,Tgfbr2,Nkx2-1,Pdgfa,Slc7a11,Rpgrip1l,Fgfr2,Esrp2,Zfpm2,Fgf10,Klf2,Tgfb3,Adamts2,Man1a2,Disp1,Hhip
3076	GOBP_POSITIVE_REGULATION_OF_NEUROGENESIS	0.0243063	0.24297	-0.303591	-1.34395	112	198	Egr2,Ascl1,Lif,Sox10,Drd2,Plxnd1,Nkx2-2,Ngf,Nkx6-2,Ankrd27,Gli3,Caprin2,Map6,Mme,Map3k13,Il1rapl1,Cxcl12,Numb,Spen,L1cam,Ist1,Sox8,Lig4,Cxcr4,Vegfc,Aspa,Vegfa,Rufy3,Rnf112,Slit2,Smo,Ufl1,Mtor,Metrn,Ephb2,Plxnb2,Il6st,Robo2,Amigo1,Rassf10,Obsl1,Plxna3,Mdk,Notch1,Nin,Hap1,Caprin1,Tiam2,Trpv2,Hif1a,Serpinf1,Ptprd,Prmt5,Zfp335,Gjc2,Hdac1,Shtn1,Tiam1,Sema4d,Cx3cr1,Rela,Plxna1
5570	GOMF_PROTEIN_SERINE_THREONINE_PHOSPHATASE_ACTIVITY	0.0243489	0.243163	-0.370229	-1.44086	114	88	Dusp1,Dusp6,Dusp5,Ppp2r1b,Dusp18,Ppm1k,Camk2g,Cdc14a,Cpped1,Lrrk1,Ppef2,Dusp14,Ppm1f,Ppp1r3c,Mtmr4,Myh6,Lrrk2,Pdp1,Lrrc2,Dusp15,Ssh1,Myh8,Lrrc40
5723	GOMF_STRUCTURAL_CONSTITUENT_OF_MUSCLE	0.0244045	0.243485	0.499948	1.56876	124	31	Myl2,Mybph,Mybpc2,Obscn,Krt19,Ankrd2,Smtn,Jph1,Neb,Mybpc1,Myom2,Myom1,Myl6
979	GOBP_RESPONSE_TO_MECHANICAL_STIMULUS	0.0245066	0.244202	-0.308615	-1.34195	112	177	Fos,Btg2,Map3k14,Gadd45a,Col3a1,Edn1,Col1a1,Tlr3,Tnc,Sox9,Tnfrsf8,Angpt2,Drd2,Jun,Mmp14,Ptch1,Fosb,Casp8,Cxcl12,Bag3,Thbs1,Cxcl10,Tnfrsf10b,Irf1,Scn1a,Map3k1,Casp1,Cxcr4,Dcn,Ets1,F11r,Tlr5,Scel,Col11a1,Pkd2l1,Lhfpl5,Igfbp2,Ptk2b,Eng,Mapk3,Aqp1,Adgrv1,Cd40,Piezo2,Ppl,Bak1,Casp2
2998	GOBP_CELL_MORPHOGENESIS_INVOLVED_IN_NEURON_DIFFERENTIATION	0.0245232	0.244202	-0.252282	-1.23551	107	509	Egr2,Arc,Nr4a2,Nr2e1,Mypn,Wnt7a,Drd2,Boc,Dlx5,Gab1,Plxnd1,Sema6a,Arx,Ngf,Ptch1,Sema4c,Itga4,Epha6,Efnb1,Cntn6,Unc5b,Ankrd27,Vldlr,Gli3,Mef2c,Gdnf,Pou3f2,Caprin2,Map6,Pdlim7,Map3k13,Sema6d,Il1rapl1,Cxcl12,Sema4g,Unc5d,Spp1,Nfatc4,Numb,Ntn4,Ephb3,Cntn4,Lgr6,Vasp,Sarm1,Mcf2,Efna2,Sos1,Chrnb2,Epha3,Erbb2,L1cam,Ist1,Pard6b,Lrtm2,Ulk1,Nefh,Lrrc4c,Lamc2,Mapk7,Ppfia2,Abl1,Pou4f1,Nrp2,Cxcr4,Pik3cd,Epha8,S…
10127	LEE_AGING_CEREBELLUM_UP	0.0245659	0.244394	-0.397184	-1.48247	115	69	Fos,Nr4a1,Tbx6,Gbp4,Irgm2,Spp1,Thbs2,Dnajb2
3072	GOBP_REGULATION_OF_PHAGOCYTOSIS	0.0247123	0.245578	0.389314	1.4576	130	74	Fgr,Mertk,Gata2,Tnf,Apoa1,Ccl12,Prtn3,Il1b,Cd300a,F2rl1,Il2rg,Il15ra,Il15,Camk1d,Sphk1,Pla2g5,Cd47,Calr,C3,Ptprj,Apoa2,Lman2,Cyba
6615	HP_ABNORMALITY_OF_THE_NASAL_TIP	0.0247319	0.245578	-0.287791	-1.31572	112	257	Mycn,Lmx1b,Slx4,Arx,Ptch1,Mmp2,Csgalnact1,Rbmx,Efnb1,Tgif1,Sc5d,Hdac8,Rarb,Tfap2b,Il1rapl1,Atn1,Bcor,Flcn,Tbx1,Frem1,Cit,Myo18b,Pacs1,Kmt2a,Trps1,Lmna,Ece1,Smpd4,Slc35c1,Scyl2,Stag2,Pik3cd,Med12,Cog6,Sh3pxd2b,Kcnk9,Bptf,Kmt2b,Lmbr1,C2cd3,Flnb,Ptchd1,Kcnn3,Cilk1,Cpt2,Pde4d,Iqsec2,Alx3,Mid2,Obsl1,Tbx4,Tbc1d23,Frmpd4,Mras,Aldh6a1,Phf21a,Cep55,Dock6,Rreb1,Tbl1xr1,Ccnk,Smarcd1,Satb2,Prkacb,Ess2,Agtr2,…
10336	"Gemma_GSE151807_Expression_data_from_brain_parts_(amygdala,_hippocampus,_prefrontal_cortex,_and_cerebral_cortex)_from_mice_with_or_without_chronic_mild_stress_(CMS)_treatments._treatment_chronic.mild.stress_Down"	0.0248302	0.24632	-0.388255	-1.47477	116	76	Fos,Arc,Arl4d,Nfil3,Jun,Xrcc3,Cntnap5a,Irf2bp2,Ccng1
9484	HP_HYPOINSULINEMIA	0.0248636	0.246416	-0.652501	-1.63381	122	12	Nab2,Abcc8,Neurod1,Stat6
2354	GOBP_RETINOIC_ACID_METABOLIC_PROCESS	0.0249234	0.246775	-0.622785	-1.62553	121	14	Adh1,Cyp26b1,Aldh1a2,Scpep1
2437	GOBP_REGULATION_OF_LEUKOCYTE_DEGRANULATION	0.0249902	0.246831	0.498652	1.5647	127	31	Fgr,Gata2,Pla2g3,Cd300a,F2rl1,Rac2,Pram1,Fes,Il4,Cd84
6226	GOMF_MITOGEN_ACTIVATED_PROTEIN_KINASE_BINDING	0.025	0.246831	-0.49158	-1.56626	121	31	Dusp1,Dusp6,Dusp5,Ace,Sirt1,Mapk7,Abl1
7583	HP_NEURONAL_LOSS_IN_CENTRAL_NERVOUS_SYSTEM	0.025	0.246831	-0.491671	-1.56655	121	31	Adh1,Nr4a2,Sncaip
626	GOBP_WATER_TRANSPORT	0.0251287	0.247867	-0.608862	-1.61728	121	15	Has2,Avp,Mip,Cftr,Pdzd3,Slc14a1,Aqp4,Aqp1,Inpp5k,Aqp9,Aqp6
6001	GOMF_EXTRACELLULAR_MATRIX_STRUCTURAL_CONSTITUENT_CONFERRING_TENSILE_STRENGTH	0.0251806	0.247992	-0.485764	-1.56642	121	33	Col8a2,Col3a1,Col1a1,Col6a6,Col6a1,Col5a1,Col9a3,Col4a1,Col4a2,Col11a1,Col9a2,Col6a5,Col23a1,Col14a1,Col5a2,Col24a1,Col19a1
7705	HP_DECREASED_CIRCULATING_TOTAL_IGM	0.0251889	0.247992	0.507508	1.5709	129	29	Fas,Prkcd,Ada,Rag1,Il2rg,Rac2,Tcn2,Cnbp,Lamtor2
9605	HP_THYROIDITIS	0.0252329	0.248191	0.500936	1.56339	129	30	Slc12a3,Fas,Prkcd,Ada,Rag1,Il2rg,Tg
3994	GOBP_POSITIVE_REGULATION_OF_CELL_CYCLE_PROCESS	0.0253718	0.249322	-0.289001	-1.31108	115	243	Btg2,Cdc6,Adamts1,Plk3,Gadd45a,Edn1,Epgn,Gli1,Insm1,Tmod3,Drd2,Chek2,Pml,Mapk15,Klhl18,Tert,Igf2,Kif23,Xrcc3,Kmt2e,Sox4,Cit,Adam17,Cnot4,Msx1,Cdc25b,Cdc14a,Numa1,Wnt10b,Kif20b,Pdgfrb,E2f8,Ccnd2,Cdc7,Wiz,Prdm9,Sirt2,Pou4f1,Ep300,Nusap1,Aurkb,Sin3a,Stxbp4
4155	GOBP_CELL_CELL_ADHESION_VIA_PLASMA_MEMBRANE_ADHESION_MOLECULES	0.0254256	0.249394	-0.302372	-1.33313	117	194	Pcdh12,Cldn5,Mypn,Igfn1,Cldn2,Celsr1,Cldn20,Klf4,Fgfrl1,Pcdhb3,Pcdh11x,Cdh1,Cntn6,Hmcn1,Tenm2,Cdh23,Fat2,Il1rapl1,Unc5d,Pcdhb10,Fxyd5,Cntn4,Pcdhb20,Pcdh18,Dsg2,L1cam,Lrrc4c,Mapk7,Ajuba,Cdh12,Cdh9,Vcam1,Itgam,Pcdh9,Ntng1,Pcdhb2,Pcdhb22,Pcdh19,Cldn9,Ceacam1,Cdh5,Palld,Plxnb2,Robo2,Amigo1,Pcdh20,Map2k5,Cxadr,Nectin3,Obsl1,Mmp24,Pcdhb19,Slitrk2,Cdh8,Cdh18,Pcdhb5,Tgfbr2,Cdh13,Scarf2,Cdh7,Cdh3,Pcdhb15,…
5415	GOCC_SM_LIKE_PROTEIN_FAMILY_COMPLEX	0.0254269	0.249394	0.396792	1.46122	133	68	Gemin6,Lsm3,Lsm11,Lsm8,Lsm5,Snrpa1,Lsm7,Gemin2,Snrpb2,Lsm10,Snrnp70,Sf3b5,Rbmx2,Lsm6,Txnl4b,Snrpd2,Sf3b6,Ppih,Usp39,Zmat2,Snrpa,Sf3a3,Prpf31,Lsm2
6499	HP_ABNORMALITY_OF_LOWER_LIP	0.025519	0.250063	-0.304105	-1.33748	117	192	Mycn,Plxnd1,Ednra,Arx,Rbmx,Rit1,Kmt2c,Dpf2,Tfap2b,Il1rapl1,Wdr19,Ugdh,Sox4,Edar,Amer1,Msx1,Nfix,Myo18b,Baz1b,Gns,Sos1,Gtf2ird1,Nipal4,Pax6,Pik3cd,Sin3a,Med12,Frmd4a,Rasa2,Ift122,Ptchd1,Col11a1,Kcnn3,Foxc1,Gtf2i,Iqsec2,Sos2,Mid2,Obsl1,Frmpd4,Mras,Antxr1,Deaf1,Scarf2,Tbl1xr1,Smarcd1,Pus7,Agtr2,Bcl11a,Idua,Specc1l,Shoc2,Tspan7,Adamts2,Yy1,Abhd5,Fhl1,Gpr101,Hecw2,Gba,Smarce1,Psmb8,Tbl2,Ercc2,Cul4b,Me…
7118	HP_ABNORMAL_RIB_CAGE_MORPHOLOGY	0.0255563	0.250193	-0.275987	-1.28461	115	302	Vdr,Tbx6,Cdc6,Sox2,Col1a1,Wnt7a,Alpl,Sox9,Lmx1b,Fgfrl1,Galns,Ptch1,Dlk1,Tent5a,Efnb1,Tgif1,Rit1,Bgn,Gli3,Gabrd,Cyp27b1,Serpinh1,Igf2,Wdr19,Dact1,Zic2,Bcor,Selenon,Foxf1,Nek1,Amer1,Jag1,Mtmr14,P3h1,Chrm3,Fam111a,Kmt2a,Dnajc21,Gns,Sos1,Creb3l1,Arsb,Ift140,Lmna,Sall1,Inppl1,Alg12,Med12,Dync2i1,Rasa2,Dll1,Ift122,Sufu,C2cd3,Flnb,Ror2,Atp7a,Col11a1,Ttc21b,Smo,Nelfa,Cilk1,Gas1,Polr3a,Cep120,Tcirg1,Gli2,…
7280	HP_RETICULOCYTOSIS	0.0256161	0.250467	0.510329	1.56569	131	28	Fas,Slc2a1,Prkcd,Adamts13
6402	HP_BLADDER_DIVERTICULUM	0.0256357	0.250467	-0.558913	-1.59573	123	20	Col3a1,Col1a1,Col5a1,Fkbp14,Baz1b,Gtf2ird1,Atp7a,Gtf2i
345	GOBP_POSITIVE_REGULATION_OF_HUMORAL_IMMUNE_RESPONSE	0.0256563	0.250467	0.687615	1.62408	128	10	Lta,Tnf,Il1b,Hpx,C3,Ccr7
4582	GOBP_NEGATIVE_REGULATION_OF_VIRAL_LIFE_CYCLE	0.0256933	0.250594	-0.636531	-1.62958	125	13	Ptx3,Trim25,Trim10,Mid2,Ciita,Ifitm3,Trim26
6868	HP_BROAD_CLAVICLES	0.0257338	0.250755	-0.680489	-1.62745	127	10	Wnt7a,Mmp14,Mmp2,Sh3pxd2b,Atp7a,Trip11
758	GOBP_NEUROPEPTIDE_SIGNALING_PATHWAY	0.0257771	0.250942	0.382096	1.44871	135	80	Npb,Tac1,Adcyap1,Oprk1,Hcrtr1,Sorcs3,Cartpt,Pth2,Agrp,Mchr1,Nmb,Rxfp3,Sorcs2,Pomc,Pnoc,Sstr3,Uts2r,Sorl1,Nppa,Grp,Gpr143,Penk,Tyro3,Ltb4r2,Pcsk1n,Ptgdr2,Hcrt,Npff,Galr2,Hcrtr2,Pdyn
4296	GOBP_REGULATION_OF_LONG_TERM_SYNAPTIC_POTENTIATION	0.0258639	0.251552	-0.459212	-1.53983	124	40	Arc,Drd2,Mme,Abl1,Akap5,Creb1,Ephb2,Crtc1,Adora2a,Paip2,Adcy8,Ncstn,Calb1
1152	GOBP_LIPID_LOCALIZATION	0.0258993	0.251662	0.266186	1.25453	143	404	Slco1b2,Ghrl,Slc1a7,Nfkbia,Slc2a1,Mfsd2a,Tac1,Apoh,Crh,Nkx3-1,Oxt,Pla2g2c,Pnlip,Inhba,Erfe,Pla2g3,Tnf,Prkcd,Slc1a5,Pnpla2,Atp10a,Thrsp,Spns2,Slc27a5,Tmem30b,Apoa1,Anxa2,Atp10d,Crot,Acacb,Irs2,Nmb,Nme4,Slco3a1,Il1b,Pla2g10,Egf,Apof,Pomc,Yjefn3,Pla2r1,Apom,Gdf9,Disp3,Lipg,Spns3,Abca6,Agtr1a,Fis1,Fzd4,Lima1,Trh,Pla2g2f,Rbp4,Gramd1c,Slco2a1,Pla2g5,Cck,Kcnn4,Msr1,Fbxw7,Eprs,Ikbke,Ntrk2,Cpt1a,Nus1,Plin…
9468	HP_ABNORMAL_MOTOR_NERVE_CONDUCTION_VELOCITY	0.025939	0.251813	-0.441726	-1.51809	124	45	Egr2,Lrsam1,Hspb1,Slc12a6,Sord,Lmna,Mfn2,Gdap1,Dcaf8,Sacs
9771	DropViz_HC_Ependyma_cluster-markers.csv	0.0259712	0.251892	-0.309874	-1.34189	118	174	Rgs22,Col8a2,Rsph1,Folr1,Chek2,Cfap44,Mak,Rassf4,Tcea3,Lrriq1,Lrrc34,Mapk15,Eno4,Mycbpap,Zmynd10,Ccdc60,Fbxo36,Plin5,Efcab12,Scn7a,Rsph4a,Bace2,Dnali1,Capsl,Ddr1,Lrrc74b,Ccdc81,Iqcg,Drc7,Csrp2,Lrrc18,Dsg2,Efcab1,Aebp1,Cd109,Tmem107,Ppp1r36,Lbp,Cxcr4,Meig1,Lrrc23,Armc3,Ak8,Sostdc1
6505	HP_ABNORMAL_ORAL_FRENULUM_MORPHOLOGY	0.0260546	0.252422	-0.453934	-1.52986	125	41	Col3a1,Tbx22,Gli1,Gli3,Nek1,Frem1,Fam111a,Ift140,Lmna,B3glct,C2cd3,Ror2,Crkl
6666	HP_ANOPHTHALMIA	0.0260743	0.252422	-0.410813	-1.49306	124	60	Sox2,Frem2,Pomt1,Rarb,Fancb,Bcor,Cc2d2a,Frem1,Tmem107,Col4a1,Fktn,Fras1,Tmem67,Pomk,Gli2,Tctn2,Rpgrip1,Cep55,Cspp1,Mks1
6477	HP_ABNORMALITY_OF_THE_MENSTRUAL_CYCLE	0.0262478	0.25365	-0.299548	-1.32807	121	201	Fos,Gnrh1,Dusp6,Hjv,Wnt7a,Nr3c1,Sox9,Sox10,Mkrn3,Spry4,Pml,Tacr3,Ndnf,Hdac8,Tert,Cdh23,Gpr161,Prok2,Igf2,Prokr2,Irf2bp2,Bcor,Msto1,Bbs9,Lepr,Il17rd,Numa1,Kmt2a,Hsd3b2,Lmna,Hsd3b3,Atp7b,Map3k1,Lig4
9714	HP_ABNORMALITY_OF_THE_PERIPHERAL_NERVOUS_SYSTEM	0.0262701	0.25365	-0.294745	-1.31394	120	212	Adh1,Nr4a2,Ttr,Ascl1,Col1a1,Sox10,Slx4,Slc18a2,Sncaip,Arx,Ptch1,Tgif1,Gdnf,Bbs1,Fancb,Vps13a,Col5a1,Zic2,Bcor,Cc2d2a,Tbx1,Foxf1,Lepr,Dnajc13,L1cam,Ece1,Ep300,Stag2,Tmem67,Dll1,Aaas,Ednrb,Atp7a,Ccdc28b,Gas1,Atxn2,Polr3a,Scn9a,Lrrk2,Scn4b,Cep120,Fancg,Prkn,Gli2,Scn5a,Arsa,Dbh,Tctn1,Tctn2,Cav1,Cspp1,Dhcr7,Rreb1,Mks1,Rpgrip1l,Snai2,Mitf,Inpp5e,Apc2,Ppox,Col5a2,Scn3a,Trdn
5057	GOCC_SECRETORY_GRANULE	0.026274	0.25365	0.247269	1.21173	148	632	Pglyrp1,Ghrl,Lyzl4,Serpine1,Tnfaip6,Tbc1d10c,Timp1,Apoh,Fgr,F13a1,Lrg1,Oxt,Cartpt,Anxa11,Tbxa2r,C5ar1,Iqgap2,Nppc,Pla1a,Sell,Prkcd,Fstl4,Acr,Mcemp1,Acaa1b,Hyal3,C3ar1,Alb,Apoa1,Scg2,Anxa2,Serpina3n,Rap2b,Arpc5,Gsdmd,Tssk4,Fstl3,Spaca1,Zpbp2,Prtn3,Timp3,Cotl1,Crispld2,Pla2g10,Hp,Naprt,Anxa3,Cd300a,Bri3,Plaur,Slc17a9,Slc2a4,Egf,Itga2b,Plau,B4galt1,Bmf,Nhlrc3,Pomc,Klk8,Fn1,Commd3,Sccpdh,Psma5,Pdgfb,…
7750	HP_HEMIVERTEBRAE	0.0263918	0.254394	-0.448284	-1.52109	127	42	Tbx6,Sox2,Wnt7a,Ptch1,Dlk1,Gli3,Fancb,Jag1,Stag2,B3glct,Sufu,Dvl3,Ror2
4563	GOBP_POSITIVE_REGULATION_OF_HEMOPOIESIS	0.0263998	0.254394	-0.337193	-1.38664	123	121	Fos,Zfp36l1,Hlx,Lif,Trib1,Klf10,Sox13,Pnp,Car2,Jun,Mmp14,Adam8,Csf1,Lef1,Gli3,Il12b,Casp8,Nfkbid,Cbfb,Sox4,Tmem64,Sox12,Atp11c,Xbp1
9012	HP_NON_OBSTRUCTIVE_AZOOSPERMIA	0.026467	0.254779	-0.511744	-1.57383	128	27	Gnrh1,Dusp6,Sycp3,Spry4,Cftr,Tacr3,Prok2,Prokr2,Zmynd15
7749	HP_DISTAL_SENSORY_IMPAIRMENT	0.0264887	0.254779	-0.358197	-1.42065	124	98	Egr2,Lrsam1,Pik3r5,Sox10,Tdp1,Hspb1,Mme,Capn1,Bag3,Msto1,Dnajb2,Lmna,Nefh,Mfn2,Gnb4,Gdap1,Dcaf8,Sacs,Atp7a,Polr3a,Naglu,Fgd4,Rasa1,Dnm2,Cav1
9878	HAY_BONE_MARROW_NAIVE_T_CELL	0.0265911	0.255529	-0.282961	-1.30003	121	269	Btg2,Junb,Tnfrsf25,Tstd1,Plk3,Pnrc1,Zfp36l2,Wnt7a,Elf1,Tnfaip3,Tradd,Tcea3,Nipal3,Galm,Sfi1,Dnajb1,Sc5d,Lef1,St3gal1,Zc3h12d,Fxyd5,Ap3m2,Itm2a,Tmem123,Nbeal1,Spock2,Tob1,Rasa3,Stk4
4096	GOBP_NEURONAL_STEM_CELL_POPULATION_MAINTENANCE	0.0266639	0.255993	-0.580224	-1.59226	128	17	Sox2,Hes5,Prrx1,Jag1,Prox1,Dll1,Hook3,Mmp24,Notch1
4511	GOBP_POSITIVE_REGULATION_OF_TUMOR_NECROSIS_FACTOR_MEDIATED_SIGNALING_PATHWAY	0.026739	0.256292	-0.678879	-1.6236	132	10	Hspa1b,Hspa1a,Adam17,Casp1,Traf2,Prkn
7703	HP_ABNORMAL_T_CELL_MORPHOLOGY	0.0267442	0.256292	0.435225	1.50305	137	49	Fas,Sp110,Prkcd,Ada,Rag1,Zap70,Nsmce3,Il2rg,Itk,Rac2,Magt1,Foxp3,Cd8a,Il2ra,Otulin,Nhej1,Cd4,Acp5,Il7,Extl3,Dclre1c,Myc
8661	HP_DUPLICATION_OF_PHALANX_OF_HALLUX	0.0267983	0.256575	-0.66142	-1.61704	132	11	Twist1,Rab23,Nek1,Ep300,Lmbr1,C2cd3
9143	HP_CUTANEOUS_SYNDACTYLY	0.0269151	0.257254	-0.435728	-1.51892	129	48	Frem2,Slc39a8,Cdh1,Gli3,Chsy1,Twist1,Wdr19,Bcor,Ep300,Fras1,Lmbr1,Ror2,Smo,Piezo2,Myh8,Cep55
5728	GOMF_PROTEIN_TYROSINE_THREONINE_PHOSPHATASE_ACTIVITY	0.0269401	0.257254	-0.678546	-1.6228	133	10	Dusp1,Dusp6,Dusp5
3074	GOBP_POSITIVE_REGULATION_OF_PHAGOCYTOSIS	0.0269646	0.257254	0.426073	1.49463	139	53	Mertk,Gata2,Tnf,Apoa1,Ccl12,Il1b,F2rl1,Il2rg,Il15ra,Il15,Camk1d,Pla2g5,Cd47,Calr,C3,Ptprj,Apoa2,Lman2,Cyba
2984	GOBP_REGULATION_OF_DEVELOPMENTAL_GROWTH	0.0269678	0.257254	-0.285556	-1.30671	122	259	Myod1,Dio3,Dusp6,Hlx,Edn1,Npy1r,Vil1,Gli1,Adrb1,Drd2,Sema6a,Six4,Arx,Ngf,Ptch1,Sema4c,Csf1,Nkd1,Mef2c,Pou3f2,Igf2,Map3k13,Syt17,Sema6d,Ybx3,Cxcl12,Sema4g,Spp1,Syt2,Adrb2,Spag9,Fto,Bbs2,Prox1,Vgll4,Stk4,L1cam,Ist1,Syt4,Abl1,Cacng7,Cxcr4,Smurf1,Sin3a,Sema4f,Dll1,Vegfa,Rufy3,Ghr,Creb1,Smo,Myh6,Foxc1,Nrcam,Mtor,Epha7
5387	GOCC_INTRINSIC_COMPONENT_OF_PRESYNAPTIC_ACTIVE_ZONE_MEMBRANE	0.0270217	0.257533	0.620664	1.59348	137	14	P2ry1,Ntng2,Nectin1,P2rx1
6869	HP_ABNORMALITY_OF_THE_COSTOCHONDRAL_JUNCTION	0.0271706	0.258716	-0.617855	-1.61266	132	14	Vdr,Alpl,Dlk1,Cyp27b1,Dnajc21
2652	GOBP_REGULATION_OF_KERATINOCYTE_DIFFERENTIATION	0.0272221	0.258948	-0.505589	-1.5673	131	28	Vdr,Zfp36l1,Rock1,Cyp27b1,Cbfb,Ncoa3,Zfp36,Numa1,Grhl2,Cd109
1463	GOBP_DORSAL_VENTRAL_NEURAL_TUBE_PATTERNING	0.0272446	0.258948	-0.590278	-1.59497	131	16	Ptch1,Gli3,Gpr161,Wdr19,Sufu,Smo,Gli2,Tctn1,Prkacb
366	GOBP_EMBRYONIC_HEART_TUBE_MORPHOGENESIS	0.0273745	0.25992	-0.424178	-1.50154	131	52	Tbx6,Tbx22,Sox18,Folr1,Vangl2,Ccdc39,Mef2c,Smad3,Tbx21,Dll1,Sufu,C2cd3,Smo,Eng,Bbs7,Notch1,Tgfbr2,Bbs4
1024	GOBP_BODY_MORPHOGENESIS	0.0273973	0.25992	-0.444019	-1.51161	131	43	Cldn5,Tiparp,Col1a1,Dlx5,Mmp2,Lef1,Tbx1,Msx1,Ep300,Clasp1,Ift122,Lrp6,Phldb2,Arid5b,Phldb1,Ankrd11,Grem2,Nipbl,Tgfb3,Clasp2
3265	GOBP_RESPONSE_TO_CORTICOSTERONE	0.027451	0.25992	-0.588037	-1.58892	132	16	Fos,Npas4,Th,Fosb,Hsd3b2,Hsd3b3,Avpr1a
9761	Oligodendrocyte_Mature_Darmanis_PNAS_2015	0.027451	0.25992	-0.588055	-1.58896	132	16	Ermn,Cndp1,Opalin,Enpp2
2528	GOBP_HISTONE_H3_ACETYLATION	0.0274714	0.25992	-0.419473	-1.49544	131	54	Myod1,Lif,Per1,Lef1,Taf5,Sirt1,Taf6l,Brpf3,Kmt2a,Sin3a,Taf12,Tada2a,Kat2b
3339	GOBP_PROTEIN_AUTOUBIQUITINATION	0.0275819	0.260704	-0.412632	-1.48788	132	57	Asb4,Lrsam1,Sh3rf2,Uhrf1,Cnot4,Sash1,Rnft1,Klhl24,Traf2,Rnf112,Lrrk2,Prkn,Rad18,Dtx3l,Uhrf2,Rnf185,Mdm2
3906	GOBP_METANEPHRIC_GLOMERULUS_DEVELOPMENT	0.0276043	0.260704	-0.659469	-1.61227	136	11	Egr1,Osr1,Lgr4,Pdgfrb
3501	GOBP_MAMMARY_GLAND_MORPHOGENESIS	0.0276507	0.260907	-0.468945	-1.53626	132	36	Pml,Ptch1,Csf1,Gli3,Igfbp5,Capn1,Ddr1,Sostdc1,Lrp6,Gli2,Cav1,Elf3,Tgfbr2,Fgfr2,Fgf10
9127	HP_ABNORMAL_INTRAOCULAR_PRESSURE	0.0277606	0.261684	-0.525638	-1.57364	134	24	Cysltr2,Col8a2,Vsx1,Myoc,Grhl2,Adamts17,Dse,Prss56,Tek
5395	GOCC_INTEGRAL_COMPONENT_OF_PRESYNAPTIC_ACTIVE_ZONE_MEMBRANE	0.0277833	0.261684	0.666542	1.61326	139	11	P2ry1,Nectin1,P2rx1,Lrfn3
5579	GOMF_G_PROTEIN_COUPLED_RECEPTOR_ACTIVITY	0.0278087	0.261687	-0.27246	-1.2721	124	312	Gpr6,Lpar5,Cysltr2,Gpr35,Ptgdr,Gpr17,Gpr139,Tshr,Rho,Npy2r,Npy1r,Chrm4,Adrb1,Ntsr1,Rorb,Celsr1,Mrgpre,Rxfp2,Gpr12,Mrgprf,Drd2,Qrfpr,Gpr61,Gpr37,Vipr2,Ptger3,Ednra,Adgrg6,Crhr1,Sstr2,Tacr3,Htr1d,Cckbr,P2ry12,Hrh1,Gpr161,Glp2r,Prokr2,Gpr183,Npr1,Lgr4,Hcar1,Npsr1,Gpr75,Aplnr,Lpar2,Ccr5,Tacr2,Zfp219,Adrb2,Pdgfrb,Chrm3,Ptgfr,Adora2b,Gpr1,Ptger1,Hpgd,Hrh2,Avpr1a,Htr2c,Cxcr4,Galr1,Gpr4,Gpr45,Gpr50,Vipr1…
4631	GOBP_POSITIVE_REGULATION_OF_VASCULAR_ASSOCIATED_SMOOTH_MUSCLE_CELL_PROLIFERATION	0.0278689	0.261793	-0.484303	-1.54308	135	31	Adamts1,Edn1,Jun,Mmp2,Nr4a3,Tert,Igfbp5,Foxj2,Mfn2,Hpgd,Dnmt1
4694	GOBP_POSITIVE_REGULATION_OF_LIPID_LOCALIZATION	0.0278824	0.261793	0.362171	1.41255	147	94	Ghrl,Nfkbia,Tac1,Crh,Nkx3-1,Oxt,Erfe,Pla2g3,Prkcd,Apoa1,Anxa2,Acacb,Il1b,Pla2g10,Pla2r1,Lipg,Cck,Msr1,Ikbke,Plin3,Triap1,C3,Abca12
3922	GOBP_SIGNAL_TRANSDUCTION_INVOLVED_IN_CELL_CYCLE_CHECKPOINT	0.0278952	0.261793	-0.396041	-1.47423	131	68	Btg2,Plk3,Gadd45a,Chek2,Pml,Sox4,Zwilch,Cnot4,E2f8,Cdc5l,Ep300,Plk1
8022	HP_INCREASED_BODY_WEIGHT	0.0279517	0.262088	-0.263959	-1.25347	124	366	Dusp6,Rpe65,Sox2,Abcc8,Rho,Pou3f4,Impg2,Sox10,Mkrn3,Spry4,Mak,Arx,Ptch1,Dlk1,Rbmx,Tacr3,Ndnf,Hdac8,Gli3,Gabrd,Tert,Abca4,Kmt2c,Cdh23,Neurod1,Prok2,Prokr2,Rnpc3,Il1rapl1,Bbs1,Cep164,Reep6,Tbx1,Rab23,Dyrk1b,Bbs9,Lepr,Il17rd,Mtmr14,Topors,Adrb2,Ift74,Agbl5,Fto,Baz1b,Kmt2a,Flii,Gtf2ird1,Bbs2,Ift140,Lmna,Fxr1,Sdc3,Atp7b,Rp2,Ep300,Pax6,Sin3a,Med12,Tmem67,Prom1,Sufu,Ucp3,Ghr,Zfp513,Ednrb,Bptf,Ptchd1,Tra…
7267	HP_AUTOIMMUNE_HEMOLYTIC_ANEMIA	0.0279938	0.262247	0.54385	1.58998	143	23	Fas,Prkcd,Ada,Rag1,Zap70,Itk
3157	GOBP_NEGATIVE_REGULATION_OF_LIPID_CATABOLIC_PROCESS	0.0281226	0.262963	0.559014	1.60045	144	21	Mfsd2a,Tnf,Acacb,Il1b,Pik3cg,Sorl1,Alk,Fmc1
4894	GOCC_COLLAGEN_TRIMER	0.0281335	0.262963	-0.400368	-1.47707	133	64	Lox,Col8a2,Col3a1,Emilin1,Colec10,Col1a1,Col6a6,C1qtnf7,Col6a1,Col5a1,Col9a3,Col4a1,Col4a2,Dcn,Col11a1,Col9a2,Col6a5,Col23a1,Col14a1,C1ql2,Col5a2,C1ql1,Col24a1,Col19a1,Wdr33,C1qtnf6
91	GOBP_MICROTUBULE_BUNDLE_FORMATION	0.0281601	0.262963	-0.366393	-1.42593	132	88	Ttll1,Rsph1,Kif20a,Cfap44,Spag1,Ccdc39,Zmynd10,Dnah1,Rsph4a,Cdk5rap2,Cfap206,Numa1,Cfap157,Iqcg,Jhy,Bbs2,Cfap65,Plk1,Meig1,Dnaaf5,Clasp1,Armc2,Mtcl1,Aaas,Ttc26,Togaram1,Gas8,Cfap69,Ccdc65,Zfp207,Tekt2,Nckap5,Dnai2,Dnaaf4,Spag17,Lrguk,Dnai4,Nav1,Ccser2
3868	GOBP_RIBONUCLEOPROTEIN_COMPLEX_SUBUNIT_ORGANIZATION	0.0281716	0.262963	0.316848	1.34116	150	157	Gemin6,Gcfc2,Ptges3,Mrto4,Znhit3,Ddx28,Nudt21,Rps10,Mcts1,Fastkd2,Rps15,Gemin2,Rpl5,Pih1d1,Rplp0,Bop1,Eif3g,Dyrk3,Rps27l,Tarbp2,Nufip1,Shq1,Rpf2,Eif3m,Nop53,Eif3d,Ncbp1,Eif2s2,Eif3k,Eif3b,Srsf6,Snupn,Mrpl20,Eif5,Rpl11,Mrps7,Rrp7a,Rrs1,Zrsr2,Denr,Rpsa,Snrpd2,Zfand1,Puf60,Eif6
1966	GOBP_NUCLEOTIDE_EXCISION_REPAIR_DNA_INCISION	0.0281962	0.262963	0.483859	1.55155	145	34	Rfc5,Rpa3,Rfc3,Xpa,Pcna,Nthl1,Ercc1,Gtf2h2,Ubc,Ogg1,Ercc4,Gtf2h3,Fan1,Gtf2h4,Ercc5
1009	GOBP_DORSAL_VENTRAL_PATTERN_FORMATION	0.0283333	0.263465	-0.417389	-1.49278	135	55	Ascl1,Edn1,Gli1,Wnt7a,Lmx1b,Dll4,Nkx2-2,Ptch1,Gli3,Gpr161,Wdr19,Sp8,Smad6,Mdfi,Sfrp1,Cxxc4,Sostdc1,Sufu
9917	DURANTE_ADULT_OLFACTORY_NEUROEPITHELIUM_MAST_CELLS	0.0283435	0.263465	-0.399244	-1.47292	134	64	Ier2,Nr4a2,Hspa1b,Dusp6,Hspa1a,Lif,Elf1,Slc18a2,Tnfaip3,Nr4a3,Dnajb1,Csf1
8501	HP_VERTEBRAL_WEDGING	0.0283474	0.263465	-0.674566	-1.61328	140	10	Ptch1,Bgn,Arsb,Sufu,Npr2,Sec23a
9053	HP_ONYCHOMYCOSIS	0.028351	0.263465	0.577345	1.59278	146	18	Il12rb1,Spib,Carmil2,Il12a,Il17rc
1006	GOBP_HORMONE_TRANSPORT	0.0284028	0.263558	0.289471	1.30103	153	255	Ghrl,Slc2a1,Tac1,Ucp2,Kcng2,Adcyap1,Fgf23,Crh,Nkx3-1,Cartpt,P2ry1,Kcna5,Slc7a5,Vip,Vgf,Inhba,Glp1r,Pla2g3,Tnf,Pim3,Il11,Slco4a1,Irs2,Nmb,Adm,Il1b,Pomc,Gdf9,Ghsr,Pfkl,Ptprn,Crhbp,Alox5,Grp,Agtr1a,Rapgef3,Gipr,Fzd4,Slc2a2,Trh,Rbp4,Bmp8a,Nr1d1,Npff,C1qtnf3,Cltrn,Cpt1a,Itpr3,Prkce,Hfe,Itpr1,Slc16a10,Nkx6-1
6774	HP_AUTISM	0.0284115	0.263558	-0.317122	-1.34869	131	152	Sox2,Hnf1b,Mkrn3,Plxnd1,Hdac8,Gabrd,Prokr2,Il1rapl1,Flcn,Tbx1,Gabra2,Baz1b,Kmt2a,Gtf2ird1,Kdm5c,Scn8a,Slc35c1,Ep300,Sin3a,Med12,Slc13a5,Gabrb2,Ptchd1,Gtf2i,Wwox,Pde4d,Iqsec2,Dhcr7,Rreb1,Deaf1,Akt1,Nlgn3,Satb2,Tsc1,Usf3,Scn3a,Ankrd11,Gria3,Nipbl,Yy1,Gatm,Auts2,Gabrg2,Smc1a,Dmpk,Tbl2,Pah,Arv1,Cntnap2,Rere,Cdk19,Man1b1,Setd5,Tcf12,Dpyd,Nono
9365	HP_ABNORMAL_PR_INTERVAL	0.0284425	0.263611	0.632641	1.59505	144	13	Slc12a3,Kcna5,Tll1,Gnb5,Prkag2
1430	GOBP_SUBPALLIUM_DEVELOPMENT	0.0284771	0.263697	-0.545711	-1.57985	137	21	Ascl1,Drd2,Gli3,Secisbp2,Rarb,Dlx1,Dlx2,Bbs2,Lrrk2,Foxp2,Aldh1a3,Slc7a11,Bbs4
7356	HP_RIGIDITY	0.0285529	0.264165	-0.315997	-1.34601	131	154	Adh1,Nr4a2,Th,Sncaip,Arx,Mme,Cryab,Jam2,Prkcg,Kcna4,Gabra2,Dnajc13,Pdgfrb,Rnaseh2c,Adar,Scn1a,Scn8a,Aspa,Slc19a3,Gcdh,Pcdh19,Slc13a5,Myo5a,Gabrb2,Slc2a3,Atxn2,Scn9a,Lrrk2,Dhcr24,Prkn,Wwox,Arsa,Gabra1,Pde8b
1365	GOBP_C_TERMINAL_PROTEIN_AMINO_ACID_MODIFICATION	0.0286117	0.264475	-0.657936	-1.60852	141	11	Agbl1,Irgm2,Gpld1,Icmt,Atg12
9219	HP_ABNORMAL_BRONCHUS_PHYSIOLOGY	0.0286396	0.264498	0.679091	1.60395	143	10	Mplkip,Rnf113a2,Ifngr1
3898	GOBP_MESONEPHRIC_TUBULE_MORPHOGENESIS	0.0287785	0.265546	-0.431933	-1.50569	138	48	Sox9,Six4,Ptch1,Osr1,Gli3,Gdnf,Adamts16,Wnt6,Lgr4,Wnt2b,Fmn1,Sox8,Sall1,Vegfa,Smo,Foxd1
9721	HP_ABNORMAL_CIRCULATING_IGA_LEVEL	0.0288368	0.265849	0.42885	1.4923	148	51	Il12rb1,Fas,Prkcd,Ada,Spib,Rag1,Il2rg,Tcn2,Il12a,Ccnd1
7228	HP_HYPOPLASTIC_TOENAILS	0.0288981	0.265965	-0.418888	-1.48817	138	53	Gli1,Lmx1b,Dll4,Dpf2,Sox4,Msx1,Baz1b,Gtf2ird1,Inppl1,Lig4,Eogt,Col11a1,Cpt2,Gtf2i,Tbx4,Ppp2r5d,Smarcd1,Shoc2,Telo2,Aff4,Slc35d1,Smarce1,Tbl2
3125	GOBP_NERVOUS_SYSTEM_PROCESS	0.0289004	0.265965	-0.232952	-1.17813	122	789	Fos,Egr2,Arc,Btg2,Npas4,Cldn5,Rpe65,Ntf3,Gpr35,Grk1,Nr2e1,Rgs16,Th,Edn1,Col1a1,Rho,Pou3f4,Npy2r,Avp,Mip,Impg2,Vsx1,Npy1r,Ntsr1,Wnt7a,Rorb,Itga3,Rtl4,Otogl,Sox10,Drd2,Foxo6,Dll4,Jun,Myo1a,Syt10,Ngf,Ccdc39,Cntn5,Glra3,Zfp354a,Hmcn1,Nkx6-2,Uba6,Chrna6,Lef1,Pak5,Vldlr,Gabrd,Mef2c,Hrh1,Abca4,Cdh23,Cacnb2,Prok2,Htr3a,Tmem25,Mme,Il12b,Cbr3,Scn7a,Ncam2,Bbs1,Wdr19,Cxcl12,Lrig1,Jam2,Nfatc4,Zic2,Reep6,Ldlr,…
6085	GOMF_PHOSPHATIDYLINOSITOL_3_KINASE_REGULATOR_ACTIVITY	0.0289342	0.266019	-0.561749	-1.58238	138	19	Socs3,Pik3r5,Klf4,Wdr91,Cckbr
7614	HP_BILIARY_CIRRHOSIS	0.0289798	0.266019	0.618121	1.58695	147	14	Il12rb1,Spib,Tgfb1,Il12a
4489	GOBP_NEGATIVE_REGULATION_OF_RESPONSE_TO_WOUNDING	0.0289828	0.266019	0.388583	1.44581	152	72	Serpine1,Apoh,Wfdc1,Tnf,Prkcd,Ubash3b,Plaur,Plau,Git1,Klk8,Tspan8,Gp1ba,Pdgfb,Cldn3,Alox5,Kremen1,Klkb1,Plg,Serpinf2,Myoz1
3348	GOBP_REGULATION_OF_FIBRINOLYSIS	0.0292779	0.268493	0.650999	1.60457	147	12	Serpine1,Apoh,Klkb1,Plg,Serpinf2
5996	GOMF_GABA_GATED_CHLORIDE_ION_CHANNEL_ACTIVITY	0.0293107	0.268557	-0.640314	-1.60329	144	12	Gabra2,Gabrb2,Gabra4,Gabra1,Gabre,Gabrb1,Gabrg2
2580	GOBP_MITOTIC_DNA_INTEGRITY_CHECKPOINT	0.0293807	0.268749	-0.360274	-1.41402	138	92	Btg2,Cdc6,Plk3,Gadd45a,Chek2,Pml,Mdc1,Taok3,Sox4,Nek11,Cnot4,Msh2,E2f8
7914	HP_INCREASED_CIRCULATING_IGM_LEVEL	0.0293831	0.268749	0.526018	1.56945	150	25	Il12rb1,Fas,Spib,Nsmce3,Ifngr1
4094	GOBP_CRANIOFACIAL_SUTURE_MORPHOGENESIS	0.0294178	0.268767	-0.613719	-1.60187	143	14	Mmp14,Gli3,Twist1,Rab23,Frem1,Tmem107
9322	HP_ABNORMAL_CARDIAC_VENTRICULAR_FUNCTION	0.0294367	0.268767	-0.391758	-1.46222	138	69	Lox,Mypn,Pomt1,Casq2,Kif20a,Sgcg,Gtpbp3,Selenon,Ldlr,Smad3,Lmna,Prkg1,Ror2,Myh6,Tab2,Tnni3,Gata6,Cited2,Tgfbr2
3761	GOBP_RNA_SURVEILLANCE	0.0295673	0.269294	0.616793	1.58354	150	14	Exosc4,Exosc2,Supv3l1,Exosc10,Exosc9,Exosc5
3057	GOBP_NEGATIVE_REGULATION_OF_EPITHELIAL_CELL_PROLIFERATION	0.0295724	0.269294	0.349215	1.39325	156	106	Xdh,Ghrl,Apoh,Wfdc1,Nkx3-1,Pex2,Pbld2,Lims2,Tnf,Klf9,Scg2,Ngfr,Ccl12,Rgn,A4gnt,Tgfb1,Alox5,Cdk6,Sparc
8018	HP_DECREASED_CIRCULATING_ANTIBODY_LEVEL	0.0296059	0.269294	0.33755	1.37515	156	123	Fas,Sp110,Mplkip,Prkcd,Ada,Rag1,Blnk,Zap70,Rnf113a2,Msn,Il2rg,Hyou1,Tfrc,Timm8a1,Itk,Carmil2,Rac2,Tgfb1,Magt1,Tcn2,Plvap,Pik3r1,Ccnd1,Cnbp,Cavin1,Cd79a,Rbm8a,Lamtor2
7847	HP_INCREASED_CIRCULATING_IGG_LEVEL	0.0296195	0.269294	0.630192	1.58888	150	13	Fas,Prkcd,Il2rg,Ifngr1,Tgfb1,Ccnd1
318	GOBP_REGULATION_OF_MYELOID_LEUKOCYTE_DIFFERENTIATION	0.0296234	0.269294	-0.364068	-1.4227	139	90	Fos,Zfp36l1,Lif,Tal1,Trib1,Klf10,Tlr3,Car2,Jun,Csf1,Lef1,Il12b,Casp8,Ptpn2
5744	GOMF_ORGANIC_ANION_TRANSMEMBRANE_TRANSPORTER_ACTIVITY	0.0297141	0.269883	0.322994	1.35586	158	148	Slco1b2,Slc1a7,Slc2a1,Mfsd2a,Slc4a11,Slc5a12,Slc7a5,Slc16a12,Slc1a5,Slc35b3,Slc26a4,Slc25a31,Abcg2,Slco4a1,Slc35a1,Slc23a1,Slco3a1,Slc17a9,Slc35b1,Slc35d2,Slc52a3,Slc35b2,Slc7a10,Slc2a2,Slco2a1,Slc2a8,Slc26a3,Slc16a8
1936	GOBP_RESPONSE_TO_VITAMIN	0.0297999	0.269963	-0.38322	-1.45088	139	75	Vdr,Ascl1,Col1a1,Cyp26b1,Tnc,Alpl,Folr1,Aldh1a2,Zfp354a,Cyp27b1,Spp1,Setdb1,Cxcl10,Sfrp1,Alad,Stc1,Kank2
6811	HP_PRIMARY_AMENORRHEA	0.0298034	0.269963	-0.359911	-1.41259	140	92	Gnrh1,Dusp6,Sox9,Sox10,Mkrn3,Spry4,Tacr3,Ndnf,Hdac8,Gpr161,Prok2,Prokr2,Msto1,Lepr,Il17rd,Kmt2a
5350	GOCC_CILIARY_TIP	0.0298075	0.269963	-0.433186	-1.49638	143	46	Gli1,Gli3,Wdr19,Ift74,Ift140,Dync2i1,Ift122,Sufu,Ift22,Traf3ip1,Ttc21b,Smo,Cilk1,Ttc26,Gli2
3522	GOBP_BRANCH_ELONGATION_OF_AN_EPITHELIUM	0.0298264	0.269963	-0.61302	-1.60004	145	14	Tnc,Sox9,Six4
9115	HP_NON_HODGKIN_LYMPHOMA	0.0298855	0.270145	0.504464	1.5477	153	28	Fas,Prkcd,Ada,Itk,Nthl1,Magt1,Rhoh,Pik3r1,Ccnd1
6650	HP_ABNORMAL_CONJUNCTIVA_MORPHOLOGY	0.0299242	0.270145	0.343257	1.3787	157	112	Slco1b2,Fas,Fermt1,Mplkip,Gjb6,Rag1,Blnk,Rnf113a2,Acvrl1,Xpa,Tfrc,Igsf3,Nlrp3,Foxc2,Pcna,Ercc1,Fgfr1,Plg,Il12a,Pik3r1
10110	ASTON_MAJOR_DEPRESSIVE_DISORDER_UP	0.0299401	0.270145	-0.454953	-1.51094	144	38	Tnfrsf25,Ttr,Jun,Cckbr
2685	GOBP_POSITIVE_REGULATION_OF_GLIAL_CELL_DIFFERENTIATION	0.0299525	0.270145	-0.453537	-1.51599	144	39	Egr2,Lif,Nkx2-2,Nkx6-2
9572	HP_ARTERIAL_STENOSIS	0.0300128	0.270145	-0.38302	-1.45012	140	75	Lox,Col3a1,Pou3f4,Gdnf,Il12b,Ldlr,Smad3,Jag1,Baz1b,Gtf2ird1,Aebp1,Lmna,Zfp687,Ghr,Prkg1,Abca1,Atp7a,Tmem127,Gtf2i
7207	HP_ACCESSORY_SPLEEN	0.0300226	0.270145	-0.521912	-1.56249	145	24	Mycn,Fgfrl1,Cc2d2a,Tmem107,Tmem67,Tctn2,Rpgrip1,Cep55,Cspp1,Mks1,Rpgrip1l,Cenpf,Cplx1
8693	HP_APLASIA_HYPOPLASIA_OF_THE_OVARY	0.0300375	0.270145	-0.40465	-1.47066	143	60	Gnrh1,Dusp6,Sox9,Spry4,Tacr3,Ndnf,Prok2,Prokr2,Bbs1,Bbs9,Lepr,Bbs2,Map3k1,Pax6,Dcaf17,Ttc8,Wwox,Bbs7
199	GOBP_GLANDULAR_EPITHELIAL_CELL_DEVELOPMENT	0.0300535	0.270145	-0.52742	-1.56147	145	23	Insm1,Arntl,Rarg,Nkx2-2,Rarb,Pax6,Dll1,Smo
107	GOBP_ENDODERM_FORMATION	0.0301142	0.270215	-0.438726	-1.50289	144	44	Dusp1,Sox2,Dusp5,Mmp14,Mmp2,Itga4,Sox7,Col6a1,Col5a1
8570	HP_APLASIA_HYPOPLASIA_INVOLVING_THE_SKELETON	0.0301816	0.270215	-0.230213	-1.1748	127	907	Myod1,Mycn,Tbx6,Cdc6,Sox2,Col3a1,Edn1,Col1a1,Tbx22,Mypn,Slc39a8,Gli1,Wnt7a,Alpl,Sox9,Axin2,Lmx1b,Fgfrl1,Slx4,Mkrn3,Dll4,Galns,Lrrc32,Prrx1,Erbb3,Dlx5,Plxnd1,Ednra,Vangl2,Arx,Ptch1,Mmp2,Dlk1,Adgrg6,Csgalnact1,Bcorl1,Tent5a,Efnb1,Sc5d,Rit1,Hdac8,Bgn,Gli3,Gabrd,Chsy1,Serpinh1,Rhobtb2,Igf2,Dpf2,Twist1,Rarb,Tfap2b,Col6a1,Kmt2e,Il1rapl1,Bbs1,Wdr19,Dact1,Fancb,Lmnb2,Sox4,Rdh11,Bcor,Selenon,Flcn,Cc2d2a,T…
1692	GOBP_PLASMINOGEN_ACTIVATION	0.0302091	0.270215	0.581006	1.5763	155	17	Serpine1,Apoh,Plau,Klkb1,Runx1,Serpinf2,Meltf
8110	HP_DILATATION_OF_THE_CEREBRAL_ARTERY	0.0302653	0.270215	-0.470053	-1.52368	145	34	Lox,Col3a1,Col1a1,Bgn,Col5a1,Smad3,Col4a1,Thsd1,Prkg1,Eng,Tgfbr2,Col5a2,Angptl6,Tgfb3
8285	HP_ABNORMAL_ATRIOVENTRICULAR_VALVE_MORPHOLOGY	0.0302774	0.270215	-0.334276	-1.37185	142	119	Mycn,Col3a1,Col1a1,Mypn,Mmp14,Mmp2,Col5a1,Bcor,Selenon,Tbx1,Fbn2,Smad3,Baz1b,Dzip1,Gtf2ird1,Aebp1,Lmna,Nr2f2,Med12,Sh3pxd2b,Hgd,Sacs,Dse,Ror2,Myh6,Zfp469,Gtf2i,Tab2,Notch1,Gata6,Cited2,Rreb1,Tgfbr2,Ccdc22
3997	GOBP_REGULATION_OF_INCLUSION_BODY_ASSEMBLY	0.0302781	0.270215	-0.599325	-1.59195	146	15	Hspa1b,Hspa1a,Sncaip,Dnajb1,Dnajb2,Dnaja4,Sacs
861	GOBP_NEGATIVE_REGULATION_OF_CELL_POPULATION_PROLIFERATION	0.0302823	0.270215	-0.24678	-1.21641	132	549	Btg2,Fgfbp1,Vdr,Hspa1b,Gnrh1,Myod1,Cdc6,Sox2,Adamts1,Nr2e1,Hspa1a,Lif,Trib1,Klf10,Tmem131l,Kdf1,Ogn,Sox9,Sox10,Rxfp2,Tnfrsf8,Axin2,Insm1,Klf4,Drd2,Dll4,Lrrc32,Pml,Rarg,Tnfaip3,Ngf,Ptch1,Aldh1a2,Sstr2,Sox7,Gli3,Scgb1a1,Cyp27b1,Mef2c,Slc16a2,Il12b,Frzb,Igfbp5,Rarb,Tfap2b,Cd274,Npr1,Ido1,Rbm5,Sox4,S100a11,Ptpn2,Thbs1,Flcn,Smad6,Med31,Csk,Dach1,Msx1,Ddr1,Smad3,Dnajb2,P3h1,Wnt10b,Ift74,Apln,Tob1,Irf1,…
9934	DESCARTES_MAIN_FETAL_BIPOLAR_CELLS	0.0303093	0.270215	-0.569201	-1.58214	145	18	Zfp804b,Vsx1,Tmem215,Sstr2,Tacr3
9967	DESCARTES_FETAL_EYE_BIPOLAR_CELLS	0.0303093	0.270215	-0.569201	-1.58214	145	18	Zfp804b,Vsx1,Tmem215,Sstr2,Tacr3
512	GOBP_TRNA_MODIFICATION	0.0303203	0.270215	0.378655	1.43259	159	79	Lcmt2,Bcdin3d,Thg1l,Trmt12,Dtwd1,Trmt9b,Dph3,Trdmt1,Trmt61a,Mocs3,Prorp,Nsun3,Thumpd1,Dus4l,Pusl1,Trit1,Thumpd2,Mettl6,Dus1l,Pus1,Ctu2,Elp6,Pus3,Trub1,Trmt13,Trmt10b
3023	GOBP_BRANCHING_MORPHOGENESIS_OF_A_NERVE	0.0303579	0.27032	-0.672417	-1.60814	150	10	Drd2,Map3k13,Dlx2,Epha7,Lrrk2,Fgfr2,Bcl11a,Rere,Shox2
6458	HP_RENAL_CYST	0.0304745	0.271122	-0.294036	-1.30778	139	209	Abcc8,Frem2,Hnf1b,Hdac8,Tbx18,Gli3,Gabrd,Neurod1,Igf2,Bbs1,Dact1,Flcn,Cc2d2a,Tbx1,Nek1,Amer1,Jag1,Bbs9,Chrm3,Sec61a1,Baz1b,Kmt2a,Gtf2ird1,Bbs2,Ift140,Tmem107,Sall1,Col4a1,Six5,Lamc2,Anks6,B3glct,Dync2i1,Fras1,Tmem67,Flnb,Ror2,Cpt2,Ttc8,Cep120,Gtf2i,Bbs7,Alg9,Piezo2,Tctn2,Rpgrip1,Greb1l,Pigt,Cep55,Cspp1,Dhcr7,Cep57,Rreb1,Mks1,Ift80,Bbs4,Trip11,Akt1,Rpgrip1l,Dhx16,Inpp5e,Tsc1
842	GOBP_NEURON_RECOGNITION	0.0305043	0.271122	-0.433737	-1.49063	146	45	Pcdh12,Mypn,Cntn6,Ncam2,Ephb3,Cntn4,Epha3,Cxcr4,Casp3,Nrcam,Palld,Ephb2,Robo2,Amigo1
1279	GOBP_ORGANIC_ACID_BIOSYNTHETIC_PROCESS	0.0305259	0.271122	0.287595	1.29263	165	254	Tecrl,Haao,Ch25h,Adipor2,Pla2g3,Mcat,Slc27a5,Apoa1,Sds,Gadl1,Ptgis,Acacb,Ptges3,Sephs2,Gpt2,Sdsl,Il1b,Gstm7,Hsd17b12,Cad,Cdo1,Abhd1,Rgn,Glul,Liph,Psph,Acot8,Aass,Lipg,Cbs,Alox5,Prkag3,Got1l1,Prxl2b,Ephx2,Trib3,Oxsm,Erlin2,Cyp1a1,Mri1,Mlxipl,Pla2g5,Degs1,Elovl4,Ptgs2,Nr1d1,Lias,Gamt,Cbr4,Hacd2,Acsm5,Bcat1,Ces1d,Mif,Ptges2,Sephs1,Acot4,Acsm3,Ptgs1,Plp1,Cth,Alox12b,Mgll,Nanp,Mecr,Aspg,Ggt1,Prkag2,Se…
7791	HP_ABNORMAL_SHOULDER_MORPHOLOGY	0.0306318	0.271831	-0.381176	-1.43906	143	74	Col1a1,Tnnt1,Lmx1b,Ptch1,Dlk1,Bcorl1,Efnb1,Kmt2e,Col5a1,Bcor,Baz1b,Gtf2ird1,Tmtc3,Aebp1,Lmna,Ntng1,Sufu,Ppp1r15b,Bptf,Atp7a
2830	GOBP_NEGATIVE_REGULATION_OF_VIRAL_ENTRY_INTO_HOST_CELL	0.0307257	0.272433	-0.637772	-1.59693	151	12	Ptx3,Trim25,Trim10,Mid2,Ciita,Ifitm3,Trim26
7629	HP_AORTIC_DISSECTION	0.0307755	0.272643	-0.505223	-1.55378	149	27	Lox,Col3a1,Bgn,Smad6,Smad3,Thsd1,Prkg1,Eng,Notch1,Tgfbr2,Slc2a10,Angptl6,Tgfb3
9767	Neuron_CA1Pyramidal_Cortical_Zeisel_Science_2015	0.0308083	0.272701	0.274507	1.26673	169	319	Fkbp5,Pkp2,Htr5b,Spink8,Mc4r,Kcng2,Ntn3,C2cd4b,Pde10a,Slc9a4,Gstm6,Grem1,Slc26a4,Hunk,Ccdc177,Aff3,Serpina3n,Dusp4,Slit1,Mchr1,Rap2b,Arpc5,Dtwd1,Chrd,Wipf3,Zfp189,Ptpru,Lrfn2,Efcab6,Sult5a1,Sertm1,Slc9a2,Sstr3,Npr3,Ccdc85b,Sorl1,Cacng8,Arpc2,Rspo2,Asap2,Kbtbd11,Tmem200a,Tanc1,Septin9,Cstf3,Htr4,Mast3,Jph1,Lrrn2,Ksr1,Dlgap4,Bhlhe22,Onecut2,Mical2,Tenm4,Arf5,Slc16a14,Abhd17c,Plch2,Grin2a,Arhgef28,H…
10048	Park_Hippocampus_Mouse_darkred	0.0308511	0.272849	-0.370896	-1.42558	144	82	Tnfrsf25,Clk1,Cfp,Tdp1,Rock1,Chka,Skp2,Zfp2,Rbm5,Cc2d2a,Dusp11,Ttc14,Pcgf6,Ryr3,Snapc3,Ankzf1,Cdc7,Zfp608,Chuk,Klhl17,Appl2
3169	GOBP_REGULATION_OF_SECRETION	0.0311111	0.273837	0.253698	1.22076	174	506	Sgk1,Ghrl,Slc2a1,Sdc4,Tac1,Ucp2,Kcng2,Adcyap1,Fgf23,Crh,Nlrp6,Fgr,Nkx3-1,Htr2a,Oprk1,Oxt,Cartpt,P2ry1,Kcna5,Gata2,Vip,Inhba,Glp1r,Syt12,Pla2g3,Tnf,Pim3,Hyal3,Slc6a4,Ada,Il11,Ezr,Pard6a,Irs2,Nmb,Syt13,Il1b,Slc30a1,Pla2g10,Cd300a,F2rl1,Kcnmb4,Egf,Dph3,Pomc,Git1,Pla2r1,Gdf9,Ghsr,Rhbdf2,Pfkl,Crhbp,Rac2,Tgfb1,Alox5,Bmp2,Grp,Agtr1a,P2rx1,Rapgef3,Gipr,Snf8,Pram1,Apbb3,Fes,Slc2a2,Trh,Neurog1,Rbp4,Tmed10,…
7179	HP_COARCTATION_OF_AORTA	0.0311243	0.273837	-0.363513	-1.41473	146	88	Mmp14,Ptch1,Mmp2,Tgif1,Gli3,Zic2,Tbx1,Smad6,Amer1,Jag1,Nr2f2,Chd4,Abl1,Ep300,Stag2,Med12,Dll1,Gas1,Gli2,Sos2,Notch1,Gata6,Dhcr7,Cep57,Mks1,Rpl31,Rps15a,Specc1l,Six3,Gja1,Disp1,Fli1,Traf7,Pah,Cdk8,Uty,Srcap
10144	CLAUS_PGR_POSITIVE_MENINGIOMA_DN	0.03113	0.273837	-0.636993	-1.59498	153	12	Ednra,Bace2,Sox4,Nln,Pdgfrb
4945	GOCC_CENTRIOLE	0.0311367	0.273837	-0.331896	-1.36653	145	122	Hspa1b,Hspa1a,Sfi1,Rock1,Mapk15,Tsks,Cep350,Sclt1,Cep164,Ccdc120,Topors,Mdm1,Dzip1,Ift140,Kif24,Sirt2,Cep162,Rp2,Wdr62,Ccp110,Plk1,Tubd1,Mphosph9,C2cd3,Lrrcc1,Iqcb1,Ccdc92,Ccdc88a,Cep120,Cep135,Cep55,Sass6,Nin,Bbs4,Hap1,Crocc,Cntrob,Agbl4,Washc1,Pcm1
6916	HP_HIRSUTISM	0.0311493	0.273837	-0.313386	-1.33752	144	155	Nr3c1,Mmp14,Arx,Mmp2,Dlk1,Nkx6-2,Hdac8,Gli3,Gabrd,Cdh23,Dpf2,Twist1,Bbs1,Lmnb2,Sox4,Bbs9,Nfix,Mab21l1,Kmt2a,Gne,Gns,Bbs2,Hsd3b2,Arsb,Lmna,Hsd3b3,Map3k1,Ep300,Frmd4a,Ccdc28b,Smo,Polr3a,Ttc8,Bbs7,Naglu,Sox6,Cav1,Mks1,Vps33a,Bbs4,Smarcd1,Akt1,Fgfr2,Idua,Gja1,Taf6,Nipbl,Adamts2,Bscl2,Aff4,Gpr101,Smc1a,Smarce1,Smarcd2,Ofd1,Uty,Srcap,Rere,Bbs5,Setd5
3823	GOBP_CELLULAR_RESPONSE_TO_SALT_STRESS	0.031162	0.273837	-0.669187	-1.60042	154	10	Zfp36l1,Slc12a6,Aqp1,Xrcc6,Slc25a23
5477	GOMF_OPSONIN_BINDING	0.031162	0.273837	-0.668892	-1.59971	154	10	Ptx3,Cd93,Masp2,Itgam
7821	HP_PANHYPOGAMMAGLOBULINEMIA	0.0311774	0.273837	0.579455	1.57209	160	17	Sp110,Mplkip,Rag1,Zap70,Rnf113a2
104	GOBP_IN_UTERO_EMBRYONIC_DEVELOPMENT	0.0312023	0.273837	-0.276757	-1.27769	142	281	Ccn1,Junb,Pcdh12,Zfp36l1,Socs3,Edn1,Lif,Ccnb2,Ttll1,Sox10,Klf4,Lmx1b,Sox18,Ednra,Ptch1,Lef1,Gli3,Igf2,Angpt1,Twist1,Ybx3,Casp8,Wdr19,Bcor,Flcn,Foxf1,Tent5c,Mdfi,Msx1,Smad3,Myo18b,Msh2,Grhl2,E2f8,Stk4,Sox8,Nr2f2,Tet1,Lig4,Sin3a,Anks6,Sh3pxd2a,Gabpa,Vegfa,Bptf,Fzd5,C2cd3,Atp7a,Smo,Myh6,Foxc1
7844	HP_CHROMOSOMAL_BREAKAGE_INDUCED_BY_CROSSLINKING_AGENTS	0.0312251	0.273837	0.676302	1.59736	156	10	Fancf,Palb2,Fancd2,Fanca,Fanci,Fance
7936	HP_LATE_ONSET	0.0312886	0.274163	-0.526315	-1.55819	151	23	Abcc8,Hnf1b,Bean1,Neurod1,Igf2bp2,Irs1
502	GOBP_TRANSCRIPTION_INITIATION_FROM_RNA_POLYMERASE_II_PROMOTER	0.0313641	0.274594	-0.313084	-1.33624	145	155	Nr4a1,Nr4a2,Vdr,Nr2e1,Rorb,Nr3c1,Hnf1b,Sox9,Rarg,Esrrb,Nr4a3,E2f2,Taf5,Maml1,Wwtr1,Rarb,Taf6l,Cbfb,Med31,Nr6a1,Wnt10b
164	GOBP_NEGATIVE_REGULATION_OF_ENDOTHELIAL_CELL_PROLIFERATION	0.0314793	0.275372	0.477894	1.53242	162	34	Xdh,Ghrl,Apoh,Tnf,Scg2,Ngfr,Ccl12,Alox5,Sparc,Il12a
5005	GOCC_LATERAL_PLASMA_MEMBRANE	0.0315109	0.275416	-0.410939	-1.47486	150	56	Drd2,Erbb3,Cdh1,Myo1a,Vangl2,Slc16a1,Numa1,Dsg2,Mtcl1,Nkd2,Gpsm2,Ceacam1,Myo1c,Scn5a,Dvl2,Atp1a1,Bves,Anxa1,Iqgap3,Slc6a9,Apc,Nsg1,Cldn12,Atp1b2
7908	HP_SENSORY_IMPAIRMENT	0.0315539	0.275562	-0.291639	-1.3043	145	216	Egr2,Lrsam1,Pik3r5,Sox10,Bean1,Tdp1,Mkrn3,Hspb1,Ngf,Igf2,Mme,Capn1,Atn1,Bag3,Vps13a,Prkcg,Msto1,Dnajb2,Flii,Scn1a,Aebp1,Sord,Lmna,Nefh,Mfn2,Hpgd,Pik3cd,Aldh18a1,Gnb4,Ntng1,Gdap1,Dcaf8,Sacs,Zfyve26,Dse,Abca1,Atp7a,Kcnc3,Atxn2,Polr3a,Scn9a,Naglu,Fgd4,Rasa1,Iqsec2,Piezo2,Arsi,Dnm2,Cav1,Gch1,Deaf1,Dars2,Wdr48,Atxn7,Matr3,Serpini1,Ppox,Fbln5,Gjc2,Reep2,Gria3,Ngly1,Tpp1,Bscl2,Iars2,Polg,Hspd1,Fli1,Mpv1…
8782	HP_IMPAIRED_PROPRIOCEPTION	0.0317853	0.277196	-0.474795	-1.53105	153	33	Egr2,Tdp1,Atn1,Mfn2,Pik3cd,Polr3a,Naglu,Piezo2
3066	GOBP_NEGATIVE_REGULATION_OF_INFLAMMATORY_RESPONSE	0.0317941	0.277196	0.351733	1.3888	167	101	Ghrl,Tnfaip6,Adcyap1,Nlrp6,Wfdc1,Cnr2,Prkcd,Ada,Apoa1,Ptgis,Selenos,Git1,Ghsr,Nt5e,Nlrp3,Alox5,Smpdl3b,Fem1a,Tyro3,Il20rb,Pbk,Il4,Nr1d1,C1qtnf3,Foxp3
8017	HP_ABNORMAL_RETICULOCYTE_MORPHOLOGY	0.0319026	0.277909	0.430618	1.48234	164	48	Fas,Slc2a1,Prkcd,Adamts13,Rps10,Fancd2,Rpl5,Fanca,Tcn2,Kcnn4
6773	HP_DEPRESSIVITY	0.0319685	0.278251	-0.275902	-1.2756	145	285	Adh1,Nr4a2,Pdcd1,Gnrh1,Dusp6,Dao,Gpr35,Drd2,Spry4,Fa2h,Slc18a2,Sncaip,Ptch1,Tgif1,Tacr3,Cdh23,Prok2,Prokr2,Vps13a,Zic2,Prkcg,Tbx1,Nek1,Msto1,Dnajc13,Pdgfrb,Msh2,Baz1b,Gtf2ird1,Edc3,Hnmt,Arsg,Atp7b,Nefh,Stag2,Dnmt1,Prph,Dll1,Tbc1d7,Cep85l,Pde11a,Atp8b1,Slc2a3,Gas1,Atxn2,Lrrk2,Gtf2i,Crkl,Prkn,Gli2,Abcb4,Optn,Tmem106b,Adgrv1,Atp1a3,Bcs1l,Arsa,Gabra1,Ush1g
2987	GOBP_REGULATION_OF_SKELETAL_MUSCLE_TISSUE_DEVELOPMENT	0.0320447	0.278438	-0.545401	-1.55716	154	20	Myod1,Mef2c,Igf2,Twist1,Ybx3,Wnt10b,Dll1
6613	HP_WIDE_NASAL_BRIDGE	0.0320542	0.278438	-0.254686	-1.22728	141	427	Mycn,Rpe65,Tbx6,Frem2,Rho,Impg2,Wnt7a,Sox10,Sox18,Fgfrl1,Mak,Ednra,Arx,Ptch1,Dlk1,Bcorl1,Tent5a,Efnb1,Sc5d,Adamtsl1,Gli3,Gabrd,Abca4,Slc12a6,Dpf2,Twist1,Rarb,Kmt2e,Sox4,Reep6,Tbx1,Nek1,Frem1,Tcof1,Amer1,Topors,Pdgfrb,Agbl5,Baz1b,Kmt2a,Gne,Flii,Gtf2ird1,Bbs2,Trps1,Ift140,Lmna,Slc35c1,Snap29,Lig4,Rp2,Ep300,Stag2,Pik3cd,Sin3a,Kdm6b,Med12,Fras1,Prom1,Ntng1,Sh3pxd2b,Ift122,Sufu,Zfp513,Ednrb,Bptf,Flnb,…
1087	GOBP_CELL_COMMUNICATION_BY_ELECTRICAL_COUPLING	0.03207	0.278438	0.515607	1.5521	164	26	Pkp2,Gjd3,Gjc1,Gjb6
5575	GOMF_ENZYME_INHIBITOR_ACTIVITY	0.0322759	0.279993	0.287181	1.29074	174	255	Cdkn1a,Angptl4,Serpine1,Spink8,Serpinb8,Timp1,Wfdc1,Txnip,Iqgap2,Hexim2,Ppp1r10,Tfpi2,Apoa1,Anxa2,Serpina3n,Timp4,Timp3,Cep43,Anxa3,Inka1,Rtkn,Pinx1,Ppp1r37,Serpina10,Rpl5,Rnh1,Phactr2,Cstb,Rhoh,Cpeb2,Ipo5,Col6a3,Serpinc1,Trib3,Serpinf2,Renbp,Prpsap2,Phactr1,Pcsk1n,Myoz1,Fetub,Smcr8,Sspo,Tesc,Cstl1,Serpinb11,Hspbp1,Ten1,Itih4,A2m,C3,Mapk8ip1,Rarres1,Psmf1,Set,Prkar2a,Crim1,Ppme1,Rpl11,Serpinb6a,P…
6292	GOMF_ADENYLYLTRANSFERASE_ACTIVITY	0.0323245	0.280181	-0.506594	-1.54366	156	26	Tent5a,Papolb,Tent5c,Papolg,Abl1,Tent4a,Tent5b,Nmnat1,Oas2,Oas3
1522	GOBP_POSITIVE_REGULATION_OF_WNT_SIGNALING_PATHWAY	0.0324592	0.281098	-0.310243	-1.33234	150	163	Col1a1,Hhex,Axin2,Arntl,Dlx5,Dkk2,Tnfaip3,Fam53b,Nkd1,Zbed3,Tert,Caprin2,Prdm15,Lgr4,Dact1,Sox4,Amer1,Lgr6,Smad3,Wnt10b,Csnk1d,Dixdc1,Atp6v1c2,Sfrp1,Lrrk1,Sall1,Nrarp,Abl1,Smurf2,Ccn4,Sfrp4,Scel,Lgr5,Ror2,Csnk1e,Ankrd6,Sulf1,Lrrk2,Rspo4
7915	HP_DISPROPORTIONATE_SHORT_STATURE	0.0324841	0.281098	-0.347576	-1.39275	152	104	Tbx6,Col1a1,Slc39a8,Gli1,Wnt7a,Alpl,Sox9,Galns,Bgn,Wdr19,P3h1,Kmt2a,Creb3l1,Arsb,Inppl1,Alg12,B3glct,Dync2i1,Ift122,Flnb,Ror2,Col11a1,Mtor,Cep120,Dhcr24,Npr2,Rspry1,Cspp1,Dhcr7,Pcyt1a,Ift80,Trip11
4506	GOBP_NEGATIVE_REGULATION_OF_OXIDATIVE_STRESS_INDUCED_CELL_DEATH	0.0325304	0.281265	-0.455276	-1.5035	157	37	Gpr37,Hspb1,Nr4a3,Sirt1,Hgf,Mapk7,Met,Nfe2l2,Pde8a,Lrrk2,Prkn,Nme5,Slc7a11,Akt1,Tsc1,Vnn1,Hif1a
9232	HP_ABNORMAL_RIGHT_ATRIUM_MORPHOLOGY	0.0325694	0.281369	-0.665992	-1.59278	161	10	Mypn,Kif20a,Myh6,Notch1,Tnni3,Gata6,Cited2
1311	GOBP_CALCIUM_DEPENDENT_CELL_CELL_ADHESION_VIA_PLASMA_MEMBRANE_CELL_ADHESION_MOLECULES	0.032669	0.281567	-0.475921	-1.52502	158	32	Pcdh12,Pcdhb3,Cdh23,Pcdhb10,Fxyd5,Pcdhb20,Ajuba,Cdh12,Cdh9,Pcdhb2,Cdh5,Cdh8,Cdh18,Pcdhb5,Cdh13,Cdh7
9963	DESCARTES_FETAL_EYE_RETINAL_PIGMENT_CELLS	0.0326743	0.281567	-0.412558	-1.47079	156	54	Ttr,Rpe65,Ermn,Slc22a8,Slc6a13,Cndp1,Rassf6,Frzb,Tmem98,Enpp2,Atp6v1c2
4134	GOBP_CILIARY_BASAL_BODY_PLASMA_MEMBRANE_DOCKING	0.0326964	0.281567	-0.364925	-1.41403	153	86	Sfi1,Cdk5rap2,Sclt1,Cep164,Cc2d2a,Csnk1d,Haus5,Kif24,Cep162,Ccp110,Plk1,Tmem67,Haus4,Clasp1,Tuba1a,C2cd3,Cep97,Iqcb1,Csnk1e,Tubg1,Tctn1,Cep135,Tctn2,Prkar2b,Cep70,Cep57,Mks1
3161	GOBP_REGULATION_OF_LIPOPROTEIN_LIPASE_ACTIVITY	0.0327002	0.281567	0.610967	1.56858	166	14	Angptl4,Apoh,Apoa1,Pcsk5
6671	HP_ABNORMALITY_OF_REFRACTION	0.0328164	0.282334	-0.250721	-1.2164	145	462	Lox,Cysltr2,Grk1,Col8a2,Col3a1,Rho,Pomt1,Vsx1,Slc39a8,Lmx1b,Slx4,Mkrn3,Lrrc32,Erbb3,Csgalnact1,Bcorl1,Adamtsl1,Hdac8,Gabrd,Myoc,Kmt2c,Cdh23,Slc12a6,Dpf2,Tfap2b,Kmt2e,Bbs1,Wdr19,Fancb,Col5a1,Flcn,Cc2d2a,Fkbp14,Nek1,Fbn2,Adamtsl4,Jag1,Camk2g,Bbs9,Nfix,Tmem98,Pdgfrb,Agbl5,Pacs1,Fam111a,Grhl2,Baz1b,Kmt2a,Adamts17,Col9a3,Dnajc21,Flii,Gtf2ird1,Aebp1,Kdm5c,Chrdl1,Chd4,Col4a1,Arsg,Aldh3a2,Lig4,Rp2,Primpo…
6446	HP_NEPHRONOPHTHISIS	0.0329602	0.283242	-0.464598	-1.50599	158	34	Glis2,Wdr19,Cep164,Ift140,Anks6,Dync2i1,Tmem67,Iqcb1,Traf3ip1,Ttc21b,Cep120,Ift80,Trip11,Rpgrip1l
408	GOBP_AXIS_ELONGATION	0.0329761	0.283242	-0.52874	-1.54796	159	22	Tnc,Sox9,Six4,Nkd1,Sfrp1,Med12,Lrp6
8083	HP_ABSENT_OR_MINIMALLY_OSSIFIED_VERTEBRAL_BODIES	0.033095	0.284029	-0.606123	-1.58204	161	14	Alpl,Sox9,Dync2i1,Vps35l,Flnb,Ift80,Trip11
8248	HP_PREMATURE_LOSS_OF_TEETH	0.0332576	0.284931	-0.447433	-1.49559	160	39	Vdr,Col3a1,Alpl,Kdf1,Tert,Edar,Aebp1,Lmna,Slc35c1,Sh3pxd2b,Polr3a,Tcirg1,Sec23a,Pigt,Rspo1,Traf6,Dkc1,Cat,Vac14,Gja1
8581	HP_ABNORMAL_CEREBRAL_ARTERY_MORPHOLOGY	0.033264	0.284931	-0.413269	-1.46821	159	53	Lox,Col3a1,Col1a1,Gucy1a1,Bgn,Col5a1,Ldlr,Smad3,Pdgfrb,Rnaseh2c,Adar,Col4a1,Thsd1
8132	HP_ABNORMAL_T_WAVE	0.033282	0.284931	0.562621	1.57722	172	19	Slc12a3,Myl2,Kcnj5,Kcnq1,Snta1
2965	GOBP_ANATOMICAL_STRUCTURE_ARRANGEMENT	0.0333535	0.28531	-0.63245	-1.5836	164	12	Egr2
8077	HP_WIDELY_PATENT_FONTANELLES_AND_SUTURES	0.0334365	0.285785	-0.578933	-1.56432	161	16	Vdr,Alpl,Ace,Cyp27b1,Lmna,Med12,Polr3a
8349	HP_TEMPORAL_CORTICAL_ATROPHY	0.0335736	0.286665	-0.591852	-1.5721	162	15	Nek1,Tmem106b,Grm7,Pde6d,Adarb1,Psen1,Cyb5a,Ophn1,Mapt,Camta1
7476	HP_ENLARGED_CISTERNA_MAGNA	0.0335944	0.286665	-0.527199	-1.54345	162	22	Pomt1,Aldh18a1,Flnb,Foxc1,Cspp1,Apc2,Ofd1,Pogz,Brf1,Pacs2,Rac1,Ophn1,Nsd1,Slc5a6
840	GOBP_TRNA_PROCESSING	0.0337121	0.287278	0.339486	1.36355	177	112	Lcmt2,Bcdin3d,Thg1l,Trmt12,Dtwd1,Trmt9b,Dph3,Trdmt1,Trmt61a,Mocs3,Prorp,Nsun3,Rpp25l,Thumpd1,Dus4l,Pusl1,Trit1,Pop4,Thumpd2,Lsm6,Mettl6,Dus1l,Pus1,Ctu2,Pop7,Rpp21,Elp6,Pus3,Trub1,Cpsf1,Trmt13,Trmt10b,Zbtb8os,Rpp30,Polr3k,Trmt11,Tyw5,Trmt6,Tsen2,Cdk5rap1,Trmt5,Thumpd3,Mettl1,Hsd17b10,Fars2,Mettl2
7129	HP_RECURRENT_SKIN_INFECTIONS	0.0337313	0.287278	0.374969	1.41864	177	79	Fermt1,Tmc8,Gins1,Sp110,Gjb6,Mrtfa,Ncf1,Blnk,Lamb3,Zap70,Il2rg,Hyou1,Tfrc,Carmil2,Foxc2,Lyst,Pik3r1,Foxp3,Cd79a,Lrrc8a,Krt1,Cybb,Cyba,Il2ra,Col7a1
10327	Gemma_GSE113796_mRNA-Seq_of_mouse_Mettl3_cKO_and_Fto_cKO_hippocampus_after_fear_conditioning_treatment_fear.conditioning_Down	0.0337578	0.287278	-0.631817	-1.58202	166	12	Col3a1,Gpr161,Ryr3,Tmem50b,Thbd,Epb41l3,Capn2,Eps8l1,Cplx1
4515	GOBP_REGULATION_OF_MRNA_METABOLIC_PROCESS	0.0338133	0.287278	-0.276873	-1.27661	154	278	Btg2,Hspa1b,Zfp36l1,Myod1,Hspa1a,Zfp36l2,Mex3d,Rbm3,Nanos3,Rbm24,Axin2,Celf3,Hspb1,Rock1,Rbmx,Zc3h10,Tent5a,Bard1,Scgb1a1,Gdnf,Secisbp2,Ybx3,Jmjd6,Zc3h12d,Rbm5,Mbnl3,Igf2bp2,Zfp36,Tent5c
3804	GOBP_CELLULAR_RESPONSE_TO_STEROID_HORMONE_STIMULUS	0.0338289	0.287278	-0.30848	-1.32726	156	165	Npas4,Zfp36l1,Myod1,Nr2e1,Zfp366,Edn1,Zfp36l2,Nr3c1,Calcoco1,Sox10,Arntl,Per1,Esrrb,Cry1,Nr4a3,Sstr2,Lef1,Sirt1,Cbfb,Zfp36,Cry2,Sfrp1,Esrrg,Taf7,Flt3,Ep300,Stc1,Kank2
6420	HP_SCROTAL_HYPOPLASIA	0.0338315	0.287278	-0.435894	-1.48395	162	43	Frem2,Wnt7a,Sox9,Lmx1b,Mkrn3,Gli3,Tcof1,Alg12,Med12,Fras1
9079	HP_ABNORMAL_ENERGY_EXPENDITURE	0.0339353	0.287822	0.658008	1.59261	170	11	Ghrl,Cartpt,Agrp,Pomc
6376	GOMF_CARBOHYDRATE_DERIVATIVE_TRANSMEMBRANE_TRANSPORTER_ACTIVITY	0.0339506	0.287822	0.440151	1.48102	175	43	Mfsd2a,Slc35b3,Slc25a31,Slc35a1,Slc29a4,Slc17a9,Slc35b1,Slc35d2,Slc35b2,Slc28a2
9720	HP_PHYSICAL_URTICARIA	0.0340095	0.288087	0.670193	1.58293	170	10	Il12rb1,Spib,Carmil2,Il12a
1017	GOBP_RESPONSE_TO_METAL_ION	0.034203	0.289201	-0.274054	-1.2692	155	288	Fos,Dusp1,Junb,Gnrh1,Syt15,Ascl1,Th,Edn1,Casq2,Car2,Drd2,Jun,Cdh1,Syt10,Fbp1,Mef2c,Tert,Fosb,Syt17,Syt9,Casp8,Nfatc4,Adcy7,Thbs1,Syt2,Ryr3,Gpld1,Nqo1,Sord,Syt4,Cpne2,Atp7b,Lig4,Alad,Casp3,Vcam1,Tph2,Chuk,Creb1,Fech,Nfe2l2,Glra2,Atp7a,D2hgdh,Loxl2,Lrrk2,Tcirg1,Igfbp2,Ptk2b,Prkn,Scn5a,Anxa7,Mapk3,Aqp1,Adgrv1,Cps1,Mapk9,Cav1,Dmtn,Plscr1,Slc30a2,Trpc1,Bnip3
6525	HP_ABNORMALITY_OF_THE_ANTERIOR_FONTANELLE	0.0342044	0.289201	-0.355373	-1.39705	160	93	Mycn,Col1a1,Sox9,Arx,Mmp2,Dlk1,Gli3,Igf2,Twist1,Amer1,P3h1,Fam111a,Lig4,Ep300,Aspa,Med12,B3glct,Sh3pxd2b,Sufu,Vps35l,Ror2,Atp7a,Col11a1,Mtor,Polr3a,Alg9,Piezo2,Sec23a,Antxr1,Ppp2r5d
5066	GOCC_SMALL_NUCLEAR_RIBONUCLEOPROTEIN_COMPLEX	0.0342242	0.289201	0.403478	1.44424	177	59	Lsm3,Lsm11,Lsm8,Lsm5,Snrpa1,Lsm7,Snrpb2,Lsm10,Snrnp70,Sf3b5,Rbmx2,Lsm6,Txnl4b,Snrpd2,Sf3b6,Ppih,Usp39,Zmat2,Snrpa,Sf3a3,Prpf31,Lsm2,Sf3b1,Phf5a,Lsm4
577	GOBP_TRIGLYCERIDE_METABOLIC_PROCESS	0.0343454	0.289962	0.373095	1.40739	180	78	Mfsd2a,Apoh,Lpin3,Pnpla2,Thrsp,Slc27a5,Apoa1,Gnb3,Pik3cg,Rgn,Liph,Sorl1,Lipg,Lipe,Fbxw7,Ctdnep1,Cpt1a,Mboat7,C3,Pnpla3,Slc27a1,Apoa2,Lmf1,Mgll,Apobr,Ptpn11,Fabp4,Gk5,Fabp5,Apob,Atg14,Lpl,Nr1h2,Dgat1
7627	HP_ABNORMALITY_OF_PELVIC_GIRDLE_BONE_MORPHOLOGY	0.0343898	0.289962	-0.249431	-1.21336	152	472	Vdr,Col3a1,Frem2,Colec10,Col1a1,Pomt1,Gli1,Wnt7a,Sox9,Lmx1b,Fgfrl1,Slx4,Mkrn3,Galns,Arx,Ptch1,Mmp2,Dlk1,Csgalnact1,Bcorl1,Tgif1,Hdac8,Bgn,Gli3,Gabrd,Dpf2,Twist1,Col6a1,Kmt2e,Wdr19,Atn1,Fancb,Col5a1,Sox4,Zic2,Selenon,Rab23,Amer1,Smad3,Syt2,Nfix,Myo18b,Chrm3,Baz1b,Kmt2a,Col9a3,Dnajc21,Gtf2ird1,Trps1,Arsb,Ift140,Aebp1,Lmna,Chd4,Inppl1,Ep300,Stag2,Aldh18a1,B3glct,Dync2i1,Fras1,Tmem67,Dll1,Ntng1,Cog6,…
8002	HP_ABNORMALITY_OF_THE_DISTAL_PHALANX_OF_THE_5TH_FINGER	0.0343975	0.289962	-0.590406	-1.56826	166	15	Igf2,Dpf2,Tfap2b,Sox4
2494	GOBP_REGULATION_OF_RESPIRATORY_GASEOUS_EXCHANGE	0.0344685	0.290326	-0.576504	-1.55775	166	16	Nr4a2,Ntsr1,Apln
3506	GOBP_MESENCHYME_DEVELOPMENT	0.0346096	0.291279	-0.284743	-1.28737	159	234	Zfp36l1,Edn1,Col1a1,Trim62,Has2,Sox9,Rbm24,Sox10,Axin2,Folr1,Erbb3,Bcl9l,Ednra,Sema6a,Six4,Sema4c,Aldh1a2,Efnb1,Osr1,Lef1,Mef2c,Gdnf,Wwtr1,Frzb,Sema6d,Twist1,Sema4g,Tbx1,Foxf1,Tcof1,Amer1,Msx1,Smad3,Jag1,Il17rd,Pdgfrb,Hgf,Sfrp1,Epha3,Sox8,Pdcd4,Nrp2,Sema4f,Bnc2,Clasp1,Lrp6,Ednrb,Radil,Smo,Foxd1,Foxc1,Loxl2,Mtor,Phldb2,Eng,Mapk3,Rflnb,Robo2,Mdk,Notch1,Spred2,Cited2,Tgfbr2,Nkx2-1,Phldb1,Fermt2,Hey2…
348	GOBP_DEVELOPMENTAL_PROCESS_INVOLVED_IN_REPRODUCTION	0.0346592	0.291461	-0.236064	-1.18393	148	698	Ccn1,Junb,Pcdh12,Zglp1,Vdr,Zfp36l1,Gnrh1,Adamts1,Ptx3,Btbd18,Tiparp,Socs3,Lif,Spata32,Tlr3,Cyp26b1,Gli1,Tnc,Wnt7a,Alpl,Tnfsf10,Ttll1,Tcfl5,Nanos3,Sox9,Rsph1,Rxfp2,Cbx2,Arntl,Angpt2,Sycp3,Ace,Cfap44,Tdrp,Mmp14,Mak,Rarg,Six4,Ccdc134,Cftr,Lhfpl2,Ptch1,Zfp449,Csf1,Sstr2,Osr1,Mycbpap,Arid4a,Lef1,Gli3,Cyp27b1,Ccdc42,Rec8,Dnah1,Prok2,Tbata,Igf2,Mme,Sirt1,Ybx3,Casp8,Wdr19,Lgr4,Acrbp,Tdrd1,Spp1,Jam2,Irf2b…
793	GOBP_AXONAL_FASCICULATION	0.0347627	0.291477	-0.548701	-1.54563	166	19	Ncam2,Ephb3,Cntn4,Epha3,Casp3,Nrcam,Ephb2,Amigo1
4408	GOBP_REGULATION_OF_LEUKOCYTE_DIFFERENTIATION	0.034775	0.291477	-0.290066	-1.29162	159	210	Fos,Zfp36l1,Hlx,Lif,Zfp36l2,Tal1,Trib1,Klf10,Tlr3,Cyp26b1,Tmem131l,Sox13,Pnp,Car2,Jun,Mmp14,Adam8,Csf1,Lef1,Gli3,Il12b,Casp8,Prdm1,Nfkbid,Cbfb,Sox4,Ptpn2,Nfam1,Tmem64,Sox12,Irf1,Atp11c,Sos1,Xbp1,Sfrp1,Erbb2
7070	HP_JOINT_LAXITY	0.034775	0.291477	-0.303296	-1.31701	159	176	Gnrh1,Dusp6,Col1a1,Spry4,Galns,Dlk1,Csgalnact1,Tent5a,Efnb1,Tacr3,Serpinh1,Prok2,Prokr2,Col6a1,Col5a1,Selenon,Msto1,Smad3,Syt2,P3h1,Baz1b,Gtf2ird1,Ep300,Sin3a,Med12,B3glct,Ift122,Ppp1r15b,Flnb,Dse,Atp7a,Myo9a,Zfp469,Stac3,Gtf2i,Pde4d,Npr2,Sec23a,Herc1,Kiss1r,Mks1,Tgfbr2,Tbl1xr1,Satb2,Apc2,Slc2a10,Serpinf1,Fbln5,Col5a2,Wdr11,Slc6a9,Gria3,Shoc2,Gfpt1,Telo2,Adamts2,Yy1,Slc39a13,Dpagt1,Hacd1,Tbl2,Cul…
3539	GOBP_REGULATION_OF_RESPONSE_TO_CYTOKINE_STIMULUS	0.0348387	0.291477	-0.316187	-1.33681	161	145	Hspa1b,Hspa1a,Socs3,Edn1,Klf4,Txk,Elf1,Tnfaip3,Tradd,Irgm2,Csf1,Palm3,Ifnar2,Angpt1,Casp8,Cbfb,Ptpn2,Ticam2,Adam17,Adar,Spata2,Irf3,Mapk7,Casp1,Vrk2,Cxcr4,Traf2,Chuk
10168	VERHAAK_GLIOBLASTOMA_PRONEURAL	0.0348387	0.291477	-0.31084	-1.324	161	153	Ascl1,Sox2,Gpr17,Zfp184,Sox10,Pcdh11x,Erbb3,Celf3,Nkx2-2,Gadd45g,Tox3,Pak5,Amotl2,Taf5,Il1rapl1,Kif21b,Sox4,Bcor,Tmcc1,Gria2,Ypel1,Cdc7,Cxxc4,Atat1,Rufy3,Plcb4,Lrp6,Csnk1e,Zc4h2,Cilk1,Srgap3,Vezf1,Atp1a3,Lpar4,Fbxo21,Dpp6,Lrrtm4,Car10,Zfp248
10292	Gemma_GSE84302_RNA_sequencing_to_identify_common_targets_for_GSK3_treatment_gsk3.inhibitor_L803.mts_Knockdown_Gsk3b.mouse.glycogen.synthase.kinase.3.beta_60.ug.5.uL.nostril_Down	0.0348403	0.291477	-0.405605	-1.46254	167	57	Btg2,Zmym1,Trim59,B3gnt7,Rbm41,Cys1,Ints13,Grik1,Nkd2,Chmp1b,Prkn,Themis2,Arsa,Dbh,Cdca4,Acyp1,Pdxp,Calb1
3217	GOBP_SPINDLE_ASSEMBLY	0.0348565	0.291477	-0.35261	-1.39202	163	95	Hspa1b,Hspa1a,Ccnb2,Chek2,Mapk15,Kif23,Chmp4c,Tpx2,Numa1,Csnk1d,Haus5,Plk1,Stag2,Aurkb,Incenp,Haus4,Clasp1,Aaas,Chmp1b,Gpsm2,Cep97
7559	HP_EXPRESSIVE_LANGUAGE_DELAY	0.035001	0.292345	-0.451917	-1.49241	169	37	Ptch1,Tgif1,Kmt2c,Zic2,Flcn,Gne,Dll1,Gas1,Gli2,Foxp2,Herc1,Rspry1,Gria3,Six3,Disp1,Srcap,Pogz
7726	HP_THYROID_CARCINOMA	0.0350164	0.292345	0.448959	1.48675	180	40	Fas,Cdkn1a,Grem1,Prkcd,Slc26a4
8691	HP_TRUE_HERMAPHRODITISM	0.0351385	0.293068	-0.566539	-1.5547	169	17	Sox9,Cc2d2a,Tmem107,Tmem67,Tctn2,Rpgrip1,Cep55,Cspp1,Mks1,Rpgrip1l
9880	HAY_BONE_MARROW_NK_CELLS	0.0351591	0.293068	0.282088	1.27986	189	277	Plekhf1,Il12rb1,Prr5,Zbtb16,Cd7,Slc1a7,Maff,Tbc1d10c,Ucp2,Prss23,Ddit4,Cirbp,Tbcc,Hcst,Stard3nl,Mmp23,Zap70,Cd300a,Il2rg,Ndufb2,Havcr2,Cd160,Sla2,Hddc2,Rac2,Paxx,Ctsw,Dgkz,Arpc2,Prkch,Eomes,Ccl4,Psmb10,Eif3g,Tpst2,Efhd2,Pdia3,Ccdc12,Sipa1,Il18rap,Commd5,Dok2
7154	HP_CONGESTIVE_HEART_FAILURE	0.0352309	0.293432	-0.310843	-1.32667	163	155	Fos,Gpr35,Hjv,Col1a1,Mypn,Gdnf,Cdh23,Gtpbp3,Bag3,Selenon,Baz1b,Gtf2ird1,Lmna,Snap29,Rbm20,Hnrnpa2b1,Tmem127,Myh6,Gtf2i,Eng,Scn5a,Rasa1,Hadhb,Tnni3,Cav1,Gata6,Cited2,Vps33a,Atxn7,Sgcd,Slc2a10,Fbln5,Gja1,Bscl2,Aff4,Dtna,Aggf1,Slc19a2,Psmb8,Tbl2,Eya4,Trim37,Tcf4,Wrn,Alms1,Max,Bche,Ccn2,Sdhc,Jup,Psen1,Stat1,Mysm1,Ryr1,Prdm16
4108	GOBP_CELLULAR_RESPONSE_TO_TOXIC_SUBSTANCE	0.0353142	0.293891	0.357521	1.38588	185	91	Alb,Abcg2,Akr1b8,Srxn1,Gstm7,Hp,Nxn,Selenos,Txndc2,Apom,Tpo,Lpo,Prdx1,Prxl2b,Gpx7,Mtarc1,Sesn2,Sesn1,Iyd,Pim1,Ptgs2,Gpx6,Ccs,Gstm5,Prdx4,Ptgs1,Gsto1,Txnrd2,Gpx4,Bmp7,Gstk1,Selenow,Prdx5
87	GOBP_BRANCHING_INVOLVED_IN_BLOOD_VESSEL_MORPHOGENESIS	0.0354712	0.294962	-0.491624	-1.52401	171	28	Edn1,Kdr,Dll4,Plxnd1,Ednra,Lef1,Nfatc4,Stk4,Col4a1,Nrarp,Abl1,Vegfa,Eng,Sirt6,Mdk,Tgfbr2
2835	GOBP_POSITIVE_REGULATION_OF_ORGAN_GROWTH	0.0355288	0.295206	-0.461478	-1.50431	170	35	Hlx,Edn1,Gli1,Arx,Mef2c,Igf2,Ybx3,Prox1,Smo,Mtor,Notch1,Gata6,Hey2,Akt1,Fgfr2,Zfpm2
9471	HP_DEGENERATION_OF_THE_STRIATUM	0.035585	0.295289	-0.662268	-1.58387	176	10	Rnaseh2c,Adar,Slc2a3,Pde8b
8648	HP_SINGLE_NARIS	0.0355953	0.295289	-0.547962	-1.54354	170	19	Ptch1,Tgif1,Zic2,Stag2,Dll1,Gas1,Gli2,Cspp1,Six3,Disp1,Smc1a
7439	HP_PULMONARY_EMBOLISM	0.035652	0.295488	0.495051	1.53234	183	29	Fas,F13a1,Acvrl1,Cbs,Piga,Serpinc1,Kcnj5,Il12a
41	GOBP_REGULATION_OF_ALTERNATIVE_MRNA_SPLICING_VIA_SPLICEOSOME	0.0356921	0.295488	-0.425311	-1.46167	171	45	Myod1,Rbm24,Celf3,Rbmx,Zc3h10,Rbm5,Mbnl3,Fxr1,Nova1,Hnrnpl,Rbm11,Rbfox1
8806	HP_ABNORMALITY_OF_THE_LOWER_URINARY_TRACT	0.035706	0.295488	-0.240604	-1.19352	153	601	Adh1,Nr4a2,Ttr,Pdcd1,Mycn,Cdc6,Sox2,Nab2,Col3a1,Frem2,Colec10,Col1a1,Tbx22,Gli1,Wnt7a,Hnf1b,Pik3r5,Sox9,Fgfrl1,Slx4,Fa2h,Sncaip,Vangl2,Arx,Efnb1,Hdac8,Gli3,Gabrd,Slc16a2,Tert,Kmt2c,Igf2,Capn1,Rarb,Il1rapl1,Dact1,Cdk5rap2,Fancb,Col5a1,Bcor,Itga6,Stat6,Cc2d2a,Tbx1,Fkbp14,Foxf1,Cit,Smad3,Jag1,Mtmr14,Dnajc13,Pdgfrb,Chrm3,Baz1b,Kmt2a,Gtf2ird1,Trps1,Hsd3b2,Tmem107,Lmna,Nr2f2,Chd4,Sall1,Hsd3b3,Map3k1,Si…
3098	GOBP_POSITIVE_REGULATION_OF_COAGULATION	0.0357698	0.295488	0.531272	1.5532	183	23	Serpine1,Apoh,Tbxa2r,Plg,Serpinf2,F3,Hpse,F7
1193	GOBP_REGULATION_OF_NEURON_MATURATION	0.0357861	0.295488	-0.661903	-1.583	177	10	Tbx6,Map3k13,Ednrb,Mtor,Lrrk2
1900	GOBP_REGULATION_OF_MAST_CELL_ACTIVATION_INVOLVED_IN_IMMUNE_RESPONSE	0.0358046	0.295488	0.524705	1.55029	183	24	Fgr,Gata2,Pla2g3,Cd300a,Rac2,Fes,Il4,Cd84
7062	HP_JOINT_DISLOCATION	0.0358176	0.295488	-0.268122	-1.25286	160	314	Vdr,Cdc6,Col3a1,Colec10,Col1a1,Pomt1,Wnt7a,Sox9,Lmx1b,Fgfrl1,Slx4,Bmp1,Ptch1,Csgalnact1,Tgif1,Hdac8,Bgn,Gli3,Dpf2,Col6a1,Fancb,Col5a1,Sox4,Zic2,Ptpn2,Selenon,Tbx1,Fbn2,Syt2,Nfix,Chrm3,Baz1b,Kmt2a,Dnajc21,Gtf2ird1,Trps1,Tmtc3,Aebp1,Lmna,Ep300,Stag2,Aldh18a1,Dll1,Hgd,Slc40a1,Flnb,Gcdh,Dvl3,Dse,Ror2,Atp7a,Zc4h2,Myo9a,Smo,Gas1,Zfp469,Fancg,Gtf2i,Gli2,Slc35a3,Il6st,Alg9,Piezo2,Myh8,Obsl1,Tbx4,Dhcr7,Pp…
4359	GOBP_RESPONSE_TO_KETONE	0.0358764	0.295671	-0.308739	-1.31978	165	158	Fos,Dusp1,Npas4,Gnrh1,Th,Edn1,Avp,Tnc,Nr3c1,Sox10,Klf4,Cftr,Nkx2-2,Fosb,Sirt1,Spp1,Thbs1,Map4k1,Ptgfr,Dsg2,Cdc5l,Hsd3b2,Sfrp1,Nqo1,Hsd3b3
9672	HP_LYMPHOCYTOSIS	0.0358964	0.295671	0.623793	1.57274	182	13	Fas,Prkcd,Zap70
9539	HP_PERIAURICULAR_SKIN_PITS	0.035943	0.295705	-0.443598	-1.48277	173	39	Edn1,Fgfrl1,Ednra,Tbx1,Rab23,Jag1,Zfp462,Sall1,Stag2,B3glct,Plcb4,Gnai3,Gata6,Cited2,Mitf,Zfpm2,Specc1l,Auts2,Cplx1
670	GOBP_ACUTE_PHASE_RESPONSE	0.0359572	0.295705	0.511735	1.54044	184	26	Cd163,Tnf,Serpina3n,Il1b,Hp,Fn1,Cebpb,Serpinf2,Ptgs2,Itih4,Hfe,Il6,Sigirr,Tnfsf11,Tfr2
10420	GeneWeaver_GeneNetwork Hippocampus Consortium_GS34302_Hippocampus Gene expression correlates of Cue Conditioning - Activity suppression after 3rd tone/shock pairing [Basal Behavior] in Males BXD_Top25_byPval	0.0360186	0.295913	0.572842	1.55415	185	17	Slc1a5,Tmem203,Fam171a1,Tdrd5,Tmem216,Clmn
1484	GOBP_REGULATION_OF_CELL_MORPHOGENESIS	0.0360498	0.295913	-0.276165	-1.27164	164	275	Arc,Ermn,Has2,Vil1,Prag1,Kdr,Cdc42ep2,Spry4,Spry3,Bcl9l,Plxnd1,Cdc42ep3,Ankrd27,Myoc,Caprin2,Rhobtb2,Map3k13,Syt17,Il1rapl1,Arap1,Septin7,Myh10,Cdc42ep4,Syt2,Dnmbp,Spag9,Enpp2,Parvb,Dlc1,Palmd,Fmnl2,Syt4,Rnd3,Abl1,Cacng7,Cxcr4,Smurf1,Zmym6,Cdc42ep1,F11r,Plekho1,Ntng1,Vegfa,Sh3d19,Rhoq,Rhobtb1,Dvl3,Myo9a,Crkl,Ptk2b,Prkn,Plxnb2,Fgd4,Rasa1,Arhgap18,Arhgef18,Obsl1,Ostn,Plxna3,Rhobtb3,Dnm2,Mdk,Mov10,D…
2189	GOBP_PEPTIDYL_THREONINE_DEPHOSPHORYLATION	0.0360676	0.295913	-0.524003	-1.5341	174	22	Dusp1,Dusp6,Dusp5
3574	GOBP_REGULATION_OF_CARTILAGE_DEVELOPMENT	0.0363105	0.297672	-0.405241	-1.45441	173	56	Ccn1,Sox9,Axin2,Bmp1,Rarg,Gli3,Frzb,Rarb,Smad3,Zfp219,Efemp1,Trps1,Smad1,Wnt9a,Ccn4,Loxl2,Gli2,Rflnb,Sox6,Mdk
6705	HP_BLUE_SCLERAE	0.0363985	0.298159	-0.376988	-1.42728	170	75	Col3a1,Col1a1,Alpl,Bmp1,Tent5a,Chsy1,Serpinh1,Igf2,Col5a1,Mvk,Nfix,Creb3l1,Inppl1,Hgd,Ghr,Ppp1r15b,Dvl3,Dse,Ror2,Zfp469,Polr3a
814	GOBP_RESPIRATORY_GASEOUS_EXCHANGE_BY_RESPIRATORY_SYSTEM	0.036454	0.29838	-0.417301	-1.46677	175	50	Nr4a2,Edn1,Ntsr1,Ttll1,Ednra,Traf4,Dach1,Apln,Hnmt
6697	HP_BLEPHAROPHIMOSIS	0.036518	0.298412	-0.332869	-1.36067	171	117	Mycn,Colec10,Sox9,Slx4,Dlk1,Rbmx,Bcorl1,Mogs,Kmt2e,Dact1,Ugdh,Bcor,Tbx1,Erf,Baz1b,Kmt2a,Gtf2ird1,Lmna,Sall1,Lig4,Ep300,Med12,Ntng1,Bptf,Smo,Stac3,Gtf2i,Crkl
8956	HP_ABNORMAL_CONNECTION_OF_THE_CARDIAC_SEGMENTS	0.0365513	0.298412	-0.296757	-1.29816	169	184	Rsph1,Slx4,Dll4,Mmp14,Spag1,Ccdc39,Ptch1,Mmp2,Tgif1,Zmynd10,Gabrd,Dnah1,Rsph4a,Dact1,Fancb,Zic2,Bcor,Tbx1,Foxf1,Rab23,Jag1,Stk36,Chrm3,Baz1b,Gtf2ird1,Lmna,Zfp462,Nr2f2,Chd4,Sall1,Stag2,Cxcr4,Fktn,Dnaaf5,Nadsyn1,Dll1,Eogt,Sufu,Ror2,Gas1,Ccno,Fancg,Gas8,Gtf2i,Tab2,Gli2,Alx3,Notch1,Gata6,Cited2,Dock6,Ccdc65,Hibch,Rreb1,Ccdc22,Ess2,Zfpm2,Specc1l,Dnai2,Vac14,Dnaaf4,Six3,Gja1,Ttc37,Disp1,Alx1,Traf7,Tbl…
7460	HP_DUODENAL_ATRESIA	0.0365904	0.298412	-0.456624	-1.49589	175	36	Mycn,Ptch1,Tgif1,Zic2,Foxf1,Fbn2,Sall1,Stag2,Dll1,Sufu,Gas1,Gli2,Cep57,Cenpf,Six3,Disp1,Fli1,Rfwd3,Rere
3919	GOBP_PROTEIN_ACTIVATION_CASCADE	0.0365924	0.298412	0.549745	1.55674	188	20	Apoh,F13a1,Fn1,Gp1ba,Klkb1,Serpinc1,F3,F7,A2m,F9
5853	GOMF_OXIDOREDUCTASE_ACTIVITY_ACTING_ON_CH_OH_GROUP_OF_DONORS	0.0366425	0.298412	-0.351429	-1.38854	171	96	Adh1,Hsd17b1,Chdh,Hsd17b13,Cbr3,Ugdh,Rdh11,Ptgr1,Dhdh,Idh1,L2hgdh,Uevld,Hsd3b2,Sord,Hsd3b3,Aldh3a2,Hpgd,Rdh5,Dhrs4,Hsd3b7
1475	GOBP_MEMBRANE_DOCKING	0.0366481	0.298412	-0.307263	-1.31896	170	162	Esyt3,Sytl2,Cftr,Sfi1,Rock1,Rab3d,Cdk5rap2,Sclt1,Cep164,Cc2d2a,Csnk1d,Haus5,Esyt2,Kif24,Cep162,Snap29,Ccp110,Plk1,Mospd3,Vcam1,Tmem67,Stx11,Haus4,Clasp1,Tuba1a,Unc13c,C2cd3,Cep97,Iqcb1,Csnk1e,Tubg1,Tctn1,Cep135,Tctn2,Prkar2b,Cep70,Cep57,Stx2,Mks1,Vps33a,Bves,Esyt1,Rpgrip1l
6813	HP_INFERTILITY	0.0366581	0.298412	-0.326042	-1.35374	171	128	Gnrh1,Dusp6,Hjv,Plcz1,Nr3c1,Sox9,Rsph1,Mkrn3,Spry4,Cfap44,Spag1,Cftr,Ccdc39,Zmynd10,Cdh23,Dnah1,Rsph4a,Slc26a8,Stk36,Cdc14a,Dzip1,Cfap65,Map3k1
2910	GOBP_EMBRYONIC_EYE_MORPHOGENESIS	0.0367086	0.29859	-0.488982	-1.51582	177	28	Th,Rarg,Twist1,Rarb,Fbn2,Efemp1,Prox1,Lrp6,Fzd5,Mfap2,Aldh1a3
4748	GOBP_POSITIVE_REGULATION_OF_SIGNALING_RECEPTOR_ACTIVITY	0.0367541	0.298727	-0.44677	-1.48377	177	38	Arc,Edn1,Epgn,Tal1,Ncoa3,Adam17,Adrb2
9796	FAN_EMBRYONIC_CTX_BIG_GROUPS_INHIBITORY	0.0368729	0.299382	-0.643862	-1.57412	182	11	Dlx5,Dlx1,Dlx2,Cxcr4
3907	GOBP_METANEPHRIC_NEPHRON_MORPHOGENESIS	0.036892	0.299382	-0.52302	-1.53122	178	22	Lif,Sox9,Hes5,Gdnf,Lgr4,Pdgfrb,Fmn1,Sox8,Sall1
1422	GOBP_NEURAL_TUBE_PATTERNING	0.0369307	0.299463	-0.493449	-1.51757	179	27	Ptch1,Gli3,Gpr161,Wdr19,Ift140,Tmem107,Sufu,Lrp6,Smo,Gli2,Tctn1,Rpgrip1l,Prkacb
3505	GOBP_LUNG_CELL_DIFFERENTIATION	0.0369988	0.299782	-0.562851	-1.54458	178	17	Ascl1,Sox9,Grhl2,Creb1,Gata6,Nkx2-1,Fgf10,Klf2
7152	HP_ABNORMAL_MITRAL_VALVE_MORPHOLOGY	0.037092	0.299974	-0.345637	-1.37512	174	100	Col3a1,Col1a1,Mypn,Mmp14,Mmp2,Col5a1,Bcor,Selenon,Fbn2,Smad3,Baz1b,Dzip1,Gtf2ird1,Aebp1,Lmna,Med12,Sh3pxd2b,Hgd,Sacs,Dse,Myh6,Zfp469,Gtf2i,Tab2,Notch1,Gata6,Cited2,Tgfbr2,Ccdc22
324	GOBP_NEGATIVE_REGULATION_OF_PEPTIDE_SECRETION	0.0371082	0.299974	0.401041	1.43552	192	59	Ghrl,Ucp2,Crh,Cartpt,Pim3,Il1b,Dph3,Ghsr,Rhbdf2,Pfkl,Crhbp,Il12a,Bmp8a,Npff
2995	GOBP_NEURON_FATE_COMMITMENT	0.0371523	0.299974	-0.433343	-1.47526	178	43	Ascl1,Zfp521,Dll4,Prrx1,Nkx2-2,Gli3,Pou3f2,Dlx1,Dlx2,Pou4f1,Pax6,Dll1,Sufu
4358	GOBP_CELLULAR_RESPONSE_TO_PEPTIDE	0.0371524	0.299974	-0.26621	-1.24816	166	325	Nr4a1,Nr4a2,Zfp36l1,Rpe65,Cdc6,Pdk4,Socs3,Edn1,Tshr,Klf10,Kl,Klf4,Car2,Baiap2l1,Gab1,Nr4a3,Rock1,Itga4,Crhr1,Igf2,Glp2r,Dennd4c,Ppat,Sirt1,Ptpn2,Adcy7,Stat6,Csk,C2cd5,Timeless,Adrb2,Cd36,Ano1,Irs1,Sos1,Atp6v1c2,Ap3s1,Cdc5l,Xbp1,Lpin1,Gpld1,Insrr,Nod1,Hdac9,Ide,Stxbp4,Vcam1,Appl2,Ghr,Cacna2d1,Creb1,Nfe2l2,Kat2b,Rhoq,Grb10,Myo5a,Ceacam1,Gcgr,Gkap1,Myo1c,Tcirg1,Ogt,Atp1a3,Pdk2,Gnai2,C1qtnf12,Pik3r3,…
2943	GOBP_ORGANELLE_INHERITANCE	0.0371808	0.299974	-0.599224	-1.56403	181	14	Plk3,Plk5,Gbf1,Mapk3,Golga2
857	GOBP_REGULATION_OF_BLOOD_PRESSURE	0.0371955	0.299974	0.320231	1.33316	199	140	Sgk1,Ramp2,Tac1,Crh,Oxt,Cartpt,Tbxa2r,Glp1r,Bdkrb1,Gnb3,Kcnk6,Ext1,Adm,Agtrap,F2rl1,Pomc,Acvrl1,Uts2r,Ace2,Mc3r,Pdgfb,Npr3,Lvrn,Nppa,Acta2,Agtr1a,Pcsk5,P2rx1,Asic2,Serpinf2,Renbp
5732	GOMF_ACETYLGLUCOSAMINYLTRANSFERASE_ACTIVITY	0.0372299	0.299974	0.437044	1.47056	192	43	Lfng,B3gnt3,B3galt5,B3galt4,Ext1,B3gnt2,A4gnt,B3gnt8,Piga,Pigp,B3gnt9
6489	HP_NARROW_MOUTH	0.0372524	0.299974	-0.299696	-1.30562	172	179	Cdc6,Col3a1,Frem2,Edn1,Itga3,Lmx1b,Prrx1,Ptch1,Dlk1,Bcorl1,Gabrd,Chsy1,Twist1,Kmt2e,Tbx1,Sp7,Tcof1,Nfix,Ccnd2,Lmna,Ep300,Scyl2,Sin3a,Med12,Aldh18a1,Ntng1,Plcb4,Ppp1r15b,Bptf,Dse,Col11a1,Polr3a,Dhcr24,Crkl,Fam20c,Gnai3,Sox6,Piezo2,Tbx4,Rreb1,Mdm2,Akt1,Satb2,Osgep,Fgfr2,Mapk8ip3,Dock3,Apc,Gja1,Taf6,Ttc37,Auts2,Iars2,Trmt1,Musk,Gba
8710	HP_SLEEP_APNEA	0.0373453	0.300278	-0.363652	-1.39948	174	83	Ascl1,Col3a1,Edn1,Mkrn3,Lrrc32,Tert,Twist1,Atn1,Flcn,Syt2,Nfix,Gne,Fxr1,Nefh,Ep300,Prph,Plcb4,C2cd3,Myo9a,Gnai3,Pigt,Cep57,Srpx2,Satb2,Fgfr2,Idua,Ngly1,Aff4,Gpr101,Gabrg2,Dmpk,Unc80,Pcgf2,Tcf4,Rere,Pogz,Agrn,Nono,Rps6ka3
2117	GOBP_HIPPO_SIGNALING	0.037389	0.300278	-0.442907	-1.48046	180	39	Tjp1,Amotl2,Wwtr1,Cit,Mob3b,Map2k3,Vgll4,Stk4,Tjp2,Casp3,Ajuba
10118	JIANG_AGING_CEREBRAL_CORTEX_UP	0.037389	0.300278	-0.48486	-1.51688	180	29	Egr2,Gadd45b,Ccng1,Cdc5l,Gria2,Fah,Rasgrf1,Epha7,Dck,Sos2
5349	GOCC_SPLICEOSOMAL_TRI_SNRNP_COMPLEX	0.0374415	0.300278	0.502429	1.52579	191	27	Lsm3,Lsm8,Lsm5,Lsm7,Lsm6,Txnl4b,Snrpd2,Ppih,Usp39,Zmat2,Prpf31,Lsm2
2466	GOBP_PIGMENT_ACCUMULATION	0.0374773	0.300278	-0.642986	-1.57197	185	11	Ankrd27,Ap1m1,Shroom2,Bloc1s3
6526	HP_HYDROCEPHALUS	0.0375055	0.300278	-0.267497	-1.24833	168	310	Sox2,Pomt1,Vsx1,Sox9,Rsph1,Fgfrl1,Slx4,Dll4,Vangl2,Spag1,Ccdc39,Ptch1,Tgif1,Zmynd10,Gli3,Tert,Dnah1,Rsph4a,Fancb,Zic2,Cc2d2a,Tbx1,Amer1,Erf,Stk36,Eml1,Fto,Fam111a,Ccnd2,L1cam,Arsb,Tmem107,Col4a1,Mfn2,Lig4,Stag2,Fktn,Med12,B3glct,Dnaaf5,Fras1,Tmem67,Dll1,Cog6,Eogt,Sufu,Ap1s2,Gpsm2,Lmbr1,Gcdh,Slc13a5,Smo,Cilk1,Gas1,Pomk,Polr3a,Ccno,Cpt2,Cep120,Fancg,Gas8,Tcirg1,Dhcr24,Fam20c,Gli2,Piezo2,Tctn1,Dennd…
8056	HP_ABNORMAL_NIPPLE_MORPHOLOGY	0.0375108	0.300278	-0.302525	-1.30875	172	172	Gnrh1,Dusp6,Frem2,Colec10,Wnt7a,Spry4,Dlk1,Efnb1,Tacr3,Rit1,Hdac8,Prok2,Prokr2,Tfap2b,Atn1,Amer1,Nfix,Mab21l1,Pacs1,Kmt2a,Gne,Sos1,Smpd4,Alg12,Pik3cd,Kdm6b,B3glct,Fras1,Rasa2,Zc4h2,Nelfa,Cilk1,Cpt2,Alg9,Sox6,Sos2,Wdr37,Mras,Pigt,Kiss1r,Cspp1,Dhcr7,Antxr1,Ppp2r5d
3425	GOBP_INHIBITORY_POSTSYNAPTIC_POTENTIAL	0.0375204	0.300278	-0.612257	-1.56744	183	13	Npas4,Ntsr1,Insyn2a,Nlgn3,Grik2,Chrna4
10347	Gemma_GSE73798_Molecular_profile_of_ketamine_in_comparison_to_memantine_and_phencyclidyne_and_other_psychotropic_drugs_[mouse_hippocampus]_timepoint_2.hours_Down	0.0377541	0.301815	0.547858	1.5514	194	20	Dbp,Cirbp,Ciart,Rab34,Usp2,Ifitm1,Hddc2,Get4,Nr1d1,Cryl1
2710	GOBP_NEGATIVE_REGULATION_OF_CELL_CYCLE	0.0377702	0.301815	-0.246546	-1.2058	165	502	Btg2,Dusp1,Nr4a1,Zfp36l1,Cdc6,Sox2,Plk3,Gadd45a,Ern2,Lif,Zfp36l2,Hhex,Insm1,Klf4,Chek2,Brinp3,Plk5,Pml,Rprm,Tnfaip3,Cry1,Bard1,E2f6,Neurod1,Mdc1,Il12b,Xrcc3,Kmt2e,Dact1,Cdk5rap2,Chmp4c,Susd2,Taok3,Sox4,Map2k6,Thbs1,Zwilch,Rassf1,Tom1l1,Nek11,Cnot4,Smad3,Timeless,Cdc14a,Wnt10b,Kif20b,Pttg1,Pcgf6,Msh2,Mdm1,Ppp1r13b,Irf1,E2f8,Prox1,Cdc5l,Cdc7,Rrm2,Nr2f2,Abl1,Hpgd,Pou4f1,Ccp110,Ep300,Pdcd4,Plk1,Casp3…
6679	HP_ABNORMAL_CONJUGATE_EYE_MOVEMENT	0.0378289	0.302053	-0.229779	-1.16447	160	810	Kcnj13,Myod1,Ascl1,Sox2,Grk1,Col8a2,Abcc8,Rho,Pou3f4,Pomt1,Vsx1,Slc39a8,Gli1,Pik3r5,Lmx1b,Fgfrl1,Slx4,Mkrn3,Dll4,Fa2h,Lrrc32,Plxnd1,Arx,Ptch1,Dlk1,Ahcy,Bcorl1,Efnb1,Tgif1,Nkx6-2,Rit1,Hdac8,Acadsb,Vldlr,Gabrd,Mef2c,Slc16a2,Slc12a6,Sall2,Dpf2,Twist1,Prokr2,Tfap2b,Col6a1,Kmt2e,Il1rapl1,Bbs1,Dact1,Fancb,Vps13a,Sox4,Zic2,Gria4,Bcor,Irf2bpl,Cc2d2a,Tbx1,Cacna2d2,Tcof1,Smad3,Jag1,Erf,Syt2,Bbs9,Nfix,Tmem9…
2017	GOBP_ADHERENS_JUNCTION_ASSEMBLY	0.0379043	0.302423	0.652332	1.57887	190	11	Ramp2,Tbcd,Jam3,Actb,Hipk1,Zfp703,Smad7,Dlg5
1473	GOBP_METENCEPHALON_DEVELOPMENT	0.0380285	0.303182	-0.359121	-1.38809	178	85	Ascl1,Gli1,Wnt7a,Ttll1,Sema4c,Sstr2,Neurod1,Otx1,Prox1,Abl1,Dll1,Klhl1,Lrp6,Atp7a,Smo,Foxc1,Ptbp2,Crkl,Gli2,Scn5a,Naglu,Herc1,Hap1,Ncstn,Rpgrip1l,Agtr2
4325	GOBP_REGULATION_OF_EXTRACELLULAR_MATRIX_ASSEMBLY	0.038105	0.303524	-0.585627	-1.55557	184	15	Emilin1,Has2,Sox9,Smad3,Clasp1,Phldb2,Notch1,Antxr1,Phldb1
2588	GOBP_MITOTIC_G1_S_TRANSITION_CHECKPOINT	0.0381584	0.303524	-0.401829	-1.44893	183	57	Btg2,Plk3,Gadd45a,Chek2,Plk5,Pml,Sox4,Cnot4,E2f8
4891	GOCC_PODOSOME	0.0381617	0.303524	-0.491404	-1.51128	185	27	Adam8,Tjp1,Bin2,Ptpn12,Vcam1,Sh3pxd2a,Sh3pxd2b,Arhgef5,Palld,Afap1l1
6597	HP_MACROTIA	0.0381877	0.303524	-0.290942	-1.28831	176	199	Colec10,Tbx22,Itga3,Ptch1,Rbmx,Bcorl1,Adamtsl1,Hdac8,Slc16a2,Slc12a6,Rhobtb2,Dpf2,Kmt2e,Rdh11,Zic2,Gria4,Cit,Jag1,Pacs1,Baz1b,Kmt2a,Gtf2ird1,Trps1,Aebp1,Kdm5c,Sall1,Snap29,Prune1,Sin3a,Kdm6b,Aldh18a1,Tprkb,Ntng1,Wdr4,Ap1s2,Ppp1r15b,Bptf,Pclo,Dse,Kcnn3,Cep120,Gtf2i,Gli2,Iqsec2,Alg9,Sox6,Piezo2,Mid2,Dennd5a,Tbc1d23,Herc1,Mbtps1,Polr1a,Phip,Tbl1xr1,Akt1,Osgep,Fgfr2,Slc2a10,Dock3,Ankrd11,Gria3,Shoc2,…
6346	GOMF_MODIFICATION_DEPENDENT_PROTEIN_BINDING	0.0383632	0.304606	-0.3229	-1.34528	179	131	L3mbtl1,Cbx2,Pml,Tnfaip3,Dpf2,Kmt2e,Uhrf1,Baz2a,Dnajb2,Kmt2a,Mindy2,Taf7,Ing1,Ide,Brd9,Rbbp5,Ing2,Bptf,Morc3,Tab2,Eps15,Optn,Ncapg2,Cxxc1,Pygo1,Zranb3,Rad18,Msh6,Babam2,Pwp1,Msl3,Phf13,Zbtb1,Kdm7a,Phip
367	GOBP_OUTFLOW_TRACT_SEPTUM_MORPHOGENESIS	0.0383822	0.304606	-0.530754	-1.53655	185	21	Rarb,Tbx1,Smad6,Nrp2,Eng,Robo2,Gata6,Tgfbr2,Fgfr2,Zfpm2
8527	HP_APLASIA_HYPOPLASIA_OF_THE_EAR	0.0384944	0.305264	-0.333778	-1.35611	179	114	Cdc6,Edn1,Pomt1,Dlk1,Hdac8,Gli3,Gabrd,Twist1,Dact1,Fancb,Tcof1,Amer1,Nfix,Zfp462,Sall1,Six5,Slc35c1,Stag2,Fktn,Med12,B3glct,Chuk,Plcb4,Bptf,Nelfa
9129	HP_PERISYLVIAN_POLYMICROGYRIA	0.0385408	0.3054	-0.521321	-1.52624	186	22	Ptch1,Tgif1,Zic2,Dll1,Gas1,Mtor,Gli2,Srpx2,Mapk8ip3,Six3,Disp1
3579	GOBP_NEGATIVE_REGULATION_OF_WOUND_HEALING	0.0386093	0.305711	0.400772	1.43051	200	58	Serpine1,Apoh,Wfdc1,Tnf,Prkcd,Ubash3b,Plaur,Plau,Tspan8,Gp1ba,Pdgfb,Cldn3,Alox5,Klkb1,Plg,Serpinf2,Myoz1
10252	Gemma_GSE102965_Learned_Helplessness_Regulates_Synapse_Related_LncRNAs_in_Mouse_Hippocampus_treatment_learned.helplessness.training_Up	0.0386523	0.305819	-0.56016	-1.5372	186	17	Luzp1,Nefh,Ccpg1,Klhl24,Stip1,Zfp334,Ccdc186,Dnajc3
6015	GOMF_PROTEIN_TYROSINE_KINASE_ACTIVATOR_ACTIVITY	0.0387822	0.305983	0.57914	1.5448	199	16	Alkal2,Ghrl,Grem1,Egf,Angpt4,Ccl5,Abi1
84	GOBP_LUTEINIZATION	0.0387828	0.305983	0.66297	1.56587	194	10	Inhba,Gdf9,Ptprn,Fzd4,Pdgfra
9811	FAN_EMBRYONIC_CTX_BRAIN_MYELOID	0.0387964	0.305983	0.347505	1.3694	204	100	Cd300e,Nfkbia,Timp1,Fgr,Txnip,C5ar1,Hcst,S100a6,Anxa2,Klf13,Cotl1,Tnfaip2,Plaur,Cd48,Vcan,Vim,Cebpb,Pram1,Efhd2,Emp3,Itgax,Dok2,Ptgs2,Aip,Lsp1,Lgals1,S100a10
2481	GOBP_BLOOD_VESSEL_ENDOTHELIAL_CELL_MIGRATION	0.038806	0.305983	-0.342316	-1.3722	181	105	Nr4a1,Fgfbp1,Gadd45a,Nr2e1,Kdr,Klf4,Angpt2,Sox18,Dll4,Hspb1,Prcp,Mef2c,Angpt1,Sirt1,Thbs1,Adam17,Map2k3,Sh3bp1,Gpld1,Hdac9,Abl1,Vegfc,Ets1,Vegfa,Efnb2,Nfe2l2,Cdh5,Slit2,Ptk2b,Alox12,Cd40,Map2k5,Pik3r3
8554	HP_FOOT_DORSIFLEXOR_WEAKNESS	0.0388574	0.305983	-0.393973	-1.44287	184	62	Egr2,Lrsam1,Fa2h,Hspb1,Mme,Cryab,Dnajb2,Gne,Lmna,Mfn2,Aldh18a1,Cox20,Gdap1,Sacs
5878	GOMF_TRANSFERASE_ACTIVITY_TRANSFERRING_HEXOSYL_GROUPS	0.038864	0.305983	0.317414	1.32779	207	145	Lfng,Galnt15,B3gnt3,Galnt5,B3galt5,Galnt9,B3galt6,B3galt4,Sdf2l1,A4galt,Ext1,Ostc,Fut2,Galnt18,B4galt1,B3gnt2,Colgalt2,B4galnt3,Stt3b,Chpf,A4gnt,B3gnt8,Fut7,Galnt14,Piga,Pigp
7818	HP_ABNORMAL_PERIPHERAL_MYELINATION	0.0388783	0.305983	-0.357785	-1.38293	182	85	Egr2,Sox10,Fa2h,Ngf,Slc12a6,Mme,Vps13a,Lmna,Mfn2,Dnmt1,Tprkb,Gnb4,Gdap1,Dcaf8,Sacs,Gcdh,Abca1,Scn9a,Fgd4,Arsa,Dnm2,Kcnj10,Fam126a
3215	GOBP_CARTILAGE_DEVELOPMENT	0.0389358	0.306205	-0.309432	-1.31804	179	154	Ccn1,Edn1,Col1a1,Wnt7a,Sox9,Axin2,Hes5,Bmp1,Prrx1,Rarg,Csgalnact1,Osr1,Bgn,Gli3,Chsy1,Mef2c,Serpinh1,Frzb,Rarb,Msx1,Dlx2,Smad3,Zfp219,Wnt10b,Efemp1,Wnt2b,Bbs2,Trps1,Gpld1,Epyc,Cnmd,Smad1,Stc1,Wnt9a,Ccn4,Lrp6,Ror2,Atp7a,Col11a1,Sulf1,Loxl2
4960	GOCC_DYNACTIN_COMPLEX	0.0389713	0.306254	0.633643	1.56179	196	12	Acta1,Actg2,Actl9,Acta2,Dctn3,Dctn6,Dctn2,Actl10,Actr10
1429	GOBP_PALLIUM_DEVELOPMENT	0.0390192	0.306399	-0.318756	-1.33638	182	138	Btg2,Ascl1,Nr2e1,Col3a1,Th,Ezh1,Arx,Uba6,Lef1,P2ry12,Gli3,Pou3f2,Neurod1,Dlx1,Dlx2,Dixdc1,Bbs2,Prox1,Hsd3b2,Hsd3b3,Wdr62,Casp3,Kdm6b,Atat1,Lrp6,Slit2,Smo,Tacc2,Cep120,Crkl
2105	GOBP_ENDOCRINE_SYSTEM_DEVELOPMENT	0.0390708	0.306573	-0.354823	-1.38916	184	91	Ascl1,Sox2,Gli1,Sox9,Insm1,Arntl,Drd2,Cdh1,Nkx2-2,Aldh1a2,Nkx6-2,Pou3f2,Neurod1,Sox4,Tbx1,Msx1,Smad3,Sall1,Pax6,Ets1,Dll1,Creb1,Smo,Crkl,Arid5b,Gli2,Mapk3,Bak1,Mdk,Gata6,Cited2,Nkx2-1,Akt1,Anxa1,Clock
6258	GOMF_MOLECULAR_TRANSDUCER_ACTIVITY	0.0391284	0.306795	-0.229776	-1.16189	166	784	Tnfrsf25,Vdr,Gpr6,Lpar5,Cysltr2,Gpr35,Ptgdr,Nr2e1,Il17re,Abcc8,Hjv,Gpr17,Gpr139,Tshr,Rho,Npy2r,Cd93,Npy1r,Tlr3,Chrm4,Adrb1,Ntsr1,Kdr,Rorb,Nr3c1,Celsr1,Mrgpre,Rxfp2,Gpr12,Tnfrsf8,Mrgprf,Folr1,Fgfrl1,Drd2,Qrfpr,Gpr61,Btn1a1,Gpr37,Erbb3,Vipr2,Ptger3,Plxnd1,Ednra,Esrrb,Cry1,Ptch1,Nr4a3,Adgrg6,Itga4,Il17rb,Glra3,Crhr1,Epha6,Sstr2,Gucy1a1,Tacr3,Htr1d,Unc5b,Chrna6,Lef1,Cckbr,P2ry12,Vldlr,Gabrd,Tnfrsf19,…
3611	GOBP_REGULATION_OF_TYPE_B_PANCREATIC_CELL_PROLIFERATION	0.0392039	0.307156	-0.656586	-1.57028	194	10	Nr4a1,Sgpp2,Nr4a3,Sfrp1
933	GOBP_DEOXYRIBONUCLEOSIDE_TRIPHOSPHATE_METABOLIC_PROCESS	0.0392462	0.307257	0.590771	1.54849	201	15	Ada,Dctpp1,Nudt15,Nudt16,Dguok,Dut,Ak9,Itpa
8911	HP_ABNORMALITY_OF_MOUTH_SHAPE	0.0393343	0.307716	-0.294703	-1.29307	181	189	Abcc8,Colec10,Fgfrl1,Mkrn3,Plxnd1,Dlk1,Sc5d,Hdac8,Mef2c,Slc16a2,Igf2,Tfap2b,Il1rapl1,Atn1,Tbx1,Erf,Nfix,Pacs1,Kmt2a,Flii,Sin3a,Med12,Kcnk9,Wdr4,Ap1s2,Ppp1r15b,Lmbr1,Dvl3,Pclo,Ror2,Zc4h2,Nelfa,Ccdc88a,Mtor,Polr3a,Stac3,Pde4d,Ogt,Iqsec2,Ncapg2,Dennd5a,Wdr37,Pigt,Phf21a,Msl3,Ppp2r5d,Deaf1,Smarcd1,Akt1,Pus7,Ess2,Inpp5e,Dis3l2,Gria3,Pigq,Nipbl,Uba1,Telo2,Aff4,Cplx1,Nova2,Smc1a,Gba,Dhx37,Ercc2,Unc80,Tc…
1732	GOBP_NEGATIVE_REGULATION_OF_RESPONSE_TO_EXTERNAL_STIMULUS	0.0393744	0.307799	0.278607	1.26864	213	285	Ghrl,Serpine1,Tnfaip6,Apoh,Adcyap1,Nlrp6,Wfdc1,Cartpt,Cnr2,Sema3g,Grem1,Tnf,Nbl1,Prkcd,Ada,Apoa1,Sema4b,Ptgis,Htra1,Gpatch3,Ccl12,Ubash3b,Plaur,Plau,Nenf,Selenos,C5ar2,Git1,Klk8,Havcr2,Ghsr,Nucb2,Nt5e,Tspan8,Gp1ba,Nlrp3,Pdgfb,Cldn3,Alox5,Kremen1,Klkb1,Plg,Smpdl3b,Fem1a,Serpinf2,Tyro3,Myoz1,Drd1,Il20rb,Pbk,Tarbp2,Cck,Il4,Cactin,Nr1d1,Tkfc,Npff,C1qtnf3,A2m,Fgf2,Foxp3
8101	HP_ABNORMAL_MAGNESIUM_CONCENTRATION	0.0394175	0.307905	0.534234	1.54661	202	22	Slc12a3,Egf,Cldn10,Plvap,Trpm6,Foxp3,Ap2s1
9595	HP_OVARIAN_NEOPLASM	0.0395421	0.308454	-0.406904	-1.45063	189	54	Sox9,Chek2,Cdh1,Ptch1,Bard1,Msh2,Idh1,Lmna,Map3k1,Sufu,Rad51d,Palld,Prkn,Wwox,Msh6,Tgfbr2,Mdm2,Akt1,Fgfr2,Zfpm2,Rad50,Rela,Fli1,Dmpk,Dhx37,Rad51,Wrn
3499	GOBP_TRACHEA_DEVELOPMENT	0.0395469	0.308454	-0.58325	-1.54925	191	15	Sox9,Rarg,Lef1,Foxf1,Lrp6,Mapk3,Tgfbr2
7956	HP_DIFFICULTY_STANDING	0.0396285	0.308859	-0.569071	-1.53767	191	16	Vdr,Abcc8,Cyp27b1
7873	HP_ABNORMAL_BONE_STRUCTURE	0.039688	0.308934	-0.239566	-1.18824	172	593	Fos,Vdr,Gnrh1,Dusp6,Nab2,Gpr35,Col3a1,Hjv,Col1a1,Avp,Slc39a8,Wnt7a,Alpl,Sox9,Sox10,Kl,Car2,Fgfrl1,Slx4,Chek2,Mkrn3,Spry4,Bmp1,Dll4,Galns,Mmp14,Ptch1,Mmp2,Dlk1,Tent5a,Sc5d,Tacr3,Ndnf,Bgn,Gli3,Cyp27b1,Serpinh1,Tert,Cdh23,Prok2,Prokr2,Wdr19,Cdk5rap2,Fancb,Col5a1,Cep164,Stat6,Fkbp14,Sp7,Tcof1,Cit,Fbn2,Amer1,Smad3,Il17rd,Nfix,P3h1,Pdgfrb,Fam111a,Idh1,Baz1b,Col9a3,Asah1,Dnajc21,Gtf2ird1,Creb3l1,Trps1,H…
3701	GOBP_REGULATION_OF_MICROTUBULE_CYTOSKELETON_ORGANIZATION	0.0397012	0.308934	-0.325065	-1.34289	185	124	Hspa1b,Hspa1a,Rock1,Mapk15,Trim36,Map6,Cdk5rap2,Chmp4c,Nav3,Tpx2,Rassf1,Numa1,Dixdc1,Epha3,Bora,Mid1ip1,Abl1,Prune1,Plk1,Atat1,Clasp1,Met,Chmp1b,Gpsm2,Bicd1,Cep97,Rassf7,Cdh5,Traf3ip1,Togaram1,Phldb2,Spag5,Cep70,Phldb1,Nin,Atxn7,Apc2,Chmp2a,Arhgef2,Camsap1,Apc,Prkaa2,Clasp2,Slc39a12,Senp6,Stmn2,Stmn1,Gnai1,Parp3,Vps4b,Cyld,Tubb4a,Pkd1,Map6d1,Gsk3b,Map1a,Prkaa1
2832	GOBP_REGULATION_OF_CENTROSOME_CYCLE	0.0397269	0.308934	-0.437433	-1.46681	191	40	Sirt1,Xrcc3,Cdk5rap2,Chmp4c,Mdm1,Chordc1,Tmem67,Chmp1b,Kat2b,Nat10,Cep120
10399	Gemma_GSE60303_Genome-wide_analysis_of_stress-exposure-associated_and_exposure-related_individual_differences_associated_hippocampus_gene_expression_in_males_and_females._phenotype_minimal.response.to.predator.scent.stress_Up	0.0397803	0.309058	0.379289	1.40365	209	70	Acta1,Zfp428,Ostc,Fkbpl,Mrto4,Snrpa1,U2af1l4,Pbdc1,Timm13,Tmed9,Rplp0,Mnat1,Rab24,Ndufv2,Klhl29,Dnajc18,Rpsa,Sgca,Coa7,Exosc5,Ssbp4,Ufc1,Rhot2,Hpf1,Ncln,Hagh,Ythdf2,Kdelr1,Stk38l,Pmm1,Mgat4b,Dele1,Psmc3
5351	GOCC_CILIARY_BASE	0.039802	0.309058	-0.483183	-1.49784	192	28	Gli1,Gli3,Enkd1,Dync2i1,Sufu,Traf3ip1,Cilk1,Fank1,Ttc26,Gli2,Prkar2b,Prkacb
9007	HP_SHORT_DIGIT	0.0399098	0.309547	-0.250271	-1.2113	176	450	Mycn,Tbx22,Gli1,Sox9,Fgfrl1,Slx4,Dll4,Plxnd1,Arx,Ptch1,Dlk1,Csgalnact1,Bcorl1,Efnb1,Rit1,Hdac8,Bgn,Gli3,Gabrd,Chsy1,Igf2,Dpf2,Twist1,Tfap2b,Kmt2e,Il1rapl1,Bbs1,Wdr19,Lmnb2,Sox4,Rdh11,Bcor,Tbx1,Rab23,Nek1,Jag1,Erf,Camk2g,Bbs9,Nfix,Pdgfrb,Fto,Fam111a,Kmt2a,Adamts17,Asah1,Sos1,Flii,Trps1,Ift140,Kdm5c,Lmna,Inppl1,Slc35c1,Lig4,Pik3cd,Sin3a,Med12,Pigk,B3glct,Dync2i1,Tmem67,Rasa2,Ntng1,Eogt,Sh3pxd2b,Ift…
576	GOBP_NEUTRAL_LIPID_METABOLIC_PROCESS	0.0399243	0.309547	0.344539	1.36248	210	102	Mfsd2a,Apoh,Lpin3,Pnpla2,Thrsp,Slc27a5,Apoa1,Gnb3,Pik3cg,Rgn,Liph,Sorl1,Lipg,Dgkk,Dgkz,Lipe,Agpat5,Fbxw7,Ctdnep1,Cpt1a,Mboat7,C3,Pnpla3,Slc27a1,Apoa2,Lmf1,Pgs1,Mgll,Lypla2,Apobr,Ptpn11,Fabp4,Gk5,Fabp5,Apob
1980	GOBP_ERYTHROCYTE_HOMEOSTASIS	0.0400511	0.310202	-0.349335	-1.38027	187	96	Hspa1b,Zfp36l1,Hspa1a,Alas2,Tal1,Tmod3,Arid4a,Jmjd6,Kmt2e,Ptpn2,Zfp36,Adar,Casp3,Ets1,Vegfa,Ankrd54,Ufl1,Trim10,Ncapg2,Acvr2a,Rcor1,Dmtn,Klf1,Stat5b,Smad5,Hif1a,Hcls1,Inha,Klf2,Hmox1
383	GOBP_CARDIAC_CHAMBER_DEVELOPMENT	0.0400682	0.310202	-0.321879	-1.34102	187	131	Ccn1,Tbx6,Adamts1,Npy2r,Dll4,Plxnd1,Adgrg6,Mef2c,Maml1,Rarb,Sox4,Tbx1,Foxf1,Smad6,Jag1,Luzp1,Grhl2,Sos1,Prox1,Ppp1r13l,Sall1,Pou4f1,Nrp2,Sufu,Tek,Col11a1,Slit2,Smo,Myh6,Foxc1,Eng,Scn5a,Robo2,Notch1,Tnni3,Gata6,Cited2,Tgfbr2,Trip11,Hey2,Matr3,Fgfr2,Dctn5,Hif1a,Zfpm2
6805	HP_ABNORMALITY_OF_THE_RIBS	0.0401046	0.310253	-0.278765	-1.26689	183	245	Vdr,Tbx6,Cdc6,Sox2,Col1a1,Wnt7a,Alpl,Sox9,Lmx1b,Fgfrl1,Galns,Ptch1,Dlk1,Tent5a,Tgif1,Bgn,Gli3,Gabrd,Cyp27b1,Serpinh1,Wdr19,Dact1,Zic2,Foxf1,Nek1,Amer1,Jag1,Mtmr14,P3h1,Chrm3,Fam111a,Kmt2a,Dnajc21,Gns,Creb3l1,Arsb,Ift140,Lmna,Sall1,Inppl1,Alg12,Dync2i1,Dll1,Ift122,Sufu,C2cd3,Flnb,Ror2,Atp7a,Col11a1,Ttc21b,Smo,Nelfa,Gas1,Polr3a,Cep120,Tcirg1,Gli2,Naglu
339	GOBP_POSITIVE_REGULATION_OF_INFLAMMATORY_RESPONSE_TO_ANTIGENIC_STIMULUS	0.040175	0.3104	0.661286	1.5619	201	10	Lta,Tnf,C3,Cd28,Ccr7,Btk,Park7
5490	GOMF_TRANSCRIPTION_COREGULATOR_ACTIVITY	0.0401976	0.3104	-0.253293	-1.21638	178	410	Btg2,Hspa1b,Nab2,Hspa1a,Zfp366,Trim62,Calcoco1,Siah2,Mak,Bcl9l,Ezh1,Tox3,Dnajb1,Rcor2,Lmo2,Maml1,Usp21,Wwtr1,Kmt2c,Dpf2,Sfmbt2,Sirt1,Bclaf3,Atn1,Irf2bp2,Taf6l,Pprc1,Cbfb,Ripk3,Bcor,Irf2bpl,Bcl9,Ncoa3,Rrp1b,Runx1t1,Dyrk1b,Med31,Sfr1,Spen,Tob1,Kmt5a,Ppp1r13l,Med11,Lpin1,Hdac9,Hcfc2,Abl1,Ep300,Ajuba,Brd8,Sin3a,Med12,Dcaf6,Pkn1,Bclaf1,Taf12,Tada2a,Sufu,Kat2b,Arid5a,Kdm2a,Trerf1,Nmi,Cbfa2t3,Trim25,Lmc…
9339	HP_ABNORMAL_UTERUS_MORPHOLOGY	0.0402128	0.3104	-0.337098	-1.358	188	108	Nab2,Col3a1,Frem2,Col1a1,Hnf1b,Axin2,Slx4,Cdh1,Ptpn12,Rarb,Dact1,Fancb,Col5a1,Stat6,Flcn,Smad3,Msh2,Dlc1,Sall1,Ep300,Cxcr4,Dync2i1,Fras1
9521	HP_ABNORMALITY_OF_THE_AXILLARY_HAIR	0.0402477	0.31044	-0.461631	-1.4886	194	33	Gnrh1,Dusp6,Sox9,Spry4
7764	HP_FEMORAL_BOWING	0.0404708	0.31193	-0.442898	-1.47091	195	38	Vdr,Col1a1,Wnt7a,Sox9,Tent5a,Cyp27b1,P3h1,Dync2i1,Col11a1,Rspry1,Pcyt1a,Polr1a,Scarf2,Fgfr2
4123	GOBP_NEURON_PROJECTION_GUIDANCE	0.0405229	0.312066	-0.277914	-1.26613	185	249	Egr2,Mypn,Boc,Dlx5,Gab1,Plxnd1,Sema6a,Arx,Ptch1,Sema4c,Epha6,Efnb1,Cntn6,Unc5b,Vldlr,Gli3,Gdnf,Pdlim7,Sema6d,Cxcl12,Sema4g,Unc5d,Ntn4,Ephb3,Cntn4,Lgr6,Vasp,Efna2,Sos1,Epha3,Erbb2,L1cam,Lrtm2,Lamc2,Mapk7,Nrp2,Cxcr4,Pik3cd,Epha8,Dok4,Mycbp2,Sema4f,Vegfa,Efnb2,Chl1,Sptbn5,Grb10,Slit2,Smo,Foxd1,Nrcam,Palld,Epha7,Ephb2,Gli2,Mapk3,Plxnb2
4026	GOBP_REGULATION_OF_KIDNEY_DEVELOPMENT	0.0405517	0.312066	-0.515504	-1.52619	196	23	Sox9,Six4,Osr1,Gdnf,Lgr4,Wnt2b,Sox8,Vegfa,Smo,Foxd1
7766	HP_TIBIAL_BOWING	0.0406237	0.312066	-0.488667	-1.50286	197	27	Vdr,Col1a1,Sox9,Dlk1,Cyp27b1,P3h1
4394	GOBP_NEGATIVE_REGULATION_OF_CELL_CYCLE_PHASE_TRANSITION	0.0406311	0.312066	-0.28615	-1.27975	187	216	Btg2,Dusp1,Zfp36l1,Cdc6,Plk3,Gadd45a,Zfp36l2,Klf4,Chek2,Plk5,Pml,Xrcc3,Dact1,Cdk5rap2,Chmp4c,Susd2,Taok3,Sox4
8143	HP_ABNORMALITY_OF_THE_SYNOVIA	0.040638	0.312066	-0.273668	-1.26014	185	275	Col3a1,Colec10,Col1a1,Pomt1,Wnt7a,Sox9,Fgfrl1,Slx4,Ptch1,Mmp2,Csgalnact1,Tgif1,Hdac8,Bgn,Gli3,Col6a1,Fancb,Col5a1,Zic2,Selenon,Rab23,Smad3,Syt2,Nfix,Myo18b,Chrm3,Kmt2a,Col9a3,Dnajc21,Arsb,Aebp1,Lmna,Chd4,Inppl1,Stag2,Aldh18a1,Dync2i1,Dll1,Flnb,Dvl3,Atp7a,Zc4h2,Myo9a,Smo,Gas1,Zfp469,Polr3a,Cep120,Fancg,Gli2,Slc35a3,Il6st,Alg9,Piezo2,Myh8,Obsl1,Tbx4,Cspp1,Dhcr7,Ppp2r5d,Polr1a,Tgfbr2,Vps33a,Trip11,A…
9778	DropViz_HC_Neuron_Subiculum_Slc17a6_cluster-markers.csv	0.0406808	0.312165	-0.430487	-1.46554	195	43	Egr1,Sec14l3,Pcdh11x,Dkk2,Tacr3,Cckbr,Hrh1,Zmat4,Dpp10,Unc5d
3750	GOBP_HISTONE_H3_DEACETYLATION	0.0407993	0.312845	-0.542265	-1.5275	195	19	Per1,Hdac8,Sirt1,Sirt2,Hdac9,Sirt6,Hdac11,Hdac1,Hdac5,Hdac7,Elk4,Sfpq
1762	GOBP_ALANINE_TRANSPORT	0.040858	0.313065	-0.594349	-1.55131	199	14	Slc6a14,Slc38a5,Slc7a8
6456	HP_RENAL_AGENESIS	0.0409081	0.31309	-0.318219	-1.33131	190	137	Dusp6,Frem2,Hnf1b,Sox10,Spry4,Ptch1,Tgif1,Tacr3,Ndnf,Gli3,Prok2,Prokr2,Cdk5rap2,Atn1,Fancb,Zic2,Tbx1,Frem1,Cit,Il17rd,Wdr62,Pik3cd,Aldh18a1,Nadsyn1,Dll1,Cog6,Sufu,Gas1,Dhcr24,Gli2,Knl1,Piezo2,Cep135,Greb1l,Kiss1r,Dhcr7,Sass6,Mks1,Apc2,Fgfr2,Pde6d,Rpl31,Fgf10,Wdr11,Rps15a
7341	HP_ESOPHAGEAL_ATRESIA	0.0409212	0.31309	-0.499021	-1.50718	198	25	Mycn,Sox2,Prokr2,Fancb,Itga6,Foxf1
5820	GOMF_GLUCOSIDASE_ACTIVITY	0.0410133	0.313564	-0.653438	-1.56275	203	10	Kl,Lct,Mogs
4122	GOBP_DENDRITE_EXTENSION	0.0410733	0.313626	-0.460642	-1.48541	198	33	Syt17,Syt2,Spag9,Syt4,Cacng7,Cxcr4,Smurf1,Prkn,Ostn,Cpne9,Bcl11a,Auts2,Syt3
4466	GOBP_NEGATIVE_REGULATION_OF_RESPONSE_TO_OXIDATIVE_STRESS	0.0411044	0.313626	-0.553293	-1.53792	197	18	Gpr37,Nr4a3,Hgf,Met,Nfe2l2,Pde8a,Lrrk2
2729	GOBP_REGULATION_OF_PROTEIN_KINASE_ACTIVITY	0.0411116	0.313626	-0.234749	-1.17543	178	672	Ccn1,Dusp1,Egr1,Nrk,Dusp6,Ntf3,Cdc6,Nab2,Map3k14,Gadd45a,Ern2,Socs3,Edn1,Hhex,Epgn,Tal1,Trib1,Tlr3,Ccnb2,Pik3r5,Dusp5,Drd2,Spry4,Ace,Erbb3,Sertad1,Spry3,Tnfaip3,Hspb1,Ngf,Gadd45g,Adam8,Traf4,Afap1l2,Irgm2,Csf1,Pak5,Vldlr,Wwtr1,Zfyve28,Gadd45b,Prok2,Igf2,Map3k13,Il12b,Angpt1,Sirt1,Taok3,Ripk3,Ptpn2,Adcy7,Map2k6,Tpx2,Thbs1,Tom1l1,Dusp18,Csk,Ccng1,Cit,Adam17,Gmfg,Cdc25b,Adrb2,Pdgfrb,Spag9,Map4k1,Cxc…
9049	HP_ABNORMAL_NATURAL_KILLER_CELL_MORPHOLOGY	0.0411695	0.313838	0.659673	1.55809	206	10	Gata2,Sp110,Rag1,Il2rg,Lyst
6653	HP_PTOSIS	0.0412489	0.314165	-0.241771	-1.19218	180	552	Myod1,Dusp6,Col3a1,Abcc8,Colec10,Th,Edn1,Mypn,Sox10,Lmx1b,Fgfrl1,Slx4,Spry4,Slc18a2,Plxnd1,Bcorl1,Tgif1,Sc5d,Tacr3,Ndnf,Rit1,Hdac8,Gli3,Slc16a2,Cdh23,Prok2,Slc12a6,Dpf2,Twist1,Ano10,Prokr2,Tfap2b,Kmt2e,Ugdh,Fancb,Sox4,Bcor,Selenon,Ddc,Cc2d2a,Tbx1,Tcof1,Gabra2,Erf,Syt2,Cntnap1,Il17rd,Mtmr14,Myo18b,Pdgfrb,Rnaseh2c,Pacs1,Kmt2a,Sos1,Adar,Aebp1,Tmem107,Lmna,Zfp462,Scn8a,Chd4,Lig4,Hpgd,Ep300,Pax6,Med12…
4001	GOBP_NEGATIVE_REGULATION_OF_CANONICAL_WNT_SIGNALING_PATHWAY	0.0412726	0.314165	-0.303679	-1.30415	191	163	Egr1,Shisa3,Sox2,Gli1,Tmem131l,Sox9,Sox13,Siah2,Sox10,Axin2,Dkk2,Nkd1,Tbx18,Gli3,Wwtr1,Frzb,Dact1,Prickle1,Amer1,Tmem64,Stk4,Sfrp1,Amer2,Scyl2,Tmem170b,Sostdc1,Nkd2,Lrp6,Sfrp4,Dvl3,Ror2,Ankrd6
4332	GOBP_CARBOHYDRATE_DERIVATIVE_TRANSPORT	0.0413662	0.314649	0.382344	1.40802	217	68	Mfsd2a,Nlrp6,Slc35b3,Ada,Slc25a31,Slc35a1,Slc29a4,Pla2g10,Slc17a9,Slc35b1,Slc35d2,Slc35b2,Slc35c2,Slc28a2,Cd47,Prkce,Abcc4,Rft1
163	GOBP_ENDOTHELIAL_CELL_PROLIFERATION	0.0414313	0.314914	0.324492	1.33003	219	128	Xdh,Ghrl,Apoh,Lrg1,Thbs4,Gata2,Vip,Egr3,Tnf,Htr2b,Apoa1,Scg2,Ngfr,Ccl12,Flt4,Ppp1r16b,Fut2,Ccr3,Egf,Pgf,Acvrl1,Ghsr,Pdgfb,Alox5,Bmp2,Agtr1a,Fgfr1,Prkd1,Sparc,Pdcd6
5476	GOMF_PHOSPHATIDYLSERINE_BINDING	0.0416149	0.316079	-0.41895	-1.46043	200	48	Rpe65,Syt15,Sytl2,Syt10,Mme,Syt17,Syt9,Thbs1,Syt2,Plcd1,Fcho2,Syt4,Osbpl5
6090	GOMF_SIRNA_BINDING	0.0417661	0.316997	0.657704	1.55344	209	10	Tlr7,Tlr9,Tarbp2,Dicer1,Mecp2,Dhx9
3726	GOBP_RESPONSE_TO_INTERLEUKIN_12	0.0418524	0.317421	0.445176	1.46434	215	39	Il12rb1,Anxa2,Snrpa1,Msn,Rplp0,Il12rb2,Il12a,Cd47,Aip,P4hb,Mif,Tcp1,Gsto1
4243	GOBP_OLEFINIC_COMPOUND_BIOSYNTHETIC_PROCESS	0.0419348	0.317717	-0.551997	-1.53432	201	18	Egr1,Hsd17b1
7208	HP_POLYSPLENIA	0.0419522	0.317717	-0.425722	-1.45835	201	44	Mycn,Rsph1,Spag1,Ccdc39,Zmynd10,Dnah1,Rsph4a,Rab23,Stk36
9267	HP_ABNORMALITY_OF_MUSCLE_SIZE	0.0419882	0.317758	-0.245136	-1.20118	184	513	Fos,Egr2,Myod1,Dao,Gpr35,Abcc8,Tshr,Mypn,Pomt1,Tnnt1,Lrsam1,Sox10,Lmx1b,Tdp1,Bmp1,Sgcg,Erbb3,Plxnd1,Hspb1,Dlk1,Acadsb,Sting1,Vldlr,Slc16a2,Acadm,Slc12a6,Igf2,Mme,Capn1,Col6a1,Bbs1,Bag3,Vps13a,Lmnb2,Selenon,Fkbp14,Nek1,Fbn2,Msto1,Syt2,Bbs9,Cntnap1,Mtmr14,Dnajb2,Fto,Baz1b,Asah1,Gne,Gtf2ird1,Bbs2,Arsb,Ift140,Kdm5c,Lmna,Col4a1,Nefh,Mfn2,Prune1,Fktn,Ciz1,Erlin1,Aldh18a1,Prph,Hnrnpa2b1,Kcnk9,Gdap1,Dcaf…
14	GOBP_SULFUR_AMINO_ACID_CATABOLIC_PROCESS	0.0421365	0.318643	0.630127	1.55313	212	12	Mat1a,Gadl1,Cdo1,Cbs,Cth,Txn2,Csad,Ado,Mpst
4366	GOBP_REGULATION_OF_MITOTIC_SPINDLE_ASSEMBLY	0.0421662	0.318643	-0.556056	-1.52594	203	17	Hspa1b,Hspa1a,Chmp4c,Plk1,Chmp1b,Cep97
1016	GOBP_RESPONSE_TO_INORGANIC_SUBSTANCE	0.0422252	0.318858	-0.250524	-1.21101	188	435	Fos,Dusp1,Junb,Gnrh1,Syt15,Ascl1,Th,Edn1,Col1a1,Kdr,Casq2,Klf4,Car2,Drd2,Jun,Gpr37,Cdh1,Tnfaip3,Syt10,Ptch1,Nr4a3,Fbp1,Scgb1a1,Mef2c,Tert,Fosb,Syt17,Syt9,Sirt1,Casp8,Cryab,Stk26,Ripk3,Nfatc4,Adcy7,Thbs1,Syt2,Timeless,Pdgfrb,Cd36,Hgf,Ryr3,Gpld1,Ankzf1,Nqo1,Sord,Syt4,Cpne2,Atp7b,Mapk7,Lig4,Abl1,Alad,Avpr1a,Casp3,Ets1,Kdm6b,Vcam1,Tph2,Traf2,Cyp2e1,Chuk,Met,Ucp3,Ppp1r15b,Creb1,Fech,Nfe2l2,Rnf112,Pde8…
36	GOBP_NUCLEAR_TRANSCRIBED_MRNA_CATABOLIC_PROCESS_EXONUCLEOLYTIC	0.0422943	0.319149	0.465673	1.49323	218	34	Exosc4,Lsm3,Lsm5,Lsm7,Wdr61,Exosc2,Ddx6,Lsm6,Dcps,Edc4,Exosc9,Exosc5,Dis3
97	GOBP_AMEBOIDAL_TYPE_CELL_MIGRATION	0.0423257	0.319155	-0.257652	-1.22177	189	359	Nr4a1,Fgfbp1,Gadd45a,Nr2e1,Edn1,Has2,Vil1,Wnt7a,Kdr,Itga3,Sox9,Sox10,Klf4,Angpt2,Sox18,Folr1,Dll4,Pml,Plxnd1,Sema6a,Hspb1,Sema4c,Rock1,Itga4,Efnb1,P2ry12,Amotl2,Prcp,Mef2c,Gdnf,Akap12,Smoc2,Angpt1,Sema6d,Twist1,Sirt1,Fat2,Sema4g,Thbs1,Tbx1,Adam17,Map2k3,Enpp2,Sash1,Sh3bp1,Prox1,Gpld1,Dnaja4,Arsb,Sox8,Nr2f2,Fut1,Hdac9,Abl1,Smurf2,Nrp2,Vegfc,Dcn,Pik3cd,Stc1,Kank2,Ets1,Sema4f,Pkn1,Clasp1,Vegfa,Efnb2…
5714	GOMF_METALLOPEPTIDASE_ACTIVITY	0.0424528	0.319883	-0.319094	-1.33259	197	135	Agbl1,Adamts1,Cpz,Bmp1,Ace,Mmp14,Cndp1,Adam8,Mmp2,Adamtsl1,Adamts16,Adamts4,Mme,Lap3,Pappa2,Nln,Adamtsl4,Adam17,Agbl5,Adamts17,Ece1,Enpep,Ide
3533	GOBP_CELL_DIFFERENTIATION_INVOLVED_IN_EMBRYONIC_PLACENTA_DEVELOPMENT	0.0425576	0.32023	-0.550217	-1.52937	204	18	Socs3,Lif,Casp8,Mdfi,Grhl2,E2f8,Stk4,Nr2f2,Fzd5
24	GOBP_INACTIVATION_OF_MAPK_ACTIVITY	0.0425663	0.32023	-0.504191	-1.50943	206	24	Dusp1,Dusp6,Dusp5
10262	Gemma_GSE50423_Contextual_fear_conditioning_in_the_mouse_hippocampus_timepoint_24.h_Up	0.0426169	0.32023	-0.238308	-1.18353	184	607	Fam124b,Cldn5,Rpe65,Cysltr2,Pdk4,Gpr17,Cd93,Sytl2,Tlr3,Tnc,Wnt7a,Ccdc190,Plekho2,Rorb,Cd180,Calcoco1,Casq2,Arntl,Slx4,Brinp3,Prrx1,Mmp14,Zbtb40,Fam221a,Parpbp,Sema6a,Zfp52,Vangl2,Hspb1,Nipal3,Mcam,Lrrc55,Opalin,Mansc1,Adamtsl1,Prpf4b,Hmcn1,Uba6,Unc5b,Vldlr,Galnt13,Slc16a4,Exd2,Kmt2c,Cep95,Angel1,St3gal1,Tspan33,Zfp414,Cbr3,Igfbp5,Sema6d,Ano10,Ncam2,Cntnap5a,Rbm41,Lgr4,Cxcl12,Nav3,Map2k6,Kcna4,Run…
6275	GOMF_ARMADILLO_REPEAT_DOMAIN_BINDING	0.0426216	0.32023	-0.650786	-1.55641	211	10	Calcoco1,Lef1
3622	GOBP_CYTOSKELETON_DEPENDENT_CYTOKINESIS	0.0427114	0.320475	-0.357042	-1.37767	200	84	Kif20a,Rock1,Trim36,Cecr2,Kif23,Chmp4c,Septin7,Myh10,Shcbp1l,Cit,Kif20b,Ist1,Septin8,Plk1,Nusap1,Aurkb,Incenp,Chmp1b,Zfyve26,Vps4a,Rasa1,Efhc2,Cep55,Sptbn1,Mitd1,Bbs4,Stambp,Chmp7,Chmp2a,Racgap1,Cntrob,Septin6,Apc
9032	HP_ABNORMAL_PANCREAS_SIZE	0.0427156	0.320475	-0.521109	-1.50863	206	21	Abcc8,Hnf1b,Neurod1,Igf2,Rarb,Dnajc21
2262	GOBP_POSITIVE_REGULATION_OF_LOCOMOTION	0.0427505	0.320506	-0.24834	-1.20315	188	457	Ccn1,Fgfbp1,Ntf3,Adamts1,Edn1,Col1a1,Has2,Vil1,Wnt7a,Kdr,Itga3,Swap70,Sox9,Insm1,Mmp14,Gab1,Sema6a,Tradd,Hspb1,Sh3rf2,Mcam,Adam8,Nr4a3,Sema4c,Itga4,Csf1,Tjp1,Tacr3,Lef1,P2ry12,Myoc,Tert,Akap12,Smoc2,Angpt1,Igfbp5,Sema6d,Twist1,Sirt1,Cd274,Cxcl12,Sema4g,Jam2,S100a11,Itga6,Numb,Thbs1,Foxf1,Adam17,Lgr6,Tacr2,Smad3,Kif20b,Pdgfrb,Spag9,Cxcl10,Map2k3,Enpp2,Spock2,Sash1,Prox1,Hgf,Stk4,Xbp1,Gpld1,Lamc2,F…
3564	GOBP_REGULATION_OF_DENDRITIC_SPINE_MORPHOGENESIS	0.042783	0.320519	-0.425358	-1.4571	205	44	Arc,Caprin2
8641	HP_UPLIFTED_EARLOBE	0.0428227	0.320586	-0.650287	-1.55522	212	10	Kmt2c,Il1rapl1,Pigb,Tbl1xr1,Smarcd1,Gria3,Pigq
4710	GOBP_RESPONSE_TO_CHEMOKINE	0.0429282	0.321139	-0.396563	-1.42994	206	57	Dusp1,Lox,Gpr35,Gpr17,Edn1,Cxcl12,Gpr75,Ccr5,Ccl22,Cxcl10,Cxcr4,Ackr3,Ccr9,Slit2,Foxc1
8428	HP_ABNORMAL_PUPILLARY_LIGHT_REFLEX	0.042958	0.321139	0.613616	1.54709	218	13	Sh3tc2,Colq,Atf6,Chrna3,Pde6c
3458	GOBP_LONG_TERM_SYNAPTIC_DEPRESSION	0.0430858	0.321863	-0.484914	-1.49132	209	27	Arc
10029	Johnson_Hippocampus_Human_M20	0.0431671	0.32224	-0.257638	-1.22045	192	358	Ermn,Sox10,Car2,Cdc42ep2,Rasgrp3,Fa2h,Gpr37,Erbb3,Sema6a,Shisa2,Nkx2-2,Aif1l,Fam53b,Nkx6-2,Zbed3,Fchsd2,Slain1,Mdc1,Angel1,Dpf2,Il1rapl1,Cryab,Mvk,Thbs2,Mrap,Dmrt2,Cdc25b,Dnajb2,Tmem64,Slc31a2,Cdk18,Lhpp,Sfrp1,Fmnl2,Clk3,Mid1ip1,Nipal4,Sox8,Lmna,Fxr1,Osbpl5,Enpp6,Phf3,Efs,Fam107b,Ralgds,Abl1,Lipa,Amer2,Ctnna1,Slc6a11,Kank4,Aspa,Fam222a,Sh3pxd2a,Dll1,Creb5,Ints4,Baz2b,Deptor,Pde8a,Flnb,Col9a2,Fam1…
6400	HP_HYPOPLASIA_OF_THE_UTERUS	0.0432163	0.322377	-0.452203	-1.47408	207	35	Gnrh1,Dusp6,Hnf1b,Spry4,Tacr3,Prok2,Prokr2
3178	GOBP_REGULATION_OF_SMALL_GTPASE_MEDIATED_SIGNAL_TRANSDUCTION	0.0432587	0.322463	-0.2695	-1.2493	196	292	Depdc7,Gpr35,Col3a1,Gpr17,Prag1,Itga3,Rhov,Spry4,Spry3,Abra,Ngf,Arhgap29,Csf1,Fbp1,Arhgef26,Myoc,Rhobtb2,Dennd4c,Arhgef19,Cgnl1,Arhgap10,Arap1,Flcn,Arhgap6,Erbin,Arhgap25,Pdgfrb,Gbf1,Arhgap12,Mcf2,Sh3bp1,Rasgrf2,Sos1,Rasa3,Dlc1,Mfn2,Abl1,Kank2,Dennd4a,Rasa2,F11r,Gpr4,Met,Arhgap36,Rasgrf1,Rhoq,Rhobtb1,Abca1,Arhgap20,Slit2,Myo9a,Timp2,Arhgef5,Srgap3,Mcf2l,Ephb2,Crkl,Fgd4,Ogt,Rasa1,Iqsec2,Arhgap18,A…
5692	GOMF_TRANSLATION_FACTOR_ACTIVITY_RNA_BINDING	0.0433712	0.323071	0.377795	1.39477	228	69	Tsfm,Mcts1,Eif2b2,Eif2b4,Cpeb2,Eif4a1,Eif3g,Eif3m,Eef2k,Eif3d,Eif4g2,Eif5a,Eif2s2,Eif3k,Eif3b,Mtif3,Eif5,Eef1b2,Gcn1,Mtif2,Denr,Eif2s1,Cpeb3,Gspt1,Eif6,Eif1a,Eif5b,Cops5,Eif4g1,Abcf1
8947	HP_ABNORMALITY_OF_CORNEAL_THICKNESS	0.0434597	0.323499	-0.34669	-1.36508	203	94	Kcnj13,Rpe65,Col3a1,Rho,Impg2,Vsx1,Lmx1b,Mak,Abca4,Reep6,Topors,Agbl5,Bbs2,Ift140,Chrdl1,Rp2,Dcn,Prom1,Zfp513,Iqcb1,Zfp469,Ttc8,Nmnat1,Arhgef18,Piezo2,Prpf3,Rpgrip1,Antxr1,Pcyt1a,Rp9,Ahr,Rdh12,Slc2a10,Pde6a
9338	HP_ABNORMAL_THYROID_STIMULATING_HORMONE_LEVEL	0.0435138	0.323671	-0.590489	-1.54123	212	14	Tshr,Slc16a2,Cdh23,Secisbp2,Pdgfrb
9545	HP_CEREBRAL_INCLUSION_BODIES	0.0436318	0.324143	-0.451843	-1.4729	209	35	Adh1,Nr4a2,Sncaip,Dnajc13,Prdm8,Hnrnpa2b1,Atxn2,Lrrk2
9070	HP_ABNORMAL_RESPIRATORY_MOTILE_CILIUM_PHYSIOLOGY	0.0436394	0.324143	-0.511634	-1.51473	211	23	Rsph1,Spag1,Ccdc39,Zmynd10,Rsph4a,Dnaaf5,Ccno,Gas8,Ccdc65,Dnai2,Dnaaf4
152	GOBP_CELL_KILLING	0.0437571	0.324786	0.362266	1.38071	231	82	Il12rb1,Pglyrp1,Bcl2l1,F2rl1,Havcr2,Cd160,Il23a,Romo1,Lyst,Fadd,Il12a,Il4,Slamf6,Il18rap,Il18,C3,Cadm1,Tusc2,Pf4,Rpl30,Stap1,Icam1,Rab27a,Cd55,Emp2,Tubb4b,Dnase1l3,Crk,Gzmm
198	GOBP_GLANDULAR_EPITHELIAL_CELL_DIFFERENTIATION	0.0438669	0.32537	-0.44847	-1.46918	210	36	Ascl1,Insm1,Arntl,Rarg,Nkx2-2,Neurod1,Rarb,Prox1,Pax6,Dll1,Smo,Notch1,Gata6,Fgfr2,Clock
1619	GOBP_MICROTUBULE_ORGANIZING_CENTER_ORGANIZATION	0.043949	0.325747	-0.327863	-1.3402	206	117	Gadd45a,Slc16a1,Sirt1,Xrcc3,Cdk5rap2,Chmp4c,Mdm1,Haus5,Pard6b,Wdr62,Ccp110,Plk1,Chordc1,Tmem67,Haus4,Clasp1,Ubxn2b,Chmp1b,Kat2b,C2cd3,Pard6g,Nat10,Cep120,Golga2,Pclaf,Bcas3,Cep135,Sass6,Nin,Bbs4,Crocc,Ssx2ip,Chmp2a,Cntrob,Pcm1,Tube1
8211	HP_ABNORMAL_FINGER_PHALANX_MORPHOLOGY	0.0439836	0.325772	-0.240775	-1.18727	192	552	Myod1,Mycn,Cdc6,Col3a1,Col1a1,Gli1,Wnt7a,Sox9,Fgfrl1,Slx4,Dll4,Dlx5,Arx,Ptch1,Mmp2,Dlk1,Bcorl1,Efnb1,Sc5d,Hdac8,Aspn,Bgn,Gli3,Gabrd,Slc22a4,Chsy1,Slc16a2,Igf2,Dpf2,Twist1,Tfap2b,Col6a1,Kmt2e,Il1rapl1,Bbs1,Wdr19,Dact1,Fancb,Col5a1,Sox4,Bcor,Cc2d2a,Tbx1,Rab23,Nek1,Fbn2,Smad3,Jag1,Bbs9,Nfix,Pdgfrb,Pacs1,Kmt2a,Flii,Bbs2,Ccnd2,Trps1,L1cam,Ift140,Aebp1,Kdm5c,Tmem107,Lmna,Sall1,Inppl1,Lamc2,Lig4,Hpgd,Ep…
9067	HP_ABNORMAL_ST_SEGMENT	0.044052	0.326047	0.489176	1.50079	226	28	Slc12a3,Pkp2,Abcc9,Hcn4,Tll1,Tnnc1
10108	CHESLER_BRAIN_HIGHEST_EXPRESSION	0.0441237	0.326347	-0.470342	-1.48413	213	30	Fos,Kmt2e,Scn1a,Gria2
8892	HP_ABNORMAL_SHAPE_OF_THE_FRONTAL_REGION	0.0441794	0.326527	-0.265803	-1.23823	199	304	Vdr,Sox2,Col1a1,Alpl,Slx4,Vangl2,Ptch1,Mmp2,Dlk1,Csgalnact1,Efnb1,Bgn,Gli3,Gabrd,Cyp27b1,Igf2,Twist1,Rnpc3,Wdr19,Fancb,Edar,Tcof1,Fbn2,Amer1,Erf,Nfix,Gne,Gns,Flii,Trps1,Ift140,Inppl1,Ep300,Stag2,Pik3cd,Med12,Aldh18a1,B3glct,Dync2i1,Ift122,Sufu,Flnb,Dvl3,Dse,Ror2,D2hgdh,Col11a1,Nelfa,Mtor,Polr3a,Fancg,Prepl,Tcirg1,Dhcr24,Pde4d,Iqsec2,Ncapg2,Alg9,Dennd5a,Obsl1,Tbx4,Npr2,Sec23a,Gypc,Aldh6a1,Ugp2,Her…
7113	HP_PROTUBERANT_ABDOMEN	0.0442114	0.326532	-0.501367	-1.50098	214	24	Vdr,Dlk1,Cyp27b1,Gne,Inppl1,Lipa,Ift122,Col11a1,Mtor
6672	HP_HYPERMETROPIA	0.0443038	0.326598	-0.297726	-1.28929	202	174	Grk1,Col3a1,Rho,Slc39a8,Mkrn3,Csgalnact1,Gabrd,Kmt2c,Cdh23,Dpf2,Wdr19,Flcn,Nek1,Nfix,Tmem98,Pdgfrb,Fam111a,Baz1b,Dnajc21,Gtf2ird1,Kdm5c,Col4a1,Arsg,Ep300,Bloc1s3,Fktn,Sin3a,Cabp4,Ift122,Prss56,Zc4h2,Polr3a,Gtf2i,Pde4d,Ogt,Nmnat1,Iqsec2,Piezo2,Ush1g,Tctn2,Tbc1d23,Rpgrip1,Pigt,Pcyt1a,Phip,Rs1,Atp6ap1,Satb2,Apc2,Rab11b,Rad50
2667	GOBP_REGULATION_OF_MEGAKARYOCYTE_DIFFERENTIATION	0.0443064	0.326598	-0.415538	-1.44854	213	48	Lox,L3mbtl1,Nr4a3,Mef2c,Kmt2c,Kmt2e,Cbfb,Thbs1,Cnot4,Kmt2a,Ep300,Sin3a,Gabpa,Rab7b,Rbbp5,Kat2b,Kmt2b,Nfe2,Tnrc6a,Mov10,Rcor1
1138	GOBP_REGULATION_OF_MYOTUBE_DIFFERENTIATION	0.0443299	0.326598	-0.469895	-1.48272	214	30	Myod1,Cyp26b1,Rbm24,Mmp14,Maml1,Tbx1,Nln,Xbp1,Hdac9
5555	GOMF_POLYPEPTIDE_N_ACETYLGALACTOSAMINYLTRANSFERASE_ACTIVITY	0.0443455	0.326598	0.562138	1.52511	228	17	Galnt15,Galnt5,Galnt9,Galnt18,Galnt14
377	GOBP_AORTIC_VALVE_MORPHOGENESIS	0.044417	0.326767	-0.494443	-1.49335	215	25	Emilin1,Sox9,Dll4,Rock1,Twist1,Smad6,Jag1,Slit2,Robo2,Notch1,Hey2,Snai2
7210	HP_VESTIBULAR_HYPOFUNCTION	0.044431	0.326767	-0.646843	-1.54698	220	10	Otogl,Cdh23,Arsg,Ush1g
8910	HP_ABNORMALITY_OF_MOUTH_SIZE	0.0445032	0.327067	-0.265649	-1.2365	201	302	Cdc6,Col3a1,Frem2,Edn1,Itga3,Lmx1b,Galns,Prrx1,Ptch1,Dlk1,Bcorl1,Gabrd,Chsy1,Dpf2,Twist1,Kmt2e,Dact1,Sox4,Flcn,Tbx1,Sp7,Tcof1,Nfix,Pacs1,Baz1b,Gns,Gtf2ird1,Ccnd2,Ift140,Lmna,Sall1,Lig4,Ep300,Scyl2,Sin3a,Kdm6b,Med12,Aldh18a1,B3glct,Tmem67,Ntng1,Sh3pxd2b,Wdr4,Plcb4,Ap1s2,Ppp1r15b,Bptf,Dse,Ror2,Col11a1,Kcnn3,Mtor,Polr3a,Gtf2i,Dhcr24,Crkl,Fam20c,Gnai3,Alg9,Sox6,Piezo2,Tbx4,Sec23a,Pigb,Dhcr7,Rreb1,Mks…
8174	HP_ABNORMAL_EPIGLOTTIS_MORPHOLOGY	0.0445352	0.327072	-0.590006	-1.53997	217	14	Prrx1,Serping1,Gli3,Nek1,Asah1,Dync2i1,C2cd3
10016	Gray_2014_ForcedSwimStress_Upregulated_HC	0.044609	0.327383	0.381162	1.39549	234	66	Plekhf1,Sgk1,Fas,Cdkn1a,Sult1a1,Nfkbia,Slc2a1,Ddit4,Golm1,Sap30,Fam107a,Pnpla2,Thrsp,Irs2
1420	GOBP_VENTRAL_SPINAL_CORD_DEVELOPMENT	0.0446721	0.327487	-0.461772	-1.47129	217	31	Ascl1,Dll4,Nkx2-2,Ptch1,Vldlr,Gli3,Sox4,Pax6,Sufu,Zc4h2,Mdga2,Gli2,Tctn1
2711	GOBP_POSITIVE_REGULATION_OF_CELL_CYCLE	0.0447064	0.327487	-0.264057	-1.2353	200	316	Btg2,Cdc6,Ascl1,Adamts1,Plk3,Gadd45a,Nr2e1,Edn1,Epgn,Tal1,Gli1,Insm1,Tmod3,Drd2,Chek2,Pml,Mapk15,Klhl18,Tert,Igf2,Smoc2,Kif23,Xrcc3,Kmt2e,Sox4,Cit,Adam17,Cnot4,Msx1,Cdc25b,Cdc14a,Numa1,Wnt10b,Kif20b,Pdgfrb,E2f8,Prox1,Ccnd2,Cdc7,Wiz,Prdm9,Sirt2,Abl1,Ccpg1,Pou4f1,Ep300,Nusap1,Aurkb,Sin3a,Stxbp4,Ccnyl1,Ubxn2b,Lrp6,Gpsm2,Rnf112
9379	HP_ABNORMAL_LIBIDO	0.0447238	0.327487	-0.512807	-1.50132	216	22	Gnrh1,Dusp6,Spry4,Tacr3,Cdh23,Prok2,Prokr2
6578	HP_POSTERIORLY_ROTATED_EARS	0.0447761	0.327487	-0.263384	-1.23454	200	322	Myod1,Mycn,Cdc6,Ascl1,Frem2,Edn1,Pomt1,Prrx1,Dlk1,Rit1,Hdac8,Gli3,Gabrd,Gdnf,Dpf2,Bbs1,Atn1,Sox4,Bcor,Cc2d2a,Mvk,Amer1,Erf,Bbs9,Nfix,Mab21l1,Baz1b,Kmt2a,Sos1,Gtf2ird1,Bbs2,Trps1,Tmem107,Ece1,Smpd4,Col4a1,Lig4,Fktn,B3glct,Fras1,Frmd4a,Tmem67,Rasa2,Plcb4,C2cd3,Dvl3,Dse,Ror2,Zc4h2,Nelfa,Pomk,Polr3a,Cpt2,Ttc8,Cep120,Prepl,Gtf2i,Dhcr24,Fam20c,Bbs7,Pde4d,Gnai3,Mn1,Alg9,Alx3,Piezo2,Sos2,Tctn2,Pigb,Rpgri…
359	GOBP_REGULATION_OF_SYSTEMIC_ARTERIAL_BLOOD_PRESSURE	0.0447888	0.327487	-0.37389	-1.4027	210	71	Edn1,Avp,Adrb1,Ntsr1,Drd2,Ace,Prcp,Adamts16,Mme,P2rx2,Adrb2,Slc4a5,Ece1,Nr2f2,Enpep,Cyp4f18,Avpr1a
8200	HP_JOINT_HYPERFLEXIBILITY	0.0448113	0.327487	-0.304122	-1.3045	208	161	Cdc6,Col3a1,Col1a1,Hnf1b,Lmx1b,Ptch1,Efnb1,Rit1,Dpf2,Wdr19,Sox4,Tbx1,Nfix,Baz1b,Col9a3,Sos1,Gtf2ird1,Trps1,Lmna,Lig4,Med12,Aldh18a1,Rasa2,Ift122,Flnb,Atp7a,Col11a1,Col9a2,Zfp469,Gtf2i,Tab2,Crkl,Sos2,Obsl1,Npr2,Sec23a,Mras,Antxr1,Rreb1,Tgfbr2,Trip11,Smarcd1,Satb2,Slc2a10,Fbln5,Tonsl,Adamts2,Traip,Pycr1,Smarce1,Tbl2,Phf6,Cul4b,Vps37a,Uty,Srcap
6983	HP_HAND_CLENCHING	0.0448625	0.327498	-0.528103	-1.50777	216	20	Myod1,Mogs,Bcor,Cntnap1,L1cam,Scyl2,Flnb
5130	GOCC_CUL2_RING_UBIQUITIN_LIGASE_COMPLEX	0.0448757	0.327498	-0.616208	-1.54293	221	12	Asb4
2551	GOBP_CELLULAR_LIPID_CATABOLIC_PROCESS	0.0449563	0.327778	0.296224	1.28735	241	193	Mfsd2a,Hao1,Pex2,Neu2,Bco2,Lpin3,Prkcd,Pnpla2,Acaa1b,Pnpla7,Mcat,Apoa1,Akr1b8,Crot,Acacb,Irs2,Etfa,Zpbp2,Pla2g10,Pik3cg,Abhd1,Liph,Acot8,Sorl1,Lipg,Cyp1b1,Lipe,Nudt19,Smpdl3b,Sesn2,Sphk1,Pla2g5,Bdh2,Pla2g4d,Ech1,Cpt1a,Acat1,Pnpla3,Gde1,Eci2,Plcg1,Aoah,Plbd1,Hacl1,Ppard,Apoa2,Mgll,Lypla2,Mecr,Fabp4,Eci1,Plbd2,Fabp5,Apob,Auh,Slc27a4,Etfb,Pecr,Gpcpd1,Decr1,Smpd1,Lpl
8053	HP_ECTOPIC_ANUS	0.0449769	0.327778	-0.387438	-1.42389	213	63	Frem2,Ptch1,Tgif1,Dact1,Atn1,Zic2,Frem1,Chd4,Sall1,Med12,B3glct,Dync2i1,Fras1,Dll1,C2cd3,Dvl3,Ror2,Gas1,Gli2
1747	GOBP_NEGATIVE_REGULATION_OF_ACTIN_FILAMENT_BUNDLE_ASSEMBLY	0.0451375	0.328719	-0.483284	-1.48631	219	27	Tjp1,Myoc,Cgnl1,Arap1,Arhgap6,Dlc1,F11r,Clasp1,Met,Phldb2,S1pr1,Prkn,Arhgef18
1305	GOBP_GAP_JUNCTION_ASSEMBLY	0.0453119	0.32953	0.609643	1.53707	230	13	Gjd3,Gjc1,Gjb6,Il1b,Ace2
5099	GOCC_PLATELET_DENSE_GRANULE_LUMEN	0.0453119	0.32953	0.6099	1.53772	230	13	Apoh,Timp3,Ctsw,Itih4
8511	HP_CONGENITAL_SENSORINEURAL_HEARING_IMPAIRMENT	0.0455301	0.330886	-0.447533	-1.46611	218	36	Gnrh1,Dusp6,Rho,Spry4,Tacr3,Prok2,Prokr2
3213	GOBP_PROTEIN_INSERTION_INTO_MEMBRANE	0.045663	0.331621	0.389451	1.4028	238	61	Rtp1,Maip1,Bmf,Timm13,Romo1,Get4,Emc10,Pdcd5,Timm29,Tomm22,Emc4,Emc7,Cox18,Tfdp1,Mmgt1,Bax,Ndufa13,Ywhaz,Bcl2,Emc1,Grin3b,Hspa4,Emc3
6535	HP_PROMINENT_OCCIPUT	0.0457462	0.331812	-0.416667	-1.43932	220	46	Mycn,Tbx6,Gli3,Mogs,Igf2,Twist1,Tfap2b,Wdr19,Erf,Med12,Ift122,Sufu,Flnb,Atp7a
7337	HP_ANAL_STENOSIS	0.045753	0.331812	-0.481935	-1.48216	222	27	Frem2,Frem1,Amer1,Sall1,Lig4,Med12,Fras1,Smo,Foxc1
6220	GOMF_EXTRACELLULAR_MATRIX_BINDING	0.0458488	0.332277	-0.410369	-1.43766	221	49	Ccn1,Itga3,Adgrg6,Bgn,Cd248,Smoc2,Spp1,Itga6,Thbs1,Ntn4,Spock2,Dcn,Thsd1,Vegfa,Col11a1,Slit2
6314	GOMF_TRANSLATION_REGULATOR_ACTIVITY_NUCLEIC_ACID_BINDING	0.0458992	0.332411	0.356465	1.36399	243	83	Dazl,Tsfm,Mcts1,Eif2b2,Eif2b4,Cpeb2,Eif4a1,Eif3g,Rps27l,Eif3m,Eef2k,Eif3d,Eif4g2,Eif5a,Eif2s2,Eif3k,Eif3b,Mtif3,Eif5,Eef1b2,Gcn1,Mtif2,Denr,Eif2s1,Cpeb3,Gspt1,Eif6,Eif1a,Eif5b,Cops5,Eif4g1,Abcf1,Paip2b,Mrpl58,Paip1,Dhfr,Eif4h,Etf1,Eif1ad,Eif2a,Eif3a,Eif3f,C1qbp,Eif2b5,Eif4a2
1168	GOBP_REGULATION_OF_NECROTIC_CELL_DEATH	0.0459889	0.332829	-0.47671	-1.47778	222	28	Slc6a13,Ybx3,Casp8,Ripk3,Hebp2,Asah1,Spata2,Cav1,Bnip3,Birc3,Birc2,Arhgef2,Ripk1,Ppif
7617	HP_VASCULAR_DILATATION	0.0462103	0.333882	-0.299843	-1.29063	213	166	Lox,Col3a1,Col1a1,Mypn,Sox10,Bcorl1,Bgn,Gabrd,Il12b,Kmt2e,Wdr19,Col5a1,Smad6,Fbn2,Smad3,Rnaseh2c,Sec61a1,Baz1b,Gtf2ird1,Adar,Tmtc3,Aebp1,Lmna,Col4a1,Med12,Aldh18a1,Thsd1,Tmem67,Ntng1,Hgd,Bptf,Prkg1,Flnb,Atp7a,Gtf2i,Tab2,Crkl,Eng,Rasa1
1460	GOBP_OLFACTORY_BULB_INTERNEURON_DIFFERENTIATION	0.0462405	0.333882	-0.64468	-1.54181	229	10	Dlx5,Arx,Sall1,Slit2,Robo2
863	GOBP_INTRACELLULAR_MRNA_LOCALIZATION	0.0462907	0.333882	-0.614129	-1.53773	228	12	Zfp36l1,Mex3d,Zfp36,Bicd1
7672	HP_THIN_BONY_CORTEX	0.0462907	0.333882	-0.614725	-1.53922	228	12	Vdr,Tent5a,Cyp27b1
7020	HP_AREFLEXIA	0.0462943	0.333882	-0.284795	-1.26815	212	210	Egr2,Mypn,Pomt1,Lrsam1,Pik3r5,Sox10,Tdp1,Hspb1,Slc12a6,Mme,Ugdh,Vps13a,Jag1,Syt2,Cntnap1,Mtmr14,Dnajb2,Asah1,Gne,Lpin1,Lmna,Fxr1,Col4a1,Snap29,Mfn2,Scyl2,Alg6,Fktn,Erlin1,Aldh18a1,Cars2,Kcnk9,Gdap1,Dcaf8,Sacs,Zc4h2,Myo9a,Tecpr2,Pomk,Scn9a,Fgd4,Atp1a3,Piezo2,Arsi,Hadhb,Pigb,Dnm2
9935	DESCARTES_MAIN_FETAL_PHOTORECEPTOR_CELLS	0.0464196	0.334324	-0.534677	-1.50612	222	19	Impg2,Samd7,Mak,Tert,Susd2,Egflam
9970	DESCARTES_FETAL_EYE_PHOTORECEPTOR_CELLS	0.0464196	0.334324	-0.534677	-1.50612	222	19	Impg2,Samd7,Mak,Tert,Susd2,Egflam
2132	GOBP_RESPONSE_TO_INTERFERON_ALPHA	0.0466966	0.335624	-0.600818	-1.53815	228	13	Ifnar2,Adar,Ifnar1,Ifitm3,Ro60
4721	GOBP_POSITIVE_REGULATION_OF_NON_CANONICAL_WNT_SIGNALING_PATHWAY	0.0466966	0.335624	-0.600656	-1.53774	228	13	Nkd1,Csnk1d,Sfrp1,Abl1,Csnk1e,Ankrd6
6070	GOMF_MAP_KINASE_PHOSPHATASE_ACTIVITY	0.0466966	0.335624	-0.600404	-1.53709	228	13	Dusp1,Dusp6,Dusp5,Dusp18
5893	GOMF_HYDROLASE_ACTIVITY_HYDROLYZING_N_GLYCOSYL_COMPOUNDS	0.0468028	0.336155	0.452877	1.46987	242	36	Il1rl2,Il1rap,Tlr1,Adprhl1,Il1r1,Pcna,Nthl1,Adprh,Il18rap,Ogg1,Neil2,Tdg,Il1rapl2,Macrod1,Tlr6,Mpg,Il1rl1
6702	HP_COLOBOMA	0.0468918	0.336388	-0.293316	-1.28019	217	181	Sox2,Tbx22,Pomt1,Fgfrl1,Mmp14,Ptch1,Mmp2,Tgif1,Sall2,Dact1,Zic2,Bcor,Cc2d2a,Tcof1,Erf,Pacs1,Sall1,Col4a1,Ep300,Pax6,Fktn,Sin3a,B3glct,Tmem67,Dll1,Aaas,Sufu,C2cd3,Vps35l,Smo,Nelfa,Gas1,Pomk,Cep120,Gli2,Nmnat1,Alx3,Tctn1,Wdr37,Tctn2,Tbc1d23,Aldh1a3,Cspp1,Dhcr7,Mks1,Ccdc22,Akt1,Satb2,Rpgrip1l,Mitf,Inpp5e,Fgfr2,Pde6d,Cenpf,Specc1l,Six3,Nipbl
6968	HP_SACCADIC_SMOOTH_PURSUIT	0.0469172	0.336388	-0.545553	-1.51641	225	18	Pik3r5,Ano10,Atn1,Prkcg,Zfyve26
3606	GOBP_RENAL_SYSTEM_VASCULATURE_DEVELOPMENT	0.0469909	0.336388	-0.508631	-1.48909	227	22	Egr1,Angpt2,Osr1,Angpt1,Pdgfrb,Gpr4,Tek,Cd34
7186	HP_ABNORMAL_PERICARDIUM_MORPHOLOGY	0.0470292	0.336388	0.406726	1.41531	242	51	Slc12a3,Fas,Abcc9,Ext1,Prtn3,Itk,Lyst,Uqcrfs1,Plvap,Il12a
7045	HP_TREMOR	0.0471251	0.336388	-0.247852	-1.19959	208	450	Adh1,Nr4a2,Ttr,Dusp6,Th,Tshr,Tnnt1,Pik3r5,Sox10,Pnp,Bean1,Spry4,Slc18a2,Sncaip,Arx,Tacr3,Ndnf,Nkx6-2,Vldlr,Gabrd,Cdh23,Prok2,Slc12a6,Mme,Ano10,Prokr2,Atn1,Vps13a,Prickle1,Prkcg,Cc2d2a,Msto1,Gabra2,Il17rd,Dnajc13,Pdgfrb,Rnaseh2c,Baz1b,Asah1,Gtf2ird1,Adar,Scn1a,Zfp142,Scn8a,Atp7b,Mfn2,Dnmt1,Pik3cd,Ciz1,Aldh18a1,Tmem67,Cars2,Ntng1,Ppp1r15b,Sacs,Gcdh,Pcdh19,Slc13a5,Zfyve26,Myo5a,Gabrb2,Tmem127,Atp8b1…
8922	HP_ABNORMAL_HAIR_QUANTITY	0.0471326	0.336388	-0.236853	-1.17713	202	615	Fos,Vdr,Gnrh1,Dusp6,Col3a1,Gli1,Kdf1,Nr3c1,Itga3,Sox9,Sox10,Axin2,Sox18,Spry4,Dll4,Mmp14,Cdh1,Ednra,Arx,Mmp2,Dlk1,Bcorl1,Tacr3,Nkx6-2,Rit1,Hdac8,Tgm3,Sting1,Gli3,Gabrd,Chsy1,Tert,Cdh23,Prok2,Dpf2,Twist1,Prokr2,Il1rapl1,Bbs1,Wdr19,Ugdh,Spp1,Lmnb2,Sox4,Zic2,Edar,Nek1,Frem1,Tcof1,Msto1,Msx1,Bbs9,Nfix,Mab21l1,Wnt10b,Pdgfrb,Pacs1,Sash1,Kmt2a,Gne,Dnajc21,Gns,Sos1,Flii,Bbs2,Trps1,Hsd3b2,Arsb,Aebp1,Kdm5c…
8331	HP_POOR_FINE_MOTOR_COORDINATION	0.0471757	0.336388	-0.433235	-1.45273	227	40	Mkrn3,Dlk1,Gabrd,Rdh11,Scn1a,Mfn2,Cxcr4,Pcdh19,Slc2a3,Scn9a,Adgrv1,Piezo2,Gabra1,Foxp2,Dars2,Slc30a10,Gabrg2,Dmpk,Ntn1,Rad51,Dcc,Alms1,Scn2a
[truncated: 8,976 more rows]

## Sheet: fGSEA_Results_NonDirectional
	pathway	pval	padj	ES	NES	nMoreExtreme	size	leadingEdge
[truncated: 10,436 more rows]
