# Supplementary material for: A Meta‐Analysis of the Effects of Acute Sleep Deprivation on the Cortical Transcriptome in Rodent Models
Source: J Sleep Res. 2025 Oct 1;35(3):e70205. doi: 10.1111/jsr.70205 (PMC13131251; doi:10.1111/jsr.70205)
Supplement: Supplementary file 5 — Table S6: The full exploratory meta‐analysis results (16,290 genes, 16,248 stable metaanalysis estimate). [file JSR-35-e70205-s002.xlsx]

## Sheet: ColumnDefinitions
Gene Annotation
GeneSymbol	Mouse Official Gene Symbol
Variables in the Meta-Analysis Model:
SleepDep	Model intercept - centered on average sleep deprivation duration for all experiments with no recovery sleep
Duration	The duration of the sleep deprivation intervention in hours (numeric)
RS	The presence or absence of recovery sleep in the sleep deprivation paradigm (factor)
Statistical Output for Each Variable:	Definition
Log2FC_estimate	Estimated Log2 Fold Change from the meta-analysis
SE	Standard Error for the Estimated Log2 Fold Change from the meta-analysis
pval	Nominal P-value from the meta-analysis
CI_lb	Lower Bound for the 95% Confidence Interval for the Estimated Log2 Fold Change from the meta-analysis output
CI_ub	Upper Bound for the 95% Confidence Interval for the Estimated Log2 Fold Change from the meta-analysis output
Number_Of_Comparisons	Number of differential expression results (statistical contrasts) that contibuted to the meta-analysis estimate
FDR	False discovery rate (q-value or adjusted p-value) for the meta-analysis
This supplementary table (Table S6) accompanies the manuscript:
"A Meta-Analysis of the Effects of Acute Sleep Deprivation on the Cortical Transcriptome in Rodent Models" by Rhoads, Hagenauer et al.

## Sheet: ExploratoryMeta_FullResults
GeneSymbol	SleepDep_Log2FC_estimate	Duration_Log2FC_estimate	RS_Log2FC_estimate	SleepDep_SE	Duration_SE	RS_SE	SleepDep_pval	Duration_pval	RS_pval	SleepDep_CI_lb	Duration_CI_lb	RS_CI_lb	SleepDep_CI_ub	Duration_CI_ub	RS_CI_ub	Number_Of_Comparisons	SleepDep_FDR	Duration_FDR	RS_FDR
Mup3	0.334888	-0.0447683	-0.408846	0.0728666	0.0243839	0.0845957	4.30875e-06	0.0663607	1.34535e-06	0.192072	-0.0925599	-0.57465	0.477704	0.00302323	-0.243041	16	0.00131371	0.975094	0.0219158
Pawr	0.112441	-0.0167878	-0.255609	0.0284368	0.00875464	0.054771	7.68358e-05	0.0551634	3.05843e-06	0.0567056	-0.0339466	-0.362958	0.168176	0.000370992	-0.148259	18	0.00927152	0.975094	0.0249109
Aadat	-0.146575	0.0259951	0.256504	0.0362961	0.0127319	0.0559918	5.38395e-05	0.0411783	4.62533e-06	-0.217714	0.00104104	0.146762	-0.0754357	0.0509491	0.366246	18	0.00768275	0.975094	0.0251155
Tead4	0.238203	-0.0449739	-0.313083	0.0465129	0.0159157	0.075022	3.03559e-07	0.00471687	3.00332e-05	0.147039	-0.076168	-0.460123	0.329367	-0.0137797	-0.166042	18	0.000224772	0.975094	0.12231
Zcchc2	-0.0981912	0.00256862	0.137005	0.0194995	0.00638149	0.0343741	4.7645e-07	0.687309	6.72837e-05	-0.13641	-0.00993888	0.0696326	-0.0599728	0.0150761	0.204377	18	0.00032339	0.986002	0.21921
Grin2b	0.0443248	0.00751755	-0.0502048	0.00974931	0.00692849	0.0130767	5.45569e-06	0.277913	0.000123407	0.0252165	-0.00606204	-0.0758346	0.0634331	0.0210971	-0.0245749	18	0.00146774	0.975094	0.291512
Dmgdh	0.0540849	-0.0073304	-0.152027	0.0276564	0.0153636	0.0396359	0.0505119	0.63327	0.000125266	-0.000120595	-0.0374425	-0.229712	0.10829	0.0227816	-0.0743419	18	0.387059	0.979683	0.291512
Tdgf1	0.156612	-0.0262734	-0.333376	0.0460898	0.0122839	0.0884211	0.000678879	0.0324472	0.000163036	0.0662774	-0.0503493	-0.506678	0.246946	-0.0021975	-0.160074	18	0.0396378	0.975094	0.331981
Mt1	0.218638	-0.00752629	-0.240914	0.0425041	0.012236	0.064822	2.69035e-07	0.538491	0.000201965	0.135332	-0.0315083	-0.367963	0.301945	0.0164557	-0.113865	18	0.000217945	0.975237	0.365556
Cnot7	0.0144399	3.09665e-05	-0.0935517	0.0159953	0.00706144	0.0263676	0.366654	0.996501	0.000388191	-0.0169104	-0.0138092	-0.145231	0.0457903	0.0138711	-0.0418722	18	0.772188	1	0.632363
Caps2	0.207613	-0.0409122	-0.320212	0.0578299	0.0160906	0.0927478	0.000330587	0.0110023	0.00055542	0.0942689	-0.0724491	-0.501994	0.320958	-0.00937533	-0.138429	16	0.0248717	0.975094	0.822527
Slc34a2	0.138678	-0.0161805	-0.20538	0.040584	0.014326	0.061072	0.000632999	0.258709	0.000771222	0.0591351	-0.044259	-0.325079	0.218221	0.011898	-0.0856815	14	0.0378789	0.975094	1
Lingo3	0.185591	0.00554821	-0.167942	0.0258077	0.00803585	0.0501309	6.4188e-13	0.489922	0.000807913	0.135008	-0.0102018	-0.266197	0.236173	0.0212982	-0.0696873	18	3.48541e-09	0.975094	1
Adamts19	-0.02513	0.00970629	0.078949	0.0153035	0.00610906	0.0237531	0.100568	0.112098	0.000888211	-0.0551244	-0.00226726	0.0323938	0.00486435	0.0216798	0.125504	15	0.496064	0.975094	1
Pabpc1l	0.346027	-0.0714631	-0.428675	0.0783878	0.0228518	0.129823	1.01338e-05	0.00176451	0.000960011	0.19239	-0.116252	-0.683123	0.499665	-0.0266745	-0.174226	18	0.00233701	0.872388	1
Clvs1	0.0397518	-0.000122333	-0.0954009	0.0159998	0.00545009	0.0295258	0.0129729	0.982092	0.00123312	0.0083927	-0.0108043	-0.15327	0.0711109	0.0105596	-0.0375315	18	0.217864	1	1
Zfp947	-0.203915	-0.0147632	0.198172	0.0413496	0.0131985	0.0615418	8.16098e-07	0.263334	0.0012814	-0.284958	-0.0406318	0.0775518	-0.122871	0.0111055	0.318791	15	0.000458422	0.975094	1
Eif4enif1	0.0272313	0.00370747	-0.0771817	0.0111708	0.00356204	0.0240585	0.0147806	0.297956	0.00133619	0.00533684	-0.003274	-0.124335	0.0491257	0.0106889	-0.030028	18	0.227572	0.975094	1
Ms4a6c	0.245598	-0.0253363	-0.305706	0.0526158	0.0166215	0.09769	3.04488e-06	0.127431	0.00175196	0.142473	-0.0579138	-0.497175	0.348723	0.00724117	-0.114237	18	0.00105534	0.975094	1
Ctsb	-0.035903	0.0052252	0.0321388	0.00788425	0.00564684	0.0102895	5.26962e-06	0.354794	0.00178741	-0.0513558	-0.0058424	0.0119717	-0.0204501	0.0162928	0.0523058	18	0.00146774	0.975094	1
Trim80	0.188176	-0.0362871	-0.289417	0.0561241	0.0159106	0.092721	0.000799828	0.0225674	0.00180006	0.0781747	-0.0674713	-0.471147	0.298177	-0.00510279	-0.107688	14	0.0441537	0.975094	1
Rps6kb2	-0.0457512	0.0198717	0.0961175	0.0194494	0.00885831	0.0308264	0.0186566	0.0248788	0.00182067	-0.0838713	0.0025097	0.0356989	-0.00763111	0.0372336	0.156536	18	0.252525	0.975094	1
Rag1	0.169324	-0.0251924	-0.216782	0.0374102	0.0108298	0.0700734	6.00683e-06	0.020008	0.00197719	0.0960015	-0.0464185	-0.354123	0.242647	-0.00396626	-0.0794404	18	0.00152893	0.975094	1
Mbp	0.0708972	-0.0359075	-0.095377	0.0221122	0.012712	0.0309046	0.0013448	0.00473249	0.00202747	0.027558	-0.0608225	-0.155949	0.114236	-0.0109925	-0.0348052	18	0.0618838	0.975094	1
Hspa12b	0.199008	-0.0185141	-0.148528	0.027321	0.00887895	0.0483949	3.23911e-13	0.0370546	0.00214724	0.14546	-0.0359165	-0.24338	0.252556	-0.00111163	-0.0536752	18	2.63826e-09	0.975094	1
Rgs22	-0.26411	0.0148496	0.228411	0.0506196	0.0179285	0.0754743	1.81304e-07	0.407518	0.00247527	-0.363323	-0.0202896	0.0804845	-0.164898	0.0499889	0.376338	15	0.00018459	0.975094	1
Gtsf1	0.365231	-0.0676107	-0.468179	0.0943877	0.027862	0.154739	0.00010907	0.0152399	0.00248142	0.180234	-0.122219	-0.771463	0.550227	-0.0130022	-0.164896	14	0.0118024	0.975094	1
Med17	0.064333	0.0091306	-0.0876445	0.0132275	0.00445214	0.0290056	1.15274e-06	0.0402831	0.00251409	0.0384076	0.000404565	-0.144494	0.0902583	0.0178566	-0.0307946	18	0.000537587	0.975094	1
Rbsn	0.0517506	-0.00308808	-0.0782267	0.0120513	0.00334664	0.0259017	1.75336e-05	0.356142	0.00252661	0.0281305	-0.00964736	-0.128993	0.0753708	0.00347121	-0.0274603	18	0.0033212	0.975094	1
Apoh	0.305606	-0.0231304	-0.280414	0.0623263	0.0197752	0.0931208	9.42314e-07	0.242136	0.00260132	0.183448	-0.061889	-0.462928	0.427763	0.0156283	-0.0979012	18	0.000494769	0.975094	1
Map7	0.0150919	0.00712497	-0.0704164	0.013376	0.00479701	0.0234497	0.2592	0.137466	0.00267444	-0.0111245	-0.002277	-0.116377	0.0413084	0.0165269	-0.0244559	18	0.692241	0.975094	1
Lhx4	0.271402	-0.0454006	-0.439824	0.100728	0.0297394	0.147473	0.00705161	0.126857	0.00285998	0.0739781	-0.103689	-0.728866	0.468825	0.0128875	-0.150782	14	0.162673	0.975094	1
Rtl3	0.227119	-0.0320509	-0.240185	0.0543271	0.0126336	0.080579	2.90775e-05	0.0111818	0.00287555	0.120639	-0.0568122	-0.398117	0.333598	-0.00728958	-0.0822529	18	0.00503907	0.975094	1
Nars	-0.0563073	0.0093167	0.107815	0.0191936	0.00624825	0.0361773	0.00335011	0.135938	0.00288071	-0.0939261	-0.00292964	0.036909	-0.0186884	0.021563	0.178721	18	0.109806	0.975094	1
Utp15	0.0833588	0.0188527	-0.104632	0.0174694	0.00553986	0.0354428	1.82687e-06	0.000666245	0.00315586	0.0491193	0.0079948	-0.174098	0.117598	0.0297106	-0.0351653	18	0.000756655	0.678879	1
Rcvrn	0.131436	-0.0231731	-0.272392	0.0559288	0.0155989	0.0923583	0.0187707	0.137397	0.00318501	0.0218173	-0.0537464	-0.453411	0.241054	0.00740025	-0.0913728	18	0.253334	0.975094	1
Dcst2	-0.158083	0.0246819	0.189244	0.0432191	0.0147573	0.0646757	0.00025448	0.0944217	0.00343306	-0.242791	-0.0042419	0.0624817	-0.073375	0.0536058	0.316006	15	0.0207274	0.975094	1
Vim	0.0938835	-0.00449142	-0.0803245	0.0182802	0.00893742	0.0275451	2.80961e-07	0.615287	0.00354432	0.0580549	-0.0220084	-0.134312	0.129712	0.0130256	-0.026337	18	0.000217945	0.979544	1
Ccdc175	0.152514	-0.0315184	-0.204442	0.0470215	0.0142588	0.0705502	0.00118072	0.0270736	0.00375769	0.0603537	-0.0594652	-0.342717	0.244675	-0.00357171	-0.0661657	18	0.0564044	0.975094	1
Slfn5	0.153174	-0.0174603	-0.231428	0.0447835	0.0132795	0.0799275	0.000625463	0.188568	0.00378582	0.0654	-0.0434876	-0.388083	0.240948	0.00856711	-0.0747732	18	0.0376397	0.975094	1
4933433G15Rik	0.531154	-0.0843456	-0.647296	0.131379	0.0372379	0.224129	5.27937e-05	0.02351	0.00387632	0.273655	-0.157331	-1.08658	0.788652	-0.0113606	-0.208012	16	0.00761071	0.975094	1
Ubc	0.0103506	-0.00326599	0.202884	0.0325446	0.0111784	0.0711135	0.750452	0.770157	0.0043314	-0.0534356	-0.0251753	0.0635041	0.0741368	0.0186433	0.342264	18	0.936846	0.990284	1
Rraga	0.0881003	-0.00517561	-0.124532	0.0234275	0.00667982	0.0437135	0.000169535	0.43845	0.00438804	0.0421833	-0.0182678	-0.210209	0.134017	0.00791659	-0.0388554	18	0.015603	0.975094	1
Fras1	-0.0931268	0.00984707	0.117427	0.0248678	0.00868066	0.0413235	0.000180479	0.25664	0.00448787	-0.141867	-0.0071667	0.0364349	-0.0443869	0.0268608	0.19842	18	0.0162245	0.975094	1
Fn3k	-0.0668647	-0.0029894	0.0887322	0.0186279	0.00651566	0.0314705	0.000331317	0.646376	0.00480924	-0.103375	-0.0157599	0.0270513	-0.0303548	0.00978106	0.150413	18	0.0248717	0.979683	1
Ankdd1b	-0.287612	0.0457385	0.286255	0.0717543	0.0160825	0.10161	6.11613e-05	0.00445525	0.00484436	-0.428248	0.0142173	0.087104	-0.146976	0.0772596	0.485407	15	0.00796213	0.975094	1
3930402G23Rik	0.457602	-0.0750679	-0.616772	0.128955	0.0399692	0.2208	0.000387351	0.0603613	0.00521655	0.204856	-0.153406	-1.04953	0.710349	0.00327022	-0.184011	18	0.0277751	0.975094	1
Trpv4	0.299972	-0.0315763	-0.295718	0.066002	0.0204701	0.105985	5.49615e-06	0.122938	0.00526768	0.170611	-0.071697	-0.503445	0.429334	0.00854433	-0.0879916	18	0.00146774	0.975094	1
Ms4a6b	0.186534	-0.0196072	-0.309926	0.0550966	0.0169594	0.11121	0.00071027	0.24763	0.0053224	0.0785468	-0.052847	-0.527894	0.294521	0.0136327	-0.0919576	18	0.0408844	0.975094	1
Gimap1	0.210999	-0.0395615	-0.293377	0.0577473	0.0174852	0.105411	0.00025835	0.0236623	0.00538314	0.0978166	-0.0738319	-0.49998	0.324182	-0.00529109	-0.0867747	18	0.0209379	0.975094	1
Myl2	0.485388	-0.0794381	-0.64869	0.137104	0.0415463	0.233514	0.000399697	0.0558713	0.00547038	0.216668	-0.160867	-1.10637	0.754107	0.00199114	-0.19101	18	0.0281195	0.975094	1
Ms4a4a	0.519756	-0.0327201	-0.544728	0.133402	0.037873	0.196163	9.7729e-05	0.387619	0.00548769	0.258293	-0.10695	-0.929201	0.781219	0.0415096	-0.160256	15	0.0110556	0.975094	1
Dnmt3l	0.112727	-0.0263804	-0.141527	0.0335277	0.0135165	0.0512038	0.000773248	0.0509712	0.00570999	0.0470136	-0.0528722	-0.241884	0.17844	0.000111403	-0.041169	14	0.0432859	0.975094	1
Samd10	-0.0616949	0.0243574	0.197508	0.0350745	0.0112535	0.0719257	0.0785831	0.0304323	0.0060326	-0.13044	0.00230082	0.0565365	0.00704986	0.0464139	0.33848	18	0.457421	0.975094	1
Bard1	-0.178189	0.029464	0.245776	0.0474168	0.0145192	0.0899265	0.00017132	0.0424254	0.00627453	-0.271124	0.00100703	0.0695235	-0.0852541	0.0579211	0.422029	18	0.0156787	0.975094	1
Iyd	0.145847	-0.00798566	-0.224463	0.0501078	0.0139956	0.08214	0.00360664	0.568281	0.00628193	0.0476374	-0.0354164	-0.385455	0.244056	0.0194451	-0.0634718	18	0.114304	0.976642	1
Zfp133-ps	0.121923	-0.0213726	-0.195213	0.0371669	0.00967013	0.0714615	0.0010365	0.0270933	0.00630047	0.0490776	-0.0403257	-0.335275	0.194769	-0.00241953	-0.0551508	16	0.0511654	0.975094	1
Tbx18	-0.127865	0.00104058	0.160412	0.0333427	0.00823354	0.0589136	0.000125626	0.899429	0.0064726	-0.193216	-0.0150969	0.044943	-0.0625148	0.017178	0.27588	18	0.0129193	0.999098	1
Tssk4	0.152265	-0.00799511	-0.19271	0.0403558	0.0112369	0.0709727	0.000161253	0.476772	0.00662215	0.0731693	-0.0300191	-0.331814	0.231361	0.0140288	-0.0536062	18	0.0150103	0.975094	1
Cpox	0.0785699	0.00550298	-0.107101	0.0230209	0.00711925	0.0394623	0.00064257	0.439539	0.00664716	0.0334497	-0.00845049	-0.184446	0.12369	0.0194564	-0.0297569	18	0.0380635	0.975094	1
L3mbtl1	-0.211437	0.0314828	0.22297	0.0500668	0.0160113	0.0822725	2.40955e-05	0.0492662	0.00672546	-0.309567	0.000101137	0.061719	-0.113308	0.0628644	0.384221	15	0.00431336	0.975094	1
Bmp1	-0.162368	0.000695494	0.175593	0.0377123	0.0129682	0.0648629	1.66665e-05	0.957229	0.00678638	-0.236282	-0.0247217	0.0484645	-0.0884528	0.0261126	0.302722	18	0.00324158	1	1
Dusp8	-0.0123993	0.00195237	0.0896087	0.0190176	0.00676865	0.0332015	0.514408	0.773008	0.00695618	-0.0496731	-0.0113139	0.0245349	0.0248745	0.0152187	0.154682	18	0.847119	0.990284	1
Foxo3	0.0826626	0.0218053	-0.113917	0.0205735	0.00645759	0.0425019	5.87169e-05	0.000733628	0.00735589	0.0423392	0.00914866	-0.19722	0.122986	0.0344619	-0.0306151	18	0.00790437	0.678879	1
Serpine1	0.314043	-0.00652075	-0.328198	0.069326	0.0218014	0.122703	5.89996e-06	0.764865	0.00747896	0.178166	-0.0492507	-0.568691	0.449919	0.0362092	-0.0877039	18	0.00152556	0.990284	1
Clca4a	0.347312	-0.058639	-0.496589	0.106335	0.0334824	0.186016	0.00109003	0.0798877	0.00759414	0.138899	-0.124263	-0.861174	0.555726	0.00698531	-0.132004	18	0.0530049	0.975094	1
Ywhaz	0.0567336	-0.0133875	-0.075612	0.0186951	0.00688718	0.0285204	0.00240791	0.0519165	0.00802171	0.0200919	-0.0268861	-0.131511	0.0933753	0.000111146	-0.019713	14	0.0912204	0.975094	1
Gm572	0.164538	-0.0523358	-0.283243	0.0779935	0.0192011	0.107411	0.0348894	0.00641729	0.00836425	0.0116738	-0.0899694	-0.493765	0.317403	-0.0147023	-0.0727213	15	0.332002	0.975094	1
Clip4	0.0712463	-0.00193023	-0.142898	0.0256734	0.00781951	0.054211	0.00551838	0.805026	0.00838995	0.0209274	-0.0172562	-0.24915	0.121565	0.0133957	-0.0366464	18	0.145225	0.992451	1
Pidd1	0.183341	-0.00334135	-0.240076	0.0534104	0.0166554	0.0910933	0.000597655	0.840998	0.00840159	0.0786581	-0.0359853	-0.418615	0.288023	0.0293026	-0.0615359	18	0.0366007	0.993547	1
F930015N05Rik	0.169512	-0.00105395	-0.259194	0.0552375	0.0157036	0.0985935	0.00214928	0.94649	0.00856574	0.0612488	-0.0318325	-0.452434	0.277776	0.0297246	-0.0659543	15	0.08376	1	1
Spata48	0.285914	-0.0396515	-0.379925	0.0891228	0.025711	0.144557	0.00133619	0.123026	0.00858369	0.111237	-0.0900442	-0.663251	0.460592	0.0107412	-0.0965987	18	0.0616616	0.975094	1
Wdyhv1	-0.0617236	-0.00504462	0.118817	0.0254927	0.00796172	0.0452165	0.0154683	0.526336	0.00859577	-0.111688	-0.0206493	0.0301939	-0.0117588	0.0105601	0.207439	18	0.232883	0.975094	1
Nip7	0.135629	-0.00971782	-0.175925	0.0350608	0.0110107	0.0669503	0.000109551	0.377465	0.00859647	0.0669114	-0.0312985	-0.307145	0.204347	0.0118628	-0.044705	18	0.0118024	0.975094	1
Ramac	0.032667	-0.00619718	-0.118004	0.023132	0.00732203	0.0452553	0.15789	0.397344	0.00912034	-0.0126708	-0.0205481	-0.206702	0.0780048	0.00815375	-0.0293049	15	0.583766	0.975094	1
Dclk1	0.104645	-0.0107739	-0.0891978	0.0230814	0.00893709	0.0343532	5.79445e-06	0.227998	0.00941815	0.0594066	-0.0282903	-0.156529	0.149884	0.00674243	-0.0218667	14	0.00152245	0.975094	1
Ptprq	-0.113755	0.00581244	0.132394	0.0352661	0.00985153	0.0510311	0.00125702	0.555188	0.00947609	-0.182875	-0.0134962	0.0323751	-0.0446347	0.0251211	0.232413	15	0.0591815	0.976642	1
Ccdc33	0.142659	-0.0294192	-0.200091	0.0492229	0.0165682	0.077197	0.00375279	0.0757912	0.00954315	0.046184	-0.0618922	-0.351395	0.239134	0.0030538	-0.048788	18	0.115782	0.975094	1
Serpinb11	0.104344	0.00609825	-0.126896	0.0317746	0.0116688	0.0489837	0.00102389	0.601244	0.00958124	0.0420668	-0.0167721	-0.222903	0.166621	0.0289687	-0.0308902	18	0.0506967	0.976749	1
Avpr1a	-0.165997	0.0328363	0.29309	0.063896	0.018901	0.113734	0.009379	0.0823376	0.00996695	-0.291231	-0.00420892	0.0701752	-0.0407629	0.0698814	0.516006	18	0.190266	0.975094	1
Hectd3	-0.053383	0.00700258	0.0957477	0.0170154	0.0047269	0.0371839	0.00170495	0.138492	0.0100246	-0.0867326	-0.00226199	0.0228686	-0.0200333	0.0162671	0.168627	18	0.0704915	0.975094	1
Srcap	-0.0365151	0.00723816	0.0827253	0.019337	0.00809717	0.0322116	0.0589788	0.371369	0.0102233	-0.074415	-0.008632	0.0195917	0.00138478	0.0231083	0.145859	18	0.410729	0.975094	1
3110099E03Rik	-0.140278	0.0281381	0.138897	0.0307709	0.0096851	0.0540944	5.14521e-06	0.00366904	0.010238	-0.200588	0.00915565	0.0328744	-0.0799679	0.0471205	0.244921	16	0.00146774	0.975094	1
1700008K24Rik	0.455702	-0.0912235	-0.629259	0.1448	0.0414696	0.245557	0.00164894	0.0278232	0.0103898	0.171899	-0.172502	-1.11054	0.739505	-0.00994467	-0.147976	16	0.0694843	0.975094	1
Snhg6	0.136419	-0.0113529	-0.189876	0.041628	0.0112198	0.0741961	0.00104878	0.311603	0.010494	0.0548299	-0.0333434	-0.335298	0.218009	0.0106375	-0.0444544	16	0.051615	0.975094	1
Gsdmd	0.147957	-0.0197379	-0.171367	0.0338742	0.010118	0.0670396	1.25481e-05	0.0510849	0.0105821	0.0815649	-0.039569	-0.302762	0.214349	9.30666e-05	-0.0399717	18	0.00268958	0.975094	1
Elf5	0.218739	-0.036588	-0.261527	0.0595616	0.0178267	0.102319	0.000240201	0.040128	0.0105887	0.102001	-0.0715276	-0.462069	0.335478	-0.00164834	-0.0609848	18	0.0198623	0.975094	1
Htt	-0.0326135	0.00711518	0.0650348	0.0160565	0.00554417	0.0254905	0.0422375	0.199365	0.0107312	-0.0640836	-0.00375119	0.0150743	-0.00114336	0.0179816	0.114995	18	0.36156	0.975094	1
Slc12a3	0.610664	-0.0950162	-0.656442	0.165161	0.0506456	0.257923	0.000217833	0.0606413	0.0109243	0.286954	-0.19428	-1.16196	0.934374	0.00424723	-0.150923	14	0.0184817	0.975094	1
Adcy7	-0.104192	0.00495156	0.110988	0.0241865	0.00842962	0.0436664	1.64844e-05	0.556935	0.0110306	-0.151597	-0.0115702	0.0254035	-0.0567873	0.0214733	0.196573	18	0.00324158	0.976642	1
Bsdc1	-0.0875781	0.0128677	0.114037	0.0233355	0.00783275	0.0448759	0.00017473	0.100422	0.0110481	-0.133315	-0.00248419	0.0260823	-0.0418414	0.0282196	0.201992	18	0.0159014	0.975094	1
Nsmce3	0.109336	-0.00671525	-0.0962444	0.0193211	0.00551284	0.0379201	1.52371e-08	0.223182	0.0111462	0.0714669	-0.0175202	-0.170567	0.147204	0.00408972	-0.0219223	18	2.75791e-05	0.975094	1
Trmt12	0.13483	-0.0121291	-0.118606	0.0256438	0.00794498	0.0467467	1.45794e-07	0.126853	0.0111741	0.0845687	-0.0277009	-0.210228	0.18509	0.00344282	-0.0269842	18	0.000158333	0.975094	1
C1s1	-0.148837	0.000846093	0.236163	0.0509966	0.0161752	0.0932185	0.00351634	0.958283	0.011295	-0.248789	-0.0308567	0.0534583	-0.0488859	0.0325489	0.418868	15	0.11271	1	1
Glrp1	0.174099	-0.0194067	-0.232462	0.0588222	0.0173103	0.0918205	0.00307896	0.262241	0.0113511	0.0588092	-0.0533343	-0.412427	0.289388	0.0145208	-0.0524971	18	0.104895	0.975094	1
L1cam	-0.0870888	0.00826504	0.0938691	0.0235098	0.0090501	0.0371346	0.00021192	0.361109	0.0114778	-0.133167	-0.00947284	0.0210866	-0.0410105	0.0260029	0.166652	18	0.0182655	0.975094	1
Slc23a4	-0.198443	0.0609728	0.356467	0.0780851	0.0241578	0.141134	0.011042	0.0116049	0.0115456	-0.351487	0.0136243	0.0798499	-0.0453989	0.108321	0.633085	18	0.204582	0.975094	1
Lrrc25	0.161576	-0.0385614	-0.240661	0.0645909	0.0150837	0.0953268	0.0123658	0.0105733	0.0115834	0.0349802	-0.068125	-0.427498	0.288172	-0.0089979	-0.0538238	15	0.212438	0.975094	1
Mgam	0.291806	-0.0951596	-0.459088	0.116903	0.0351818	0.181916	0.0125553	0.00683459	0.0116154	0.0626806	-0.164115	-0.815637	0.520932	-0.0262046	-0.102538	14	0.213939	0.975094	1
Gjc1	0.206191	0.00588525	-0.202389	0.0405198	0.0123753	0.0804752	3.6063e-07	0.634386	0.0119057	0.126774	-0.01837	-0.360118	0.285608	0.0301405	-0.0446609	18	0.00025542	0.979683	1
Rflna	0.186022	-0.0275238	-0.224493	0.0620598	0.0176469	0.0895523	0.00272231	0.118832	0.0121818	0.0643874	-0.0621111	-0.400012	0.307657	0.00706349	-0.0489734	18	0.0987464	0.975094	1
Pi4ka	-0.0181506	0.0104054	0.0477556	0.0117186	0.00392962	0.019114	0.121412	0.00809829	0.0124732	-0.0411187	0.0027035	0.0102929	0.0048174	0.0181073	0.0852183	18	0.530811	0.975094	1
Tekt4	1.07762	-0.226221	-1.28535	0.323488	0.102238	0.515754	0.000864531	0.0269183	0.0126962	0.443598	-0.426604	-2.29621	1.71165	-0.0258392	-0.274491	14	0.0452836	0.975094	1
Fam187b	0.249867	-0.0248033	-0.253271	0.0702971	0.0217859	0.101675	0.000378792	0.254912	0.0127388	0.112087	-0.0675029	-0.45255	0.387646	0.0178964	-0.053992	14	0.0274245	0.975094	1
Rnls	-0.194001	0.0357268	0.207914	0.0474544	0.0137274	0.0835088	4.34815e-05	0.00925219	0.0127843	-0.28701	0.0088216	0.0442395	-0.100992	0.0626319	0.371588	18	0.00674584	0.975094	1
Amigo2	0.159035	-0.0413482	-0.286585	0.0660068	0.0207634	0.115127	0.0159799	0.0464369	0.0127996	0.0296642	-0.0820438	-0.512229	0.288406	-0.000652719	-0.0609405	18	0.236218	0.975094	1
Gm5111	0.249626	-0.0417467	-0.359617	0.10544	0.0262941	0.144595	0.0179107	0.112358	0.0128802	0.0429664	-0.0932822	-0.643017	0.456285	0.00978876	-0.076216	15	0.249431	0.975094	1
B4galt1	0.13469	-0.0122561	-0.185323	0.0392827	0.0121587	0.0747354	0.000606408	0.313449	0.0131486	0.0576972	-0.0360868	-0.331801	0.211683	0.0115745	-0.0388441	18	0.0369977	0.975094	1
Loxhd1	0.260672	-0.0336268	-0.350188	0.0997955	0.0280444	0.141295	0.00899976	0.230506	0.0131968	0.0650766	-0.0885927	-0.627121	0.456268	0.0213391	-0.0732544	15	0.187797	0.975094	1
Ror1	0.135459	-0.0136519	-0.228758	0.0491235	0.0147312	0.0924131	0.00582404	0.354067	0.0133094	0.0391791	-0.0425246	-0.409884	0.23174	0.0152208	-0.0476313	18	0.149264	0.975094	1
Sema4g	-0.121717	0.0166855	0.151848	0.0338606	0.0105534	0.0613437	0.000324826	0.113864	0.0133102	-0.188083	-0.00399869	0.0316162	-0.0553516	0.0373697	0.272079	18	0.0248424	0.975094	1
4732419C18Rik	0.46208	-0.0462424	-0.538325	0.130785	0.036888	0.21784	0.000410661	0.209991	0.0134664	0.205747	-0.118542	-0.965285	0.718413	0.0260568	-0.111366	16	0.0285098	0.975094	1
Tcf24	0.143544	-0.0363711	-0.222949	0.042448	0.0117388	0.0903777	0.000720553	0.00194597	0.0136304	0.0603471	-0.0593787	-0.400086	0.22674	-0.0133634	-0.0458119	16	0.0410779	0.872388	1
Fam110c	0.200767	-0.0233582	-0.310887	0.0841189	0.0226475	0.126077	0.0170003	0.302362	0.0136687	0.0358968	-0.0677465	-0.557993	0.365637	0.0210301	-0.063781	18	0.241836	0.975094	1
Efcab9	0.161556	-0.0314558	-0.231018	0.0558703	0.0149063	0.0940489	0.00383265	0.0348377	0.014035	0.0520517	-0.0606716	-0.415351	0.271059	-0.00224006	-0.046686	18	0.116798	0.975094	1
Smim4	0.112761	-0.00827795	-0.152978	0.037829	0.0108849	0.0623147	0.00287475	0.446958	0.0140912	0.0386181	-0.029612	-0.275113	0.186905	0.0130561	-0.0308437	18	0.101363	0.975094	1
Pnlip	0.215585	-0.0102448	-0.229686	0.0538068	0.0168819	0.0940776	6.15855e-05	0.543949	0.0146282	0.110126	-0.0433328	-0.414075	0.321045	0.0228431	-0.0452976	18	0.00796213	0.975237	1
Syce1	0.144641	-0.0298917	-0.186883	0.0533389	0.0167251	0.0766677	0.00669312	0.0738991	0.0147865	0.0400989	-0.0626722	-0.337149	0.249184	0.00288887	-0.0366167	18	0.160188	0.975094	1
Kbtbd11	0.0691285	0.00262153	-0.103261	0.0139687	0.00404417	0.0424915	7.46713e-07	0.51684	0.0150919	0.0417503	-0.0053049	-0.186543	0.0965068	0.010548	-0.0199796	18	0.000458422	0.975094	1
Anapc5	-0.0253798	-0.0023803	0.0611611	0.0133678	0.00434047	0.0251692	0.0576197	0.583419	0.0150988	-0.0515802	-0.0108875	0.0118304	0.00082057	0.00612687	0.110492	18	0.40715	0.976642	1
Hpd	0.269038	-0.0474694	-0.438493	0.118278	0.0350904	0.180707	0.0229286	0.176128	0.0152435	0.0372172	-0.116245	-0.792671	0.500858	0.0213065	-0.0843138	14	0.276058	0.975094	1
Plagl2	-0.115205	0.0251975	0.14449	0.0269695	0.00848798	0.0595582	1.94017e-05	0.0029915	0.0152648	-0.168064	0.00856136	0.0277584	-0.0623454	0.0418336	0.261222	18	0.00359153	0.975094	1
Sdsl	0.161617	-0.0131566	-0.156463	0.0400784	0.0123988	0.0645196	5.518e-05	0.288636	0.0153065	0.083065	-0.0374578	-0.282919	0.240169	0.0111446	-0.0300069	18	0.00768275	0.975094	1
Wdr95	0.113992	-0.00345812	-0.14596	0.0401064	0.0140698	0.0602198	0.00447995	0.80585	0.0153595	0.0353844	-0.0310345	-0.263989	0.192599	0.0241182	-0.0279314	18	0.127585	0.992451	1
Supt7l	0.055698	0.00217705	-0.105566	0.0199082	0.00614898	0.0435916	0.00514616	0.723301	0.0154479	0.0166786	-0.00987474	-0.191004	0.0947175	0.0142288	-0.020128	18	0.140149	0.987529	1
Hpn	0.161372	-0.046748	-0.169359	0.0452435	0.0124038	0.0699451	0.000361437	0.000164009	0.0154645	0.0726966	-0.0710591	-0.306449	0.250048	-0.022437	-0.0322692	18	0.0265217	0.534342	1
4932435O22Rik	0.106127	-0.00620052	-0.187031	0.0457649	0.0134149	0.0773148	0.0203971	0.643929	0.0155597	0.0164295	-0.0324932	-0.338565	0.195825	0.0200922	-0.0354967	18	0.262249	0.979683	1
Gm9895	0.374433	-0.0461772	-0.346682	0.0847805	0.0228563	0.143641	1.00313e-05	0.0433501	0.0157989	0.208266	-0.0909748	-0.628214	0.540599	-0.00137955	-0.0651505	18	0.00233701	0.975094	1
Sgms2	0.0404759	-0.0101212	-0.135325	0.030169	0.00976949	0.0560831	0.179713	0.300203	0.015825	-0.0186542	-0.029269	-0.245246	0.0996061	0.00902667	-0.0254036	18	0.612701	0.975094	1
Xirp1	0.13896	-0.0218409	-0.252926	0.0706367	0.0226188	0.104828	0.0491545	0.334239	0.0158313	0.000514604	-0.0661729	-0.458385	0.277405	0.022491	-0.0474678	18	0.384368	0.975094	1
Lpar5	-0.303202	0.0390417	0.337665	0.0832267	0.0255243	0.140106	0.000269386	0.126118	0.0159495	-0.466323	-0.010985	0.0630625	-0.140081	0.0890685	0.612268	15	0.0216172	0.975094	1
Map7d3	-0.384365	0.1056	0.549002	0.151842	0.0452798	0.22839	0.0113625	0.0196916	0.0162258	-0.68197	0.0168535	0.101367	-0.0867603	0.194347	0.996638	15	0.206579	0.975094	1
2510009E07Rik	0.0597395	-0.0136393	-0.102615	0.0233208	0.0072165	0.0427221	0.010418	0.0587558	0.0163091	0.0140315	-0.0277834	-0.186349	0.105447	0.000504777	-0.0188814	18	0.20089	0.975094	1
Card6	0.183834	0.0169178	-0.160315	0.0329736	0.0100756	0.0667515	2.4725e-08	0.0931349	0.0163207	0.119207	-0.00282999	-0.291145	0.248461	0.0366656	-0.0294841	18	3.41163e-05	0.975094	1
Cfap161	0.177652	-0.0407255	-0.270865	0.0722134	0.0216648	0.112792	0.0138901	0.0601354	0.01633	0.0361161	-0.0831877	-0.491933	0.319188	0.00173674	-0.0497968	18	0.223807	0.975094	1
Coro6	-0.164577	0.0184266	0.216773	0.0484643	0.0167153	0.0902804	0.00068419	0.270296	0.0163455	-0.259565	-0.0143348	0.0398266	-0.0695887	0.051188	0.393719	18	0.0396635	0.975094	1
Nrros	0.163863	0.00603596	-0.155674	0.0364451	0.0116827	0.0651498	6.91936e-06	0.605395	0.0168722	0.0924317	-0.0168617	-0.283365	0.235294	0.0289337	-0.0279829	18	0.00170782	0.97754	1
Slc13a1	-0.448889	0.115045	0.685871	0.180168	0.0557721	0.287374	0.0127203	0.0391346	0.0170009	-0.802011	0.00573363	0.122629	-0.0957668	0.224356	1.24911	14	0.215398	0.975094	1
Ptprk	-0.0764189	0.0110374	0.146956	0.0330159	0.00999294	0.0616313	0.0206343	0.269369	0.017105	-0.141129	-0.00854844	0.0261612	-0.011709	0.0306232	0.267751	18	0.26322	0.975094	1
Hsd17b7	0.020096	-0.00905083	-0.0887629	0.0175841	0.00565784	0.0372326	0.253099	0.109665	0.0171251	-0.0143681	-0.02014	-0.161737	0.0545601	0.00203832	-0.0157884	18	0.687508	0.975094	1
Btbd16	0.17395	-0.0176221	-0.145123	0.0411582	0.0112096	0.0609864	2.37491e-05	0.115939	0.0173318	0.0932811	-0.0395925	-0.264654	0.254618	0.00434835	-0.0255917	15	0.00429859	0.975094	1
Gtf2f2	0.127286	-0.02099	-0.183351	0.0425211	0.0135249	0.0773126	0.00275819	0.120674	0.0177137	0.0439461	-0.0474984	-0.334881	0.210626	0.00551834	-0.0318208	18	0.0987491	0.975094	1
Tns2	0.261109	0.00848198	-0.276161	0.0646989	0.0199229	0.116621	5.44275e-05	0.670297	0.0178834	0.134301	-0.0305662	-0.504734	0.387916	0.0475302	-0.0475882	18	0.00768275	0.983944	1
Arl9	0.46279	-0.093184	-0.462169	0.133235	0.0392586	0.195241	0.00051373	0.0176159	0.0179243	0.201655	-0.170129	-0.844834	0.723925	-0.0162386	-0.0795049	15	0.0329033	0.975094	1
Stard13	0.0972435	-0.00544837	-0.121494	0.0289104	0.00855127	0.051458	0.000769292	0.524032	0.0182239	0.0405801	-0.0222085	-0.22235	0.153907	0.0113118	-0.0206385	18	0.043213	0.975094	1
Nek11	-0.139711	0.0118387	0.170045	0.0466266	0.0136222	0.0720215	0.00273199	0.384808	0.0182244	-0.231098	-0.0148603	0.0288852	-0.0483249	0.0385377	0.311204	15	0.0987464	0.975094	1
Mrtfa	0.134747	0.0120093	-0.103462	0.0241813	0.00850923	0.043859	2.51317e-08	0.158147	0.0183261	0.0873524	-0.00466845	-0.189424	0.182141	0.0286871	-0.0174997	18	3.41163e-05	0.975094	1
Otud5	0.00925584	0.00274205	0.067583	0.0124158	0.00378319	0.0286495	0.455978	0.468576	0.0183263	-0.0150788	-0.00467287	0.011431	0.0335904	0.010157	0.123735	18	0.817132	0.975094	1
Cdkn2aipnl	0.0198065	-0.0067447	-0.0533952	0.0129627	0.00421787	0.0226473	0.126522	0.109804	0.0183892	-0.00559988	-0.0150116	-0.0977831	0.0452128	0.00152218	-0.00900734	18	0.540438	0.975094	1
Lyzl4	0.387767	-0.0351933	-0.372001	0.0956482	0.0292328	0.157823	5.03288e-05	0.22863	0.0184195	0.2003	-0.0924886	-0.681329	0.575234	0.022102	-0.0626733	18	0.00745323	0.975094	1
Ypel2	-0.0717752	-0.008031	0.0971033	0.0215822	0.00662403	0.0412503	0.000882061	0.225358	0.0185726	-0.114076	-0.0210139	0.0162541	-0.0294749	0.00495187	0.177952	18	0.0454785	0.975094	1
Entpd1	0.0827718	-0.0119787	-0.118208	0.0245486	0.00736608	0.0503135	0.000746924	0.103908	0.0188021	0.0346574	-0.0264159	-0.216821	0.130886	0.00245857	-0.0195955	18	0.0422479	0.975094	1
Pip5k1a	0.0609023	-0.00220204	-0.0761086	0.015839	0.00441695	0.0324744	0.000120512	0.6181	0.0190962	0.0298584	-0.0108591	-0.139757	0.0919463	0.00645501	-0.0124599	18	0.0127097	0.979683	1
Cdkn2aip	-0.0159392	-0.000376787	-0.143501	0.0244299	0.00791193	0.0613028	0.514114	0.962017	0.0192395	-0.0638209	-0.0158839	-0.263652	0.0319426	0.0151303	-0.0233498	18	0.847103	1	1
D6Ertd474e	-0.144274	0.0323996	0.214659	0.0631788	0.0164556	0.0918891	0.0223964	0.0489636	0.0194879	-0.268102	0.00014718	0.0345595	-0.0204455	0.0646519	0.394758	16	0.273585	0.975094	1
5830444B04Rik	0.332338	-0.0462237	-0.332887	0.0808419	0.0240007	0.142825	3.94014e-05	0.0541131	0.0197677	0.173891	-0.0932642	-0.61282	0.490785	0.000816833	-0.0529545	16	0.00629263	0.975094	1
Pspn	0.146981	-0.00438137	-0.280586	0.0779385	0.021967	0.120561	0.0593148	0.841909	0.0199468	-0.00577612	-0.0474359	-0.516881	0.299737	0.0386731	-0.044292	18	0.410729	0.993547	1
Oxt	0.380911	-0.088558	-0.49358	0.136699	0.0400469	0.212207	0.00532797	0.0270109	0.020022	0.112987	-0.167048	-0.909499	0.648835	-0.0100676	-0.0776617	14	0.14205	0.975094	1
Ramp2	0.299764	0.0156114	-0.255049	0.0543328	0.0162387	0.109806	3.44474e-08	0.336367	0.0201933	0.193274	-0.0162159	-0.470264	0.406255	0.0474386	-0.0398344	18	4.31652e-05	0.975094	1
Srms	0.175765	-0.030481	-0.227258	0.0609529	0.0180026	0.0978494	0.00393137	0.0904283	0.0202047	0.0562993	-0.0657654	-0.419039	0.29523	0.00480347	-0.0354764	18	0.118408	0.975094	1
Ttc27	0.0713836	-0.00841272	-0.0828416	0.0179281	0.00582538	0.0357134	6.84368e-05	0.148697	0.0203612	0.0362451	-0.0198303	-0.152839	0.106522	0.00300482	-0.0128447	18	0.00864214	0.975094	1
Kcnmb3	0.211914	-0.014194	-0.315555	0.0831325	0.025842	0.136266	0.0107999	0.582826	0.0205735	0.0489769	-0.0648434	-0.582632	0.37485	0.0364553	-0.0484777	15	0.202414	0.976642	1
Grp	0.132294	-0.021829	-0.179903	0.0462048	0.0138197	0.0777101	0.00419367	0.114208	0.0206098	0.0417345	-0.0489152	-0.332212	0.222854	0.00525712	-0.0275943	18	0.122756	0.975094	1
Inhbc	0.239256	-0.0411473	-0.306831	0.0934608	0.0232721	0.132624	0.0104685	0.0770451	0.0206927	0.0560759	-0.0867597	-0.566769	0.422435	0.0044652	-0.0468933	14	0.20089	0.975094	1
Siah1b	0.089732	-0.0223401	-0.147084	0.0415139	0.014068	0.0636085	0.0306573	0.112284	0.0207594	0.00836624	-0.0499128	-0.271754	0.171098	0.00523263	-0.0224136	15	0.313286	0.975094	1
Ak8	-0.128043	0.0297351	0.186636	0.0498436	0.0148542	0.0807364	0.0102024	0.0453068	0.0207956	-0.225735	0.000621366	0.0283958	-0.0303512	0.0588487	0.344877	18	0.199346	0.975094	1
Tmem37	0.167994	-0.018944	-0.240574	0.0647209	0.0193017	0.104078	0.00944057	0.326363	0.0208061	0.0411437	-0.0567747	-0.444563	0.294845	0.0188867	-0.0365855	18	0.190803	0.975094	1
4930563M21Rik	-0.517198	0.0437732	0.511802	0.152019	0.0436631	0.221425	0.000668471	0.316092	0.0208107	-0.815149	-0.0418049	0.0778169	-0.219246	0.129351	0.945786	15	0.0392726	0.975094	1
1700047F07Rik	0.359653	-0.0777488	-0.484222	0.136624	0.0421145	0.209798	0.00847796	0.0648731	0.0209969	0.0918736	-0.160292	-0.895419	0.627431	0.00479399	-0.0730258	15	0.181577	0.975094	1
2310010J17Rik	0.177624	-0.0141727	-0.274135	0.0659384	0.0181545	0.118787	0.00706455	0.434996	0.0210111	0.0483871	-0.0497549	-0.506953	0.306861	0.0214095	-0.0413167	16	0.162673	0.975094	1
Eva1a	0.269161	-0.00887259	-0.238912	0.0549617	0.0168329	0.103657	9.71922e-07	0.598125	0.0211762	0.161438	-0.0418644	-0.442077	0.376884	0.0241193	-0.0357477	18	0.000494769	0.976642	1
Or10ad1c	0.587147	0.00870162	-0.697907	0.175668	0.050667	0.302931	0.000830664	0.863641	0.0212314	0.242844	-0.0906039	-1.29164	0.931449	0.108007	-0.104172	16	0.0446585	0.996475	1
Hsd3b6	-0.20244	0.0369759	0.299285	0.0991361	0.0281578	0.130071	0.0411475	0.189128	0.0213953	-0.396743	-0.0182125	0.0443505	-0.00813674	0.0921642	0.55422	15	0.356729	0.975094	1
2310030G06Rik	0.170419	-0.00404912	-0.337404	0.0765837	0.0233028	0.146641	0.0260635	0.862053	0.0213985	0.0203177	-0.0497218	-0.624815	0.32052	0.0416236	-0.0499921	18	0.290853	0.996475	1
Nmrk2	0.139838	-0.0441071	-0.245818	0.0692636	0.0209879	0.106883	0.0434948	0.0355925	0.0214552	0.00408398	-0.0852425	-0.455305	0.275592	-0.00297163	-0.036331	18	0.365867	0.975094	1
Sln	0.172434	-0.0276828	-0.232897	0.0705944	0.0170987	0.101274	0.014582	0.105447	0.0214664	0.0340712	-0.0611956	-0.43139	0.310796	0.00583004	-0.0344041	18	0.2274	0.975094	1
C1qtnf3	-0.0192575	0.00515902	0.211328	0.0529613	0.0165964	0.0919066	0.716146	0.755914	0.0214837	-0.12306	-0.0273694	0.031194	0.0845447	0.0376875	0.391461	18	0.923387	0.989575	1
Rhob	0.140807	0.00209795	-0.140415	0.0306522	0.00890352	0.0610762	4.35483e-06	0.813718	0.0215041	0.0807294	-0.0153526	-0.260122	0.200884	0.0195485	-0.0207079	18	0.00131371	0.992451	1
Spaca1	0.23962	-0.0535192	-0.342904	0.0931245	0.0273571	0.149174	0.0100787	0.0504274	0.0215226	0.0570996	-0.107138	-0.635279	0.422141	9.96743e-05	-0.050529	18	0.198048	0.975094	1
Gm10125	-0.164519	0.0358591	0.26891	0.0796891	0.0206438	0.117123	0.0389699	0.0823795	0.0216781	-0.320706	-0.00460192	0.0393529	-0.00833078	0.0763201	0.498466	15	0.351664	0.975094	1
Sapcd1	0.191705	-0.0262197	-0.268755	0.0704562	0.0181419	0.117181	0.00651011	0.148385	0.0218189	0.0536139	-0.0617772	-0.498425	0.329797	0.00933768	-0.0390847	16	0.157344	0.975094	1
Cilp2	0.209619	-0.0397389	-0.317524	0.0871059	0.0240247	0.138453	0.0161067	0.0981096	0.0218269	0.0388949	-0.0868264	-0.588887	0.380344	0.00734856	-0.0461607	18	0.237393	0.975094	1
Zfp217	-0.155139	0.0231375	0.165613	0.038992	0.0117637	0.0722154	6.92818e-05	0.049199	0.0218293	-0.231562	8.11618e-05	0.0240737	-0.0787162	0.0461939	0.307153	18	0.00868154	0.975094	1
Fhip2b	-0.0407749	-0.00280193	0.103925	0.0204395	0.00657596	0.0453394	0.0460532	0.670044	0.0218967	-0.0808356	-0.0156906	0.0150613	-0.000714189	0.0100867	0.192788	18	0.373609	0.983944	1
Ncf1	0.164771	-0.0025655	-0.209267	0.049044	0.0149797	0.0916227	0.000780376	0.864015	0.0223712	0.0686468	-0.0319252	-0.388844	0.260896	0.0267942	-0.0296895	18	0.0433868	0.996475	1
Spns3	0.119363	0.00497967	-0.131822	0.0367685	0.013321	0.0577324	0.00116902	0.708538	0.0224115	0.0472978	-0.021129	-0.244975	0.191428	0.0310883	-0.0186681	14	0.05601	0.987154	1
Haao	0.36655	-0.0124652	-0.514426	0.137568	0.0407603	0.225863	0.00771006	0.759744	0.0227504	0.0969227	-0.0923538	-0.957109	0.636178	0.0674234	-0.0717424	18	0.171815	0.990284	1
Trim15	0.0786484	-0.0371785	-0.162454	0.0347039	0.0107653	0.0713967	0.0234347	0.000553275	0.0228837	0.0106301	-0.0582782	-0.302389	0.146667	-0.0160789	-0.0225191	18	0.277981	0.678879	1
Eno1b	-0.168312	0.0143828	0.230909	0.0658974	0.0215492	0.101811	0.0106448	0.504492	0.023328	-0.297468	-0.0278529	0.0313634	-0.0391551	0.0566184	0.430454	15	0.202414	0.975094	1
Sntb1	0.017012	-0.0133553	-0.182418	0.0446804	0.012338	0.080551	0.703389	0.279052	0.0235354	-0.07056	-0.0375373	-0.340295	0.104584	0.0108268	-0.0245412	18	0.918162	0.975094	1
Arhgap20os	0.241233	-0.0342844	-0.349667	0.0895707	0.0254004	0.154625	0.00707664	0.177093	0.0237354	0.0656779	-0.0840683	-0.652727	0.416789	0.0154995	-0.0466074	16	0.162673	0.975094	1
Mt2	0.479662	0.00921051	-0.386323	0.0975225	0.0300577	0.17102	8.72198e-07	0.759279	0.0238876	0.288522	-0.0497016	-0.721517	0.670803	0.0681226	-0.0511298	18	0.000473604	0.990284	1
Cenpj	-0.0572706	0.00957381	0.0855173	0.0237938	0.00884583	0.0378854	0.0160863	0.279121	0.0239917	-0.103906	-0.00776371	0.0112633	-0.0106355	0.0269113	0.159771	18	0.237393	0.975094	1
Tinagl1	0.330635	-0.0614419	-0.355867	0.0893157	0.0275721	0.157918	0.000214019	0.0258533	0.0242282	0.155579	-0.115482	-0.66538	0.50569	-0.00740158	-0.0463531	18	0.0183493	0.975094	1
Pygo1	-0.00629172	-0.00745247	-0.104392	0.0249953	0.00733204	0.0463273	0.80126	0.309427	0.0242362	-0.0552816	-0.021823	-0.195192	0.0426982	0.00691806	-0.0135924	18	0.951712	0.975094	1
Polq	-0.115671	0.037871	0.189229	0.0459755	0.0139002	0.0840276	0.0118722	0.00643999	0.0243231	-0.205781	0.0106271	0.0245381	-0.0255604	0.0651148	0.35392	18	0.209531	0.975094	1
Grifin	0.138619	-0.0307679	-0.189879	0.0550416	0.0148871	0.0844315	0.0117875	0.0387574	0.024518	0.0307396	-0.0599461	-0.355362	0.246499	-0.00158979	-0.0243964	14	0.208869	0.975094	1
Dbil5	0.253941	-0.0732482	-0.38239	0.0973137	0.0289635	0.170206	0.00906709	0.0114392	0.0246641	0.0632101	-0.130016	-0.715988	0.444673	-0.0164809	-0.0487913	18	0.188157	0.975094	1
Il22b	0.336452	-0.0531631	-0.425282	0.145555	0.0298851	0.189487	0.020805	0.0752533	0.0248075	0.0511686	-0.111737	-0.79667	0.621735	0.0054106	-0.0538944	14	0.264963	0.975094	1
Rpia	-0.0664381	0.00944814	0.120096	0.0301474	0.00957473	0.0535269	0.0275399	0.323751	0.024855	-0.125526	-0.00931797	0.0151848	-0.00735038	0.0282143	0.225006	18	0.298288	0.975094	1
Pdzk1	0.0719508	-0.0172888	-0.146828	0.0441635	0.0178929	0.0655137	0.103273	0.333924	0.0250146	-0.0146081	-0.0523582	-0.275232	0.15851	0.0177806	-0.0184233	18	0.500687	0.975094	1
Serpina12	0.097815	-0.0134615	-0.22014	0.0685844	0.0235804	0.0985102	0.153811	0.568085	0.0254374	-0.0366079	-0.0596782	-0.413217	0.232238	0.0327553	-0.0270638	16	0.579484	0.976642	1
Ribc1	0.130843	-0.040333	-0.221698	0.0624191	0.0190597	0.0992498	0.0360649	0.0343327	0.0255003	0.00850343	-0.0776894	-0.416224	0.253182	-0.00297671	-0.0271721	18	0.337117	0.975094	1
Ccdc58	-0.0464895	0.000950249	0.14003	0.0375038	0.0113392	0.0627417	0.215125	0.933214	0.0256252	-0.119995	-0.0212741	0.0170583	0.0270166	0.0231746	0.263001	16	0.65351	0.999766	1
Gm5134	0.617582	-0.113936	-0.819696	0.231655	0.0721923	0.367656	0.00767703	0.114514	0.0257794	0.163546	-0.25543	-1.54029	1.07162	0.0275587	-0.0991035	15	0.171587	0.975094	1
Il17b	0.29451	-0.0281732	-0.264851	0.0769334	0.023186	0.11887	0.000129125	0.224329	0.025876	0.143724	-0.0736169	-0.497832	0.445297	0.0172705	-0.0318695	14	0.0130825	0.975094	1
Slc49a4	0.0374539	0.00631435	-0.0624933	0.0131385	0.0038867	0.0280909	0.00436242	0.104247	0.026103	0.0117029	-0.00130344	-0.11755	0.063205	0.0139321	-0.00743602	18	0.125554	0.975094	1
Ankle1	0.148775	-0.0359262	-0.193735	0.0514944	0.0156031	0.087259	0.00386285	0.0213069	0.0264034	0.0478479	-0.0665077	-0.364759	0.249702	-0.00534466	-0.0227102	18	0.117132	0.975094	1
A730036I17Rik	0.0430697	-0.0245944	-0.359732	0.102225	0.0326557	0.162066	0.673519	0.451364	0.0264414	-0.157287	-0.0885985	-0.677375	0.243426	0.0394097	-0.0420889	15	0.906894	0.975094	1
Dgkq	-0.0346686	0.00796789	0.0859595	0.0186802	0.00611013	0.0388108	0.0634684	0.192218	0.0267713	-0.0712812	-0.00400774	0.0098918	0.00194402	0.0199435	0.162027	18	0.421651	0.975094	1
Chmp4c	-0.123825	0.00548062	0.17703	0.0402913	0.0115027	0.0801152	0.0021175	0.633744	0.0271269	-0.202794	-0.0170643	0.0200066	-0.0448552	0.0280255	0.334052	18	0.0831693	0.979683	1
Slc25a23	-0.0484122	0.0122009	0.0655633	0.0176828	0.00600017	0.0297273	0.00618486	0.0420095	0.0274198	-0.0830698	0.000440782	0.00729883	-0.0137546	0.023961	0.123828	18	0.153194	0.975094	1
Uts2r	0.181481	-0.0225696	-0.23739	0.0668647	0.0186556	0.107675	0.00664453	0.226356	0.0274763	0.0504287	-0.0591339	-0.448429	0.312533	0.0139948	-0.0263503	14	0.159645	0.975094	1
Padi6	0.142301	-0.0279743	-0.225636	0.06746	0.0208512	0.102528	0.0349085	0.17972	0.0277559	0.0100822	-0.068842	-0.426587	0.274521	0.0128933	-0.0246843	18	0.332002	0.975094	1
F7	0.141665	-0.0212582	-0.215439	0.0579771	0.0160518	0.0979196	0.0145468	0.185387	0.0277952	0.0280322	-0.0527192	-0.407358	0.255298	0.0102028	-0.0235204	14	0.2274	0.975094	1
Crygs	0.0736455	-0.0108359	-0.192662	0.0545037	0.015207	0.087622	0.176631	0.476119	0.0278935	-0.0331799	-0.0406411	-0.364398	0.180471	0.0189693	-0.0209257	14	0.608541	0.975094	1
4930563E18Rik	0.174774	-0.0235271	-0.200788	0.0658759	0.0144948	0.0913559	0.0079763	0.104559	0.0279584	0.0456591	-0.0519364	-0.379843	0.303888	0.0048822	-0.0217341	16	0.175824	0.975094	1
Myo15b	0.137007	-0.0299564	-0.139203	0.0454607	0.0127566	0.0633367	0.00258047	0.0188593	0.0279621	0.0479055	-0.054959	-0.26334	0.226108	-0.00495387	-0.0150649	18	0.0951039	0.975094	1
Cacng4	0.0419387	-0.00682703	-0.113797	0.0238269	0.00698026	0.0518025	0.0783838	0.32805	0.0280388	-0.00476114	-0.0205081	-0.215328	0.0886386	0.00685402	-0.0122657	18	0.456841	0.975094	1
Clic3	0.142847	-0.015754	-0.259248	0.0704477	0.0198034	0.118155	0.0425906	0.42631	0.0282259	0.00477206	-0.0545679	-0.490827	0.280922	0.0230599	-0.0276682	18	0.363459	0.975094	1
Grap	-0.0599103	-0.00725191	0.140128	0.0365304	0.0114319	0.0639415	0.101003	0.52585	0.0284151	-0.131509	-0.0296581	0.0148052	0.011688	0.0151543	0.265451	18	0.497165	0.975094	1
Birc3	0.0222782	-0.0120148	-0.151541	0.0398387	0.0122962	0.0691638	0.576018	0.328516	0.028448	-0.0558042	-0.036115	-0.2871	0.100361	0.0120854	-0.0159829	18	0.873399	0.975094	1
Gkn3	-0.374654	0.0994409	0.38194	0.0974589	0.0295028	0.174626	0.000120933	0.000750142	0.0287289	-0.56567	0.0416166	0.0396791	-0.183638	0.157265	0.724201	18	0.0127097	0.678879	1
Fam221a	-0.173312	0.0177289	0.184935	0.0473145	0.0123272	0.0846604	0.000249307	0.15038	0.0289303	-0.266046	-0.00643199	0.0190038	-0.0805769	0.0418898	0.350866	18	0.0204081	0.975094	1
Acan	0.176582	-0.0294813	-0.174045	0.0420357	0.012627	0.07969	2.66024e-05	0.0195547	0.0289607	0.0941933	-0.0542298	-0.330234	0.25897	-0.00473285	-0.0178551	18	0.00471036	0.975094	1
Lrrc28	-0.0553413	0.00640349	0.0898648	0.0195895	0.00606875	0.0411643	0.00472726	0.291353	0.0290302	-0.093736	-0.00549104	0.00918425	-0.0169467	0.018298	0.170545	18	0.132315	0.975094	1
Mak	-0.181466	0.0202401	0.22194	0.056712	0.0170867	0.101722	0.00137531	0.236195	0.0291226	-0.292619	-0.0132493	0.022568	-0.0703126	0.0537294	0.421311	18	0.0622489	0.975094	1
Apoa1	0.314114	-0.0199289	-0.325989	0.112025	0.0251912	0.149421	0.00504785	0.428882	0.0291331	0.0945491	-0.0693027	-0.618849	0.533679	0.0294449	-0.0331291	14	0.138201	0.975094	1
1110002E22Rik	-0.0396395	0.000853395	0.161698	0.032503	0.0101186	0.0741167	0.22263	0.932787	0.0291341	-0.103344	-0.0189787	0.016432	0.0240652	0.0206855	0.306964	16	0.661096	0.999766	1
B230369F24Rik	0.118004	-0.0140993	-0.151304	0.0439181	0.0119648	0.069395	0.0072117	0.238637	0.0292329	0.0319259	-0.0375499	-0.287316	0.204082	0.00935127	-0.0152924	15	0.164306	0.975094	1
C230014O12Rik	-0.212745	0.0404295	0.339541	0.0867382	0.02402	0.155778	0.0141776	0.0923447	0.0292837	-0.382749	-0.00664891	0.0342217	-0.0427418	0.0875079	0.64486	16	0.225998	0.975094	1
Lrrc26	0.232691	-0.0499934	-0.311876	0.0859554	0.0264088	0.143147	0.00678708	0.0583506	0.0293538	0.0642217	-0.101754	-0.592439	0.401161	0.00176699	-0.0313118	18	0.161379	0.975094	1
Ccdc115	0.0784136	0.00401318	-0.189349	0.045939	0.0144759	0.086953	0.087839	0.781602	0.0294356	-0.0116251	-0.0243591	-0.359774	0.168452	0.0323855	-0.0189243	18	0.473807	0.990786	1
Atxn2l	-0.0443133	0.00389705	0.0796922	0.0203006	0.00716736	0.0366144	0.0290464	0.586633	0.029516	-0.0841018	-0.0101507	0.00792925	-0.00452485	0.0179448	0.151455	18	0.30586	0.976642	1
D930020B18Rik	-0.191196	0.0275268	0.269136	0.0843732	0.0254232	0.123802	0.0234467	0.278923	0.0297112	-0.356565	-0.0223018	0.0264882	-0.0258277	0.0773553	0.511785	15	0.277981	0.975094	1
Myom1	0.0574714	0.00311156	-0.105708	0.025718	0.00892046	0.048636	0.0254384	0.727231	0.0297462	0.00706513	-0.0143722	-0.201033	0.107878	0.0205953	-0.0103833	18	0.288903	0.987629	1
Apoc3	0.26342	-0.0190277	-0.352205	0.119633	0.0295363	0.162329	0.0276728	0.519436	0.0300296	0.0289429	-0.0769179	-0.670364	0.497897	0.0388624	-0.0340462	14	0.29913	0.975094	1
Ss18l2	0.146007	-0.00467523	-0.127902	0.0308034	0.00950706	0.0589649	2.13764e-06	0.622886	0.0300729	0.0856333	-0.0233087	-0.243472	0.206381	0.0139583	-0.0123334	18	0.000809818	0.979683	1
Ksr2	-0.0351011	0.0201349	0.073941	0.0238831	0.0119095	0.0340949	0.141642	0.0909017	0.0301071	-0.0819111	-0.00320727	0.00711612	0.0117089	0.043477	0.140766	15	0.562088	0.975094	1
Ceacam9	0.396054	-0.05448	-0.487997	0.139617	0.0411876	0.225067	0.00455807	0.185926	0.0301409	0.122409	-0.135206	-0.92912	0.669699	0.0262462	-0.0468745	18	0.129357	0.975094	1
Cplane1	-0.0865238	0.0108974	0.0691102	0.0175423	0.00586173	0.031902	8.12645e-07	0.0630153	0.0302863	-0.120906	-0.000591333	0.00658337	-0.0521416	0.0223862	0.131637	18	0.000458422	0.975094	1
Gpr61	-0.148927	0.00888609	0.156943	0.0337806	0.0106863	0.0724546	1.04022e-05	0.405666	0.0303044	-0.215135	-0.0120586	0.0149347	-0.0827178	0.0298308	0.298952	18	0.0023535	0.975094	1
Hsf5	0.0445926	-0.00456643	-0.187212	0.0480716	0.0122229	0.0865424	0.3536	0.708705	0.0305229	-0.0496261	-0.0285229	-0.356832	0.138811	0.01939	-0.0175918	18	0.763058	0.987154	1
Mfsd4b4	0.167674	-0.0221472	-0.192574	0.052776	0.0154283	0.0890265	0.00148759	0.151148	0.0305333	0.0642352	-0.0523861	-0.367062	0.271113	0.00809178	-0.0180847	16	0.064621	0.975094	1
Nek6	0.038929	-0.00385294	-0.0741852	0.0178065	0.00554589	0.0343266	0.0287993	0.48722	0.0306831	0.00402887	-0.0147227	-0.141464	0.0738291	0.00701681	-0.00690631	18	0.305024	0.975094	1
E130201H02Rik	-0.17011	0.0574697	0.287822	0.097861	0.0253728	0.133219	0.0821618	0.0235119	0.0307322	-0.361914	0.00773994	0.0267182	0.0216944	0.107199	0.548927	15	0.463377	0.975094	1
Smtn	0.102261	-0.000640895	-0.12849	0.036266	0.0122496	0.0595008	0.00480626	0.958274	0.0308139	0.0311806	-0.0246497	-0.24511	0.173341	0.0233679	-0.0118706	18	0.133299	1	1
Utp20	-0.0405388	0.00341759	0.0851352	0.0218689	0.00675206	0.0394466	0.0637793	0.612747	0.0309095	-0.0834009	-0.0098162	0.00782118	0.00232345	0.0166514	0.162449	18	0.421651	0.979544	1
Hsd3b3	-0.147404	0.048588	0.187802	0.0549544	0.0196079	0.0870733	0.00731185	0.0132126	0.0310192	-0.255113	0.0101573	0.0171414	-0.0396954	0.0870187	0.358462	18	0.165891	0.975094	1
Hao1	0.349667	-0.0160866	-0.499479	0.139736	0.0412728	0.231661	0.0123377	0.696713	0.0310777	0.0757888	-0.0969797	-0.953527	0.623545	0.0648066	-0.0454316	18	0.212438	0.986738	1
Plekhf1	0.536335	-0.0249128	-0.526001	0.135634	0.0420378	0.244083	7.67622e-05	0.55343	0.0311615	0.270498	-0.107305	-1.0044	0.802171	0.0574797	-0.0476062	18	0.00927152	0.976642	1
Gcnt4	-0.102545	0.0249859	0.152913	0.0313703	0.0099545	0.070972	0.00107978	0.0120728	0.0311965	-0.16403	0.00547541	0.0138106	-0.0410608	0.0444963	0.292016	15	0.0528216	0.975094	1
Pole2	0.107654	-0.024431	-0.138064	0.0390192	0.0110128	0.0641054	0.00579767	0.0265268	0.0312628	0.0311781	-0.0460158	-0.263709	0.18413	-0.00284623	-0.0124202	18	0.148965	0.975094	1
Sar1b	0.0504956	-0.0128211	-0.114193	0.0278626	0.00845078	0.053026	0.0699384	0.12923	0.0312766	-0.00411404	-0.0293843	-0.218123	0.105105	0.00374217	-0.0102643	18	0.437518	0.975094	1
Fmn1	-0.102707	0.0300251	0.109543	0.0307689	0.00975684	0.050895	0.000843845	0.00208859	0.0313712	-0.163013	0.010902	0.00979058	-0.0424006	0.0491482	0.209295	18	0.0450696	0.872388	1
4930534D22Rik	0.142679	-0.0312885	-0.244882	0.0573342	0.0167718	0.114058	0.0128264	0.0621056	0.0317946	0.0303062	-0.0641606	-0.468432	0.255052	0.00158365	-0.0213312	16	0.21652	0.975094	1
Tango2	0.00915742	-0.00497842	0.0546815	0.0156154	0.00661655	0.025471	0.557583	0.451799	0.0318079	-0.0214482	-0.0179466	0.00475931	0.039763	0.00798979	0.104604	18	0.865465	0.975094	1
Scgb1a1	-0.290391	0.0205065	0.351271	0.116165	0.0312009	0.163698	0.0124257	0.511025	0.0318855	-0.51807	-0.040646	0.0304281	-0.0627123	0.0816591	0.672114	14	0.212775	0.975094	1
Odad4	-0.0626741	-0.0303484	0.106818	0.031388	0.0120811	0.0499009	0.0458517	0.012003	0.0323066	-0.124193	-0.0540269	0.00901374	-0.00115483	-0.00666989	0.204622	18	0.373089	0.975094	1
4930483K19Rik	-0.394791	0.043658	0.532653	0.149517	0.0412198	0.24937	0.00827965	0.28953	0.0326797	-0.687839	-0.0371312	0.0438971	-0.101744	0.124447	1.02141	15	0.179834	0.975094	1
Styxl1	0.160879	-0.0243841	-0.270815	0.0826112	0.0245072	0.126812	0.0514845	0.319747	0.032716	-0.00103636	-0.0724174	-0.519363	0.322794	0.0236491	-0.0222667	18	0.389393	0.975094	1
Trpv1	0.0835791	-0.0326483	-0.108804	0.0309984	0.0111932	0.0509568	0.00701277	0.00353642	0.0327426	0.0228233	-0.0545865	-0.208678	0.144335	-0.01071	-0.00893078	14	0.162501	0.975094	1
Pdgfd	-0.0884614	0.00985415	0.167168	0.0440922	0.0126758	0.0784065	0.0448261	0.436923	0.0330009	-0.174881	-0.0149899	0.0134944	-0.0020423	0.0346982	0.320842	18	0.370649	0.975094	1
Notch4	0.258177	-0.0285362	-0.285663	0.0753611	0.0234339	0.13399	0.000612831	0.223326	0.0330091	0.110472	-0.0744659	-0.548279	0.405882	0.0173934	-0.0230475	18	0.0372501	0.975094	1
Gm15408	0.0952358	-0.0129154	-0.166951	0.0395756	0.0115998	0.0783791	0.0161095	0.265529	0.0331681	0.017669	-0.0356505	-0.320571	0.172803	0.00981973	-0.0133306	16	0.237393	0.975094	1
Cxcr3	0.233306	-0.0212747	-0.296486	0.0908552	0.0258541	0.139241	0.0102321	0.41058	0.0332296	0.055233	-0.0719478	-0.569393	0.411379	0.0293985	-0.0235783	14	0.199378	0.975094	1
Itih4	0.157156	-0.0231789	-0.212937	0.0667971	0.019955	0.100245	0.0186358	0.245416	0.0336557	0.0262361	-0.06229	-0.409413	0.288076	0.0159322	-0.0164611	18	0.252525	0.975094	1
Gata2	0.178854	-0.00597818	-0.149707	0.0381993	0.0120276	0.0705423	2.83896e-06	0.619162	0.0338186	0.103985	-0.0295519	-0.287967	0.253723	0.0175955	-0.0114465	18	0.00100536	0.979683	1
Cavin2	0.12908	0.0128886	-0.228209	0.0596932	0.0179167	0.107561	0.0305876	0.471919	0.0338648	0.0120839	-0.0222276	-0.439024	0.246077	0.0480047	-0.0173941	18	0.313181	0.975094	1
Plekhg2	0.00601203	0.0222086	0.0762313	0.0229604	0.0103774	0.0359315	0.793442	0.032347	0.0338738	-0.0389896	0.0018693	0.00580676	0.0510136	0.0425479	0.146656	18	0.949732	0.975094	1
Id4	0.0325826	-0.0104599	-0.18275	0.0450857	0.0134995	0.0862527	0.469876	0.438437	0.0341099	-0.0557837	-0.0369183	-0.351802	0.120949	0.0159986	-0.0136975	18	0.823275	0.975094	1
Dnajb6	0.033361	-0.00631997	-0.0632521	0.0168603	0.00490032	0.0298567	0.0478526	0.197153	0.0341304	0.000315472	-0.0159244	-0.12177	0.0664064	0.00328449	-0.00473417	18	0.381152	0.975094	1
Snx24	0.108943	0.022231	-0.0844267	0.0193325	0.00613704	0.0398582	1.74811e-08	0.000291853	0.0341601	0.0710523	0.0102026	-0.162547	0.146834	0.0342594	-0.00630609	18	2.84767e-05	0.652146	1
Rtraf	0.0219136	-0.00346527	-0.114092	0.0259866	0.00766827	0.0538976	0.39908	0.651343	0.0342749	-0.0290192	-0.0184948	-0.219729	0.0728464	0.0115643	-0.00845429	16	0.791727	0.98019	1
Tnfaip6	0.340992	-0.0577275	-0.411827	0.10641	0.0332493	0.194552	0.00135288	0.0825279	0.0342773	0.132433	-0.122895	-0.793143	0.549551	0.00743988	-0.0305117	18	0.0620366	0.975094	1
Ovol2	0.24156	0.0157803	-0.2509	0.0636215	0.0194373	0.118604	0.000146559	0.416873	0.034393	0.116864	-0.022316	-0.48336	0.366256	0.0538766	-0.0184394	18	0.0143822	0.975094	1
Ptpn11	0.0564323	-0.00167977	-0.0607025	0.0161762	0.00540325	0.0287075	0.000485563	0.755891	0.0344711	0.0247275	-0.01227	-0.116968	0.0881371	0.00891042	-0.00443685	18	0.032285	0.989575	1
Cox7a1	0.138441	-0.030074	-0.261388	0.0735694	0.0198782	0.12373	0.0598668	0.1303	0.0346376	-0.00575244	-0.0690346	-0.503895	0.282634	0.00888646	-0.0188819	16	0.412159	0.975094	1
Sp5	-0.230257	0.0601307	0.376374	0.11166	0.0341284	0.178309	0.039195	0.0780868	0.0347902	-0.449107	-0.00675974	0.0268941	-0.0114082	0.127021	0.725854	14	0.351996	0.975094	1
Gtf2b	0.0796298	-0.00734745	-0.118948	0.0239245	0.00732661	0.0563711	0.000873545	0.315936	0.0348501	0.0327386	-0.0217073	-0.229434	0.126521	0.00701244	-0.0084631	18	0.0454785	0.975094	1
Tmem52	0.628447	-0.121737	-0.660472	0.200225	0.0620079	0.313142	0.00169697	0.0496177	0.0349292	0.236013	-0.24327	-1.27422	1.02088	-0.000203469	-0.0467251	14	0.0703402	0.975094	1
Neurog1	0.196531	-0.0287476	-0.28419	0.0871664	0.0242458	0.1348	0.0241543	0.235751	0.0350104	0.0256881	-0.0762684	-0.548392	0.367374	0.0187732	-0.0199873	18	0.282262	0.975094	1
Sash1	-0.0160078	-0.0189937	-0.11959	0.0297286	0.00906469	0.0567717	0.590256	0.0361397	0.03516	-0.0742748	-0.0367602	-0.230861	0.0422591	-0.00122725	-0.0083197	18	0.877258	0.975094	1
Gja4	0.160697	-0.000836097	-0.154648	0.0460264	0.0130606	0.0734778	0.00048046	0.948957	0.0353184	0.0704874	-0.0264343	-0.298662	0.250907	0.0247621	-0.0106341	18	0.0322299	1	1
Tmprss6	0.215248	-0.0289388	-0.223762	0.0693575	0.0181202	0.106334	0.00191272	0.110255	0.0353495	0.07931	-0.0644537	-0.432174	0.351186	0.00657615	-0.0153513	14	0.0771244	0.975094	1
Ado	0.051696	-0.00206398	-0.0792813	0.0206659	0.00615681	0.0376827	0.0123665	0.737448	0.0353857	0.0111916	-0.0141311	-0.153138	0.0922004	0.0100031	-0.00542454	18	0.212438	0.98957	1
Sybu	-0.0586255	-0.00380324	0.0821516	0.0195678	0.00592885	0.0390586	0.00273527	0.521211	0.0354405	-0.0969776	-0.0154236	0.00559811	-0.0202734	0.0078171	0.158705	18	0.0987464	0.975094	1
Foxq1	-0.184172	0.0340137	0.219152	0.0540336	0.0167013	0.104287	0.000653262	0.0416912	0.0356031	-0.290076	0.00127975	0.0147532	-0.0782685	0.0667477	0.423551	18	0.0385567	0.975094	1
Man2c1os	0.185594	-0.0817244	-0.273683	0.0941122	0.0305546	0.130262	0.0486041	0.00747951	0.0356399	0.00113726	-0.14161	-0.528993	0.37005	-0.0218386	-0.0183732	15	0.383234	0.975094	1
Col6a6	-0.277046	0.0470158	0.334368	0.108548	0.0334189	0.159283	0.0107016	0.159468	0.0357989	-0.489796	-0.018484	0.0221787	-0.0642962	0.112516	0.646557	15	0.202414	0.975094	1
Slc9a2	0.138076	-0.033615	-0.146761	0.0398401	0.0138585	0.0699447	0.000528718	0.0152833	0.0358836	0.0599914	-0.0607771	-0.28385	0.216162	-0.00645292	-0.00967193	18	0.033383	0.975094	1
Gpr63	0.0589437	-0.00445972	-0.107543	0.0282331	0.00837872	0.0512683	0.0368202	0.594541	0.0359367	0.00360787	-0.0208817	-0.208026	0.114279	0.0119623	-0.00705855	18	0.34069	0.976642	1
Zscan2	0.0723412	0.00279042	-0.146096	0.0370921	0.0118417	0.0696495	0.0511387	0.813709	0.0359416	-0.000357948	-0.0204188	-0.282606	0.14504	0.0259996	-0.00958543	18	0.388549	0.992451	1
4930486L24Rik	0.408347	-0.0787828	-0.415392	0.11256	0.0343766	0.198045	0.000285827	0.0219195	0.0359522	0.187733	-0.14616	-0.803553	0.62896	-0.011406	-0.027232	18	0.0226026	0.975094	1
Tgfbr3	0.0360762	0.0218161	-0.135795	0.0378161	0.0115641	0.0647844	0.340089	0.059222	0.0360729	-0.038042	-0.000849061	-0.26277	0.110194	0.0444813	-0.00881979	18	0.753882	0.975094	1
Chchd4	0.0883572	0.00540844	-0.110366	0.0256436	0.00753422	0.0527056	0.000569818	0.47285	0.0362587	0.0380967	-0.00935837	-0.213667	0.138618	0.0201752	-0.00706518	18	0.0352941	0.975094	1
Aipl1	0.414557	-0.107899	-0.631518	0.187925	0.058818	0.30189	0.0273859	0.0665861	0.0364493	0.0462311	-0.22318	-1.22321	0.782883	0.00738206	-0.039824	14	0.297187	0.975094	1
Sema3g	0.191166	-0.0237872	-0.186774	0.053435	0.0169317	0.0893389	0.000346832	0.160053	0.0365622	0.0864356	-0.0569726	-0.361875	0.295897	0.00939829	-0.0116726	15	0.0256814	0.975094	1
Nit1	-0.0549893	-0.00360952	0.0815492	0.020439	0.00646667	0.0390081	0.0071364	0.576727	0.0365667	-0.095049	-0.016284	0.00509466	-0.0149296	0.00906492	0.158004	18	0.163046	0.976642	1
Baz1a	0.08224	-0.0601348	-0.246356	0.0594748	0.0185591	0.117854	0.166735	0.00119459	0.0365861	-0.0343284	-0.09651	-0.477346	0.198809	-0.0237595	-0.0153668	18	0.5959	0.748454	1
Mir17hg	0.0944807	-0.0266112	-0.172932	0.0461298	0.0127959	0.0827924	0.0405454	0.0375554	0.0367308	0.00406794	-0.0516907	-0.335202	0.184894	-0.00153179	-0.010662	16	0.355456	0.975094	1
Gsr	0.0666024	0.0047587	-0.172305	0.0452575	0.0140853	0.0825383	0.14112	0.735477	0.0368363	-0.0221006	-0.0228479	-0.334077	0.155305	0.0323653	-0.0105327	18	0.561837	0.989427	1
Il20rb	0.124527	-0.025267	-0.147596	0.041772	0.0120611	0.0707253	0.00287207	0.0361788	0.0368978	0.0426553	-0.0489063	-0.286215	0.206399	-0.00162763	-0.00897712	18	0.101363	0.975094	1
Fmod	-0.167159	0.0223297	0.206522	0.0524806	0.014765	0.0990975	0.0014467	0.130449	0.0371578	-0.270019	-0.00660925	0.0122942	-0.0642994	0.0512686	0.40075	18	0.0633217	0.975094	1
Haus7	0.0756241	0.00867686	-0.163175	0.0424683	0.0136049	0.0783627	0.0749585	0.523622	0.0373144	-0.00761226	-0.0179883	-0.316763	0.15886	0.035342	-0.0095872	18	0.448623	0.975094	1
Ifi207	-0.0259254	-0.00420284	0.172086	0.0356895	0.0109343	0.0826815	0.467585	0.700703	0.0374051	-0.0958755	-0.0256337	0.0100335	0.0440248	0.017228	0.334139	18	0.822091	0.986738	1
Ffar2	0.122289	-0.0103634	-0.178701	0.0580742	0.0156687	0.0860366	0.0352278	0.50835	0.0377982	0.00846528	-0.0410734	-0.34733	0.236112	0.0203466	-0.0100725	14	0.333446	0.975094	1
Ttyh1	-0.00185788	0.00649879	0.0535406	0.0155349	0.00474885	0.0257915	0.904805	0.171156	0.0379029	-0.0323056	-0.00280878	0.00299024	0.0285899	0.0158064	0.104091	18	0.978367	0.975094	1
Cdrt4	-0.406113	0.0817841	0.495677	0.148724	0.0445892	0.238781	0.00632084	0.0666289	0.0379063	-0.697606	-0.00560908	0.0276753	-0.11462	0.169177	0.963678	14	0.155304	0.975094	1
Xab2	-0.0643228	0.0133466	0.0973619	0.0254674	0.00719373	0.0469097	0.011547	0.0635526	0.0379384	-0.114238	-0.000752882	0.00542067	-0.0144076	0.027446	0.189303	18	0.207919	0.975094	1
Sytl4	0.101646	-0.0367166	-0.223598	0.0657441	0.0193077	0.107858	0.122084	0.0572157	0.0381656	-0.0272101	-0.0745589	-0.434997	0.230502	0.00112573	-0.0121996	18	0.532463	0.975094	1
Plaur	0.115107	-0.0157323	-0.0910613	0.0267393	0.00883188	0.0439647	1.67154e-05	0.0748622	0.0383368	0.0626986	-0.0330425	-0.177231	0.167515	0.00157787	-0.004892	18	0.00324158	0.975094	1
Sema6c	-0.0751035	0.0125872	0.138906	0.0367277	0.0090719	0.0670666	0.0408673	0.165291	0.0383438	-0.147088	-0.00519337	0.00745761	-0.00311855	0.0303678	0.270354	18	0.355687	0.975094	1
Vasn	0.117184	0.00736182	-0.196376	0.0526349	0.0161962	0.0948386	0.0259903	0.64944	0.0383933	0.0140215	-0.0243821	-0.382256	0.220347	0.0391057	-0.0104954	18	0.290853	0.98019	1
Commd2	-0.0290151	-0.00486091	0.0981669	0.0246868	0.00721031	0.0474206	0.239863	0.500209	0.03844	-0.0774003	-0.0189929	0.0052242	0.0193701	0.00927104	0.19111	18	0.676707	0.975094	1
Col6a1	-0.119965	0.00180698	0.143938	0.0373446	0.01269	0.0695749	0.00131646	0.886769	0.0385634	-0.193159	-0.023065	0.00757337	-0.0467705	0.026679	0.280302	18	0.0612632	0.998926	1
A530088E08Rik	0.176975	-0.0371297	-0.295707	0.100694	0.0266221	0.142977	0.0788241	0.163108	0.0386203	-0.0203819	-0.089308	-0.575937	0.374332	0.0150487	-0.0154766	14	0.457607	0.975094	1
Slc25a48	0.167388	-0.000688906	-0.176281	0.0550394	0.0161423	0.0852455	0.00235598	0.965959	0.0386476	0.0595133	-0.0323272	-0.343359	0.275264	0.0309494	-0.00920269	18	0.0898323	1	1
Cyp1b1	0.136147	-0.0213118	-0.179068	0.0482767	0.0142	0.0866009	0.00480041	0.133399	0.0386647	0.041526	-0.0491433	-0.348803	0.230767	0.00651967	-0.00933329	18	0.133299	0.975094	1
Cenpi	0.192617	-0.0354168	-0.257203	0.0702916	0.0215033	0.12441	0.00613915	0.0995502	0.0386974	0.0548479	-0.0775625	-0.501041	0.330386	0.00672894	-0.0133648	18	0.152717	0.975094	1
S100a6	0.166797	-0.00616602	-0.183158	0.0465981	0.0137146	0.0886085	0.000344289	0.653001	0.0387296	0.075466	-0.033046	-0.356827	0.258127	0.020714	-0.00948858	18	0.0256541	0.98019	1
Lipe	0.098018	-0.0158143	-0.106232	0.0283845	0.00852774	0.0514628	0.000553934	0.0636741	0.0389946	0.0423854	-0.0325284	-0.207097	0.153651	0.000899756	-0.00536652	18	0.0347061	0.975094	1
Cibar2	0.333146	-0.0725146	-0.372061	0.119119	0.0358465	0.180296	0.00516204	0.043081	0.0390545	0.0996767	-0.142772	-0.725435	0.566616	-0.00225689	-0.0186874	15	0.140149	0.975094	1
Ptdss1	0.0219649	0.00101782	-0.0549194	0.0116834	0.00345996	0.0266168	0.0601066	0.768626	0.0390803	-0.000934126	-0.00576357	-0.107087	0.044864	0.00779921	-0.00275154	18	0.412612	0.990284	1
Bdkrb1	0.331631	-0.0377041	-0.392235	0.129502	0.0353714	0.190259	0.0104426	0.286447	0.0392469	0.0778119	-0.107031	-0.765135	0.58545	0.0316226	-0.019335	14	0.20089	0.975094	1
Cltrn	0.360047	-0.118664	-0.555258	0.184029	0.0552837	0.269342	0.0504094	0.0318365	0.039252	-0.000642298	-0.227018	-1.08316	0.720736	-0.01031	-0.0273573	14	0.387059	0.975094	1
C3	0.166921	-0.0175039	-0.21828	0.0732044	0.0247801	0.106023	0.0225957	0.479958	0.0395128	0.0234429	-0.0660721	-0.426081	0.310399	0.0310643	-0.0104795	18	0.274506	0.975094	1
Acad9	-0.020663	0.000185366	0.0700926	0.0176061	0.00540159	0.0340617	0.240544	0.972624	0.0396081	-0.0551703	-0.0104016	0.00333289	0.0138443	0.0107723	0.136852	18	0.677185	1	1
Slc9a4	0.293716	-0.0113562	-0.267165	0.0932679	0.0254437	0.129885	0.00163741	0.655362	0.0396918	0.110914	-0.0612249	-0.521734	0.476517	0.0385126	-0.0125959	15	0.0694621	0.98019	1
Srgn	0.137979	-0.0101939	-0.178925	0.0460007	0.0129389	0.0870136	0.0027043	0.430783	0.0397551	0.047819	-0.0355536	-0.349468	0.228138	0.0151658	-0.00838115	18	0.0985769	0.975094	1
Bnc2	-0.110324	0.0160258	0.140317	0.0413848	0.0139068	0.0682774	0.0076805	0.249168	0.0398696	-0.191436	-0.011231	0.00649545	-0.029211	0.0432825	0.274138	18	0.171587	0.975094	1
Nek2	-0.287271	0.0506496	0.341842	0.0926415	0.0286212	0.166417	0.00192941	0.0767847	0.039963	-0.468845	-0.00544688	0.015671	-0.105697	0.106746	0.668014	18	0.0776052	0.975094	1
Il6	0.0792638	0.00274074	-0.133312	0.0411134	0.0102785	0.0649265	0.0538636	0.78974	0.0400459	-0.00131696	-0.0174047	-0.260565	0.159844	0.0228862	-0.00605836	18	0.393823	0.990958	1
1300002E11Rik	0.199266	-0.0105407	-0.266872	0.0693435	0.020719	0.129985	0.00405807	0.610932	0.0400626	0.0633556	-0.0511493	-0.521637	0.335177	0.0300679	-0.0121067	16	0.120269	0.978991	1
Ammecr1l	-0.0396213	0.00770481	0.116519	0.0298091	0.00945316	0.056768	0.183792	0.415043	0.040116	-0.098046	-0.010823	0.00525609	0.0188034	0.0262327	0.227783	18	0.616931	0.975094	1
1700010I14Rik	0.0706915	-0.0352167	-0.118251	0.0330003	0.0113226	0.057628	0.0321817	0.00186893	0.040173	0.00601207	-0.0574085	-0.2312	0.135371	-0.0130248	-0.00530186	18	0.321226	0.872388	1
C130071C03Rik	-0.172652	-0.00481	0.113581	0.03318	0.0106732	0.0553684	1.95571e-07	0.652232	0.0402311	-0.237683	-0.025729	0.00506092	-0.10762	0.016109	0.222101	18	0.000187403	0.98019	1
Npr2	-0.0795234	0.0160592	0.117963	0.0325351	0.0105214	0.0575063	0.0145161	0.126925	0.0402366	-0.143291	-0.00456229	0.00525308	-0.0157557	0.0366807	0.230674	18	0.2274	0.975094	1
Tctn3	-0.0467672	0.0129657	0.0883789	0.0230046	0.00723324	0.04312	0.0420579	0.0730492	0.0404031	-0.0918554	-0.00121114	0.00386527	-0.00167894	0.0271426	0.172893	18	0.361116	0.975094	1
Tor1aip1	-0.0081606	-0.00427551	-0.0882681	0.0220788	0.00746474	0.0431004	0.711672	0.566807	0.0405633	-0.0514343	-0.0189061	-0.172743	0.0351131	0.0103551	-0.00379292	18	0.921878	0.976642	1
Gng10	0.147715	-0.0284795	-0.257402	0.0679194	0.0212408	0.125802	0.0296403	0.179989	0.0407477	0.0145959	-0.0701107	-0.50397	0.280835	0.0131518	-0.0108346	18	0.308919	0.975094	1
C130026L21Rik	-0.070379	0.0133099	0.127423	0.0419763	0.0132299	0.0624244	0.0936136	0.314393	0.0412281	-0.152651	-0.0126202	0.00507293	0.011893	0.03924	0.249772	15	0.483413	0.975094	1
Myb	0.200338	-0.0627304	-0.239825	0.0718394	0.0212954	0.117498	0.00529207	0.00322191	0.0412421	0.0595356	-0.104469	-0.470117	0.341141	-0.0209923	-0.00953195	18	0.141789	0.975094	1
Comtd1	0.1924	-0.0139675	-0.251678	0.0698585	0.021718	0.123321	0.00588465	0.52014	0.041267	0.05548	-0.056534	-0.493383	0.32932	0.028599	-0.00997337	18	0.150143	0.975094	1
Cav1	-0.0764279	0.0129645	0.108354	0.0287148	0.00846797	0.053098	0.00777645	0.125769	0.0412874	-0.132708	-0.00363244	0.00428333	-0.020148	0.0295614	0.212424	18	0.172586	0.975094	1
Fam110b	0.143622	-0.00147404	-0.13335	0.0302063	0.00872933	0.0655011	1.98746e-06	0.865906	0.0417658	0.0844185	-0.0185832	-0.26173	0.202825	0.0156351	-0.00497038	18	0.000779396	0.996576	1
1500002F19Rik	0.0327496	0.01322	-0.14645	0.0384396	0.0121584	0.0719606	0.394227	0.276898	0.0418371	-0.0425905	-0.0106101	-0.28749	0.10809	0.0370501	-0.00540948	18	0.789179	0.975094	1
Itga2b	0.120918	0.00314104	-0.11359	0.0365906	0.0147045	0.0558276	0.000951019	0.830851	0.0418859	0.0492021	-0.0256792	-0.22301	0.192635	0.0319613	-0.00416963	18	0.0480904	0.993105	1
Ttc36	0.241782	-0.0435832	-0.368501	0.116507	0.0331134	0.181143	0.0379625	0.188113	0.04192	0.0134327	-0.108484	-0.723535	0.470132	0.0213179	-0.0134679	14	0.347031	0.975094	1
Mdc1	-0.121969	0.0174071	0.134131	0.0351009	0.0105886	0.0661292	0.000511207	0.100189	0.0425273	-0.190766	-0.00334626	0.00452055	-0.0531726	0.0381604	0.263742	18	0.0329033	0.975094	1
Sec14l4	-0.12862	0.0129555	0.145519	0.0452114	0.0135011	0.0718103	0.0044431	0.337263	0.0427197	-0.217233	-0.0135062	0.00477366	-0.0400074	0.0394172	0.286265	18	0.126979	0.975094	1
Mroh4	0.183226	-0.0199843	-0.207595	0.0669593	0.0199391	0.102485	0.006212	0.316213	0.0428043	0.051988	-0.0590642	-0.408462	0.314464	0.0190955	-0.00672821	17	0.153231	0.975094	1
Ivd	-0.0645755	-0.0026852	0.0960373	0.0265409	0.00815682	0.0474193	0.014972	0.742007	0.0428388	-0.116595	-0.0186723	0.00309715	-0.0125563	0.0133019	0.188978	18	0.229439	0.989575	1
Pdcd1	-0.414638	0.125315	0.488353	0.149775	0.0477382	0.241408	0.005633	0.00866381	0.0430794	-0.70819	0.0317496	0.0152028	-0.121085	0.21888	0.961504	14	0.146819	0.975094	1
Nufip1	0.0862985	-0.00408134	-0.101118	0.0285686	0.00881692	0.0500332	0.00252151	0.643437	0.0432776	0.0303051	-0.0213622	-0.199181	0.142292	0.0131995	-0.00305486	18	0.0942098	0.979683	1
Ssh1	-0.0569264	0.000484405	0.071993	0.0181815	0.00460117	0.035635	0.00174203	0.916155	0.043353	-0.0925615	-0.00853372	0.00214982	-0.0212914	0.00950253	0.141836	18	0.0716606	0.999679	1
Palm3	-0.156906	0.0293903	0.195167	0.0598804	0.0187329	0.0966339	0.00878466	0.116669	0.0434195	-0.27427	-0.0073256	0.00576788	-0.0395426	0.0661062	0.384566	15	0.185126	0.975094	1
Ripply2	0.196873	0.00615518	-0.293249	0.0820882	0.0251564	0.145199	0.0164709	0.806707	0.0434208	0.035983	-0.0431505	-0.577834	0.357763	0.0554609	-0.00866484	18	0.238287	0.992451	1
Fxyd3	0.323493	-0.0853718	-0.504305	0.157299	0.047557	0.25005	0.0397297	0.0726304	0.0437151	0.0151926	-0.178582	-0.994394	0.631793	0.00783823	-0.014215	14	0.353274	0.975094	1
Snorc	0.284324	-0.0355548	-0.407506	0.133222	0.0373512	0.202063	0.0328254	0.341144	0.0437241	0.0232138	-0.108762	-0.803543	0.545435	0.0376521	-0.0114695	14	0.322902	0.975094	1
Mybpc2	0.191968	-0.0242739	-0.213311	0.0649123	0.0202837	0.105811	0.00310295	0.231415	0.0438031	0.0647426	-0.0640292	-0.420696	0.319194	0.0154814	-0.005926	18	0.105088	0.975094	1
Ccm2l	0.190369	-0.0211865	-0.160349	0.0400569	0.0117079	0.0796758	2.00949e-06	0.0703583	0.0441649	0.111859	-0.0441335	-0.316511	0.268879	0.00176048	-0.00418765	18	0.000779396	0.975094	1
H2-Ab1	-0.183812	0.0584174	0.317459	0.0882838	0.0271948	0.157743	0.037337	0.0317051	0.0441669	-0.356845	0.00511658	0.00828767	-0.0107791	0.111718	0.62663	18	0.343709	0.975094	1
Lctl	-0.269545	0.0557729	0.318871	0.107582	0.0323297	0.158445	0.0122282	0.0845039	0.0441674	-0.480402	-0.00759209	0.0083239	-0.0586886	0.119138	0.629418	15	0.212438	0.975094	1
C030016D13Rik	0.0424235	-0.0420192	-0.233383	0.0746843	0.0195294	0.115968	0.570009	0.0314301	0.0441687	-0.103955	-0.0802961	-0.460675	0.188802	-0.00374224	-0.00609092	15	0.869994	0.975094	1
Il10rb	-0.0901029	0.00707151	0.13337	0.0367676	0.010947	0.0662773	0.0142616	0.518293	0.0441885	-0.162166	-0.0143841	0.00346857	-0.0180398	0.0285272	0.263271	18	0.226213	0.975094	1
Golt1b	0.0418269	0.00178475	-0.062368	0.0165863	0.0054716	0.0310386	0.0116765	0.744284	0.0444982	0.00931833	-0.00893938	-0.123203	0.0743354	0.0125089	-0.00153342	18	0.207999	0.989575	1
Slc35d2	0.158824	-0.0253731	-0.243743	0.0692999	0.0209206	0.121335	0.0219149	0.225195	0.0445535	0.022999	-0.0663767	-0.481555	0.29465	0.0156305	-0.00593105	18	0.271463	0.975094	1
Chrm5	0.220992	-0.0670196	-0.349888	0.117739	0.0316348	0.174816	0.0605222	0.0341293	0.0453422	-0.00977159	-0.129023	-0.69252	0.451755	-0.00501654	-0.00725521	15	0.413205	0.975094	1
Irx3	0.153902	-0.0594921	-0.197168	0.0624425	0.0196759	0.0985369	0.013713	0.00249786	0.0453968	0.0315166	-0.0980561	-0.390297	0.276287	-0.020928	-0.00403954	14	0.222717	0.968814	1
Mnat1	0.0925089	-0.000781916	-0.0995095	0.0276288	0.00856077	0.0497381	0.000813145	0.927225	0.0454279	0.0383575	-0.0175607	-0.196994	0.14666	0.0159969	-0.00202465	18	0.0441537	0.999766	1
Rpp25	0.0136891	0.0102057	-0.154576	0.0419643	0.0124317	0.0772661	0.744267	0.411677	0.0454393	-0.0685594	-0.0141599	-0.306015	0.0959376	0.0345714	-0.00313707	18	0.934397	0.975094	1
Cdc42ep1	-0.12576	-0.0186598	0.23557	0.0662007	0.0207163	0.117815	0.0574754	0.367733	0.0455545	-0.255511	-0.059263	0.00465766	0.003991	0.0219435	0.466482	18	0.40715	0.975094	1
Bok	0.0699577	-0.0038091	-0.116063	0.0274441	0.00782098	0.0580585	0.0108001	0.626233	0.0456017	0.0161683	-0.0191379	-0.229855	0.123747	0.0115197	-0.00226993	18	0.202414	0.979683	1
4930550C14Rik	0.186357	-0.028224	-0.222239	0.064292	0.0194215	0.111178	0.00374834	0.146159	0.0456138	0.0603467	-0.0662895	-0.440145	0.312367	0.00984145	-0.00433434	18	0.115782	0.975094	1
Scrn3	-0.041615	-0.00955659	0.0982248	0.0277328	0.00929774	0.049169	0.133467	0.304025	0.0457496	-0.0959704	-0.0277798	0.00185524	0.0127403	0.00866665	0.194594	18	0.550761	0.975094	1
Map3k6	0.324345	0.00485662	-0.330207	0.0922999	0.0283321	0.165317	0.000441358	0.863896	0.0457796	0.14344	-0.0506733	-0.654223	0.505249	0.0603866	-0.00619212	18	0.0300825	0.996475	1
Arpp19	-0.0755479	0.00750991	0.120873	0.0337315	0.0104135	0.0605565	0.0251117	0.470804	0.0459306	-0.14166	-0.0129001	0.00218406	-0.00943527	0.02792	0.239561	18	0.287554	0.975094	1
Cyth3	0.0262558	0.0118802	-0.0898459	0.0214964	0.00645461	0.0450231	0.221934	0.0656832	0.045983	-0.0158764	-0.000770581	-0.17809	0.068388	0.024531	-0.00160217	18	0.661096	0.975094	1
Cenpq	0.0958437	-0.0150164	-0.201293	0.0488225	0.015191	0.100887	0.049634	0.322906	0.046017	0.000153335	-0.0447901	-0.399028	0.191534	0.0147574	-0.00355866	18	0.385133	0.975094	1
BC049715	-0.0904363	0.0371096	0.205612	0.0642201	0.0141185	0.103118	0.159065	0.00857755	0.0461584	-0.216305	0.00943796	0.00350373	0.0354328	0.0647813	0.40772	15	0.583809	0.975094	1
Pcdh18	-0.102251	-0.000422985	0.12035	0.0335767	0.00948116	0.0603874	0.0023244	0.964416	0.0462656	-0.168061	-0.0190057	0.00199269	-0.0364423	0.0181598	0.238707	18	0.0888839	1	1
H2-M5	0.158003	0.0131963	-0.22535	0.0689766	0.0212548	0.113133	0.0219826	0.534691	0.0463825	0.0228108	-0.0284623	-0.447087	0.293194	0.0548549	-0.00361259	15	0.271491	0.975094	1
Dlgap5	0.114467	-0.0323019	-0.181867	0.05932	0.0195946	0.0913714	0.0536503	0.0992469	0.0465447	-0.00179828	-0.0707066	-0.360952	0.230732	0.00610269	-0.00278279	18	0.393612	0.975094	1
F11r	-0.071413	-0.0014122	0.10568	0.0241325	0.0071379	0.0531188	0.00308439	0.843166	0.0466468	-0.118712	-0.0154022	0.00156854	-0.0241141	0.0125778	0.209791	18	0.104895	0.993849	1
Aspdh	0.223847	-0.0380421	-0.340196	0.114405	0.0319565	0.171025	0.0503919	0.233876	0.0466842	-0.000382321	-0.100676	-0.6754	0.448076	0.0245915	-0.00499222	14	0.387059	0.975094	1
Eif2d	-0.0709818	0.0151246	0.113551	0.0316173	0.0098691	0.0570894	0.0247664	0.125395	0.0467009	-0.132951	-0.0042185	0.00165782	-0.00901293	0.0344676	0.225444	18	0.286131	0.975094	1
Cfap299	0.151304	-0.0432186	-0.261746	0.0716847	0.0216022	0.131756	0.0347987	0.0454297	0.0469672	0.010805	-0.0855583	-0.519983	0.291804	-0.000878994	-0.00350894	18	0.331891	0.975094	1
Btla	0.108063	-0.0279614	-0.221545	0.062618	0.0192859	0.111591	0.0843912	0.147104	0.0471084	-0.0146656	-0.065761	-0.440259	0.230792	0.00983825	-0.00283002	18	0.467914	0.975094	1
Bckdhb	-0.0388971	-0.00289954	0.0671263	0.0183591	0.00578307	0.0338185	0.0341177	0.616101	0.0471559	-0.0748804	-0.0142341	0.000843211	-0.00291385	0.00843508	0.133409	18	0.329336	0.979683	1
Ccdc121rt2	-0.23828	0.0326548	0.258891	0.0914928	0.0239768	0.130625	0.00920463	0.173219	0.0474861	-0.417603	-0.0143389	0.00287047	-0.0589575	0.0796486	0.514911	15	0.188848	0.975094	1
Dusp15	-0.0918721	0.00753031	0.146396	0.0411893	0.0130775	0.07392	0.0257154	0.564735	0.0476508	-0.172602	-0.0181011	0.00151577	-0.0111425	0.0331617	0.291277	18	0.289698	0.976642	1
Mrpl47	0.105545	-0.00941607	-0.128094	0.0352505	0.0105004	0.0646811	0.00275205	0.369859	0.0476591	0.0364558	-0.0299964	-0.254867	0.174635	0.0111643	-0.00132152	18	0.0987464	0.975094	1
Depp1	0.297799	-0.0639329	-0.611468	0.17705	0.0543943	0.308838	0.0925683	0.239851	0.0477152	-0.0492132	-0.170544	-1.21678	0.644812	0.042678	-0.00615572	18	0.480558	0.975094	1
Ppp1r10	0.142819	-0.00977859	-0.124687	0.0345151	0.0110887	0.0629807	3.5054e-05	0.377856	0.0477306	0.0751708	-0.031512	-0.248127	0.210468	0.0119548	-0.0012467	18	0.00588691	0.975094	1
Syt7	-0.0316959	0.0109729	0.0860895	0.0244031	0.00827648	0.0434941	0.193997	0.18491	0.0477779	-0.0795252	-0.00524874	0.000842697	0.0161334	0.0271945	0.171336	18	0.630151	0.975094	1
Tmie	0.107187	-0.014194	-0.175815	0.0496319	0.0145088	0.0888273	0.0308006	0.327925	0.0477839	0.00991029	-0.0426307	-0.349913	0.204464	0.0142427	-0.00171625	18	0.313981	0.975094	1
Kcna2	-0.0392507	0.015214	0.0827752	0.0239891	0.00795468	0.0418341	0.1018	0.0558008	0.0478551	-0.0862684	-0.000376857	0.00078182	0.00776702	0.0308049	0.164769	18	0.498366	0.975094	1
Tyk2	-0.0675326	0.00507384	0.0763618	0.020196	0.00577478	0.038706	0.00082621	0.379607	0.0485106	-0.107116	-0.00624452	0.00049946	-0.0279492	0.0163922	0.152224	18	0.0445661	0.975094	1
Plg	0.200351	0.012363	-0.300821	0.103315	0.0316048	0.152692	0.0524747	0.695667	0.0488251	-0.00214329	-0.0495812	-0.600093	0.402845	0.0743072	-0.00155007	18	0.392915	0.986738	1
Tob1	-0.124822	0.00766791	0.171333	0.0491744	0.014823	0.0870046	0.0111378	0.604949	0.048926	-0.221202	-0.0213847	0.000806691	-0.0284416	0.0367205	0.341858	18	0.205243	0.977362	1
Gm10638	0.127339	-0.0407369	-0.254509	0.0761796	0.0199149	0.129308	0.0946116	0.0408006	0.0490402	-0.0219707	-0.0797693	-0.507948	0.276648	-0.00170444	-0.00107046	16	0.484572	0.975094	1
Ccdc169	0.297445	-0.0644229	-0.384301	0.110911	0.0340456	0.195261	0.007322	0.058457	0.0490514	0.0800634	-0.131151	-0.767005	0.514827	0.0023052	-0.00159737	18	0.165891	0.975094	1
Clcn1	0.086199	-0.0171056	-0.116277	0.0340771	0.0113678	0.0590821	0.0114217	0.13239	0.049061	0.019409	-0.039386	-0.232076	0.152989	0.00517484	-0.000478412	18	0.206983	0.975094	1
Bcl2l13	-0.0168867	-6.69853e-05	0.0699529	0.0168095	0.00555466	0.0355501	0.315094	0.990378	0.0490992	-0.0498328	-0.0109539	0.000276066	0.0160594	0.01082	0.13963	18	0.734948	1	1
Hs3st4	0.0577692	0.000195514	-0.115545	0.0317951	0.010147	0.0587324	0.0692293	0.984627	0.0491473	-0.00454808	-0.0196923	-0.230659	0.120087	0.0200833	-0.00043156	18	0.435287	1	1
Ccl22	-0.123312	0.00768318	0.151491	0.0446757	0.014561	0.0770822	0.00577726	0.597739	0.0493775	-0.210875	-0.0208559	0.000412693	-0.0357495	0.0362223	0.302569	18	0.148965	0.976642	1
Ccdc157	-0.0446347	0.0136896	0.116232	0.0313183	0.00960274	0.0591568	0.154101	0.153987	0.0494358	-0.106018	-0.00513146	0.000286871	0.0167481	0.0325106	0.232177	18	0.580017	0.975094	1
Ces1d	0.187178	-0.0602758	-0.303548	0.0981767	0.029295	0.154535	0.0565802	0.0396334	0.0494985	-0.00524497	-0.117693	-0.60643	0.379601	-0.00285877	-0.000665849	18	0.404841	0.975094	1
Atg16l1	0.025443	-0.0103313	-0.0563875	0.0195481	0.00628036	0.0287303	0.193066	0.0999675	0.0496873	-0.0128704	-0.0226406	-0.112698	0.0637565	0.00197802	-7.7056e-05	18	0.628969	0.975094	1
Fendrr	-0.132154	0.0322991	0.23923	0.0643468	0.0178384	0.121934	0.039997	0.0701953	0.0497675	-0.258271	-0.00266356	0.000243039	-0.00603676	0.0672617	0.478217	16	0.354489	0.975094	1
Slfn2	0.363204	-0.0660957	-0.365802	0.100049	0.0306457	0.186501	0.000283134	0.0310236	0.0498335	0.167112	-0.12616	-0.731338	0.559297	-0.00603127	-0.00026598	18	0.0224988	0.975094	1
Wbscr25	-0.161692	0.02626	0.239675	0.0746011	0.0214391	0.122238	0.0302022	0.220627	0.0499107	-0.307908	-0.0157599	9.34513e-05	-0.0154771	0.0682799	0.479257	18	0.311699	0.975094	1
Itgb1bp1	0.0400367	-0.00650001	-0.0871811	0.0218405	0.00670912	0.0444693	0.0667818	0.332629	0.0499401	-0.0027699	-0.0196496	-0.174339	0.0828432	0.00664963	-2.27992e-05	18	0.428297	0.975094	1
Zfp541	0.119212	-0.00725299	-0.157736	0.0465109	0.0151428	0.0804687	0.0103742	0.631957	0.049971	0.0280524	-0.0369323	-0.315451	0.210372	0.0224263	-1.99743e-05	18	0.20089	0.979683	1
Klf5	-0.0824092	0.0167695	0.0925354	0.0283998	0.00668352	0.0472518	0.00371087	0.0121047	0.0501892	-0.138072	0.00367001	-7.6381e-05	-0.0267465	0.0298689	0.185147	18	0.115782	0.975094	1
Spc24	0.286627	-0.00918063	-0.379639	0.105063	0.0323707	0.193887	0.00636935	0.77671	0.0502245	0.0807066	-0.072626	-0.75965	0.492547	0.0542647	0.000371743	18	0.155588	0.990588	1
Rspo4	0.163383	-0.0522471	-0.348435	0.122589	0.0341646	0.178031	0.182606	0.126196	0.0503291	-0.0768866	-0.119208	-0.697369	0.403653	0.0147143	0.000499831	14	0.615889	0.975094	1
Nrip3	0.0522626	-0.00788513	-0.0663112	0.0200098	0.00727979	0.0338847	0.00900537	0.27874	0.0503517	0.0130441	-0.0221533	-0.132724	0.0914811	0.006383	0.000101656	18	0.187797	0.975094	1
Cstl1	-0.17887	0.0254367	0.312622	0.111308	0.0307939	0.159787	0.108058	0.408788	0.0504073	-0.39703	-0.0349183	-0.000554885	0.0392897	0.0857916	0.625799	15	0.511111	0.975094	1
Lypd2	0.257754	0.00406916	-0.295668	0.0983981	0.0284062	0.151284	0.00880588	0.886094	0.0506555	0.0648971	-0.051606	-0.59218	0.45061	0.0597444	0.000843748	14	0.185333	0.998753	1
Fcgr4	0.193437	-0.0241698	-0.224627	0.0708959	0.0208153	0.115138	0.00636292	0.245579	0.0510641	0.0544838	-0.0649671	-0.450293	0.33239	0.0166275	0.00103888	18	0.155588	0.975094	1
Map3k12	-0.0579225	0.00177108	0.0621211	0.0181786	0.00582438	0.0319057	0.00144102	0.761067	0.0515318	-0.0935519	-0.0096445	-0.000412845	-0.0222932	0.0131867	0.124655	18	0.0633217	0.990284	1
Synb	-0.188057	0.0390438	0.191314	0.0711031	0.0216534	0.0982736	0.00817277	0.0713688	0.0515648	-0.327416	-0.00339613	-0.00129866	-0.0486973	0.0814837	0.383927	15	0.178498	0.975094	1
Htr2b	0.220055	0.0201436	-0.31752	0.0924296	0.0284649	0.163121	0.017276	0.479153	0.0515912	0.0388959	-0.0356466	-0.637232	0.401213	0.0759339	0.0021915	18	0.244737	0.975094	1
Dcaf13	0.107433	-0.016479	-0.167817	0.0455056	0.0142696	0.0862567	0.0182325	0.248157	0.0517077	0.0182432	-0.0444469	-0.336877	0.196622	0.0114888	0.00124248	18	0.252201	0.975094	1
Rarg	-0.163174	0.020162	0.185015	0.0522583	0.0163625	0.0951004	0.00179352	0.21787	0.0517179	-0.265598	-0.0119078	-0.00137795	-0.0607495	0.0522318	0.371409	18	0.0734082	0.975094	1
Rgs13	-0.115563	0.0102201	0.169518	0.0427778	0.0120751	0.0871787	0.00690336	0.397343	0.0518369	-0.199406	-0.0134467	-0.00134939	-0.0317201	0.0338869	0.340385	18	0.161837	0.975094	1
Foxp3	0.149354	-0.0233519	-0.237605	0.072862	0.0198034	0.122219	0.0403821	0.238324	0.0518854	0.00654698	-0.0621659	-0.477151	0.292161	0.0154621	0.00194093	16	0.355456	0.975094	1
Dnajc9	0.0524933	0.00153089	-0.0780022	0.0237984	0.00797311	0.04017	0.0274018	0.847737	0.0521608	0.00584922	-0.0140961	-0.156734	0.0991374	0.0171579	0.000729486	18	0.297187	0.994243	1
Pdpn	0.0618848	-0.0153687	-0.167532	0.0474121	0.0145819	0.0863444	0.191806	0.291905	0.0523465	-0.0310411	-0.0439487	-0.336764	0.154811	0.0132114	0.00170021	18	0.627093	0.975094	1
Nudt2	-0.0510069	0.00542259	0.0796146	0.0202104	0.00682424	0.0411011	0.0116098	0.426842	0.0527399	-0.0906186	-0.00795267	-0.00094202	-0.0113951	0.0187979	0.160171	18	0.207999	0.975094	1
Angptl3	0.107782	-0.0290472	-0.195172	0.0699335	0.0195509	0.100787	0.123267	0.137353	0.0528083	-0.0292854	-0.0673662	-0.392711	0.244849	0.00927184	0.00236638	18	0.534615	0.975094	1
Slc2a12	-0.151717	0.00516332	0.188551	0.0538311	0.0183842	0.09738	0.0048264	0.778821	0.0528383	-0.257224	-0.0308691	-0.00231026	-0.0462104	0.0411957	0.379412	18	0.133299	0.990608	1
Spag8	0.0444965	-0.0211763	-0.150259	0.0421802	0.0124984	0.0776355	0.291464	0.0902051	0.0529368	-0.0381751	-0.0456728	-0.302421	0.127168	0.00332018	0.00190421	18	0.717571	0.975094	1
Tsc1	-0.0665175	0.0209941	0.118099	0.0326309	0.010394	0.061027	0.0415016	0.043402	0.052967	-0.130473	0.000622149	-0.00151187	-0.00256217	0.041366	0.23771	18	0.358653	0.975094	1
Mrps18c	0.127145	0.00328575	-0.161609	0.0413839	0.0120873	0.083689	0.00212391	0.785749	0.0534746	0.0460343	-0.0204049	-0.325637	0.208256	0.0269764	0.00241825	18	0.0831693	0.990786	1
Thrap3	-0.0334596	0.0111429	0.10134	0.0286413	0.00849964	0.0524827	0.242714	0.189864	0.0534931	-0.0895956	-0.00551611	-0.00152436	0.0226763	0.0278019	0.204204	18	0.678677	0.975094	1
Focad	-0.0318231	0.006343	0.0589215	0.0178025	0.00534863	0.030541	0.0738454	0.235657	0.0536985	-0.0667153	-0.00414011	-0.000937716	0.00306903	0.0168261	0.118781	18	0.446692	0.975094	1
Pcnx	0.00435508	0.00495137	0.0594429	0.0152486	0.00460148	0.0308166	0.77518	0.28191	0.0537399	-0.0255316	-0.00406736	-0.000956439	0.0342417	0.0139701	0.119842	18	0.944762	0.975094	1
Hspa2	0.0132827	-0.0124425	-0.0894014	0.0226806	0.00668704	0.046352	0.558116	0.0627872	0.0537623	-0.0311705	-0.0255489	-0.18025	0.057736	0.000663814	0.00144697	18	0.865712	0.975094	1
Pla2g2f	0.108244	-0.00681713	-0.128603	0.0431753	0.0164925	0.066697	0.0121737	0.679353	0.0538351	0.0236215	-0.0391419	-0.259326	0.192866	0.0255076	0.00212118	14	0.212438	0.985297	1
Pate4	0.31037	-0.0599248	-0.422128	0.137101	0.0419608	0.219063	0.0235867	0.153259	0.0539835	0.0416558	-0.142166	-0.851484	0.579084	0.0223169	0.00722798	14	0.278871	0.975094	1
Selenon	-0.097158	-0.00238717	0.12472	0.0274183	0.00870625	0.0647296	0.000394782	0.783939	0.0540072	-0.150897	-0.0194511	-0.00214804	-0.0434191	0.0146768	0.251587	18	0.028083	0.990786	1
Upk3a	0.300181	-0.0958222	-0.467469	0.153786	0.0468677	0.242657	0.0509446	0.0409014	0.0540471	-0.00123298	-0.187681	-0.943068	0.601595	-0.00396331	0.00813027	14	0.387979	0.975094	1
Slc7a15	-0.215374	0.0585047	0.340221	0.109551	0.0323556	0.176703	0.0493028	0.0705781	0.0541811	-0.43009	-0.00491098	-0.00611011	-0.000657297	0.12192	0.686552	18	0.384647	0.975094	1
Zfp189	0.21529	-0.00468592	-0.40792	0.116719	0.0362569	0.211868	0.0651075	0.897166	0.0541851	-0.0134746	-0.0757481	-0.823174	0.444055	0.0663763	0.00733279	18	0.423901	0.999098	1
Nfkbia	0.308962	0.00582817	-0.314627	0.0903113	0.0278279	0.163439	0.000623749	0.834107	0.0542244	0.131955	-0.0487134	-0.634963	0.485968	0.0603698	0.00570805	18	0.0376397	0.993105	1
Nbr1	-0.0212528	0.00169825	0.0411637	0.00752758	0.00215191	0.0213954	0.00475281	0.430005	0.0543605	-0.0360066	-0.00251942	-0.000770479	-0.00649903	0.00591593	0.0830979	18	0.132348	0.975094	1
Chsy3	-0.0768917	0.0157037	0.0934135	0.0300543	0.0100479	0.0485968	0.0105147	0.118079	0.0545789	-0.135797	-0.00398975	-0.00183454	-0.0179864	0.0353972	0.188661	18	0.201274	0.975094	1
Foxo1	0.0758534	0.00602582	-0.133457	0.0354636	0.0105585	0.0695074	0.032443	0.568199	0.0548528	0.00634606	-0.0146685	-0.269689	0.145361	0.0267202	0.00277499	18	0.322352	0.976642	1
Mpzl1	-0.143301	-0.0158777	0.10881	0.0317385	0.00929855	0.056717	6.32967e-06	0.0877209	0.0550504	-0.205507	-0.0341025	-0.00235296	-0.081095	0.00234713	0.219973	18	0.00158631	0.975094	1
Atp6v0a4	0.0951017	-0.00342148	-0.131366	0.0404072	0.0120665	0.0685275	0.0185934	0.776755	0.0552397	0.0159051	-0.0270715	-0.265678	0.174298	0.0202285	0.00294518	18	0.252525	0.990588	1
Krt78	0.138759	-0.0128952	-0.180253	0.0591531	0.0169745	0.0941146	0.018988	0.447446	0.0554608	0.0228214	-0.0461647	-0.364714	0.254697	0.0203743	0.00420834	14	0.253963	0.975094	1
Nit2	0.101619	-0.00506244	-0.164609	0.0457533	0.0138998	0.0859786	0.0263495	0.715701	0.0555516	0.0119443	-0.0323056	-0.333124	0.191294	0.0221807	0.00390576	18	0.291401	0.987154	1
Usp50	0.269896	-0.0285838	-0.284226	0.0964899	0.0288202	0.148566	0.00515567	0.321297	0.0557317	0.0807793	-0.0850705	-0.57541	0.459013	0.0279028	0.00695825	18	0.140149	0.975094	1
Mcm5	-0.0444351	0.0138787	0.114902	0.034154	0.0112448	0.0600722	0.19325	0.217116	0.055783	-0.111376	-0.00816073	-0.00283763	0.0225054	0.0359182	0.232641	18	0.628969	0.975094	1
Dppa1	-0.196485	0.0530414	0.255776	0.0991361	0.0334053	0.133787	0.0474821	0.112329	0.0558999	-0.390789	-0.0124318	-0.0064417	-0.00218207	0.118515	0.517993	15	0.379748	0.975094	1
Spag6l	-0.0697441	0.0136659	0.111179	0.0329735	0.00982241	0.0581666	0.0344169	0.164134	0.0559549	-0.134371	-0.00558565	-0.00282557	-0.00511714	0.0329175	0.225183	18	0.330549	0.975094	1
Gm5174	-0.206584	0.0374683	0.277691	0.094375	0.0259036	0.145344	0.0285988	0.148051	0.0560597	-0.391556	-0.0133019	-0.00717893	-0.0216128	0.0882385	0.562561	15	0.304095	0.975094	1
Trp53bp2	0.0985813	0.00864736	-0.117779	0.031147	0.00972743	0.0616815	0.00155066	0.374021	0.0562006	0.0375343	-0.010418	-0.238673	0.159628	0.0277128	0.0031141	18	0.0662999	0.975094	1
Magi1	-0.0541049	0.00244425	0.0571347	0.015563	0.00514642	0.0299224	0.000507995	0.634828	0.0562062	-0.0846079	-0.00764255	-0.001512	-0.023602	0.012531	0.115781	18	0.0329033	0.979683	1
Plekhg1	0.0584728	-0.0110087	-0.130247	0.0383857	0.0129388	0.0683017	0.127684	0.394864	0.0565287	-0.0167617	-0.0363684	-0.264116	0.133707	0.0143509	0.0036218	18	0.541817	0.975094	1
Paf1	0.0442017	0.00314087	-0.0604892	0.0174191	0.00547329	0.031732	0.0111635	0.566067	0.0566174	0.0100608	-0.00758658	-0.122683	0.0783425	0.0138683	0.00170437	18	0.205252	0.976642	1
Tac2	-0.109455	-0.00606277	0.0900357	0.0309195	0.0113899	0.0472583	0.000400133	0.594523	0.0567565	-0.170056	-0.0283866	-0.00258894	-0.0488538	0.016261	0.18266	18	0.0281195	0.976642	1
Naa60	-0.0466316	0.00212818	0.0663596	0.0157413	0.0050616	0.0348312	0.00305279	0.674152	0.0567569	-0.077484	-0.00779237	-0.00190825	-0.0157792	0.0120487	0.134627	18	0.104405	0.984309	1
Plcb2	-0.0948037	0.0112315	0.137255	0.040309	0.0130754	0.0720695	0.0186766	0.390349	0.0568478	-0.173808	-0.0143957	-0.00399877	-0.0157995	0.0368588	0.278508	18	0.252525	0.975094	1
Tprn	0.129917	-0.00649922	-0.115451	0.0318107	0.0106144	0.0606263	4.42545e-05	0.540337	0.056871	0.0675692	-0.027303	-0.234276	0.192265	0.0143046	0.00337466	18	0.00675889	0.975237	1
Kif20b	-0.100779	0.00642862	0.116533	0.0328005	0.00977038	0.0611966	0.00212292	0.510557	0.0568796	-0.165066	-0.012721	-0.00341044	-0.0364909	0.0255782	0.236476	18	0.0831693	0.975094	1
Qrich2	0.148159	-0.0434878	-0.196156	0.0736566	0.0187447	0.103026	0.044274	0.0203409	0.0569172	0.00379507	-0.0802268	-0.398083	0.292524	-0.00674878	0.0057713	14	0.368447	0.975094	1
Ypel1	-0.0846349	0.00340049	0.0902792	0.0242572	0.0075995	0.0474272	0.000484703	0.654541	0.0569709	-0.132178	-0.0114943	-0.00267632	-0.0370918	0.0182952	0.183235	18	0.032285	0.98019	1
Eif4g2	0.0842668	-0.0216357	-0.0887959	0.029291	0.00957342	0.0466709	0.00401624	0.0238225	0.0570931	0.0268575	-0.0403993	-0.180269	0.141676	-0.00287218	0.00267733	14	0.119913	0.975094	1
Boc	-0.135645	0.00435858	0.0912404	0.0261737	0.0080381	0.0479853	2.18971e-07	0.587653	0.0572465	-0.186944	-0.0113958	-0.00280904	-0.084345	0.020113	0.18529	18	0.000187738	0.976642	1
Entpd7	0.0393425	-0.00225015	-0.0769043	0.0224497	0.00917197	0.0404704	0.0796926	0.806201	0.057399	-0.00465813	-0.0202269	-0.156225	0.0833431	0.0157266	0.00241626	18	0.458685	0.992451	1
Slco5a1	0.0823534	-0.00484533	-0.134763	0.0389388	0.0108539	0.0709593	0.0344347	0.655299	0.0575435	0.00603475	-0.0261186	-0.273841	0.158672	0.016428	0.00431463	18	0.330549	0.98019	1
Lpl	0.0799415	-0.0302238	-0.163963	0.0466189	0.0148084	0.0864109	0.0863841	0.0412522	0.0577642	-0.0114298	-0.0592478	-0.333325	0.171313	-0.00119982	0.00539901	18	0.471191	0.975094	1
Pik3r5	-0.183201	0.0178331	0.189189	0.0552158	0.017058	0.0997261	0.00090694	0.295821	0.0578166	-0.291422	-0.0156	-0.00627057	-0.07498	0.0512661	0.384649	18	0.0464508	0.975094	1
E230001N04Rik	0.3313	-0.0110199	-0.443564	0.154926	0.0467251	0.234091	0.0324808	0.813553	0.0581141	0.0276509	-0.102599	-0.902374	0.634948	0.0805596	0.0152459	15	0.322352	0.992451	1
Zfp709	0.138352	-0.0117287	-0.127793	0.0360861	0.0111523	0.067443	0.0001261	0.292944	0.0581144	0.0676249	-0.0335868	-0.259979	0.20908	0.0101294	0.00439257	18	0.0129193	0.975094	1
Sharpin	-0.0325083	0.00751687	0.0689989	0.0206429	0.00623317	0.0364229	0.115305	0.227838	0.0581742	-0.0729677	-0.00469992	-0.00238864	0.00795114	0.0197337	0.140387	18	0.519643	0.975094	1
Ago4	-0.0991156	-0.00340601	0.111694	0.0256303	0.00764573	0.0590309	0.000110126	0.655974	0.058474	-0.14935	-0.0183914	-0.00400446	-0.0488811	0.0115793	0.227392	18	0.0118024	0.980506	1
Rrh	0.268297	-0.0593252	-0.359178	0.116351	0.0339736	0.189861	0.021115	0.0807735	0.0585189	0.0402526	-0.125912	-0.731299	0.496341	0.00726179	0.0129435	16	0.266845	0.975094	1
Btc	0.171508	-0.0286641	-0.205321	0.0664655	0.0203907	0.108535	0.00986847	0.1598	0.0585248	0.0412379	-0.0686292	-0.418046	0.301778	0.011301	0.00740404	18	0.195237	0.975094	1
Rmi2	0.311384	-0.0347268	-0.298114	0.103265	0.0290414	0.157855	0.00256648	0.231786	0.0589554	0.108989	-0.0916469	-0.607505	0.51378	0.0221932	0.0112769	18	0.0948025	0.975094	1
Bcorl1	-0.139383	0.0213868	0.12896	0.0393764	0.0118554	0.0683303	0.000400474	0.0712359	0.0591196	-0.21656	-0.00184936	-0.00496496	-0.0622071	0.044623	0.262885	18	0.0281195	0.975094	1
Pde10a	0.215997	-0.0354956	-0.255069	0.0601315	0.0167963	0.135223	0.000328042	0.0345749	0.059257	0.0981419	-0.0684157	-0.520102	0.333853	-0.00257551	0.00996351	18	0.0248717	0.975094	1
Cftr	-0.208806	0.0316727	0.216867	0.0638533	0.0206961	0.114972	0.00107515	0.125926	0.0592614	-0.333956	-0.00889097	-0.00847523	-0.0836556	0.0722364	0.442209	18	0.0527535	0.975094	1
Alb	0.363422	-0.0621468	-0.398489	0.160155	0.0388232	0.211357	0.0232569	0.109429	0.0593782	0.0495238	-0.138239	-0.81274	0.677321	0.0139453	0.0157634	14	0.277531	0.975094	1
Prkce	0.0690322	0.00355088	-0.0686413	0.0195451	0.00609061	0.036415	0.000412509	0.559887	0.0594333	0.0307245	-0.00838649	-0.140013	0.10734	0.0154883	0.00273076	18	0.0285098	0.976642	1
Zc3h13	0.0303278	0.00873553	-0.0582937	0.0150188	0.00450215	0.0309259	0.043454	0.0523431	0.0594372	0.000891453	-8.85263e-05	-0.118907	0.0597642	0.0175596	0.00232002	18	0.365867	0.975094	1
Vmn2r57	-0.0649811	0.00189602	0.194725	0.0630577	0.0215227	0.103376	0.302774	0.929802	0.0596113	-0.188572	-0.0402877	-0.00788825	0.0586097	0.0440797	0.397338	15	0.726109	0.999766	1
Timp1	0.365623	-0.0507178	-0.422349	0.135876	0.0402011	0.224286	0.00712691	0.207092	0.059689	0.0993108	-0.12951	-0.86194	0.631936	0.0280749	0.0172431	18	0.163046	0.975094	1
Inip	0.0254525	-0.00978563	-0.111887	0.0310758	0.0101523	0.0594649	0.41276	0.335107	0.0598955	-0.0354549	-0.0296839	-0.228436	0.0863598	0.0101126	0.00466218	18	0.796666	0.975094	1
Prr5	0.420552	-0.0140662	-0.360757	0.104244	0.0323132	0.191772	5.47678e-05	0.663339	0.0599476	0.216237	-0.0773988	-0.736623	0.624867	0.0492665	0.0151087	18	0.00768275	0.982536	1
Zcchc17	0.0350827	0.00226059	-0.0662266	0.0136967	0.00441938	0.0352247	0.0104253	0.608989	0.0600918	0.00823764	-0.00640124	-0.135266	0.0619278	0.0109224	0.0028125	18	0.20089	0.978358	1
Tex45	0.169993	-0.0196052	-0.202982	0.0742569	0.0196498	0.107987	0.0220644	0.318411	0.0601509	0.0244523	-0.0581182	-0.414632	0.315534	0.0189077	0.008669	14	0.271747	0.975094	1
Edn1	-0.25647	0.0116729	0.300304	0.0878878	0.0266375	0.159801	0.00352116	0.661231	0.0602127	-0.428727	-0.0405356	-0.0129009	-0.0842128	0.0638814	0.613509	18	0.11271	0.981365	1
D7Ertd443e	-0.101619	0.0206006	0.119316	0.0379323	0.0119758	0.0635087	0.00738545	0.0853977	0.0602797	-0.175965	-0.00287146	-0.00515828	-0.0272726	0.0440727	0.243791	18	0.167096	0.975094	1
Shisal2b	0.0827958	-0.0154124	-0.182808	0.0570363	0.0163216	0.0973645	0.146603	0.345017	0.0604411	-0.0289933	-0.0474021	-0.373639	0.194585	0.0165773	0.00802303	18	0.570119	0.975094	1
Oas1c	0.118296	-0.0197374	-0.154524	0.036246	0.0110369	0.0823518	0.00109973	0.073727	0.0606018	0.0472547	-0.0413694	-0.315931	0.189337	0.0018946	0.0068825	16	0.0531591	0.975094	1
Hsd11b1	0.0871739	-0.0213484	-0.150102	0.039051	0.0116399	0.0800707	0.0255947	0.0666429	0.0608454	0.0106352	-0.0441622	-0.307038	0.163712	0.00146534	0.0068338	18	0.288939	0.975094	1
Npb	0.433795	-0.103081	-0.528452	0.17617	0.0546018	0.281918	0.0138023	0.0590448	0.060863	0.0885083	-0.210098	-1.081	0.779082	0.00393703	0.0240967	14	0.22305	0.975094	1
6720483E21Rik	0.180469	-0.0282076	-0.231368	0.0739579	0.0205142	0.123473	0.0146809	0.169123	0.0609526	0.035514	-0.0684147	-0.47337	0.325424	0.0119995	0.010634	16	0.2274	0.975094	1
Tmem251	0.152402	-0.0230031	-0.16486	0.0531305	0.0170844	0.0880475	0.00412494	0.178163	0.0611517	0.0482681	-0.056488	-0.33743	0.256536	0.0104818	0.00771007	15	0.121291	0.975094	1
Kank4	-0.104347	0.020267	0.1646	0.0457752	0.0143549	0.0879563	0.0226345	0.157993	0.0612915	-0.194065	-0.00786804	-0.00779095	-0.014629	0.048402	0.336991	18	0.274506	0.975094	1
Ddx43	0.118117	-0.00995828	-0.165549	0.0572296	0.0170356	0.0884973	0.039025	0.558845	0.0613913	0.00594953	-0.0433474	-0.339001	0.230285	0.0234309	0.00790257	18	0.351664	0.976642	1
Sgk1	0.429215	0.0650065	-0.382638	0.113628	0.0357895	0.204615	0.0001585	0.0693156	0.0614784	0.206508	-0.00513962	-0.783675	0.651923	0.135153	0.0184	18	0.0149007	0.975094	1
Flt4	0.137125	-0.00479163	-0.16147	0.0471037	0.0146079	0.0863615	0.0036011	0.742899	0.0615261	0.044804	-0.0334225	-0.330735	0.229447	0.0238393	0.00779569	18	0.114304	0.989575	1
Klk8	0.170611	-0.044153	-0.165697	0.0578177	0.0128889	0.0886273	0.00316915	0.000613306	0.0615404	0.05729	-0.0694148	-0.339403	0.283931	-0.0188912	0.00800939	18	0.106664	0.678879	1
Draxin	0.136743	0.00620147	-0.191795	0.0611575	0.0168935	0.102624	0.0253571	0.71355	0.0616356	0.0168767	-0.0269091	-0.392935	0.25661	0.0393121	0.00934454	18	0.288903	0.987154	1
Cd226	-0.0537684	0.00964449	0.120446	0.033843	0.00967681	0.0644506	0.112114	0.31893	0.0616494	-0.120099	-0.00932172	-0.00587499	0.0125626	0.0286107	0.246767	18	0.516025	0.975094	1
Tmem238	0.21482	-0.0104962	-0.255529	0.082485	0.0222069	0.136754	0.00920475	0.636461	0.061689	0.0531526	-0.0540208	-0.523563	0.376488	0.0330285	0.0125048	16	0.188848	0.979683	1
Cyb5r2	0.0817818	-0.0160861	-0.12837	0.0433166	0.0125505	0.0687324	0.0590259	0.199945	0.0618074	-0.0031172	-0.0406846	-0.263083	0.166681	0.00851245	0.00634326	18	0.410729	0.975094	1
Slc25a31	0.309404	-0.0644703	-0.51609	0.161857	0.0459859	0.276587	0.0559285	0.160927	0.0620518	-0.00782922	-0.154601	-1.05819	0.626637	0.0256603	0.0260098	16	0.402418	0.975094	1
Tdrp	-0.145159	-0.000274423	0.140179	0.0380427	0.0119943	0.0751959	0.000135799	0.981746	0.062295	-0.219722	-0.0237827	-0.00720179	-0.0705971	0.0232339	0.287561	18	0.0135716	1	1
Kcnj2	-0.0767392	0.00708802	0.337172	0.100167	0.0312778	0.180872	0.443609	0.820723	0.0623011	-0.273063	-0.0542153	-0.0173306	0.119584	0.0683914	0.691674	18	0.812981	0.992479	1
Csmd1	-0.0566967	0.0132118	0.0857764	0.0286369	0.0086842	0.0460363	0.0477206	0.128169	0.0624293	-0.112824	-0.00380889	-0.00445306	-0.000569413	0.0302325	0.176006	18	0.380318	0.975094	1
Adamts5	-0.0675787	0.010193	0.126177	0.0357698	0.0108911	0.0677267	0.0588558	0.349326	0.0624574	-0.137686	-0.0111533	-0.00656473	0.00252875	0.0315392	0.258919	18	0.410729	0.975094	1
Fabp7	0.135206	-0.102016	-0.355979	0.106443	0.033105	0.191172	0.204003	0.0020589	0.0625901	-0.0734173	-0.166901	-0.730669	0.34383	-0.0371318	0.0187104	18	0.642415	0.872388	1
Emp2	0.0482868	-0.0280051	-0.101418	0.0234353	0.00719217	0.054501	0.039358	9.86744e-05	0.0627664	0.00235432	-0.0421015	-0.208238	0.0942192	-0.0139087	0.00540221	18	0.352298	0.534342	1
Wdr59	0.0470052	0.000482394	-0.0557884	0.0150883	0.0046644	0.0300043	0.00183733	0.917629	0.0629774	0.0174327	-0.00865967	-0.114596	0.0765777	0.00962446	0.00301882	18	0.0746388	0.999766	1
Lins1	-0.0594096	0.013353	0.127068	0.0375237	0.0120708	0.0683566	0.113364	0.26863	0.0630419	-0.132955	-0.0103054	-0.00690869	0.0141356	0.0370114	0.261044	18	0.51627	0.975094	1
Stard3nl	0.125483	-0.0134118	-0.121493	0.0323958	0.00998455	0.0653638	0.00010731	0.179189	0.0630676	0.0619887	-0.0329812	-0.249603	0.188978	0.00615754	0.00661806	18	0.0117321	0.975094	1
Lpar1	0.0709361	-0.0257959	-0.172505	0.0527752	0.0165556	0.0928491	0.17891	0.119201	0.0631825	-0.0325014	-0.0582443	-0.354486	0.174374	0.00665252	0.00947612	18	0.611765	0.975094	1
Mark3	0.0441768	-0.0048489	-0.0347103	0.00595848	0.00202575	0.0186885	1.22447e-13	0.0166823	0.0632667	0.0324984	-0.00881929	-0.0713391	0.0558553	-0.00087851	0.0019184	18	1.99466e-09	0.975094	1
Dpp4	0.0646288	-0.012243	-0.162614	0.0398334	0.0123772	0.0875966	0.104701	0.322587	0.063397	-0.0134432	-0.0365019	-0.3343	0.142701	0.0120159	0.00907211	18	0.503865	0.975094	1
Rp1l1	0.0982919	-0.0134927	-0.150725	0.0530082	0.0166472	0.0812129	0.0636997	0.417649	0.0634643	-0.00560233	-0.0461207	-0.309899	0.202186	0.0191353	0.00844933	14	0.421651	0.975094	1
Gm6729	-0.0949888	0.0735702	0.204831	0.0815446	0.024793	0.110397	0.244072	0.00300349	0.0635371	-0.254813	0.0249769	-0.011542	0.0648357	0.122164	0.421205	15	0.679298	0.975094	1
Ces2g	-0.203279	0.0712921	0.364358	0.113608	0.0346769	0.196392	0.0735662	0.0397924	0.0635588	-0.425946	0.00332667	-0.0205625	0.0193885	0.139257	0.749279	18	0.445997	0.975094	1
Mfsd13b	0.101101	-0.0128663	-0.1542	0.0544607	0.015166	0.0831186	0.063396	0.396236	0.06357	-0.00563994	-0.0425912	-0.31711	0.207842	0.0168586	0.00870921	18	0.421651	0.975094	1
Pdia2	0.105665	-0.0200761	-0.155525	0.051555	0.0162881	0.0839121	0.0404067	0.217741	0.063821	0.0046195	-0.0520002	-0.31999	0.206711	0.0118481	0.00893966	18	0.355456	0.975094	1
Gfer	0.0749376	-0.00709063	-0.167628	0.0473493	0.0144315	0.0905614	0.1135	0.623194	0.0641716	-0.0178653	-0.0353759	-0.345125	0.167741	0.0211947	0.00986921	18	0.516527	0.979683	1
Gtf2a2	0.0513368	0.00384074	-0.0962967	0.0312761	0.00987925	0.0521082	0.100713	0.697448	0.0646004	-0.00996317	-0.0155222	-0.198427	0.112637	0.0232037	0.00583356	18	0.496402	0.986738	1
Grm8	-0.0542249	0.0203696	0.132157	0.0382818	0.0118737	0.0715155	0.156638	0.0862505	0.0646103	-0.129256	-0.00290249	-0.0080111	0.020806	0.0436416	0.272325	18	0.582942	0.975094	1
Txndc9	0.089496	-0.023729	-0.163482	0.0457692	0.0144077	0.0884998	0.0505386	0.0995643	0.0647103	-0.000209965	-0.0519676	-0.336938	0.179202	0.00450953	0.00997478	18	0.387059	0.975094	1
Gm10336	-0.105207	0.0172041	0.218923	0.0639939	0.01887	0.118602	0.100175	0.361918	0.0649109	-0.230632	-0.0197804	-0.0135316	0.0202193	0.0541885	0.451378	16	0.495502	0.975094	1
Heatr3	0.0594634	-0.0012548	-0.0508719	0.0150884	0.00428199	0.027562	8.1138e-05	0.769491	0.064932	0.0298908	-0.00964734	-0.104892	0.089036	0.00713775	0.00314862	18	0.00964772	0.990284	1
Mex3d	-0.200101	0.0106768	0.24652	0.0685885	0.0212402	0.133576	0.00352945	0.615198	0.0649598	-0.334532	-0.0309533	-0.0152851	-0.0656702	0.0523069	0.508324	18	0.11271	0.979544	1
Psmb11	0.143299	-0.00719911	-0.175296	0.0636364	0.0154631	0.0950808	0.024332	0.641525	0.0652333	0.0185743	-0.0375062	-0.361651	0.268024	0.023108	0.0110586	14	0.283526	0.979683	1
Hsf2bp	0.164067	-0.047163	-0.195269	0.0640873	0.0200143	0.106197	0.0104657	0.0184499	0.0659525	0.038458	-0.0863903	-0.403411	0.289676	-0.00793566	0.0128729	18	0.20089	0.975094	1
Frem2	-0.216282	0.0103545	0.189021	0.0534197	0.016018	0.102892	5.14961e-05	0.518003	0.066197	-0.320983	-0.0210402	-0.012643	-0.111581	0.0417491	0.390685	18	0.00755739	0.975094	1
Wfdc18	0.176942	-0.0166055	-0.298772	0.0916515	0.0280068	0.162693	0.0535332	0.553243	0.0662956	-0.00269174	-0.0714979	-0.617645	0.356575	0.0382869	0.0200998	18	0.393612	0.976642	1
Rabl2	-0.0920682	0.00256347	0.086435	0.0214901	0.00656344	0.0470841	1.83386e-05	0.696116	0.0663937	-0.134188	-0.0103006	-0.00584822	-0.0499484	0.0154276	0.178718	18	0.00343374	0.986738	1
Scarb2	0.0365777	-0.00336655	-0.0665427	0.0182426	0.00586468	0.0362572	0.0449554	0.565942	0.0664619	0.00082288	-0.0148611	-0.137606	0.0723325	0.00812801	0.00452013	18	0.370649	0.976642	1
Nupr1l	0.0720363	-0.015843	-0.154403	0.0487297	0.0130647	0.0841328	0.139332	0.225261	0.0664713	-0.0234721	-0.0414495	-0.319301	0.167545	0.00976338	0.010494	18	0.559847	0.975094	1
Fbxo24	0.241197	-0.0439826	-0.307189	0.104391	0.0285864	0.16744	0.0208601	0.123906	0.0665622	0.0365936	-0.100011	-0.635365	0.445799	0.0120457	0.0209878	16	0.265237	0.975094	1
Vps35l	-0.0728156	0.00536011	0.082862	0.0253803	0.00843918	0.0451809	0.00411789	0.525333	0.0666531	-0.12256	-0.0111804	-0.00569091	-0.0230712	0.0219006	0.171415	18	0.121291	0.975094	1
Maml3	0.288146	-0.0293553	-0.226864	0.0727637	0.0231481	0.123727	7.49418e-05	0.204744	0.0667157	0.145532	-0.0747247	-0.469365	0.43076	0.0160141	0.0156365	15	0.0092485	0.975094	1
Shroom4	0.0788117	0.0185628	-0.153325	0.040669	0.0114045	0.083687	0.0526375	0.103595	0.0669321	-0.000898008	-0.00378965	-0.317349	0.158521	0.0409153	0.0106981	16	0.393051	0.975094	1
Myom2	0.0918902	-0.0208054	-0.123801	0.041958	0.014171	0.0675726	0.0285204	0.14206	0.0669345	0.00965407	-0.0485801	-0.256241	0.174126	0.00696934	0.00863917	14	0.30393	0.975094	1
Arl8b	-0.00654008	-0.00359281	-0.0328107	0.0117692	0.00605938	0.0179103	0.578418	0.553226	0.0669594	-0.0296072	-0.015469	-0.0679141	0.0165271	0.00828336	0.00229283	18	0.874181	0.976642	1
4930579G24Rik	-0.119719	-0.00946021	0.183463	0.0517549	0.0157025	0.100183	0.0207124	0.546864	0.0670584	-0.221156	-0.0402365	-0.0128917	-0.018281	0.0213161	0.379819	18	0.26401	0.975778	1
Slc39a5	0.124714	-0.000347346	-0.177216	0.0635227	0.0199025	0.0968015	0.0496115	0.986076	0.0671426	0.000211799	-0.0393555	-0.366944	0.249216	0.0386608	0.0125112	14	0.385133	1	1
Fkbp11	0.177699	-0.0331839	-0.241379	0.0809254	0.0248091	0.131867	0.0281037	0.181038	0.0671791	0.019088	-0.0818089	-0.499834	0.33631	0.0154411	0.0170754	18	0.301985	0.975094	1
Castor1	0.313257	-0.0123104	-0.27498	0.0882037	0.0269551	0.150299	0.000383011	0.647886	0.0673164	0.140381	-0.0651414	-0.56956	0.486133	0.0405206	0.0196002	18	0.0276073	0.980089	1
Garem1	0.0616996	-0.00488321	-0.0796092	0.0264923	0.00781649	0.0435351	0.0198609	0.532147	0.0674564	0.00977569	-0.0202032	-0.164936	0.113623	0.0104368	0.00571801	18	0.259402	0.975094	1
Ccz1	0.0728985	0.00195681	-0.0835421	0.0258661	0.00739558	0.0457346	0.0048279	0.791324	0.0677489	0.0222018	-0.0125383	-0.17318	0.123595	0.0164519	0.006096	18	0.133299	0.991056	1
Trnp1	0.037624	-0.0138515	-0.072097	0.0214996	0.00660222	0.0394857	0.0801212	0.0359041	0.0678648	-0.00451451	-0.0267916	-0.149488	0.0797625	-0.000911421	0.00529346	18	0.45924	0.975094	1
Qprt	0.124958	-0.00508472	-0.199836	0.0706732	0.0216571	0.10946	0.0770429	0.814377	0.0679035	-0.0135591	-0.0475318	-0.414374	0.263475	0.0373624	0.0147025	14	0.453125	0.992451	1
Wdr33	-0.0549531	0.00639647	0.0768522	0.0233899	0.00725545	0.0421078	0.018802	0.377988	0.0679813	-0.100797	-0.00782394	-0.00567751	-0.00910967	0.0206169	0.159382	18	0.253547	0.975094	1
Rbm20	-0.106997	0.028122	0.144649	0.0424615	0.0130205	0.0793764	0.0117399	0.0307863	0.0684067	-0.19022	0.00260228	-0.0109258	-0.0237744	0.0536417	0.300224	18	0.208718	0.975094	1
Resp18	-0.0317173	-0.00237498	0.118664	0.0261911	0.00778662	0.0651555	0.225897	0.760361	0.0685701	-0.0830509	-0.0176365	-0.0090385	0.0196163	0.0128865	0.246366	18	0.664685	0.990284	1
Hmces	-0.0247205	-0.00134048	0.0772386	0.0221162	0.00685052	0.0424176	0.263671	0.844863	0.068621	-0.0680674	-0.0147672	-0.00589847	0.0186264	0.0120863	0.160376	18	0.695262	0.99414	1
Ell3	0.0816213	-0.034491	-0.131246	0.0419676	0.0127593	0.0721014	0.0517911	0.00686768	0.0687147	-0.000633634	-0.0594988	-0.272562	0.163876	-0.00948312	0.0100706	18	0.390411	0.975094	1
Gm20346	-0.0836334	-0.00772609	0.174413	0.0531848	0.0144728	0.0958343	0.115833	0.593455	0.0687678	-0.187874	-0.0360922	-0.0134189	0.0206069	0.02064	0.362245	16	0.520211	0.976642	1
Eid1	0.0236961	0.0118923	-0.108909	0.0325679	0.0100762	0.0598524	0.466865	0.237904	0.0688158	-0.0401359	-0.00785661	-0.226217	0.087528	0.0316413	0.00839949	18	0.821485	0.975094	1
Cox8b	0.2884	-0.0511898	-0.30744	0.120554	0.0310082	0.168959	0.0167435	0.0987699	0.0688173	0.0521189	-0.111965	-0.638593	0.524682	0.00958519	0.0237127	14	0.239256	0.975094	1
Lrrc55	-0.181489	0.0150653	0.227564	0.0747675	0.0238582	0.125073	0.0152083	0.527745	0.0688436	-0.328031	-0.0316959	-0.0175752	-0.0349475	0.0618265	0.472704	15	0.231033	0.975094	1
Flicr	0.159886	-0.00621726	-0.206871	0.0600699	0.0177592	0.113737	0.0077755	0.726273	0.068933	0.0421512	-0.0410246	-0.429791	0.277621	0.02859	0.0160489	16	0.172586	0.987529	1
AY074887	0.204866	-0.0614799	-0.235051	0.0851638	0.0227136	0.12927	0.0161479	0.00679476	0.0690185	0.0379483	-0.105998	-0.488414	0.371784	-0.016962	0.018313	14	0.237393	0.975094	1
Gm5602	0.169025	-0.011737	-0.192276	0.0574872	0.0140255	0.105881	0.00327982	0.402687	0.0693751	0.056352	-0.0392265	-0.399798	0.281698	0.0157525	0.0152463	16	0.109088	0.975094	1
Ubap2	-0.0365455	0.00240689	0.0670045	0.0200224	0.00675214	0.0369245	0.0679665	0.721494	0.0695802	-0.0757888	-0.0108271	-0.00536624	0.00269772	0.0156408	0.139375	18	0.432321	0.987529	1
Bhlhe22	0.0972687	-0.00439767	-0.145397	0.042491	0.0131498	0.0801432	0.0220701	0.738057	0.0696455	0.0139879	-0.0301709	-0.302474	0.18055	0.0213755	0.0116812	18	0.271747	0.98957	1
D630013N20Rik	0.188103	-0.00874556	-0.254196	0.0868544	0.0221076	0.140124	0.0303324	0.692406	0.0696659	0.0178711	-0.0520756	-0.528834	0.358334	0.0345845	0.0204423	16	0.312335	0.986738	1
Rhou	0.151881	0.0284314	-0.121086	0.0292938	0.00916888	0.0667494	2.16309e-07	0.00192964	0.0696725	0.094466	0.0104607	-0.251912	0.209295	0.046402	0.00974076	18	0.000187738	0.872388	1
Lta	0.365187	-0.0231689	-0.45141	0.149678	0.0455821	0.24891	0.0146946	0.61125	0.0697473	0.0718238	-0.112508	-0.939263	0.65855	0.0661704	0.0364442	18	0.2274	0.978991	1
Rbm5	-0.0914874	0.0079794	0.0738925	0.019804	0.00618055	0.0407851	3.84379e-06	0.196686	0.0700246	-0.130302	-0.00413425	-0.00604485	-0.0526724	0.0200931	0.15383	18	0.00122775	0.975094	1
Vwc2	0.0468356	-0.0172001	-0.121342	0.0376024	0.011914	0.0669857	0.212931	0.148827	0.0700687	-0.0268638	-0.0405512	-0.252632	0.120535	0.00615091	0.0099472	18	0.651453	0.975094	1
Gpr156	0.0903602	0.000755712	-0.148324	0.0545071	0.018124	0.0818915	0.097364	0.96674	0.0701056	-0.0164717	-0.0347667	-0.308829	0.197192	0.0362781	0.0121802	15	0.491192	1	1
Rbm7	0.0664566	0.0101377	-0.116106	0.0337235	0.00973072	0.0641079	0.0487663	0.297495	0.070125	0.000359669	-0.0089342	-0.241755	0.132554	0.0292095	0.00954322	18	0.383575	0.975094	1
Ttc8	-0.0684677	0.0066865	0.0785411	0.0242055	0.00775699	0.0433885	0.00467519	0.388689	0.0702675	-0.11591	-0.00851691	-0.00649881	-0.0210258	0.0218899	0.163581	18	0.131308	0.975094	1
Fcgr1	0.101671	-0.0284031	-0.152897	0.046989	0.0146726	0.084473	0.0304855	0.0528926	0.0702936	0.00957449	-0.0571609	-0.318462	0.193768	0.000354591	0.0126667	18	0.313121	0.975094	1
Fam111a	-0.11258	-0.00324087	0.207527	0.0579281	0.0168724	0.114752	0.0519618	0.847679	0.0705322	-0.226117	-0.0363103	-0.0173834	0.000956605	0.0298285	0.432437	18	0.391335	0.994243	1
Arhgef28	0.0781977	-0.00600575	-0.0947146	0.0290268	0.00953187	0.0523918	0.00706037	0.528649	0.0706354	0.0213062	-0.0246879	-0.197401	0.135089	0.0126764	0.00797138	18	0.162673	0.975094	1
Ccn5	0.197408	-0.0129272	-0.256294	0.0946908	0.0271606	0.141916	0.037091	0.634108	0.0709252	0.0118171	-0.0661611	-0.534443	0.382998	0.0403067	0.0218561	14	0.342718	0.979683	1
4930414N06Rik	-0.0916464	0.0165557	0.142238	0.0534179	0.0143025	0.0787829	0.0862261	0.247054	0.071005	-0.196344	-0.0114768	-0.0121734	0.0130507	0.0445882	0.29665	16	0.470876	0.975094	1
Masp1	-0.0289095	0.0155305	0.0581465	0.0171762	0.00578406	0.0322279	0.0923525	0.00725173	0.0711959	-0.0625742	0.00419399	-0.00501911	0.00475517	0.0268671	0.121312	18	0.480558	0.975094	1
Tmprss2	0.0492052	-0.0209601	-0.103028	0.0377719	0.0121562	0.0571688	0.192679	0.0846646	0.0715172	-0.0248263	-0.0447858	-0.215077	0.123237	0.0028655	0.00902034	14	0.628501	0.975094	1
Hdx	-0.0958678	0.0293126	0.170924	0.0599647	0.0173228	0.0948474	0.109879	0.0906186	0.0715303	-0.213396	-0.00463939	-0.0149733	0.0216609	0.0632646	0.356822	15	0.514907	0.975094	1
9630013A20Rik	0.0589757	-0.00887075	-0.213171	0.0599751	0.0167079	0.118293	0.325442	0.595466	0.0715375	-0.0585733	-0.0416177	-0.445022	0.176525	0.0238762	0.0186802	16	0.743907	0.976642	1
Plpp6	0.130926	-0.00474257	-0.107351	0.0340406	0.0102724	0.0595737	0.000119981	0.644312	0.0715466	0.0642075	-0.0248762	-0.224114	0.197644	0.0153911	0.00941095	18	0.0127097	0.979683	1
Alg14	0.0727966	-0.00562249	-0.105822	0.0295291	0.0094211	0.0587499	0.0136917	0.550643	0.0716672	0.0149207	-0.0240875	-0.22097	0.130673	0.0128425	0.00932584	18	0.222592	0.976642	1
Plekha4	0.0784797	-0.0016566	-0.152377	0.0523495	0.0167689	0.0846574	0.133835	0.921305	0.0718715	-0.0241235	-0.0345229	-0.318303	0.181083	0.0312097	0.013548	18	0.550761	0.999766	1
Dgcr2	-0.0242901	0.00680842	0.0672838	0.0219085	0.0075213	0.0373905	0.267556	0.365349	0.0719415	-0.06723	-0.00793306	-0.00600027	0.0186497	0.0215499	0.140568	18	0.697024	0.975094	1
Esrp1	-0.0912176	0.0290903	0.119387	0.0471701	0.0136124	0.0663948	0.0531378	0.0325945	0.0721549	-0.183669	0.00241047	-0.0107443	0.00123417	0.0557702	0.249519	18	0.393612	0.975094	1
Mturn	0.000303603	-0.00979881	-0.0613241	0.0153782	0.00481321	0.0341212	0.984249	0.041769	0.0722974	-0.0298372	-0.0192325	-0.1282	0.0304444	-0.000365082	0.00555231	18	0.998249	0.975094	1
Gpd1l	-0.0221232	-0.00701024	0.070749	0.0130279	0.00405826	0.0393988	0.0894818	0.084096	0.0725396	-0.0476574	-0.0149643	-0.00647116	0.00341105	0.000943809	0.147969	18	0.476103	0.975094	1
LOC432842	0.197574	0.0176044	-0.251922	0.0730665	0.022281	0.140408	0.0068505	0.429465	0.0727794	0.054366	-0.0260656	-0.527116	0.340782	0.0612744	0.023273	16	0.161659	0.975094	1
Nnt	-0.0529769	-0.00358539	0.0812647	0.0232301	0.00681273	0.0453041	0.0225761	0.598695	0.0728515	-0.0985071	-0.0169381	-0.00752972	-0.00744683	0.00976731	0.170059	18	0.274506	0.976642	1
Tonsl	-0.0600925	0.0128529	0.0956941	0.0304696	0.00978314	0.0533841	0.0485854	0.188921	0.0730433	-0.119812	-0.00632174	-0.00893669	-0.000373188	0.0320275	0.200325	18	0.383234	0.975094	1
Ttll6	0.099545	-0.0201133	-0.150457	0.0589335	0.0137765	0.0839488	0.0911989	0.144299	0.0730937	-0.0159626	-0.0471147	-0.314994	0.215053	0.00688819	0.0140798	14	0.479472	0.975094	1
Wnt5b	0.0692938	-0.0339732	-0.130538	0.0408979	0.0113054	0.0728377	0.0902062	0.00265551	0.0731042	-0.0108647	-0.0561314	-0.273297	0.149452	-0.011815	0.012221	18	0.477104	0.975094	1
Dennd1c	-0.0293665	0.0023886	0.0972696	0.0306664	0.00664915	0.0542775	0.33826	0.71942	0.0731199	-0.0894716	-0.0106435	-0.00911224	0.0307387	0.0154207	0.203651	18	0.753303	0.987309	1
Ust	0.0376677	-0.00186841	-0.0970517	0.0267054	0.0082331	0.0541692	0.158394	0.820471	0.0731907	-0.0146738	-0.018005	-0.203221	0.0900092	0.0142682	0.009118	18	0.583766	0.992451	1
2610203C22Rik	0.0700044	-0.0273692	-0.109866	0.0366326	0.0130631	0.0613234	0.0560063	0.0361578	0.0731985	-0.00179416	-0.0529725	-0.230058	0.141803	-0.00176593	0.0103252	18	0.402607	0.975094	1
Zfp418	-0.164452	0.0245924	0.155879	0.0455638	0.0138533	0.0870342	0.000307053	0.0758638	0.0732911	-0.253756	-0.00255949	-0.0147045	-0.075149	0.0517443	0.326463	18	0.0238185	0.975094	1
Arhgef16	-0.128236	0.0280399	0.246808	0.0851089	0.0254486	0.13784	0.131881	0.270537	0.0733669	-0.295046	-0.0218384	-0.0233532	0.0385747	0.0779182	0.51697	18	0.54804	0.975094	1
Capn9	0.192123	-0.0245994	-0.210035	0.0737506	0.0225841	0.117335	0.00918631	0.27605	0.0734471	0.0475749	-0.0688634	-0.440007	0.336672	0.0196646	0.0199377	14	0.188848	0.975094	1
Rnf4	-0.0142086	-0.00484033	0.0698459	0.0187861	0.00606674	0.0390205	0.449447	0.42496	0.0734573	-0.0510288	-0.0167309	-0.0066329	0.0226115	0.00705027	0.146325	18	0.815651	0.975094	1
Plekhh1	-0.0433579	0.00121059	0.0822221	0.0299	0.0116725	0.0459443	0.147032	0.917397	0.0735174	-0.101961	-0.0216671	-0.00782702	0.0152451	0.0240883	0.172271	18	0.571227	0.999766	1
H2-K2	-0.152057	0.0179749	0.247054	0.0730529	0.0208551	0.138134	0.0373917	0.388747	0.0736933	-0.295238	-0.0229004	-0.0236832	-0.00887571	0.0588502	0.517791	16	0.343792	0.975094	1
Vmn2r1	-0.1419	0.0682949	0.161302	0.0543371	0.0171575	0.0902163	0.00901519	6.87805e-05	0.0737849	-0.248399	0.0346668	-0.0155189	-0.0354013	0.101923	0.338122	15	0.187797	0.534342	1
Vegfc	-0.104731	0.0067861	0.1427	0.0460138	0.0141788	0.079815	0.0228416	0.632216	0.0737954	-0.194916	-0.0210038	-0.0137349	-0.0145454	0.034576	0.299134	18	0.276031	0.979683	1
Cstf2	-0.0310506	-0.00274572	0.0647056	0.0157296	0.00452889	0.0362282	0.0483795	0.544337	0.0740899	-0.0618802	-0.0116222	-0.0063003	-0.00022109	0.00613074	0.135712	18	0.382231	0.975237	1
B3gnt2	0.110319	0.012182	-0.13169	0.0335206	0.0106295	0.0737328	0.000998077	0.251768	0.0740922	0.0446194	-0.00865131	-0.276203	0.176018	0.0330154	0.0128236	18	0.0499343	0.975094	1
C030023E24Rik	-0.330009	-0.00505989	0.286119	0.0859295	0.0243915	0.160321	0.000122802	0.835662	0.0743153	-0.498428	-0.0528663	-0.0281037	-0.16159	0.0427465	0.600342	16	0.0128233	0.993138	1
Klrk1	0.124588	-0.000336819	-0.101527	0.0395831	0.0120581	0.0569141	0.00164676	0.977716	0.0744446	0.0470062	-0.0239703	-0.213077	0.202169	0.0232967	0.0100222	18	0.0694843	1	1
Ube2j1	0.0265548	0.00259382	-0.054163	0.0157773	0.00496096	0.0303696	0.0923546	0.601082	0.0745115	-0.00436806	-0.00712949	-0.113686	0.0574776	0.0123171	0.00536038	18	0.480558	0.976749	1
Tmem114	0.222842	-0.0348662	-0.297096	0.100123	0.0306069	0.166645	0.0260362	0.254637	0.0746172	0.0266035	-0.0948547	-0.623714	0.419079	0.0251224	0.0295217	18	0.290853	0.975094	1
Gabarapl2	0.0620815	-0.022104	-0.121769	0.0334739	0.00968516	0.0683933	0.0636502	0.0224744	0.0750056	-0.00352621	-0.0410866	-0.255818	0.127689	-0.00312142	0.0122789	16	0.421651	0.975094	1
0610009E02Rik	-0.151084	0.0236368	0.170251	0.0611493	0.0174885	0.095633	0.0134831	0.176515	0.0750351	-0.270935	-0.0106401	-0.0171866	-0.031234	0.0579137	0.357688	15	0.220301	0.975094	1
Lsg1	0.00814001	-0.00127996	-0.0763939	0.0175623	0.00542993	0.0429134	0.64301	0.813647	0.0750453	-0.0262814	-0.0119224	-0.160503	0.0425614	0.0093625	0.00771482	18	0.896713	0.992451	1
Cyp19a1	0.0817699	-0.0213746	-0.0818531	0.0276408	0.00925419	0.0459832	0.00309332	0.0209036	0.0750654	0.027595	-0.0395125	-0.171979	0.135945	-0.00323672	0.00827236	14	0.10498	0.975094	1
Inava	0.0900912	-0.006	-0.156808	0.0477067	0.0139363	0.0880993	0.0589672	0.666809	0.0750921	-0.0034123	-0.0333146	-0.32948	0.183595	0.0213146	0.0158634	18	0.410729	0.983625	1
Ak7	0.108712	-0.0246117	-0.12791	0.0461989	0.0150368	0.071961	0.0186162	0.101679	0.0754875	0.0181638	-0.0540832	-0.268951	0.19926	0.00485983	0.0131309	18	0.252525	0.975094	1
Pde4c	0.206827	-0.0131189	-0.238967	0.0861992	0.0261821	0.134511	0.0164214	0.616327	0.0756399	0.0378801	-0.064435	-0.502604	0.375775	0.0381972	0.0246692	15	0.238287	0.979683	1
Hmcn2	0.0769896	-0.0367148	-0.141489	0.0623572	0.0170404	0.0796946	0.216959	0.0311947	0.075834	-0.0452281	-0.0701133	-0.297687	0.199207	-0.00331632	0.0147098	15	0.654864	0.975094	1
Rrm2	-0.119094	0.00621654	0.187072	0.0576831	0.016404	0.105425	0.0389581	0.704714	0.075987	-0.232151	-0.0259347	-0.0195567	-0.00603744	0.0383678	0.393701	16	0.351664	0.986738	1
Il23a	0.358023	-0.073224	-0.426312	0.150163	0.0464604	0.240289	0.0171147	0.115014	0.076036	0.0637096	-0.164285	-0.897271	0.652336	0.0178366	0.0446456	14	0.242856	0.975094	1
Saal1	-0.0477765	-0.011504	0.136903	0.0422815	0.0135053	0.0772052	0.258492	0.394318	0.0761907	-0.130647	-0.0379739	-0.0144169	0.0350936	0.0149659	0.288222	18	0.690979	0.975094	1
Rbm43	0.0437998	-0.00358837	-0.068619	0.0201259	0.00606043	0.0386996	0.0295332	0.553785	0.0762093	0.00435386	-0.0154666	-0.144469	0.0832458	0.00828986	0.00723091	18	0.308109	0.976642	1
Vps39	-0.0852545	0.0190827	0.106707	0.0338101	0.0105261	0.0601967	0.0116832	0.0698487	0.0762887	-0.151521	-0.00154811	-0.0112764	-0.018988	0.0397134	0.22469	18	0.207999	0.975094	1
Gon4l	-0.0719862	0.0264616	0.136781	0.0420498	0.0131164	0.0771965	0.0869099	0.043649	0.0764182	-0.154402	0.000753951	-0.0145211	0.0104299	0.0521693	0.288084	18	0.472238	0.975094	1
Mup5	0.118997	-0.0427813	-0.239282	0.0829625	0.024393	0.135176	0.151472	0.0794583	0.0767015	-0.0436062	-0.0905906	-0.504221	0.281601	0.00502803	0.0256576	18	0.576602	0.975094	1
Abca8b	-0.156609	0.0242953	0.164565	0.0523779	0.0163455	0.0929941	0.00278984	0.137185	0.0767896	-0.259268	-0.00774135	-0.0177004	-0.0539507	0.056332	0.34683	18	0.0996633	0.975094	1
Dok2	0.10115	-0.00591155	-0.123893	0.0430937	0.012591	0.0700515	0.0189148	0.638708	0.076961	0.0166877	-0.0305894	-0.261191	0.185612	0.0187663	0.0134055	18	0.253963	0.979683	1
Mtarc1	0.167425	-0.0350619	-0.194026	0.0766119	0.0231348	0.109776	0.0288618	0.129633	0.0771483	0.0172687	-0.0804053	-0.409183	0.317582	0.0102814	0.0211303	18	0.305024	0.975094	1
Inhbb	0.0544842	-0.0297748	-0.186944	0.0528992	0.016444	0.105789	0.303028	0.0701908	0.0772055	-0.0491964	-0.0620045	-0.394288	0.158165	0.00245487	0.0203992	18	0.726143	0.975094	1
Magohb	0.072294	-0.0232331	-0.174188	0.0550901	0.0172212	0.098595	0.189423	0.177307	0.0772786	-0.0356806	-0.0569861	-0.36743	0.180269	0.01052	0.0190549	18	0.623178	0.975094	1
Themis2	0.0141994	0.00922146	-0.0993761	0.0361156	0.0133826	0.0562945	0.694197	0.490784	0.077515	-0.0565858	-0.017008	-0.209711	0.0849847	0.0354509	0.010959	18	0.914483	0.975094	1
Agpat3	0.00583032	0.00365525	0.0348309	0.0115286	0.0046507	0.0197319	0.613048	0.431893	0.0775289	-0.0167653	-0.00545995	-0.00384292	0.0284259	0.0127704	0.0735047	18	0.889336	0.975094	1
Slc7a6os	0.0908537	-0.00595004	-0.116007	0.0351266	0.0107242	0.0657279	0.00969672	0.579017	0.0775709	0.0220067	-0.0269692	-0.244831	0.159701	0.0150691	0.0128174	18	0.193812	0.976642	1
C9orf72	-0.0407084	0.00814249	0.0826084	0.0266438	0.00791772	0.0468103	0.126543	0.303767	0.0776057	-0.0929293	-0.00737595	-0.00913798	0.0115124	0.0236609	0.174355	18	0.540438	0.975094	1
Raph1	-0.0506758	0.00291912	0.0905765	0.0308264	0.010874	0.0513278	0.100195	0.788354	0.0776197	-0.111095	-0.0183936	-0.0100242	0.00974291	0.0242318	0.191177	18	0.495502	0.990786	1
Ccna2	0.143342	-0.0360184	-0.307647	0.0949871	0.0293282	0.174394	0.131282	0.219404	0.0777172	-0.0428295	-0.0935005	-0.649453	0.329513	0.0214638	0.0341597	18	0.547232	0.975094	1
Fst	0.279343	0.000975267	-0.265915	0.0834195	0.02599	0.150786	0.000812049	0.970067	0.0778108	0.115844	-0.0499643	-0.56145	0.442842	0.0519148	0.0296191	18	0.0441537	1	1
Uox	0.237231	-0.00641719	-0.236096	0.0875534	0.0266109	0.1339	0.00673723	0.80944	0.0778618	0.0656298	-0.0585736	-0.498534	0.408833	0.0457392	0.0263427	18	0.160452	0.992451	1
Cxcl12	-0.116486	0.0157219	0.131948	0.0397474	0.0125569	0.0748477	0.00338232	0.210552	0.0779191	-0.19439	-0.00888923	-0.0147505	-0.038583	0.040333	0.278647	18	0.110455	0.975094	1
Diaph3	0.121318	-0.0222721	-0.172787	0.0518646	0.0162751	0.0980682	0.0193289	0.171163	0.078085	0.0196651	-0.0541706	-0.364997	0.22297	0.00962648	0.0194231	18	0.256297	0.975094	1
2310034O05Rik	0.143343	-0.0326941	-0.165774	0.0525925	0.0130645	0.0940924	0.00641974	0.0123313	0.0780996	0.0402633	-0.0583001	-0.350192	0.246422	-0.0070882	0.0186438	16	0.155853	0.975094	1
Epha3	-0.119769	0.0241716	0.163791	0.0550245	0.0181918	0.0929937	0.0295064	0.183943	0.0781853	-0.227615	-0.0114836	-0.0184732	-0.0119232	0.0598268	0.346055	18	0.308109	0.975094	1
Ghsr	0.179181	-0.038345	-0.219856	0.0799298	0.0251182	0.12484	0.0249789	0.126865	0.0782201	0.0225215	-0.0875758	-0.464537	0.335841	0.0108858	0.024825	14	0.286957	0.975094	1
Stra6l	-0.309687	0.0927309	0.442286	0.157573	0.0484087	0.251323	0.0493733	0.0554181	0.0784361	-0.618524	-0.0021484	-0.0502974	-0.000849331	0.18761	0.93487	14	0.384724	0.975094	1
Zfp263	0.0204776	-9.88392e-05	-0.0703448	0.0206428	0.0069998	0.0399804	0.321199	0.988734	0.0784957	-0.0199815	-0.0138182	-0.148705	0.0609368	0.0136205	0.00801535	18	0.739656	1	1
Cldn8	0.157657	-0.0336548	-0.237736	0.0952631	0.0263456	0.135184	0.0979316	0.201448	0.0786424	-0.0290552	-0.0852911	-0.502691	0.34437	0.0179816	0.0272187	17	0.492101	0.975094	1
Ptpn6	-0.0649305	0.016881	0.0921172	0.0322505	0.00996642	0.0523812	0.0440812	0.0903048	0.0786465	-0.12814	-0.00265278	-0.010548	-0.0017207	0.0364149	0.194782	18	0.368447	0.975094	1
Fgfbp3	0.125524	-0.00380568	-0.176082	0.059905	0.0185421	0.100134	0.0361366	0.83738	0.0786677	0.00811253	-0.0401475	-0.37234	0.242936	0.0325362	0.0201764	18	0.337117	0.993547	1
Nrcam	-0.0870739	0.0154574	0.093371	0.0338248	0.010707	0.0531297	0.0100454	0.148833	0.078847	-0.153369	-0.00552803	-0.0107614	-0.0207785	0.0364428	0.197503	14	0.197801	0.975094	1
1700012D01Rik	0.0943593	-0.031649	-0.153521	0.0524386	0.0123025	0.0873929	0.0719512	0.0100947	0.0789723	-0.00841835	-0.0557615	-0.324808	0.197137	-0.00753657	0.0177655	16	0.441152	0.975094	1
Vamp1	-0.0687031	0.00135651	0.0994107	0.0325882	0.0115891	0.0565904	0.0350122	0.90682	0.0789741	-0.132575	-0.0213577	-0.0115045	-0.00483132	0.0240707	0.210326	18	0.332565	0.999098	1
Eps8	0.0152517	-0.00423928	-0.0596499	0.0168947	0.00493434	0.0339833	0.366656	0.390265	0.0792125	-0.0178612	-0.0139104	-0.126256	0.0483647	0.00543186	0.00695604	18	0.772188	0.975094	1
Akt1	-0.0854043	0.0203798	0.154845	0.0489407	0.0156044	0.0882791	0.0809753	0.191543	0.0794232	-0.181326	-0.0102043	-0.0181785	0.0105178	0.0509639	0.327869	18	0.461542	0.975094	1
Chac2	0.0563975	-0.00376882	-0.0953772	0.0328555	0.0109491	0.0543935	0.0860651	0.730687	0.0795223	-0.00799815	-0.0252287	-0.201987	0.120793	0.0176911	0.0112322	18	0.470628	0.98806	1
Hnf1b	-0.285643	0.0622588	0.449688	0.143657	0.0433757	0.256501	0.0467708	0.151191	0.0795744	-0.567206	-0.022756	-0.0530453	-0.00408072	0.147274	0.952422	18	0.37699	0.975094	1
Zfp536	0.0486963	-0.00287464	-0.0790713	0.024481	0.00793199	0.0451246	0.0466855	0.717045	0.0797243	0.000714315	-0.0184211	-0.167514	0.0966783	0.0126718	0.00937131	18	0.376675	0.987154	1
Zbtb8a	-0.0474981	0.0268149	0.134027	0.0397165	0.0127222	0.0765716	0.231724	0.0350549	0.0800581	-0.125341	0.00187983	-0.0160506	0.0303448	0.0517499	0.284105	18	0.667929	0.975094	1
Osgin1	0.134684	-0.0273325	-0.1991	0.0711637	0.0196145	0.113778	0.0584122	0.163475	0.0801357	-0.00479448	-0.0657763	-0.422101	0.274162	0.0111113	0.0239008	16	0.410262	0.975094	1
2310016G11Rik	0.19059	-0.0571593	-0.271159	0.0969402	0.0269179	0.154986	0.0492918	0.0337145	0.0801932	0.000590855	-0.109917	-0.574927	0.380589	-0.00440123	0.0326088	16	0.384647	0.975094	1
Kctd9	-0.0977783	-0.00516039	0.131654	0.0419872	0.0134995	0.0752604	0.0198716	0.702264	0.0802369	-0.180072	-0.0316189	-0.0158537	-0.0154849	0.0212981	0.279162	18	0.259402	0.986738	1
Or2ak4	-0.155729	0.0250857	0.237165	0.0518786	0.0141292	0.135584	0.00268386	0.0758234	0.0802554	-0.25741	-0.00260702	-0.0285754	-0.0540491	0.0527784	0.502905	15	0.0982475	0.975094	1
Lyve1	0.188072	-0.0222895	-0.179311	0.0595514	0.0172393	0.102569	0.00158778	0.196029	0.0804296	0.0713532	-0.0560779	-0.380343	0.30479	0.0114989	0.0217205	18	0.0675323	0.975094	1
Traf5	-0.0432652	0.000465634	0.103795	0.033388	0.0111385	0.0593951	0.195034	0.966655	0.080545	-0.108705	-0.0213655	-0.0126174	0.0221742	0.0222967	0.220207	18	0.631151	1	1
Kcnj8	0.0626316	-0.00947206	-0.131928	0.0386435	0.0109621	0.0754991	0.105071	0.38755	0.0805668	-0.0131083	-0.0309575	-0.279903	0.138371	0.0120134	0.0160479	18	0.504685	0.975094	1
Slc39a9	0.0208731	-0.000464055	-0.0442587	0.0099527	0.0030882	0.0253316	0.0359733	0.880554	0.080607	0.00136616	-0.00651682	-0.0939076	0.04038	0.00558871	0.00539028	18	0.336817	0.998499	1
Adcy10	-0.113361	0.032808	0.188334	0.0641696	0.0197382	0.107803	0.0772973	0.0964805	0.0806332	-0.239131	-0.00587809	-0.0229555	0.0124089	0.0714942	0.399623	18	0.453593	0.975094	1
Sgpp2	-0.136234	-0.0146551	0.109578	0.0347522	0.0117061	0.0627341	8.84919e-05	0.210597	0.0806878	-0.204347	-0.0375986	-0.0133784	-0.0681209	0.00828833	0.232535	18	0.0101516	0.975094	1
Fgd1	-0.0251921	0.0005474	0.0829192	0.0245496	0.00653853	0.0475008	0.304812	0.93328	0.080874	-0.0733084	-0.0122679	-0.0101807	0.0229243	0.0133627	0.176019	18	0.727906	0.999766	1
Mc4r	0.417108	-0.0405063	-0.570629	0.199798	0.0622585	0.326912	0.0368297	0.515296	0.0808954	0.0255109	-0.162531	-1.21136	0.808705	0.0815182	0.0701062	15	0.34069	0.975094	1
Cdo1	0.103444	-0.0140825	-0.112862	0.0345358	0.0114581	0.0646861	0.00274205	0.219057	0.0810259	0.0357549	-0.03654	-0.239644	0.171133	0.00837503	0.0139204	18	0.0987464	0.975094	1
Btf3	0.0691549	-0.010893	-0.135275	0.0353299	0.0112003	0.0775632	0.0502999	0.330771	0.0811475	-9.04202e-05	-0.0328452	-0.287296	0.1384	0.0110592	0.0167457	18	0.387059	0.975094	1
Coq9	-0.0350462	0.00474744	0.0641109	0.0212182	0.00711632	0.0367619	0.0985949	0.504695	0.081168	-0.0766331	-0.00920029	-0.00794113	0.00654072	0.0186952	0.136163	18	0.492861	0.975094	1
8030423J24Rik	0.135336	-0.000245707	-0.234505	0.0879943	0.0267914	0.134479	0.124046	0.992683	0.0811941	-0.0371295	-0.0527558	-0.498079	0.307802	0.0522644	0.0290697	14	0.535972	1	1
Fetub	0.157779	-0.0221644	-0.202001	0.075974	0.0233814	0.11591	0.0378242	0.343156	0.0813788	0.0088731	-0.0679912	-0.42918	0.306686	0.0236624	0.0251782	14	0.346215	0.975094	1
Rrp15	-0.0131818	-0.00133171	0.0908063	0.0235301	0.00716648	0.0521461	0.575337	0.852582	0.0816165	-0.0592999	-0.0153777	-0.0113982	0.0329364	0.0127143	0.193011	18	0.87317	0.994791	1
Timm29	0.0731785	0.00377939	-0.0966675	0.0283762	0.00871016	0.0555167	0.00991248	0.664357	0.0816431	0.0175621	-0.0132922	-0.205478	0.128795	0.020851	0.0121433	18	0.195726	0.982869	1
Bdkrb2	0.103487	-0.00377948	-0.197019	0.0658605	0.0198695	0.113196	0.116113	0.84914	0.0817692	-0.0255977	-0.0427229	-0.418879	0.232571	0.035164	0.0248411	18	0.520211	0.994243	1
C5ar1	0.238105	-0.0254568	-0.281944	0.0920065	0.0279859	0.16202	0.00965597	0.363019	0.0818274	0.0577752	-0.0803083	-0.599498	0.418434	0.0293946	0.0356094	18	0.193812	0.975094	1
Col7a1	0.103945	-0.0131856	-0.159683	0.057181	0.0178338	0.0918045	0.0690908	0.459686	0.0819687	-0.00812762	-0.0481392	-0.339616	0.216018	0.0217679	0.020251	18	0.435125	0.975094	1
Hrnr	-0.311398	0.0451069	0.349052	0.117476	0.0333477	0.200878	0.00803183	0.176176	0.0822749	-0.541647	-0.0202534	-0.0446606	-0.0811484	0.110467	0.742765	18	0.176332	0.975094	1
Mcub	0.126304	-0.0190585	-0.201598	0.0638706	0.0193198	0.11603	0.0479856	0.323899	0.0823058	0.00111976	-0.0569246	-0.429013	0.251488	0.0188076	0.0258171	18	0.381242	0.975094	1
S100a9	0.114552	-0.0484881	-0.194994	0.0710785	0.0185	0.112263	0.107042	0.00876761	0.0823991	-0.0247589	-0.0847474	-0.415026	0.253864	-0.0122289	0.0250383	18	0.509113	0.975094	1
Lrrc42	-0.112948	0.0074199	0.135067	0.0386806	0.0117449	0.077784	0.00350004	0.527546	0.0824857	-0.188761	-0.0155996	-0.0173864	-0.0371357	0.0304394	0.287521	18	0.11271	0.975094	1
Slc35b3	0.176638	-0.00556261	-0.20752	0.0654221	0.0205291	0.119568	0.00693452	0.78642	0.0826368	0.0484129	-0.0457989	-0.441869	0.304863	0.0346737	0.0268282	18	0.162021	0.990786	1
Lfng	0.322724	-0.0246552	-0.297531	0.0951457	0.0294987	0.171474	0.000694121	0.403264	0.0827159	0.136242	-0.0824716	-0.633613	0.509206	0.0331612	0.0385513	18	0.0400966	0.975094	1
Eif3m	0.0796855	-0.00798191	-0.113792	0.0325845	0.00978164	0.0656194	0.0144649	0.414495	0.0828962	0.0158211	-0.0271536	-0.242404	0.14355	0.0111897	0.0148195	16	0.2274	0.975094	1
Chrnb1	0.109835	-0.0104698	-0.100561	0.0334243	0.01134	0.0579922	0.00101592	0.355871	0.0829111	0.0443245	-0.0326958	-0.214223	0.175345	0.0117562	0.0131019	18	0.0504554	0.975094	1
Srrm2	-0.0983109	0.0153345	0.128032	0.0371904	0.011945	0.0738557	0.00820666	0.199225	0.0830002	-0.171203	-0.00807719	-0.0167229	-0.025419	0.0387463	0.272786	18	0.178725	0.975094	1
Svopl	0.339735	-0.0121171	-0.4787	0.164262	0.0498528	0.276282	0.0386166	0.80796	0.083158	0.0177872	-0.109827	-1.0202	0.661682	0.0855925	0.0628031	18	0.350258	0.992451	1
Sox6os	0.201278	-0.0398316	-0.197894	0.0676449	0.0162361	0.114217	0.00292506	0.0141562	0.0831638	0.0686962	-0.0716537	-0.421756	0.333859	-0.00800945	0.025967	14	0.102033	0.975094	1
6030407O03Rik	-0.100313	0.00486027	0.156109	0.0538888	0.0149426	0.0901201	0.0626771	0.744982	0.0832312	-0.205933	-0.0244266	-0.0205227	0.00530744	0.0341472	0.332742	16	0.419727	0.989575	1
Wnt9b	0.298303	-0.0613648	-0.39633	0.138727	0.0410475	0.22884	0.0315319	0.134922	0.0832893	0.0264039	-0.141816	-0.844848	0.570202	0.0190868	0.0521875	18	0.318645	0.975094	1
Dsp	0.181733	-0.0498972	-0.261657	0.101256	0.0313866	0.151224	0.0726864	0.111888	0.0835842	-0.0167244	-0.111414	-0.55805	0.380191	0.0116193	0.034737	18	0.442806	0.975094	1
Gm10710	0.104242	-0.0145492	-0.238532	0.0899262	0.0228272	0.137917	0.246375	0.523888	0.0837144	-0.0720098	-0.0592898	-0.508846	0.280494	0.0301913	0.031781	16	0.679802	0.975094	1
Ippk	0.0895663	-0.00997496	-0.160214	0.0485013	0.0151713	0.0926392	0.064794	0.510865	0.083731	-0.00549457	-0.0397101	-0.341783	0.184627	0.0197602	0.0213559	18	0.423213	0.975094	1
Fbxl13	-0.148922	0.0515701	0.195118	0.0655942	0.0190705	0.112892	0.0231865	0.00684718	0.083923	-0.277484	0.0141927	-0.0261457	-0.0203594	0.0889475	0.416382	18	0.277523	0.975094	1
Tm9sf2	0.0227022	-0.00140478	-0.0716238	0.0210362	0.00668633	0.0414717	0.2805	0.833591	0.0841584	-0.018528	-0.0145097	-0.152907	0.0639324	0.0117002	0.00965929	18	0.709635	0.993105	1
Ralgapb	-0.0330839	-0.0027149	0.029751	0.00949822	0.00350554	0.0172277	0.000495519	0.438659	0.0841795	-0.0517001	-0.00958563	-0.00401456	-0.0144677	0.00415583	0.0635166	18	0.0326802	0.975094	1
Baz1b	-0.0865252	0.00609503	0.0866465	0.0255783	0.00766512	0.0501861	0.000717606	0.426518	0.0842567	-0.136658	-0.00892833	-0.0117164	-0.0363927	0.0211184	0.185009	18	0.0410779	0.975094	1
Lims2	0.187666	-0.0206822	-0.188193	0.0611515	0.018753	0.109041	0.00214871	0.27008	0.084368	0.0678112	-0.0574374	-0.40191	0.307521	0.0160729	0.0255242	18	0.08376	0.975094	1
Pou6f2	-0.179862	0.0474326	0.189994	0.0679673	0.0198222	0.110134	0.00813766	0.0167158	0.0845059	-0.313076	0.00858176	-0.0258642	-0.0466487	0.0862835	0.405851	18	0.178175	0.975094	1
Col15a1	-0.157883	0.0272985	0.159175	0.0498652	0.0152997	0.0922792	0.00154446	0.0743829	0.0845394	-0.255617	-0.00268836	-0.0216884	-0.0601491	0.0572854	0.340039	18	0.0662999	0.975094	1
Jakmip3	-0.0650467	0.00748923	0.101237	0.0286789	0.00883442	0.058694	0.0233232	0.396586	0.084559	-0.121256	-0.00982591	-0.0138012	-0.00883699	0.0248044	0.216275	18	0.277531	0.975094	1
Mc3r	0.190931	-0.0296503	-0.233506	0.0881196	0.0249781	0.135388	0.0302555	0.235208	0.0845791	0.01822	-0.0786064	-0.498863	0.363642	0.0193059	0.0318501	14	0.311741	0.975094	1
Vps26c	-0.0974356	0.000153022	0.0560986	0.0171931	0.0050752	0.0325356	1.45214e-08	0.975947	0.0846683	-0.131134	-0.00979419	-0.00767011	-0.0637377	0.0101002	0.119867	18	2.75791e-05	1	1
4833418N02Rik	0.156204	-0.0131296	-0.187512	0.0727635	0.0167796	0.108871	0.0318144	0.433934	0.0850088	0.0135901	-0.046017	-0.400896	0.298818	0.0197577	0.0258709	16	0.319556	0.975094	1
Bag4	0.0271225	0.00929209	-0.06548	0.0222578	0.0066612	0.0380219	0.22301	0.163028	0.0850401	-0.016502	-0.00376361	-0.140002	0.070747	0.0223478	0.00904168	18	0.661238	0.975094	1
Yeats2	-0.0440927	0.00196933	0.0893287	0.0279279	0.00862087	0.0518808	0.114381	0.819306	0.0851042	-0.0988304	-0.0149273	-0.0123557	0.010645	0.0188659	0.191013	18	0.518584	0.992451	1
Mrps27	0.012803	-0.00662707	0.0648664	0.0180318	0.00602126	0.0376753	0.477689	0.271066	0.0851198	-0.0225387	-0.0184285	-0.00897581	0.0481447	0.00517438	0.138709	18	0.827278	0.975094	1
Galnt4	-0.000690721	0.00109817	-0.10984	0.0368049	0.00936269	0.0638098	0.985027	0.906628	0.0851843	-0.072827	-0.0172524	-0.234905	0.0714455	0.0194487	0.0152249	18	0.998648	0.999098	1
Gatad2a	-0.0437712	-0.00167542	0.0772979	0.023	0.00781646	0.0449213	0.0570277	0.830278	0.0852983	-0.0888503	-0.0169954	-0.0107463	0.00130791	0.0136446	0.165342	18	0.405846	0.993105	1
Insl6	0.100521	-0.0409195	-0.167983	0.0565592	0.0177527	0.0976282	0.0755225	0.0211686	0.085316	-0.0103326	-0.0757142	-0.359331	0.211375	-0.00612471	0.0233647	18	0.449821	0.975094	1
Cpsf3	0.0350078	0.00509216	-0.105555	0.0294857	0.00871127	0.0614142	0.235117	0.558852	0.0856618	-0.0227831	-0.0119816	-0.225925	0.0927988	0.0221659	0.0148146	16	0.67045	0.976642	1
Edn2	0.185963	-0.0462818	-0.322907	0.121366	0.0360796	0.187962	0.125461	0.199574	0.085807	-0.05191	-0.116997	-0.691305	0.423835	0.024433	0.0454906	14	0.538824	0.975094	1
Arfip1	0.00460266	-0.000174194	-0.0875968	0.0284495	0.00891753	0.0510491	0.871476	0.984415	0.0861744	-0.0511573	-0.0176522	-0.187651	0.0603626	0.0173038	0.0124576	18	0.97009	1	1
Six3os1	0.109954	-0.0247427	-0.148247	0.0497692	0.0146113	0.0864102	0.0271558	0.0903815	0.0862311	0.0124078	-0.0533804	-0.317608	0.2075	0.00389502	0.0211136	18	0.296096	0.975094	1
Thnsl1	-0.0305524	0.0111482	0.0683048	0.0241143	0.0063034	0.0398484	0.205162	0.0769597	0.0865071	-0.0778156	-0.00120621	-0.00979658	0.0167108	0.0235027	0.146406	18	0.643606	0.975094	1
Hs3st6	0.136125	-0.01278	-0.223083	0.0833247	0.024879	0.130147	0.102327	0.607471	0.0865117	-0.0271879	-0.061542	-0.478166	0.299439	0.035982	0.0319993	14	0.499163	0.978144	1
4930597O21Rik	0.149975	-0.0279653	-0.198315	0.0775389	0.0154936	0.115803	0.0530905	0.0710815	0.0868004	-0.00199894	-0.0583321	-0.425284	0.301948	0.00240163	0.0286544	15	0.393612	0.975094	1
Lrrc36	-0.115782	0.0290674	0.172807	0.061878	0.0195353	0.100958	0.0613264	0.136765	0.086957	-0.237061	-0.00922098	-0.0250669	0.00549658	0.0673558	0.37068	18	0.415346	0.975094	1
Zfp750	-0.402407	0.0923603	0.428554	0.155518	0.0485575	0.250422	0.009667	0.0571607	0.0870208	-0.707217	-0.00281069	-0.0622643	-0.0975963	0.187531	0.919372	14	0.193812	0.975094	1
Setmar	0.0844311	-0.00723776	-0.112309	0.0342849	0.0107457	0.0656436	0.0137921	0.500599	0.0871023	0.017234	-0.028299	-0.240968	0.151628	0.0138235	0.0163504	18	0.22305	0.975094	1
Rprml	0.222788	-0.0131797	-0.227201	0.0758851	0.0223674	0.13281	0.0033263	0.555702	0.0871329	0.0740555	-0.057019	-0.487505	0.37152	0.0306596	0.0331023	18	0.109785	0.976642	1
Gal	0.147744	-0.0326965	-0.189678	0.0747776	0.0195408	0.11088	0.0481804	0.09428	0.0871451	0.00118222	-0.0709958	-0.406999	0.294305	0.00560282	0.0276436	14	0.381741	0.975094	1
Ccl24	0.176173	-0.019143	-0.241741	0.0980928	0.0276105	0.141365	0.0724976	0.488106	0.0872571	-0.0160856	-0.0732585	-0.518812	0.368431	0.0349725	0.0353295	14	0.442267	0.975094	1
Mast4	0.0317834	0.00456864	-0.0576651	0.0181495	0.00545613	0.0337239	0.0799125	0.402401	0.0872811	-0.00378908	-0.00612518	-0.123763	0.0673558	0.0152625	0.00843253	18	0.45924	0.975094	1
0610005C13Rik	0.151719	-0.0553955	-0.289861	0.0969908	0.0280479	0.169706	0.117756	0.0482642	0.0876322	-0.0383796	-0.110368	-0.622479	0.341817	-0.000422699	0.042756	16	0.52351	0.975094	1
Srpk1	-0.0634655	0.000595979	0.0608907	0.0165802	0.0051071	0.0356631	0.000129299	0.907101	0.0877496	-0.095962	-0.00941375	-0.00900757	-0.0309689	0.0106057	0.130789	18	0.0130825	0.999098	1
Mef2c	-0.169261	0.0451654	0.187635	0.0685632	0.0222653	0.109905	0.0135609	0.0425084	0.0877755	-0.303643	0.00152617	-0.0277744	-0.0348798	0.0888046	0.403044	14	0.221349	0.975094	1
Taf7l	0.433559	-0.0816736	-0.548033	0.180755	0.055876	0.321318	0.0164577	0.143825	0.0880864	0.0792863	-0.191189	-1.1778	0.787832	0.0278414	0.0817382	18	0.238287	0.975094	1
Thegl	0.180046	-0.0217054	-0.154417	0.0562639	0.0121796	0.0905686	0.00137416	0.074732	0.0881986	0.0697707	-0.045577	-0.331929	0.290321	0.00216624	0.0230937	18	0.0622489	0.975094	1
Cd96	-0.0663293	0.0185354	0.121362	0.046742	0.0128753	0.0712845	0.155884	0.149978	0.0886612	-0.157942	-0.00669974	-0.018353	0.0252834	0.0437705	0.261077	14	0.582687	0.975094	1
Gm4285	0.0630463	-0.00310106	-0.184731	0.0598262	0.0171135	0.108536	0.291963	0.856206	0.0887505	-0.0542109	-0.0366429	-0.397457	0.180304	0.0304408	0.0279955	16	0.717717	0.995401	1
Gm4779	0.312207	-0.0509298	-0.256334	0.110563	0.0283055	0.15063	0.00474612	0.0719732	0.0888022	0.0955063	-0.106408	-0.551563	0.528907	0.00454804	0.0388947	15	0.132348	0.975094	1
Ifrd1	0.254786	-0.0315094	-0.222507	0.0711889	0.0221612	0.130761	0.000344889	0.155077	0.0888231	0.115259	-0.0749446	-0.478794	0.394314	0.0119258	0.0337788	18	0.0256541	0.975094	1
Pttg1	-0.0751038	-0.00963817	0.0647693	0.0191581	0.00656472	0.0380641	8.84718e-05	0.142056	0.0888332	-0.112653	-0.0225048	-0.00983498	-0.0375546	0.00322845	0.139374	18	0.0101516	0.975094	1
Il36rn	0.231573	-0.0771566	-0.377242	0.138762	0.0433104	0.221736	0.0951473	0.0748341	0.0888838	-0.0403957	-0.162043	-0.811837	0.503541	0.00773022	0.0573517	14	0.485136	0.975094	1
Smc2os	0.151608	-0.0155468	-0.287595	0.0918182	0.0268201	0.169062	0.0987033	0.562138	0.0889205	-0.0283526	-0.0681132	-0.61895	0.331568	0.0370197	0.0437607	16	0.492861	0.976642	1
Pirt	0.0565649	0.0078543	-0.18572	0.0630961	0.020088	0.109179	0.369992	0.695802	0.0889314	-0.0671011	-0.0315175	-0.399707	0.180231	0.0472261	0.0282667	18	0.774043	0.986738	1
Trim13	0.0434236	-0.00435799	-0.12663	0.0270944	0.0077229	0.0744546	0.109005	0.572554	0.0889871	-0.0096804	-0.0194946	-0.272558	0.0965277	0.0107786	0.0192986	18	0.513043	0.976642	1
6430628N08Rik	0.1592	-0.0219105	-0.19011	0.0716126	0.0206427	0.111799	0.0262107	0.288501	0.0890423	0.0188421	-0.0623694	-0.409232	0.299558	0.0185485	0.029011	14	0.290878	0.975094	1
Exd2	-0.111505	-0.023165	0.105945	0.0317128	0.00996754	0.0623106	0.000437961	0.0201233	0.0890786	-0.173661	-0.042701	-0.0161812	-0.0493489	-0.00362895	0.228072	18	0.0300825	0.975094	1
Pus3	0.0876057	-0.0170463	-0.163338	0.0506802	0.0157323	0.0960676	0.0838812	0.278578	0.0890852	-0.0117257	-0.0478811	-0.351627	0.186937	0.0137885	0.0249508	18	0.466516	0.975094	1
Mrm2	0.0627106	-0.0132663	-0.135825	0.0420161	0.0122863	0.079951	0.135559	0.280247	0.0893473	-0.0196396	-0.0373471	-0.292526	0.145061	0.0108144	0.0208763	18	0.554455	0.975094	1
H3f3b	0.126124	-0.00887691	-0.164124	0.0521795	0.0163112	0.0966947	0.0156442	0.586289	0.0896328	0.0238537	-0.0408463	-0.353642	0.228393	0.0230925	0.0253946	18	0.233896	0.976642	1
Naa35	-0.00760957	-0.00864866	0.0505487	0.0155148	0.00509316	0.0297853	0.6238	0.0894902	0.0896769	-0.038018	-0.0186311	-0.00782934	0.0227989	0.00133375	0.108927	18	0.89275	0.975094	1
Sall3	0.0851849	0.00824538	-0.185776	0.0586719	0.017881	0.109528	0.146534	0.644708	0.0898564	-0.02981	-0.0268006	-0.400447	0.20018	0.0432914	0.0288943	18	0.570106	0.979683	1
Kif1b	-0.022092	0.00304272	0.0365169	0.0137867	0.00604383	0.0215318	0.109065	0.614653	0.0898951	-0.0491135	-0.00880297	-0.00568467	0.00492951	0.0148884	0.0787184	14	0.513043	0.979544	1
Ntrk2	0.0625542	-1.57529e-05	-0.0391264	0.0136726	0.00425285	0.0230757	4.7586e-06	0.997045	0.0899683	0.0357564	-0.00835118	-0.0843539	0.0893519	0.00831968	0.0061012	18	0.00140396	1	1
Rasd1	0.534797	-0.0843328	-0.548574	0.180557	0.0563044	0.32361	0.00305715	0.134184	0.0900431	0.180912	-0.194687	-1.18284	0.888682	0.0260217	0.0856898	18	0.104405	0.975094	1
Polr3b	0.0708011	0.00178222	-0.100231	0.0319524	0.00991582	0.0591276	0.026703	0.857361	0.0900436	0.00817559	-0.0176524	-0.216119	0.133427	0.0212169	0.0156567	18	0.293344	0.995625	1
Adamts14	0.115215	-0.0217334	-0.150305	0.063035	0.0174779	0.0886806	0.0675792	0.21369	0.090094	-0.0083308	-0.0559895	-0.324116	0.238762	0.0125226	0.0235058	15	0.430677	0.975094	1
Clec3b	0.0468298	-0.0118535	-0.127777	0.0440066	0.0125738	0.0754087	0.287259	0.345827	0.090179	-0.0394215	-0.0364978	-0.275575	0.133081	0.0127907	0.0200218	18	0.714637	0.975094	1
4933424G06Rik	0.0992096	-0.00187439	-0.182399	0.07333	0.0200232	0.10768	0.176081	0.925418	0.090284	-0.0445146	-0.0411191	-0.393447	0.242934	0.0373703	0.0286495	18	0.607689	0.999766	1
Ppp1r21	-0.0699362	0.00802357	0.0840291	0.0259741	0.008308	0.0496109	0.00709114	0.334162	0.0903102	-0.120845	-0.00825981	-0.0132064	-0.0190279	0.0243069	0.181265	18	0.162673	0.975094	1
Tex14	0.187518	-0.0122456	-0.211786	0.0743504	0.0224357	0.125074	0.0116663	0.585195	0.0903997	0.0417935	-0.0562187	-0.456926	0.333242	0.0317274	0.0333535	18	0.207999	0.976642	1
Slc35b4	0.00256774	0.00464287	-0.0394399	0.0107569	0.00326851	0.0232931	0.811334	0.155466	0.0904171	-0.0185155	-0.00176329	-0.0850934	0.023651	0.011049	0.00621371	18	0.953409	0.975094	1
Cc2d1b	-0.0184295	0.0103347	0.119262	0.039739	0.0125729	0.0704414	0.642817	0.411089	0.0904421	-0.0963166	-0.0143078	-0.0188004	0.0594575	0.0349772	0.257325	18	0.896712	0.975094	1
Fam166b	0.122373	-0.048493	-0.160142	0.063712	0.0160141	0.0947218	0.0547669	0.00246057	0.0909026	-0.00250025	-0.0798801	-0.345793	0.247246	-0.017106	0.0255094	15	0.396302	0.968814	1
Gm20383	0.0644069	-0.0435305	-0.151603	0.0458286	0.013414	0.0898596	0.159906	0.00117388	0.0915813	-0.0254154	-0.0698215	-0.327725	0.154229	-0.0172395	0.0245181	16	0.583809	0.748454	1
Spon1	0.0504954	-0.00771278	-0.053865	0.0173619	0.00564082	0.0319321	0.00363283	0.171526	0.0916304	0.0164667	-0.0187686	-0.116451	0.0845241	0.00334302	0.00872081	18	0.114572	0.975094	1
Galnt15	0.361327	0.0507838	-0.370787	0.131828	0.0413412	0.219819	0.00612727	0.219294	0.0916449	0.102948	-0.0302434	-0.801624	0.619705	0.131811	0.0600502	15	0.152717	0.975094	1
Exoc3l	-0.216533	0.0140021	0.306316	0.0998399	0.0305896	0.181599	0.0300975	0.64714	0.0916469	-0.412216	-0.0459525	-0.0496111	-0.0208507	0.0739566	0.662243	18	0.31169	0.979951	1
Flvcr2	-0.056479	0.017844	0.124413	0.0419373	0.0129486	0.0737771	0.178061	0.168181	0.0917302	-0.138674	-0.00753467	-0.0201871	0.0257166	0.0432227	0.269014	18	0.61027	0.975094	1
E230029C05Rik	0.235855	-0.0087228	-0.357944	0.110629	0.0326973	0.212335	0.0330115	0.789643	0.0918436	0.0190259	-0.0728083	-0.774112	0.452684	0.0553627	0.0582247	16	0.323508	0.990958	1
Txndc2	0.131325	-0.0136663	-0.139675	0.0491074	0.0148483	0.0828843	0.00748999	0.357365	0.0919543	0.035076	-0.0427684	-0.302125	0.227573	0.0154358	0.0227755	18	0.168525	0.975094	1
Sspo	0.143673	-0.0416447	-0.191937	0.0808926	0.0248838	0.113943	0.0757167	0.0942157	0.0920846	-0.0148734	-0.0904161	-0.415261	0.30222	0.00712664	0.0313869	15	0.450155	0.975094	1
Slc6a4	0.211155	0.000524957	-0.239196	0.0910289	0.0289358	0.141998	0.0203596	0.985525	0.0920848	0.0327422	-0.0561881	-0.517508	0.389569	0.057238	0.0391152	14	0.26201	1	1
Osm	0.107619	-0.0250468	-0.163511	0.0629679	0.0164558	0.0971098	0.0874293	0.127992	0.0922258	-0.0157953	-0.0572996	-0.353843	0.231034	0.00720591	0.026821	14	0.473599	0.975094	1
Aldh7a1	-0.0373437	-0.00685008	0.0579416	0.0176867	0.0054642	0.0344133	0.0347377	0.209977	0.0922398	-0.072009	-0.0175597	-0.00950717	-0.00267845	0.00385957	0.12539	18	0.331826	0.975094	1
Sorbs3	0.0988662	0.00159426	-0.193206	0.0673396	0.0209483	0.114817	0.142057	0.939336	0.0924268	-0.0331171	-0.0394636	-0.418242	0.230849	0.0426521	0.0318307	18	0.562283	1	1
Ints4	-0.0735706	0.00539071	0.100841	0.0289329	0.00921353	0.0599367	0.0109966	0.55849	0.0924787	-0.130278	-0.0126675	-0.0166324	-0.0168633	0.0234489	0.218315	18	0.20435	0.976642	1
Ascl3	0.159049	-0.00584758	-0.221064	0.0842713	0.0233929	0.131446	0.0591145	0.802608	0.0926102	-0.00612007	-0.0516967	-0.478692	0.324217	0.0400016	0.0365651	14	0.410729	0.992295	1
Adpgk	-0.000848876	0.0123157	0.0663964	0.0179204	0.00574815	0.0394926	0.962219	0.0321489	0.0927173	-0.0359723	0.00104956	-0.0110077	0.0342745	0.0235819	0.1438	18	0.993619	0.975094	1
Nkx6-3	0.0943189	-0.00270733	-0.229691	0.081009	0.0240958	0.136637	0.244302	0.91054	0.0927574	-0.0644557	-0.0499341	-0.497495	0.253094	0.0445195	0.038113	14	0.679492	0.999374	1
Cd14	0.076766	0.000846939	-0.119214	0.0366314	0.0110491	0.0709867	0.0361147	0.9389	0.093077	0.00496976	-0.020809	-0.258346	0.148562	0.0225028	0.0199174	18	0.337117	1	1
Chrm3	-0.119553	0.0267433	0.1601	0.0531502	0.0165518	0.0953388	0.0244908	0.106152	0.0930984	-0.223726	-0.00569767	-0.0267605	-0.0153805	0.0591842	0.346961	18	0.284765	0.975094	1
Mzb1	0.144294	-0.0191563	-0.158754	0.0643474	0.0185044	0.0945453	0.0249346	0.300561	0.0931263	0.018175	-0.0554244	-0.344059	0.270412	0.0171117	0.0265513	18	0.286957	0.975094	1
Angpt2	-0.183417	0.0208844	0.205515	0.0667163	0.0200994	0.122397	0.00597404	0.298777	0.0931354	-0.314178	-0.0185096	-0.0343786	-0.0526551	0.0602785	0.445408	18	0.151584	0.975094	1
Paqr5	0.331004	0.00488724	-0.29263	0.094226	0.0289795	0.174317	0.000443291	0.866076	0.0932064	0.146324	-0.0519116	-0.634285	0.515683	0.0616861	0.0490254	18	0.0300884	0.996576	1
Kcnh8	0.21758	-0.0226005	-0.216087	0.0750652	0.0206552	0.128765	0.00374891	0.273876	0.0933175	0.0704553	-0.063084	-0.468462	0.364705	0.017883	0.0362876	16	0.115782	0.975094	1
Jmjd8	-0.053086	-0.00192326	0.0688816	0.0245377	0.00893434	0.0410475	0.0305068	0.82956	0.0933287	-0.101179	-0.0194342	-0.01157	-0.004993	0.0155877	0.149333	18	0.313142	0.993105	1
Tmem79	-0.264058	-0.00294471	0.298059	0.0968353	0.0305394	0.177627	0.0063936	0.923184	0.093347	-0.453852	-0.0628008	-0.0500844	-0.0742647	0.0569114	0.646202	18	0.155853	0.999766	1
Ern1	0.0893077	-0.00691138	-0.0995191	0.0342725	0.0109319	0.0593236	0.00916573	0.527244	0.0934327	0.0221348	-0.0283376	-0.215791	0.156481	0.0145148	0.0167531	18	0.188848	0.975094	1
Slc6a14	-0.372432	0.0999384	0.472354	0.175374	0.0551991	0.281589	0.0337	0.0702172	0.0934528	-0.71616	-0.00824988	-0.0795505	-0.0287052	0.208127	1.02426	14	0.327159	0.975094	1
Neurod2	0.0517996	0.00961158	-0.099487	0.0330516	0.0106962	0.0593581	0.117061	0.368868	0.093729	-0.0129805	-0.0113526	-0.215827	0.11658	0.0305758	0.0168528	18	0.521729	0.975094	1
Dll3	0.0603403	-0.00563873	-0.129898	0.0405208	0.0129369	0.0775555	0.136456	0.662935	0.093952	-0.0190791	-0.0309945	-0.281904	0.13976	0.0197171	0.0221076	18	0.555302	0.982536	1
Lig3	-0.0454823	0.0034509	0.0728507	0.0214911	0.00647807	0.0435061	0.0343168	0.594238	0.0940335	-0.0876041	-0.00924588	-0.0124197	-0.00336047	0.0161477	0.158121	18	0.330233	0.976642	1
Ankrd7	0.0831496	-0.0293903	-0.197313	0.0646069	0.0202049	0.117884	0.198091	0.145776	0.0941727	-0.0434775	-0.0689912	-0.428362	0.209777	0.0102105	0.0337359	18	0.635205	0.975094	1
Tnk1	0.0712248	-0.0138567	-0.117423	0.0477763	0.0134195	0.0701599	0.136015	0.3018	0.0941988	-0.022415	-0.0401585	-0.254934	0.164865	0.012445	0.0200875	14	0.554543	0.975094	1
Cdc20	0.113792	-0.0154461	-0.171412	0.0643585	0.0168891	0.102448	0.0770439	0.360423	0.0942964	-0.012348	-0.0485481	-0.372206	0.239933	0.0176559	0.0293828	18	0.453125	0.975094	1
Vrk1	0.0399947	0.00857241	-0.110946	0.0339153	0.0106957	0.0663322	0.238298	0.422851	0.0944103	-0.0264781	-0.0123907	-0.240954	0.106467	0.0295355	0.0190629	18	0.674613	0.975094	1
Togaram2	0.219791	-0.0223598	-0.195689	0.0692625	0.0214624	0.117097	0.00150718	0.297497	0.0946869	0.0840385	-0.0644252	-0.425194	0.355543	0.0197056	0.0338161	18	0.0651113	0.975094	1
Vhl	0.0440765	-0.0050181	-0.0584218	0.0176162	0.00542507	0.0349674	0.0123477	0.354974	0.0947711	0.00954945	-0.015651	-0.126957	0.0786036	0.00561484	0.0101131	18	0.212438	0.975094	1
Adam3	-0.214691	0.0927767	0.356429	0.13003	0.0404268	0.213361	0.0987196	0.021737	0.0948121	-0.469545	0.0135417	-0.0617514	0.0401624	0.172012	0.774609	18	0.492861	0.975094	1
Itga1	-0.0143331	0.00469466	-0.149555	0.0311858	0.00675943	0.0895501	0.6458	0.487347	0.0949047	-0.0754562	-0.00855358	-0.32507	0.04679	0.0179429	0.0259597	16	0.897573	0.975094	1
Endou	0.160506	-0.0214027	-0.215272	0.068952	0.0212043	0.1291	0.0199232	0.312802	0.0954179	0.0253625	-0.0629623	-0.468302	0.29565	0.0201569	0.0377588	18	0.259402	0.975094	1
Nxf2	0.0578689	-0.000468278	-0.0917478	0.0374661	0.0115081	0.0550619	0.12245	0.967542	0.0956604	-0.0155632	-0.0230238	-0.199667	0.131301	0.0220873	0.0161716	18	0.533079	1	1
Otx1	-0.102601	0.00458972	0.100328	0.03229	0.0107948	0.0602186	0.00148565	0.670707	0.0957012	-0.165888	-0.0165678	-0.0176984	-0.0393134	0.0257472	0.218354	18	0.064621	0.983944	1
Spsb1	0.112427	-0.00453169	-0.142179	0.050556	0.0162579	0.0853878	0.0261604	0.780446	0.0958934	0.0133396	-0.0363965	-0.309536	0.211515	0.0273331	0.025178	18	0.290878	0.990608	1
Cnot11	0.0891336	-1.35993e-05	-0.0901443	0.0308772	0.00960455	0.054144	0.00389289	0.99887	0.0959332	0.0286154	-0.0188382	-0.196265	0.149652	0.018811	0.0159761	18	0.117653	1	1
Gm4868	0.392087	0.00153394	-0.452493	0.185218	0.050132	0.271803	0.0342687	0.97559	0.095956	0.0290666	-0.0967229	-0.985217	0.755108	0.0997908	0.0802309	15	0.330123	1	1
Fndc9	0.216572	-0.0229593	-0.26241	0.0829119	0.0259818	0.157755	0.00899939	0.376875	0.0962316	0.054068	-0.0738826	-0.571603	0.379077	0.027964	0.0467837	18	0.187797	0.975094	1
Nrg2	-0.100914	-0.00177849	0.0721109	0.0207506	0.00620831	0.0433559	1.15504e-06	0.774518	0.0962658	-0.141585	-0.0139465	-0.012865	-0.0602439	0.0103896	0.157087	18	0.000537587	0.990284	1
4932441J04Rik	0.10547	-0.0150257	-0.269859	0.0916076	0.0254024	0.162298	0.249599	0.55418	0.0963647	-0.0740775	-0.0648134	-0.587958	0.285018	0.034762	0.0482391	16	0.68347	0.976642	1
Cd300lb	0.131229	-0.0231234	-0.203004	0.0914911	0.0265325	0.122098	0.151475	0.383474	0.0963863	-0.0480898	-0.0751261	-0.442311	0.310549	0.0288793	0.0363037	14	0.576602	0.975094	1
Idh2	-0.0355138	0.00149303	0.0663027	0.0212391	0.00740046	0.0398898	0.0945056	0.840113	0.0964837	-0.0771417	-0.0130116	-0.01188	0.00611408	0.0159977	0.144485	18	0.484572	0.993547	1
Rfc1	-0.0562529	0.00889788	0.108319	0.0342	0.0105377	0.0651825	0.100007	0.398453	0.0965552	-0.123284	-0.0117556	-0.0194358	0.0107779	0.0295513	0.236075	18	0.495345	0.975094	1
Sox7	-0.120236	-0.00685545	0.131543	0.0430966	0.0130257	0.0792273	0.00527209	0.598678	0.0968486	-0.204704	-0.0323853	-0.0237394	-0.0357683	0.0186744	0.286826	18	0.141486	0.976642	1
2410021H03Rik	-0.177027	0.00835257	0.194234	0.0602022	0.0176112	0.117026	0.00327646	0.635304	0.0969642	-0.295021	-0.0261648	-0.0351325	-0.0590326	0.04287	0.423601	16	0.109088	0.979683	1
Lsm3	0.135957	0.00628441	-0.103397	0.0282603	0.0091573	0.0623142	1.50269e-06	0.492541	0.0970599	0.0805677	-0.0116636	-0.22553	0.191346	0.0242324	0.0187371	18	0.00064418	0.975094	1
St6galnac2	0.159748	-0.0148452	-0.117751	0.0390591	0.012008	0.0709672	4.31556e-05	0.216358	0.0970697	0.0831934	-0.0383805	-0.256844	0.236302	0.00869015	0.0213423	18	0.00674584	0.975094	1
Pkp2	0.372028	-0.06324	-0.392821	0.130392	0.0409676	0.236828	0.00432878	0.122671	0.0971812	0.116465	-0.143535	-0.856995	0.627592	0.0170551	0.0713535	18	0.124807	0.975094	1
2700070H01Rik	-0.267745	0.0713276	0.315263	0.110952	0.0314361	0.190092	0.0158149	0.0232701	0.0972215	-0.485207	0.00971396	-0.0573105	-0.0502829	0.132941	0.687837	16	0.235059	0.975094	1
Zbed6	-0.18276	0.0318496	0.166317	0.046505	0.0131073	0.100311	8.49811e-05	0.0151024	0.0973149	-0.273908	0.00615978	-0.030289	-0.0916119	0.0575393	0.362922	16	0.00995929	0.975094	1
Tmem145	-0.115359	0.0109132	0.160834	0.055101	0.0168318	0.0970717	0.036296	0.516748	0.0975487	-0.223355	-0.0220765	-0.0294233	-0.00736324	0.0439029	0.351091	15	0.337864	0.975094	1
Serinc4	-0.037814	0.0125609	0.120604	0.044619	0.0112944	0.0728214	0.396724	0.266081	0.0976888	-0.125266	-0.00957575	-0.0221232	0.0496376	0.0346975	0.263331	18	0.790535	0.975094	1
Map4k1	-0.117354	0.00721013	0.148176	0.0512208	0.0157782	0.089479	0.0219552	0.647693	0.0977252	-0.217745	-0.0237145	-0.0271999	-0.0169632	0.0381347	0.323551	18	0.271491	0.980089	1
Rabepk	-0.0363208	0.00584446	0.061252	0.0162006	0.00444669	0.0370079	0.0249649	0.188732	0.0979031	-0.0680734	-0.00287089	-0.0112822	-0.00456826	0.0145598	0.133786	18	0.286957	0.975094	1
Ehf	0.0619215	-0.0100651	-0.103001	0.0404009	0.0132892	0.062236	0.125355	0.448814	0.0979235	-0.0172627	-0.0361114	-0.224981	0.141106	0.0159812	0.0189794	14	0.538512	0.975094	1
Gm9866	-0.0334746	-0.000194666	-0.0628954	0.0182097	0.00471745	0.038021	0.0660206	0.967085	0.0980816	-0.069165	-0.00944069	-0.137415	0.00221576	0.00905136	0.0116245	18	0.426607	1	1
Cxcl10	-0.261747	0.0382896	0.312842	0.11549	0.0337469	0.189207	0.0234268	0.256539	0.0982421	-0.488104	-0.0278532	-0.0579972	-0.0353907	0.104432	0.683682	18	0.277981	0.975094	1
Birc6	-0.0468496	0.013687	0.0746931	0.0267633	0.00837046	0.0451793	0.0800293	0.102017	0.0982782	-0.0993048	-0.0027188	-0.0138567	0.00560552	0.0300928	0.163243	18	0.45924	0.975094	1
Efcab6	0.118734	0.00878293	-0.136328	0.0462983	0.0141784	0.082468	0.0103309	0.535613	0.0983098	0.0279914	-0.0190061	-0.297963	0.209477	0.036572	0.0253062	18	0.200824	0.975094	1
Gtf2h3	0.0617972	-0.00354768	-0.0648031	0.0198215	0.00625523	0.0392077	0.0018228	0.570609	0.0983682	0.0229477	-0.0158077	-0.141649	0.100647	0.00871234	0.0120425	18	0.0744194	0.976642	1
Ntrk1	0.118146	-0.0133766	-0.141252	0.051203	0.0174699	0.0854852	0.0210323	0.44386	0.0984631	0.0177899	-0.047617	-0.3088	0.218502	0.0208638	0.0262964	14	0.266007	0.975094	1
Plin3	0.0774711	-0.0191985	-0.0951891	0.0317505	0.0105419	0.0576111	0.0146873	0.068583	0.0984798	0.0152413	-0.0398602	-0.208105	0.139701	0.00146329	0.0177267	18	0.2274	0.975094	1
Oasl2	-0.163235	0.0058041	0.134772	0.0489623	0.0150783	0.0815859	0.000856401	0.700289	0.0985535	-0.259199	-0.0237489	-0.0251331	-0.0672706	0.0353571	0.294678	18	0.0452836	0.986738	1
Tns4	-0.255553	0.058307	0.305579	0.102422	0.0310377	0.184987	0.0125925	0.0603009	0.0985557	-0.456297	-0.00252575	-0.0569885	-0.0548089	0.11914	0.668146	18	0.214323	0.975094	1
Slc25a20	0.0526623	-0.0185371	-0.0932178	0.025859	0.00824683	0.0564348	0.0416983	0.0245896	0.0985799	0.00197963	-0.0347006	-0.203828	0.103345	-0.00237365	0.0173924	18	0.35978	0.975094	1
Wt1	0.0754653	-0.0489018	-0.208155	0.0748256	0.022543	0.126045	0.313191	0.0300624	0.0986502	-0.0711903	-0.0930852	-0.4552	0.222121	-0.00471832	0.0388889	18	0.733323	0.975094	1
Gli1	-0.229458	0.0483264	0.287613	0.0956177	0.0294089	0.174206	0.0164064	0.10033	0.0987392	-0.416866	-0.00931401	-0.0538239	-0.042051	0.105967	0.629051	18	0.238287	0.975094	1
Nxnl2	-0.00514292	0.000139493	0.13475	0.0489212	0.0142561	0.0816185	0.916275	0.992193	0.0987431	-0.101027	-0.0278019	-0.025219	0.090741	0.0280809	0.29472	18	0.981281	1	1
Ccl2	0.0997115	-0.0122538	-0.14939	0.0579471	0.0171197	0.0905036	0.0852989	0.474132	0.0988097	-0.0138626	-0.0458079	-0.326774	0.213286	0.0213002	0.0279939	14	0.468765	0.975094	1
Dgkb	0.0149662	-0.00776107	-0.083712	0.0274095	0.00874978	0.0507221	0.58505	0.375078	0.09886	-0.0387554	-0.0249103	-0.183125	0.0686878	0.00938819	0.0157015	18	0.876042	0.975094	1
Katnal2	-0.121929	0.0183255	0.123421	0.040939	0.0126417	0.0747951	0.00289843	0.147168	0.0989179	-0.202168	-0.00645176	-0.0231746	-0.04169	0.0431027	0.270017	18	0.101757	0.975094	1
St8sia2	-0.208368	0.0721296	0.330467	0.11052	0.0345368	0.200321	0.0593834	0.0367542	0.0990073	-0.424983	0.00443866	-0.0621553	0.00824699	0.139821	0.723088	18	0.410729	0.975094	1
Atp2b3	-0.00218629	0.000592941	0.0372865	0.012035	0.00438384	0.0226246	0.855849	0.892409	0.0993432	-0.0257744	-0.00799922	-0.00705703	0.0214018	0.00918511	0.08163	18	0.967439	0.999098	1
Gm17695	-0.181008	0.0600663	0.309238	0.125133	0.0381723	0.187643	0.148031	0.11559	0.09935	-0.426265	-0.0147501	-0.0585354	0.0642489	0.134883	0.677011	15	0.572922	0.975094	1
Nostrin	0.296253	-0.046284	-0.413672	0.137767	0.0430927	0.251108	0.0315242	0.282797	0.0994788	0.0262348	-0.130744	-0.905835	0.566271	0.0381761	0.078491	18	0.318645	0.975094	1
Tnmd	0.0213902	-0.00256662	-0.136709	0.0469921	0.0150474	0.0830228	0.648975	0.864563	0.0996302	-0.0707127	-0.032059	-0.299431	0.113493	0.0269258	0.0260123	18	0.898504	0.996576	1
D630033O11Rik	0.061498	-0.0217059	-0.156543	0.0502044	0.0146495	0.0950867	0.220593	0.138424	0.0996987	-0.0369008	-0.0504184	-0.342909	0.159897	0.00700652	0.0298237	16	0.659763	0.975094	1
Or55b3	-0.166387	0.0278649	0.255412	0.113086	0.0255386	0.155146	0.141201	0.275235	0.0997094	-0.388031	-0.0221899	-0.0486694	0.0552571	0.0779196	0.559493	15	0.561837	0.975094	1
Ptgdr2	0.174679	-0.0189326	-0.196009	0.083076	0.019785	0.119078	0.0354975	0.338608	0.0997523	0.0118527	-0.0577105	-0.429397	0.337504	0.0198452	0.0373796	14	0.334638	0.975094	1
Usp12	0.0242222	0.00254419	-0.0608431	0.0171721	0.00553221	0.0369771	0.158376	0.645598	0.0998815	-0.00943452	-0.00829874	-0.133317	0.057879	0.0133871	0.0116306	18	0.583766	0.979683	1
Mia	0.15201	-0.0417433	-0.250794	0.0976941	0.0286667	0.152432	0.119713	0.145349	0.0999106	-0.0394668	-0.0979289	-0.549554	0.343487	0.0144424	0.0479666	18	0.52768	0.975094	1
Foxd1	-0.120732	0.00328796	0.194866	0.0693173	0.0194279	0.11844	0.081556	0.865608	0.0999154	-0.256591	-0.0347899	-0.0372732	0.0151275	0.0413659	0.427005	18	0.462167	0.996576	1
Frmd3	-0.110084	0.0229226	0.109464	0.0359023	0.0109122	0.0665364	0.002168	0.0356714	0.0999343	-0.180451	0.00153522	-0.0209451	-0.0397163	0.0443101	0.239873	18	0.0841629	0.975094	1
Rec8	-0.183685	0.0542327	0.212472	0.0765613	0.0228569	0.129174	0.0164315	0.0176586	0.0999999	-0.333742	0.00943389	-0.040704	-0.0336275	0.0990314	0.465648	18	0.238287	0.975094	1
Cd300c2	0.180443	-0.0483531	-0.267605	0.0853943	0.0262283	0.162857	0.0345956	0.0652487	0.100343	0.0130736	-0.0997596	-0.586798	0.347813	0.00305333	0.0515884	18	0.33121	0.975094	1
Gprc5d	-0.0575946	0.0196722	0.129592	0.0484998	0.0135395	0.078866	0.235021	0.146238	0.100343	-0.152652	-0.00686471	-0.0249826	0.0374631	0.046209	0.284167	14	0.670371	0.975094	1
Tor2a	-0.0212797	-0.00187219	0.0609351	0.0217611	0.0062663	0.0370861	0.328135	0.765115	0.100368	-0.0639308	-0.0141539	-0.0117524	0.0213713	0.0104095	0.133623	18	0.746013	0.990284	1
Prss35	0.133788	-0.0172967	-0.222495	0.0844642	0.0266744	0.135417	0.113203	0.516702	0.100375	-0.0317589	-0.0695776	-0.487908	0.299335	0.0349842	0.0429172	15	0.516238	0.975094	1
Fzd4	0.129975	0.00533498	-0.211604	0.0732103	0.0226481	0.128804	0.0758367	0.813774	0.100418	-0.0135141	-0.0390544	-0.464056	0.273465	0.0497244	0.0408483	18	0.450376	0.992451	1
2810408A11Rik	-0.0857504	0.0186581	0.132865	0.0457379	0.0137803	0.080877	0.0608175	0.175747	0.100424	-0.175395	-0.00835085	-0.0256512	0.0038943	0.0456671	0.291381	18	0.414157	0.975094	1
C4b	0.0997949	-0.00339822	-0.124014	0.0488665	0.0197247	0.0754899	0.0411323	0.863215	0.100426	0.00401827	-0.0420579	-0.271972	0.195571	0.0352614	0.0239433	15	0.356729	0.996475	1
Spdef	0.111796	-0.000644092	-0.178074	0.0722769	0.0223712	0.108408	0.121919	0.977031	0.100459	-0.0298646	-0.0444908	-0.39055	0.253456	0.0432026	0.0344013	18	0.53207	1	1
Tafa3	0.102812	-0.0263867	-0.215473	0.0796307	0.0230496	0.131188	0.196666	0.252301	0.100492	-0.0532615	-0.0715632	-0.472597	0.258885	0.0187897	0.0416513	14	0.632392	0.975094	1
Svip	0.00314074	-6.27156e-05	-0.0611747	0.0193878	0.00587385	0.037249	0.871309	0.991481	0.100525	-0.0348586	-0.0115752	-0.134181	0.04114	0.0114498	0.0118321	18	0.97009	1	1
Niban1	-0.0518623	0.012417	0.0954605	0.0312044	0.00992939	0.0581529	0.0965093	0.211104	0.100685	-0.113022	-0.0070442	-0.0185171	0.00929726	0.0318783	0.209438	18	0.488393	0.975094	1
Wnt4	0.0591915	0.0148472	-0.150376	0.0497946	0.0152274	0.0916702	0.234552	0.329547	0.100921	-0.0384041	-0.0149981	-0.330046	0.156787	0.0446924	0.0292942	18	0.669973	0.975094	1
Sult5a1	0.157916	-0.00767728	-0.159627	0.0646228	0.0195719	0.097326	0.0145395	0.694865	0.100979	0.0312572	-0.0460374	-0.350382	0.284574	0.0306829	0.0311287	14	0.2274	0.986738	1
Lipc	0.0965333	-0.0196772	-0.182788	0.0701781	0.0205464	0.1115	0.168962	0.338216	0.101139	-0.0410132	-0.0599475	-0.401323	0.23408	0.020593	0.0357474	18	0.598993	0.975094	1
Stxbp1	-0.0391757	0.00659589	0.0552629	0.0216499	0.00654696	0.033721	0.0703719	0.313707	0.101249	-0.0816088	-0.00623591	-0.0108291	0.00325734	0.0194277	0.121355	18	0.438175	0.975094	1
Klhl6	-0.172122	0.0258946	0.224104	0.0756386	0.0231425	0.136774	0.0228709	0.263173	0.101318	-0.320371	-0.0194638	-0.0439684	-0.0238731	0.071253	0.492177	18	0.276058	0.975094	1
Styk1	0.129673	-0.0670372	-0.209921	0.0836907	0.0224704	0.128205	0.121278	0.0028511	0.10155	-0.0343578	-0.111078	-0.461198	0.293704	-0.022996	0.0413562	18	0.530454	0.975094	1
Adgrv1	-0.111733	0.0495397	0.197815	0.0685168	0.0213449	0.12082	0.102945	0.0202915	0.101573	-0.246024	0.00770444	-0.0389871	0.0225575	0.091375	0.434618	18	0.500356	0.975094	1
Kti12	-0.077359	0.00697702	0.0747334	0.0268278	0.00841056	0.0456479	0.00393241	0.406791	0.101595	-0.129941	-0.00950738	-0.0147349	-0.0247774	0.0234614	0.164202	18	0.118408	0.975094	1
Ntf3	-0.305078	0.0450041	0.32238	0.110076	0.0332683	0.196979	0.00557973	0.176132	0.10171	-0.520824	-0.0202006	-0.0636918	-0.0893319	0.110209	0.708452	18	0.146603	0.975094	1
Mip	-0.383545	0.101442	0.486041	0.190505	0.0572665	0.296986	0.0440828	0.0764928	0.101719	-0.756928	-0.0107979	-0.0960413	-0.0101613	0.213683	1.06812	14	0.368447	0.975094	1
Actl6a	0.0296842	-0.000528403	-0.0768044	0.0265507	0.00817752	0.0469302	0.263558	0.948479	0.101721	-0.0223542	-0.016556	-0.168786	0.0817226	0.0154992	0.015177	18	0.695262	1	1
Sh3d19	-0.0756191	0.00375846	0.0763698	0.0267013	0.00830198	0.0467031	0.00462522	0.650751	0.102003	-0.127953	-0.0125131	-0.0151666	-0.0232855	0.02003	0.167906	18	0.13058	0.98019	1
Kcnk6	0.153111	0.0162753	-0.18465	0.060931	0.0185777	0.112924	0.0119758	0.380995	0.102012	0.0336882	-0.0201364	-0.405976	0.272533	0.052687	0.0366763	18	0.210875	0.975094	1
1700020A23Rik	0.0584781	-0.0138575	-0.122807	0.0475423	0.0131629	0.0751151	0.218689	0.292446	0.102068	-0.0347031	-0.0396563	-0.270029	0.151659	0.0119413	0.0244164	18	0.657398	0.975094	1
Wdr73	0.0875742	0.00805203	-0.0897074	0.0302453	0.00930263	0.0548829	0.00378601	0.386729	0.102149	0.0282944	-0.0101808	-0.197276	0.146854	0.0262849	0.0178611	18	0.116147	0.975094	1
Angel1	-0.168085	0.0382985	0.268833	0.0884922	0.0276807	0.164493	0.0575079	0.166487	0.102193	-0.341526	-0.0159547	-0.0535673	0.00535677	0.0925517	0.591234	18	0.40715	0.975094	1
Cyp2e1	-0.314066	0.0560293	0.341871	0.133486	0.0392488	0.209248	0.0186325	0.153424	0.102299	-0.575694	-0.020897	-0.0682471	-0.0524385	0.132955	0.751989	18	0.252525	0.975094	1
F2r	0.0266637	0.00113372	-0.0885171	0.0328648	0.00897615	0.0541845	0.417184	0.899492	0.102338	-0.03775	-0.0164592	-0.194717	0.0910775	0.0187267	0.0176826	18	0.79908	0.999098	1
Sctr	0.107016	0.00188734	-0.113141	0.0437298	0.0123851	0.0692582	0.0143965	0.878881	0.102342	0.0213074	-0.0223871	-0.248884	0.192725	0.0261617	0.022603	18	0.2274	0.998395	1
Gdi1	-0.0179854	0.00132883	0.0403935	0.0140952	0.0051352	0.0247283	0.201956	0.795814	0.102365	-0.0456115	-0.00873599	-0.00807305	0.0096406	0.0113936	0.08886	18	0.640798	0.991648	1
Tal1	-0.185757	0.00884801	0.144016	0.0462969	0.0137443	0.088167	6.0129e-05	0.519731	0.102376	-0.276498	-0.0180903	-0.0287883	-0.095017	0.0357863	0.31682	18	0.00796213	0.975094	1
Sh3gl3	0.0760977	-0.0216678	-0.151491	0.0460904	0.0144644	0.0927736	0.0987279	0.13413	0.102487	-0.0142379	-0.0500174	-0.333324	0.166433	0.00668185	0.0303416	18	0.492861	0.975094	1
Poc5	0.0339803	0.0079864	-0.0622936	0.0161395	0.00525717	0.0381663	0.035255	0.128726	0.102645	0.00234754	-0.00231746	-0.137098	0.0656131	0.0182903	0.0125109	18	0.333446	0.975094	1
Otulin	0.0707073	0.00831204	-0.124519	0.0397945	0.0125589	0.0763112	0.0755995	0.508071	0.102737	-0.00728852	-0.016303	-0.274086	0.148703	0.0329271	0.0250483	18	0.449951	0.975094	1
Adcy1	0.0947426	-0.0166729	-0.0939827	0.0392775	0.012119	0.0576005	0.0158595	0.168892	0.102757	0.0177601	-0.0404256	-0.206878	0.171725	0.00707978	0.0189121	14	0.235195	0.975094	1
Pak2	-0.000824293	-0.00503699	-0.0519825	0.016212	0.00561952	0.0318863	0.959449	0.370072	0.103049	-0.0325993	-0.016051	-0.114478	0.0309507	0.00597707	0.0105134	18	0.993121	0.975094	1
Ngf	-0.168335	0.0170187	0.195797	0.0694325	0.0219673	0.120225	0.0153317	0.4385	0.103401	-0.304421	-0.0260364	-0.0398402	-0.0322503	0.0600739	0.431435	18	0.232078	0.975094	1
Myl1	0.0752112	-0.0202646	-0.12826	0.0479797	0.0138484	0.0787852	0.116984	0.14338	0.103531	-0.0188274	-0.0474069	-0.282676	0.16925	0.00687773	0.0261563	18	0.52167	0.975094	1
Abcc8	-0.239392	0.0461081	0.23657	0.0806889	0.0253434	0.145419	0.00300865	0.0688608	0.103775	-0.397539	-0.0035641	-0.0484449	-0.0812448	0.0957804	0.521586	18	0.104278	0.975094	1
Ssc4d	-0.174388	0.0414645	0.361255	0.120918	0.0356873	0.222131	0.149245	0.245284	0.103882	-0.411383	-0.0284814	-0.0741135	0.0626067	0.11141	0.796623	16	0.575407	0.975094	1
Ttbk2	-0.0408252	0.00507428	0.0641134	0.0252034	0.00791064	0.0394875	0.10527	0.52123	0.104453	-0.090223	-0.0104303	-0.0132807	0.00857264	0.0205788	0.141507	18	0.505257	0.975094	1
Llgl2	0.129195	-0.0264879	-0.187171	0.0698716	0.0204691	0.115285	0.0644532	0.195649	0.104471	-0.00775101	-0.0666066	-0.413124	0.266141	0.0136307	0.0387831	18	0.422524	0.975094	1
Glcci1	-0.0591129	-0.00709288	0.0690386	0.0238662	0.00724942	0.0425506	0.0132549	0.327874	0.104695	-0.10589	-0.0213015	-0.014359	-0.012336	0.00711572	0.152436	16	0.219433	0.975094	1
Ankrd27	-0.11233	0.00925154	0.0750709	0.0244027	0.0074796	0.0462756	4.16076e-06	0.216124	0.104748	-0.160158	-0.00540822	-0.0156276	-0.0645017	0.0239113	0.165769	18	0.00130344	0.975094	1
Ccl12	0.206973	-0.00968819	-0.337971	0.119201	0.036009	0.208353	0.0825053	0.787892	0.104781	-0.0266574	-0.0802646	-0.746335	0.440604	0.0608882	0.0703936	18	0.463766	0.990786	1
Skor1	-0.142635	0.0147849	0.175824	0.0696406	0.0206346	0.108422	0.0405449	0.473677	0.104876	-0.279128	-0.0256582	-0.0366796	-0.0061416	0.055228	0.388328	14	0.355456	0.975094	1
Ppp1r3g	0.305857	-0.00966615	-0.304353	0.105738	0.0325328	0.187683	0.00382088	0.766375	0.104881	0.0986137	-0.0734293	-0.672205	0.513101	0.054097	0.0634982	18	0.116777	0.990284	1
Pgm2	-0.169556	0.00954792	0.152629	0.0527861	0.0161144	0.0941715	0.00131753	0.55351	0.105071	-0.273015	-0.0220357	-0.0319441	-0.0660972	0.0411315	0.337202	18	0.0612632	0.976642	1
Ulk2	-0.0477856	0.00516328	0.0624658	0.0206243	0.00665908	0.0385572	0.0205057	0.438119	0.105215	-0.0882084	-0.00788828	-0.0131049	-0.00736285	0.0182148	0.138036	18	0.262609	0.975094	1
Zic3	-0.0983768	0.0176936	0.118034	0.0499828	0.0132945	0.0728896	0.0490436	0.183221	0.105372	-0.196341	-0.00836303	-0.0248272	-0.000412269	0.0437503	0.260895	16	0.384056	0.975094	1
Socs2	0.0420502	-0.0101506	-0.124506	0.042086	0.0131757	0.0769307	0.317722	0.441064	0.105572	-0.0404368	-0.0359745	-0.275288	0.124537	0.0156734	0.026275	18	0.736798	0.975094	1
Nsrp1	0.0520471	-0.0154358	-0.127743	0.0357676	0.0105956	0.0789483	0.145628	0.145166	0.10565	-0.018056	-0.0362028	-0.282479	0.12215	0.0053311	0.0269929	18	0.568382	0.975094	1
Zfp703	-0.0600964	0.0420776	0.308088	0.0950634	0.0289899	0.190518	0.527274	0.146653	0.105856	-0.246417	-0.0147416	-0.065321	0.126224	0.0988968	0.681497	16	0.854283	0.975094	1
Zfp784	0.193978	0.0101956	-0.207175	0.065625	0.0197377	0.128118	0.00311807	0.605466	0.105864	0.0653552	-0.0284895	-0.458282	0.322601	0.0488807	0.0439313	16	0.105302	0.97754	1
Ier5l	0.270893	-0.0640723	-0.48041	0.185203	0.0577082	0.297259	0.143553	0.266878	0.106065	-0.0920971	-0.177178	-1.06303	0.633884	0.0490336	0.102206	14	0.56485	0.975094	1
9530077C05Rik	-0.0822965	-0.000144143	0.132757	0.0444384	0.0144317	0.0821843	0.0640371	0.992031	0.106234	-0.169394	-0.0284297	-0.0283217	0.00480125	0.0281415	0.293835	18	0.421651	1	1
Rsrp1	-0.0789773	0.00848156	0.0757823	0.0223629	0.00594726	0.046943	0.000413033	0.153831	0.106452	-0.122808	-0.00317485	-0.0162242	-0.0351467	0.020138	0.167789	18	0.0285098	0.975094	1
A230056J06Rik	-0.0253951	0.00762699	0.143696	0.036738	0.00937663	0.0890948	0.489408	0.415987	0.106778	-0.0974002	-0.0107509	-0.0309263	0.04661	0.0260048	0.318319	16	0.83368	0.975094	1
Egfr	0.0215203	0.00686786	-0.0904547	0.0329779	0.0100963	0.0560923	0.514036	0.496354	0.10683	-0.0431153	-0.0129205	-0.200394	0.0861559	0.0266562	0.0194842	18	0.847103	0.975094	1
Pla1a	0.183328	-0.000839885	-0.17174	0.057785	0.0175985	0.106552	0.00151087	0.961936	0.107006	0.0700715	-0.0353322	-0.380578	0.296584	0.0336525	0.0370979	18	0.0651113	1	1
Igsf3	0.0794645	-0.00658495	-0.0736835	0.0181397	0.00554444	0.0457414	1.18299e-05	0.234965	0.107208	0.0439114	-0.0174519	-0.163335	0.115018	0.00428196	0.0159679	18	0.00260417	0.975094	1
Tcf23	0.360268	-0.0251951	-0.373602	0.133381	0.0404463	0.231931	0.00691222	0.533333	0.107216	0.0988459	-0.104468	-0.828177	0.62169	0.0540782	0.0809735	18	0.161837	0.975094	1
Ucma	0.523865	-0.108975	-0.447011	0.154984	0.0475741	0.277874	0.000724523	0.0219849	0.107686	0.220102	-0.202218	-0.991635	0.827627	-0.0157311	0.0976128	18	0.0411236	0.975094	1
Ushbp1	-0.183631	0.0140942	0.183161	0.0647302	0.0198068	0.113873	0.00455574	0.476722	0.107734	-0.3105	-0.0247264	-0.0400269	-0.0567626	0.0529148	0.406349	18	0.129357	0.975094	1
Tert	-0.137004	0.0248549	0.123654	0.0439695	0.0131429	0.0768958	0.00183392	0.058608	0.107818	-0.223183	-0.000904779	-0.0270586	-0.0508254	0.0506146	0.274367	18	0.0746388	0.975094	1
Golm1	0.201521	-0.0161308	-0.187385	0.0636691	0.0198601	0.116531	0.0015501	0.416665	0.107829	0.0767323	-0.0550558	-0.415781	0.326311	0.0227943	0.0410116	18	0.0662999	0.975094	1
Pde7b	0.0586724	-0.0272056	-0.0973674	0.0286431	0.00919743	0.0605617	0.0405216	0.00309683	0.107893	0.00253286	-0.0452323	-0.216066	0.114812	-0.009179	0.0213314	18	0.355456	0.975094	1
Septin8	-0.0695565	0.00226528	0.0486531	0.0163136	0.00553124	0.0302619	2.01048e-05	0.682141	0.107893	-0.10153	-0.00857575	-0.0106592	-0.0375825	0.0131063	0.107965	18	0.00367985	0.985297	1
4933431G14Rik	-0.271964	0.0553543	0.288391	0.10734	0.0293891	0.179443	0.0112872	0.0596325	0.108022	-0.482345	-0.00224716	-0.0633108	-0.0615822	0.112956	0.640093	15	0.206417	0.975094	1
Lhx3	0.226699	-0.0434882	-0.309284	0.132464	0.0356131	0.192574	0.0870075	0.222037	0.108262	-0.0329259	-0.113289	-0.686722	0.486323	0.0263122	0.0681536	14	0.472238	0.975094	1
1110020A21Rik	0.347284	-0.0110123	-0.274699	0.0962123	0.0286331	0.171059	0.000306726	0.700532	0.108303	0.158711	-0.0671322	-0.609968	0.535856	0.0451075	0.0605711	18	0.0238185	0.986738	1
Gpx6	0.246637	-0.0620949	-0.486899	0.181329	0.0560728	0.303245	0.173779	0.268122	0.108356	-0.108762	-0.171996	-1.08125	0.602036	0.0478058	0.107451	14	0.604886	0.975094	1
Lgals7	0.101892	-0.0105592	-0.150984	0.0601349	0.0170101	0.0940824	0.0901915	0.534756	0.108537	-0.0159704	-0.0438984	-0.335382	0.219754	0.0227799	0.0334145	14	0.477104	0.975094	1
Rnf112	-0.102937	0.00148938	0.167121	0.058012	0.0179517	0.10414	0.075996	0.933879	0.108543	-0.216638	-0.0336954	-0.0369895	0.0107646	0.0366742	0.371232	18	0.450828	0.999811	1
Ccdc189	-0.133762	0.0108779	0.133614	0.0461502	0.0134254	0.0832917	0.00375073	0.417795	0.108676	-0.224214	-0.0154353	-0.0296343	-0.043309	0.0371912	0.296863	18	0.115782	0.975094	1
Clcn4	0.0268416	-0.000125506	-0.0524033	0.0142297	0.00426638	0.0326682	0.0592527	0.976532	0.10869	-0.00104802	-0.00848747	-0.116432	0.0547313	0.00823645	0.0116251	18	0.410729	1	1
Filip1l	-0.0047678	0.0094025	-0.117459	0.0392635	0.0124058	0.0732261	0.90335	0.448502	0.1087	-0.0817228	-0.0149123	-0.26098	0.0721872	0.0337173	0.026061	18	0.978286	0.975094	1
Cstb	0.0906189	-0.00536911	-0.131705	0.0378012	0.0117029	0.0821109	0.0165188	0.646389	0.108715	0.0165298	-0.0283064	-0.29264	0.164708	0.0175681	0.0292291	18	0.238381	0.979683	1
Ly6g6d	0.249578	-0.0672568	-0.353032	0.132685	0.0370031	0.220198	0.0599752	0.0691256	0.10888	-0.0104806	-0.139782	-0.784611	0.509637	0.00526799	0.0785485	16	0.412567	0.975094	1
Prmt3	0.0673451	0.00430478	-0.0703893	0.0238279	0.00721562	0.0439277	0.00470867	0.55078	0.10907	0.0206433	-0.00983758	-0.156486	0.114047	0.0184471	0.0157074	18	0.132021	0.976642	1
Hes1	0.125721	-0.0108347	-0.225838	0.0798457	0.0245841	0.140962	0.11536	0.659415	0.109129	-0.0307733	-0.0590187	-0.502119	0.282216	0.0373492	0.0504427	18	0.519643	0.980813	1
Tatdn3	0.0907896	-0.022307	-0.114354	0.039572	0.0124287	0.0713815	0.0217738	0.0726866	0.109153	0.0132299	-0.0466668	-0.254259	0.168349	0.00205286	0.0255511	18	0.270348	0.975094	1
4930577N17Rik	0.0313223	0.0126467	-0.102316	0.0365679	0.0120963	0.0638692	0.391693	0.295792	0.109164	-0.0403494	-0.0110616	-0.227497	0.102994	0.036355	0.0228654	18	0.78732	0.975094	1
6330403K07Rik	-0.0144656	0.00139575	0.0639878	0.0205568	0.00678137	0.0399801	0.481626	0.83693	0.109489	-0.0547561	-0.0118955	-0.0143717	0.025825	0.014687	0.142347	18	0.829329	0.993547	1
Vma21	0.0370449	0.0107341	-0.139264	0.0463736	0.0141727	0.0870131	0.424386	0.448823	0.10949	-0.0538458	-0.0170439	-0.309806	0.127936	0.0385122	0.031279	18	0.802212	0.975094	1
Akap5	-0.0749761	0.000641387	0.0802241	0.0253083	0.00685292	0.0501405	0.00305145	0.925432	0.109601	-0.12458	-0.0127901	-0.0180494	-0.0253727	0.0140729	0.178498	18	0.104405	0.999766	1
Aff4	-0.0534105	0.00363104	0.0747282	0.0249963	0.00766678	0.0467135	0.0326192	0.63578	0.109662	-0.102402	-0.0113956	-0.0168286	-0.00441872	0.0186577	0.166285	18	0.322352	0.979683	1
Fcer2a	0.155722	-0.0153718	-0.138732	0.0506744	0.0141378	0.0867329	0.00211928	0.276911	0.109704	0.0564018	-0.0430813	-0.308725	0.255042	0.0123377	0.0312617	18	0.0831693	0.975094	1
Adgb	0.0403764	-0.00890638	-0.105601	0.0383978	0.0101374	0.0660237	0.293015	0.379639	0.109724	-0.0348818	-0.0287754	-0.235005	0.115635	0.0109627	0.0238035	18	0.718602	0.975094	1
Rxfp2	-0.207023	0.0457483	0.257251	0.0890657	0.0275279	0.160872	0.0201047	0.0965358	0.109798	-0.381589	-0.00820549	-0.0580529	-0.0324576	0.099702	0.572554	18	0.26072	0.975094	1
Zrsr2	0.0560698	0.00847771	-0.0624103	0.0216899	0.00670132	0.0390328	0.00973604	0.205842	0.109838	0.0135584	-0.00465663	-0.138913	0.0985812	0.0216121	0.0140925	18	0.193951	0.975094	1
Leprot	-0.000660998	0.00475166	-0.0778029	0.0258173	0.00809764	0.0486614	0.979574	0.557341	0.109851	-0.051262	-0.0111194	-0.173178	0.04994	0.0206228	0.0175717	18	0.997099	0.976642	1
Rnf185	-0.060037	0.00622101	0.0952271	0.0292949	0.00921204	0.0595633	0.0404228	0.499477	0.109875	-0.117454	-0.0118343	-0.0215147	-0.00262007	0.0242763	0.211969	18	0.355456	0.975094	1
Adgre4	0.237257	-0.0299615	-0.24398	0.0939502	0.0288152	0.152638	0.0115583	0.298442	0.109948	0.0531181	-0.0864382	-0.543145	0.421396	0.0265153	0.0551844	18	0.207919	0.975094	1
Actn1	-0.0906961	0.0102683	0.181249	0.0622128	0.0196297	0.113399	0.144886	0.600904	0.10997	-0.212631	-0.0282052	-0.0410092	0.0312387	0.0487419	0.403508	18	0.566535	0.976749	1
Plb1	0.14981	-0.0322982	-0.321524	0.112837	0.0348107	0.201168	0.184289	0.353499	0.10998	-0.071347	-0.100526	-0.715807	0.370966	0.0359295	0.0727588	18	0.61771	0.975094	1
A330048O09Rik	0.192211	-0.0374733	-0.32659	0.103758	0.030861	0.20438	0.0639563	0.224649	0.110053	-0.0111519	-0.0979598	-0.727167	0.395574	0.0230132	0.0739868	16	0.421651	0.975094	1
Serpina3c	0.0583455	0.000953778	-0.118013	0.0384922	0.01209	0.0738628	0.129576	0.93712	0.110102	-0.0170978	-0.0227421	-0.262782	0.133789	0.0246496	0.0267552	14	0.544722	1	1
Rxylt1	0.0395766	0.000888673	-0.0631387	0.023591	0.00773284	0.0395272	0.093423	0.908507	0.110188	-0.00666099	-0.0142674	-0.140611	0.0858142	0.0160448	0.0143332	18	0.482977	0.999098	1
Dnaaf5	-0.0996267	0.0132543	0.156179	0.0522843	0.0163156	0.0977911	0.0567176	0.41658	0.110251	-0.202102	-0.0187237	-0.0354883	0.0028486	0.0452322	0.347846	18	0.405066	0.975094	1
Stk33	-0.0707963	0.015088	0.120677	0.0503598	0.012975	0.0756212	0.15978	0.244889	0.110533	-0.1695	-0.0103425	-0.0275382	0.027907	0.0405186	0.268892	18	0.583809	0.975094	1
Neurod4	-0.103013	0.0122098	0.210791	0.0747602	0.0214799	0.132179	0.168229	0.569743	0.110771	-0.249541	-0.02989	-0.0482756	0.0435139	0.0543096	0.469857	18	0.598434	0.976642	1
U2af1	0.115345	-0.021544	-0.132093	0.045607	0.0138806	0.0828877	0.0114355	0.12064	0.111018	0.0259567	-0.0487495	-0.294549	0.204733	0.00566149	0.0303642	18	0.206983	0.975094	1
Lzic	-0.0155763	-0.00364426	0.0669862	0.0159679	0.00499971	0.0420702	0.329324	0.466067	0.111329	-0.0468727	-0.0134435	-0.0154698	0.0157201	0.006155	0.149442	18	0.747217	0.975094	1
Ch25h	0.242453	0.0129111	-0.232294	0.0873456	0.0245311	0.14589	0.00550679	0.59867	0.111329	0.0712588	-0.035169	-0.518234	0.413647	0.0609912	0.0536461	18	0.145155	0.976642	1
Dapk2	0.188391	-0.0544153	-0.254903	0.089486	0.0279389	0.1601	0.0352687	0.0514562	0.111352	0.0130019	-0.109175	-0.568693	0.363781	0.000343879	0.0588875	18	0.333446	0.975094	1
4930488L21Rik	-0.166355	0.00727844	0.175924	0.0688738	0.0206809	0.110536	0.0157195	0.724883	0.111485	-0.301345	-0.0332554	-0.0407225	-0.0313652	0.0478123	0.392571	16	0.234711	0.987529	1
Rbmx	-0.110726	0.0128252	0.0903075	0.0253411	0.00824444	0.0567456	1.24563e-05	0.119798	0.111509	-0.160394	-0.00333357	-0.0209118	-0.0610588	0.028984	0.201527	18	0.00268958	0.975094	1
Pex10	-0.0436509	0.00652189	0.100626	0.030006	0.0089968	0.0632562	0.145742	0.468506	0.111662	-0.102461	-0.0111115	-0.023354	0.0151598	0.0241553	0.224606	18	0.568382	0.975094	1
Tmem273	0.127232	-0.062535	-0.221724	0.0789199	0.0248449	0.139403	0.106926	0.0118353	0.111716	-0.0274483	-0.11123	-0.494949	0.281912	-0.01384	0.0515008	18	0.50886	0.975094	1
Fbxw17	-0.0461341	-0.0159547	0.0856986	0.0295309	0.0096826	0.0538918	0.118234	0.0993997	0.11179	-0.104014	-0.0349323	-0.0199274	0.0117454	0.00302284	0.191325	18	0.523986	0.975094	1
Srpk3	-0.0413169	0.00442267	0.148605	0.0525262	0.0165894	0.0934692	0.431519	0.78978	0.111861	-0.144266	-0.028092	-0.0345911	0.0616326	0.0369373	0.331801	18	0.805624	0.990958	1
Tulp2	0.0616196	-0.0111921	-0.0807611	0.035065	0.0147274	0.0508004	0.0788674	0.447283	0.111886	-0.00710656	-0.0400573	-0.180328	0.130346	0.0176731	0.0188058	14	0.457695	0.975094	1
Tsc22d3	0.46527	-0.0304907	-0.445491	0.153598	0.0480648	0.280266	0.0024524	0.525841	0.111941	0.164225	-0.124696	-0.994803	0.766316	0.0637145	0.103821	18	0.0922625	0.975094	1
C630043F03Rik	0.106016	-0.00985889	-0.0990721	0.0357594	0.0103909	0.0623331	0.0030298	0.342723	0.11197	0.0359287	-0.0302247	-0.221243	0.176103	0.0105069	0.0230984	16	0.104405	0.975094	1
Gm12576	-0.327089	0.0951878	0.404842	0.162002	0.049292	0.254782	0.0434828	0.0534704	0.112066	-0.644608	-0.00142266	-0.0945207	-0.00957085	0.191798	0.904205	15	0.365867	0.975094	1
Nhs	0.118193	0.00366183	-0.129092	0.0480342	0.0143562	0.0812525	0.0138704	0.79867	0.11211	0.0240478	-0.0244759	-0.288344	0.212339	0.0317995	0.0301595	15	0.223712	0.992295	1
Haspin	-0.100858	0.0268525	0.244061	0.0984838	0.0284279	0.153636	0.305783	0.344871	0.112158	-0.293883	-0.0288651	-0.0570596	0.0921664	0.0825702	0.545182	18	0.728202	0.975094	1
Xkr5	-0.201373	0.095642	0.321749	0.126708	0.0390124	0.202771	0.112	0.0142231	0.112567	-0.449717	0.0191791	-0.0756745	0.0469702	0.172105	0.719173	14	0.516025	0.975094	1
Il11	0.187814	-0.0480669	-0.215372	0.0759491	0.0224835	0.135808	0.0134022	0.0325271	0.112773	0.038957	-0.0921338	-0.481552	0.336672	-0.004	0.0508077	18	0.219904	0.975094	1
Pabpc4	0.0287143	0.00112621	0.0866379	0.0191552	0.0059443	0.0546677	0.133866	0.849733	0.113009	-0.00882932	-0.0105244	-0.0205087	0.0662578	0.0127768	0.193785	16	0.550761	0.994243	1
1110018N20Rik	0.117965	0.00552427	-0.149285	0.051706	0.0157586	0.0942002	0.0225217	0.725921	0.11302	0.0166229	-0.0253619	-0.333914	0.219307	0.0364105	0.0353441	16	0.274199	0.987529	1
Akap8l	-0.0589362	0.000216565	0.10679	0.0369463	0.0116454	0.0674164	0.110671	0.985163	0.113184	-0.13135	-0.022608	-0.0253432	0.0134773	0.0230411	0.238924	18	0.515941	1	1
Csf2ra	-0.0511981	0.00729257	0.0797132	0.0237664	0.00791467	0.0503298	0.0312225	0.356842	0.113235	-0.0977793	-0.0082199	-0.0189314	-0.0046169	0.022805	0.178358	18	0.316499	0.975094	1
Mtfr1	-0.127718	-0.000941535	0.126296	0.0420026	0.012888	0.0797572	0.00236024	0.941762	0.113307	-0.210041	-0.0262015	-0.0300254	-0.045394	0.0243185	0.282617	18	0.0898323	1	1
Sgms1	0.115535	0.0013144	-0.0933924	0.0305945	0.00958051	0.0589842	0.00015916	0.890877	0.113343	0.0555707	-0.017463	-0.208999	0.175499	0.0200918	0.0222145	18	0.0149007	0.999098	1
Zfp251	0.0121659	0.00336444	-0.0601908	0.0162611	0.00529261	0.0380203	0.454362	0.524981	0.113393	-0.0197052	-0.00700888	-0.134709	0.044037	0.0137378	0.0143276	18	0.817132	0.975094	1
Kalrn	-0.0368471	0.00935501	0.0785577	0.0279298	0.00869733	0.0496318	0.187077	0.282098	0.113464	-0.0915886	-0.00769145	-0.0187187	0.0178943	0.0264015	0.175834	18	0.620291	0.975094	1
Vmn2r118	0.207567	-0.0698565	-0.293543	0.122388	0.0367033	0.185468	0.0898917	0.0570043	0.113485	-0.0323099	-0.141794	-0.657053	0.447444	0.00208056	0.0699666	15	0.476672	0.975094	1
B130024G19Rik	0.182808	-0.046737	-0.325851	0.115001	0.0354512	0.205883	0.111921	0.187388	0.11349	-0.0425903	-0.11622	-0.729375	0.408206	0.0227461	0.0776729	18	0.516025	0.975094	1
Esd	-0.0133222	-0.013182	0.114262	0.0273527	0.00894565	0.0722097	0.626221	0.140599	0.113568	-0.0669326	-0.0307152	-0.027267	0.0402882	0.00435115	0.25579	18	0.893125	0.975094	1
1500002C15Rik	-0.102701	0.0165047	0.158257	0.0551401	0.0160672	0.100036	0.0625254	0.304313	0.11365	-0.210774	-0.0149865	-0.0378101	0.00537135	0.0479959	0.354324	16	0.419152	0.975094	1
Nol4l	-0.111573	0.00662458	0.0825773	0.0277448	0.00856686	0.0522008	5.78483e-05	0.439357	0.113669	-0.165952	-0.0101662	-0.0197343	-0.0571947	0.0234153	0.184889	18	0.00790437	0.975094	1
1810020O05Rik	0.16475	-0.00965533	-0.262178	0.107834	0.0302382	0.16578	0.126559	0.749492	0.113769	-0.0466004	-0.0689212	-0.5871	0.3761	0.0496105	0.0627452	15	0.540438	0.989575	1
Oas3	-0.145969	0.0543166	0.220683	0.0868404	0.0261091	0.139568	0.092785	0.0374919	0.113836	-0.316173	0.00314361	-0.0528654	0.0242352	0.10549	0.494231	14	0.481053	0.975094	1
Atxn2	-0.0711874	0.0100882	0.0773819	0.0272131	0.00835136	0.0489451	0.00889863	0.227058	0.113879	-0.124524	-0.00628015	-0.0185487	-0.0178507	0.0264566	0.173313	18	0.186802	0.975094	1
Stt3a	0.0112157	-0.00323099	-0.0577443	0.0190701	0.00565054	0.0365278	0.556445	0.567456	0.113917	-0.0261611	-0.0143058	-0.129338	0.0485925	0.00784386	0.0138489	18	0.864823	0.976642	1
Gpr146	0.0870454	0.0096473	-0.141608	0.0468845	0.0146636	0.0896276	0.0633692	0.510597	0.114117	-0.00484653	-0.0190928	-0.317275	0.178937	0.0383874	0.0340591	18	0.421651	0.975094	1
Fam76a	0.0552934	0.0109961	-0.0776621	0.0244763	0.00764868	0.0491929	0.0238797	0.150536	0.114399	0.00732074	-0.00399507	-0.174078	0.103266	0.0259872	0.0187542	18	0.280664	0.975094	1
Fbxl22	-0.121983	-0.00686567	0.170323	0.0733817	0.0219928	0.107947	0.0964501	0.754906	0.114602	-0.265809	-0.0499709	-0.0412488	0.0218422	0.0362395	0.381895	15	0.488393	0.989575	1
St14	0.106044	-0.0139993	-0.106267	0.0423134	0.0140536	0.0673515	0.0122054	0.319183	0.114612	0.023111	-0.0415439	-0.238273	0.188977	0.0135452	0.0257394	18	0.212438	0.975094	1
Ppp6c	0.0149132	0.0001408	-0.0719305	0.0230714	0.00672975	0.0456669	0.518024	0.983308	0.11523	-0.0303059	-0.0130493	-0.161436	0.0601323	0.0133309	0.0175749	18	0.849306	1	1
Gm15510	0.0388228	-0.0124777	-0.195791	0.0615095	0.0182412	0.124344	0.527931	0.493951	0.115351	-0.0817336	-0.0482298	-0.4395	0.159379	0.0232744	0.0479188	16	0.854412	0.975094	1
4933439C10Rik	-0.0720394	0.00143193	0.133314	0.038722	0.0115676	0.0846913	0.0628255	0.901483	0.11546	-0.147933	-0.0212402	-0.0326778	0.00385438	0.0241041	0.299306	16	0.420299	0.999098	1
Cytip	0.08174	-0.0258946	-0.156557	0.067874	0.0170629	0.0994885	0.228477	0.129116	0.115576	-0.0512905	-0.0593373	-0.351551	0.214771	0.00754806	0.0384371	18	0.666717	0.975094	1
Slc47a1	-0.38381	0.0828618	0.517785	0.192719	0.0595677	0.329165	0.0464199	0.164209	0.115713	-0.761531	-0.0338887	-0.127367	-0.00608825	0.199612	1.16294	18	0.375462	0.975094	1
Hspd1	-0.0407555	-0.0142879	0.074231	0.0203201	0.00605312	0.0471998	0.0448914	0.0182545	0.115789	-0.0805822	-0.0261518	-0.0182789	-0.000928771	-0.00242398	0.166741	16	0.370649	0.975094	1
Pdzrn4	-0.160181	0.0154251	0.130797	0.0453235	0.0140021	0.0832335	0.00040905	0.270624	0.116078	-0.249013	-0.0120185	-0.0323374	-0.0713487	0.0428686	0.293932	18	0.0285098	0.975094	1
Krt10	0.0955434	-0.0225793	-0.132583	0.0426761	0.0131947	0.084377	0.0251688	0.0870354	0.116109	0.0118997	-0.0484404	-0.297959	0.179187	0.00328172	0.0327928	18	0.287719	0.975094	1
Pdgfrb	-0.0988494	0.00212634	0.112869	0.0388765	0.0128325	0.0718361	0.0110015	0.868393	0.116135	-0.175046	-0.0230248	-0.0279269	-0.0226528	0.0272775	0.253665	18	0.20435	0.99679	1
Gstcd	-0.0260944	0.0104998	0.0892588	0.0279579	0.00913929	0.0568208	0.350642	0.250614	0.11621	-0.0808909	-0.00741292	-0.0221079	0.0287021	0.0284125	0.200625	18	0.761077	0.975094	1
Cspg4	0.154291	-0.00873911	-0.112474	0.0372547	0.0107691	0.0716335	3.45026e-05	0.41708	0.116385	0.0812729	-0.0298462	-0.252873	0.227309	0.012368	0.0279253	18	0.00585466	0.975094	1
Polr1e	0.0497569	-0.0228294	-0.118748	0.0405341	0.012656	0.0756493	0.219623	0.0712562	0.116481	-0.0296885	-0.0476348	-0.267018	0.129202	0.00197589	0.0295219	18	0.659234	0.975094	1
Hs3st3a1	0.0736509	0.0171797	-0.118626	0.0377208	0.0109094	0.0755853	0.0508756	0.11531	0.116546	-0.000280506	-0.00420223	-0.266771	0.147582	0.0385617	0.029518	18	0.387979	0.975094	1
Acadl	0.0152627	0.00371573	-0.0959002	0.0307026	0.00935012	0.0611059	0.619108	0.691073	0.116552	-0.0449132	-0.0146102	-0.215666	0.0754386	0.0220416	0.0238652	18	0.891107	0.986524	1
Zfp518b	-0.00231278	0.0223859	0.0890146	0.0307932	0.00977108	0.0567218	0.94013	0.0219616	0.116573	-0.0626663	0.00323489	-0.022158	0.0580407	0.0415368	0.200187	18	0.987578	0.975094	1
Mmp21	0.114499	-0.0113037	-0.174162	0.082303	0.0207197	0.110998	0.164167	0.585371	0.116636	-0.0468115	-0.0519135	-0.391714	0.27581	0.0293061	0.0433905	15	0.59244	0.976642	1
B230216N24Rik	0.248908	-0.0352241	-0.296745	0.100431	0.0302905	0.189147	0.0131976	0.244881	0.11668	0.0520663	-0.0945924	-0.667467	0.44575	0.0241443	0.0739758	16	0.219153	0.975094	1
Abi3	0.0583968	0.00274798	-0.108324	0.0375302	0.0105938	0.0690875	0.11971	0.79533	0.116897	-0.0151611	-0.0180155	-0.243734	0.131955	0.0235115	0.0270846	18	0.52768	0.991648	1
Npy1r	-0.173864	0.00156414	0.151451	0.0469186	0.0142625	0.0966314	0.000210846	0.912673	0.117042	-0.265823	-0.0263899	-0.0379428	-0.0819053	0.0295181	0.340845	18	0.0182655	0.999679	1
Rbp3	0.121422	-0.0122192	-0.183878	0.0765507	0.0232975	0.117376	0.112703	0.599942	0.117216	-0.0286149	-0.0578814	-0.413931	0.271458	0.0334431	0.0461757	14	0.516238	0.976749	1
Rnf17	-0.00348415	0.00491471	0.102316	0.0376772	0.0125177	0.065388	0.926322	0.6946	0.11764	-0.0773301	-0.0196195	-0.0258417	0.0703618	0.029449	0.230475	18	0.983561	0.986738	1
Clec7a	0.0825525	-0.0244532	-0.151148	0.0599784	0.017196	0.0966141	0.168707	0.155018	0.117711	-0.0350031	-0.0581567	-0.340508	0.200108	0.00925032	0.0382121	18	0.598993	0.975094	1
Slc16a6	-0.0827892	0.010708	0.109025	0.0407147	0.0125763	0.0697028	0.0420124	0.394524	0.117786	-0.162589	-0.0139412	-0.0275904	-0.00298981	0.0353572	0.24564	18	0.361116	0.975094	1
Ccne1	-0.0640466	0.0246105	0.11413	0.0375935	0.0116421	0.0729675	0.0884444	0.0345213	0.117788	-0.137728	0.00179248	-0.0288834	0.00963532	0.0474286	0.257144	18	0.474715	0.975094	1
Fas	0.389677	-0.0437372	-0.346951	0.121347	0.0378208	0.221899	0.00132156	0.247505	0.117922	0.151841	-0.117865	-0.781865	0.627513	0.0303902	0.0879622	18	0.0612632	0.975094	1
BC016579	-0.063782	-0.00201836	0.213313	0.0733396	0.021634	0.136478	0.384475	0.925669	0.118057	-0.207525	-0.0444202	-0.0541796	0.079961	0.0403834	0.480805	18	0.783244	0.999766	1
Notch2	0.0296243	-0.00780304	-0.0742757	0.0265573	0.00780453	0.0475236	0.264642	0.317403	0.118071	-0.0224271	-0.0230996	-0.16742	0.0816757	0.00749356	0.0188688	18	0.695654	0.975094	1
Rmc1	-0.0493799	0.0104644	0.086287	0.0294101	0.00946574	0.0552201	0.0931499	0.26894	0.118146	-0.107023	-0.00808806	-0.0219424	0.00826285	0.0290169	0.194516	18	0.481841	0.975094	1
Trnt1	0.0300619	-0.00437204	-0.077785	0.0265463	0.00827152	0.0497905	0.257453	0.597107	0.11823	-0.021968	-0.0205839	-0.175373	0.0820918	0.0118398	0.0198027	18	0.690065	0.976642	1
Pml	-0.139486	0.00540561	0.11777	0.0400103	0.0123788	0.0753888	0.000489818	0.66234	0.118247	-0.217905	-0.0188563	-0.0299889	-0.0610677	0.0296675	0.26553	18	0.0324355	0.982205	1
C030047K22Rik	0.0640469	-0.0165972	-0.153408	0.0567416	0.0173219	0.0982173	0.259005	0.33798	0.118305	-0.0471646	-0.0505474	-0.34591	0.175259	0.017353	0.0390941	16	0.69201	0.975094	1
A330033J07Rik	0.0732249	-0.0121708	-0.14508	0.0507227	0.0143464	0.0928962	0.148842	0.396244	0.118349	-0.0261897	-0.0402893	-0.327153	0.17264	0.0159477	0.0369934	18	0.574832	0.975094	1
Rab11fip3	-0.0716422	0.0207258	0.128301	0.0440367	0.0138869	0.0821645	0.103764	0.135577	0.118403	-0.157953	-0.00649209	-0.0327385	0.0146682	0.0479436	0.28934	18	0.501875	0.975094	1
Sncaip	-0.129658	0.0104822	0.100249	0.0330333	0.0101485	0.06421	8.67012e-05	0.301659	0.118461	-0.194403	-0.00940845	-0.0256003	-0.0649143	0.0303728	0.226098	18	0.0100883	0.975094	1
Sft2d1	0.122203	-0.0207028	-0.104319	0.0382103	0.0110913	0.0668266	0.001383	0.0619609	0.118514	0.0473124	-0.0424413	-0.235297	0.197094	0.0010358	0.0266585	18	0.0622489	0.975094	1
Iqca	0.0848086	-0.00722293	-0.122187	0.049362	0.0143221	0.0782827	0.0857791	0.614035	0.11856	-0.0119391	-0.0352937	-0.275618	0.181556	0.0208478	0.031244	18	0.470375	0.979544	1
Eef1g	-0.0207347	-0.0054323	0.0932488	0.0238131	0.00720371	0.0597641	0.383904	0.45079	0.118694	-0.0674075	-0.0195513	-0.0238868	0.0259382	0.00868671	0.210384	16	0.782663	0.975094	1
Trim26	-0.0673599	0.0219469	0.143007	0.0465251	0.014343	0.0916581	0.147668	0.125981	0.118707	-0.158547	-0.00616494	-0.0366394	0.0238276	0.0500587	0.322654	18	0.57244	0.975094	1
8430426J06Rik	0.246349	-0.0798657	-0.356436	0.122361	0.0353298	0.228515	0.0440828	0.0237857	0.118808	0.00652659	-0.149111	-0.804317	0.486171	-0.0106205	0.0914446	16	0.368447	0.975094	1
Psma4	0.0430053	0.00104051	-0.107842	0.0365779	0.0106081	0.0691486	0.239708	0.921864	0.118863	-0.0286861	-0.019751	-0.243371	0.114697	0.021832	0.027687	16	0.676527	0.999766	1
Vars2	-0.0720852	0.0107721	0.0680215	0.0258606	0.00753587	0.0436218	0.00531243	0.152876	0.118914	-0.122771	-0.00399792	-0.0174755	-0.0213993	0.0255421	0.153519	18	0.141868	0.975094	1
Gmppa	-0.0300962	0.00193933	0.0869768	0.0332832	0.0106357	0.0558071	0.365866	0.855314	0.119109	-0.0953301	-0.0189062	-0.0224032	0.0351377	0.0227848	0.196357	18	0.771748	0.995311	1
Serpinb6c	0.163579	-0.0246121	-0.209347	0.0827516	0.0250117	0.134332	0.0480698	0.325102	0.119132	0.00138911	-0.0736341	-0.472633	0.325769	0.0244098	0.0539393	18	0.381421	0.975094	1
Madcam1	0.146234	-0.0242903	-0.19567	0.0841064	0.0230538	0.125561	0.0820919	0.29205	0.119147	-0.0186118	-0.0694749	-0.441765	0.311079	0.0208943	0.0504255	18	0.463377	0.975094	1
Odf2	-0.0986452	0.0226178	0.0796602	0.0273	0.00848546	0.0511265	0.000302231	0.00768801	0.119209	-0.152152	0.00598657	-0.0205459	-0.0451382	0.039249	0.179866	18	0.0236699	0.975094	1
Ptx3	-0.324619	0.0533901	0.399368	0.147999	0.0447021	0.256366	0.0282798	0.23234	0.119281	-0.614692	-0.0342244	-0.103101	-0.0345459	0.141005	0.901836	18	0.303277	0.975094	1
1500015A07Rik	0.221753	-0.0292277	-0.214419	0.0715651	0.021679	0.137678	0.00194423	0.177594	0.119377	0.0814882	-0.0717177	-0.484264	0.362018	0.0132624	0.0554252	16	0.0780085	0.975094	1
Prr12	-0.0674364	0.018879	0.0769736	0.030438	0.0129203	0.0494289	0.0267233	0.143965	0.119409	-0.127094	-0.00644439	-0.0199053	-0.00777908	0.0442023	0.173853	18	0.293344	0.975094	1
Pla2g3	0.17935	-0.0106875	-0.165677	0.0600577	0.0184467	0.106427	0.00282379	0.562341	0.119538	0.0616392	-0.0468424	-0.374271	0.297061	0.0254675	0.0429169	18	0.099999	0.976642	1
Sgcg	-0.278817	0.0929435	0.387753	0.155208	0.0477494	0.249229	0.07243	0.0515962	0.119753	-0.583019	-0.0006435	-0.100727	0.0253855	0.186531	0.876233	14	0.442267	0.975094	1
Prex2	-0.0461225	0.00863351	0.0960598	0.0309346	0.00934195	0.0617603	0.135971	0.3554	0.119859	-0.106753	-0.00967637	-0.0249882	0.0145083	0.0269434	0.217108	18	0.554543	0.975094	1
Rwdd4a	0.025071	-0.00730644	-0.0497902	0.0191323	0.00671001	0.0320242	0.190059	0.276204	0.120002	-0.0124275	-0.0204578	-0.112557	0.0625695	0.00584493	0.0129762	18	0.624458	0.975094	1
Aqp5	0.0853275	-0.0392373	-0.153811	0.0685153	0.0163803	0.0989573	0.212992	0.0166027	0.120108	-0.0489599	-0.0713422	-0.347764	0.219615	-0.00713242	0.0401413	14	0.651453	0.975094	1
Pdss2	-0.0578655	0.0161988	0.102831	0.0359412	0.0114197	0.0661631	0.107397	0.156045	0.120136	-0.128309	-0.00618333	-0.0268463	0.012578	0.038581	0.232508	18	0.509712	0.975094	1
Btnl9	0.178942	-0.0751612	-0.345809	0.139185	0.0421699	0.222499	0.198569	0.0746935	0.120136	-0.0938559	-0.157813	-0.7819	0.45174	0.00749031	0.0902815	14	0.635998	0.975094	1
Plekho2	-0.193085	0.0289619	0.215178	0.075191	0.0236002	0.138465	0.0102309	0.219752	0.120179	-0.340456	-0.0172937	-0.0562083	-0.0457132	0.0752175	0.486564	18	0.199378	0.975094	1
Zswim9	-0.0399784	0.000995412	0.0972963	0.0296991	0.00825651	0.062618	0.178265	0.904039	0.12023	-0.0981875	-0.0151871	-0.0254327	0.0182307	0.0171779	0.220025	16	0.610713	0.999098	1
Rab19	0.226301	-0.00419322	-0.279498	0.11218	0.032927	0.17991	0.0436628	0.898664	0.120294	0.00643341	-0.0687289	-0.632116	0.446169	0.0603425	0.0731193	18	0.365878	0.999098	1
Gfpt2	-0.161856	0.0564137	0.378359	0.134047	0.0420533	0.243623	0.227254	0.179764	0.12041	-0.424583	-0.0260092	-0.0991323	0.10087	0.138837	0.855851	18	0.66534	0.975094	1
Ckm	0.134599	-0.0103125	-0.199834	0.0821733	0.0240623	0.128739	0.101423	0.668231	0.120605	-0.0264573	-0.0574737	-0.452158	0.295656	0.0368486	0.05249	14	0.497879	0.983944	1
Upk3bl	0.129249	-0.0244838	-0.183414	0.0789145	0.0264429	0.118245	0.101457	0.354493	0.120868	-0.0254208	-0.076311	-0.41517	0.283918	0.0273434	0.0483413	14	0.497879	0.975094	1
Pfkp	-0.058423	-0.000578216	0.0674477	0.0253621	0.00860751	0.0434847	0.0212474	0.946442	0.120885	-0.108132	-0.0174486	-0.0177807	-0.00871427	0.0162922	0.152676	18	0.267274	1	1
9530080O11Rik	0.130713	-0.0134893	-0.131408	0.0498093	0.0133353	0.0847223	0.0086833	0.311754	0.120891	0.033089	-0.0396259	-0.297461	0.228338	0.0126474	0.0346445	15	0.184013	0.975094	1
Pigr	0.0965942	-0.0244451	-0.125118	0.0509162	0.0115756	0.0806712	0.0578121	0.0347057	0.120912	-0.00319976	-0.0471329	-0.28323	0.196388	-0.00175731	0.0329951	14	0.407159	0.975094	1
E2f2	-0.161708	0.0331283	0.203084	0.0724165	0.0228442	0.130978	0.0255477	0.147007	0.121017	-0.303641	-0.0116455	-0.0536284	-0.0197737	0.0779021	0.459797	18	0.288903	0.975094	1
9230112J17Rik	0.0148044	-0.00160397	0.127429	0.0396398	0.0118191	0.0821964	0.708796	0.892051	0.12107	-0.0628882	-0.024769	-0.033673	0.092497	0.0215611	0.288531	16	0.920838	0.999098	1
Shisa2	-0.150668	0.0105741	0.157887	0.0548485	0.017428	0.101854	0.00601448	0.544028	0.12111	-0.25817	-0.0235841	-0.0417432	-0.0431673	0.0447323	0.357517	18	0.151665	0.975237	1
Gm15972	0.342761	-0.0136635	-0.41335	0.16307	0.0453213	0.266721	0.0355596	0.763048	0.121203	0.02315	-0.102492	-0.936114	0.662372	0.0751647	0.109414	16	0.334981	0.990284	1
Gtpbp2	-0.0699162	0.00100193	0.14383	0.0523421	0.0163097	0.0928379	0.18163	0.951016	0.12132	-0.172505	-0.0309645	-0.038129	0.0326725	0.0329684	0.325789	18	0.614895	1	1
Erich6	-0.00788099	0.00793333	0.0959217	0.0376743	0.0111864	0.0619271	0.834302	0.478204	0.121395	-0.0817214	-0.0139916	-0.0254532	0.0659594	0.0298582	0.217297	18	0.960873	0.975094	1
Nalf1	0.052004	0.00776399	-0.0780092	0.0233445	0.00739717	0.0503666	0.0259021	0.293907	0.121423	0.00624962	-0.0067342	-0.176726	0.0977583	0.0222622	0.0207076	18	0.290853	0.975094	1
Klhl34	0.0126872	0.0185561	0.080525	0.027919	0.00944942	0.0519967	0.64952	0.0495617	0.121465	-0.0420331	3.55652e-05	-0.0213867	0.0674075	0.0370766	0.182437	15	0.8988	0.975094	1
Itga9	0.110552	-0.010199	-0.10618	0.0358315	0.0107919	0.0685715	0.00203334	0.344627	0.121513	0.0403232	-0.0313506	-0.240578	0.18078	0.0109527	0.0282179	18	0.0813834	0.975094	1
Zmym3	-0.0557305	0.00616342	0.0761708	0.0282952	0.0091469	0.0492106	0.0488829	0.500422	0.121658	-0.111188	-0.0117642	-0.0202803	-0.000272989	0.024091	0.172622	18	0.383575	0.975094	1
1810010H24Rik	0.122025	-0.00895973	-0.153064	0.0525033	0.0157482	0.0988968	0.0201182	0.569399	0.121691	0.0191202	-0.0398256	-0.346898	0.224929	0.0219062	0.0407702	16	0.26072	0.976642	1
Enthd1	-0.226777	0.0611642	0.333772	0.140517	0.0422082	0.215783	0.106554	0.147308	0.121912	-0.502185	-0.0215624	-0.0891543	0.0486308	0.143891	0.756698	14	0.507954	0.975094	1
Abca6	0.11475	-0.016661	-0.141539	0.0505562	0.0155986	0.0915162	0.0232225	0.285471	0.121959	0.0156618	-0.0472338	-0.320908	0.213838	0.0139117	0.0378291	18	0.277531	0.975094	1
Tpbg	0.204995	-0.0477593	-0.205896	0.0737938	0.0234111	0.133187	0.0054703	0.0413474	0.122126	0.0603623	-0.0936442	-0.466939	0.349629	-0.00187442	0.0551464	18	0.144426	0.975094	1
Zfyve26	-0.0814315	0.00884361	0.118652	0.0404709	0.01275	0.0767523	0.0442097	0.487921	0.122126	-0.160753	-0.0161458	-0.0317796	-0.00210986	0.0338331	0.269084	18	0.368447	0.975094	1
Actr6	0.0884421	-0.0225791	-0.0999177	0.0353502	0.011893	0.0646481	0.0123535	0.0576278	0.12221	0.0191569	-0.0458889	-0.226626	0.157727	0.000730766	0.0267902	18	0.212438	0.975094	1
AI507597	0.406441	-0.0562693	-0.471494	0.174138	0.0509691	0.305153	0.0195952	0.269598	0.12232	0.0651359	-0.156167	-1.06958	0.747746	0.0436282	0.126595	16	0.258119	0.975094	1
Zfp438	-0.164084	0.00927844	0.158071	0.05569	0.0178418	0.102328	0.00321523	0.603035	0.122409	-0.273234	-0.0256908	-0.042489	-0.0549332	0.0442477	0.358631	18	0.10777	0.976749	1
Snx18	-0.0458324	-0.00524266	0.0548074	0.0187556	0.00611884	0.0354857	0.0145389	0.391552	0.122468	-0.0825927	-0.0172354	-0.0147432	-0.00907211	0.00675005	0.124358	18	0.2274	0.975094	1
Meioc	0.144693	0.000975582	-0.23701	0.0873521	0.0272866	0.153468	0.0976333	0.971479	0.122502	-0.0265137	-0.0525052	-0.537802	0.3159	0.0544564	0.0637827	18	0.491895	1	1
Epor	0.116962	-0.0115092	-0.213985	0.0792783	0.024144	0.138574	0.140121	0.633583	0.12254	-0.0384203	-0.0588306	-0.485585	0.272345	0.0358122	0.0576142	18	0.56028	0.979683	1
Adad2	0.244085	-0.0236602	-0.297928	0.131514	0.0388838	0.192937	0.063458	0.542866	0.122547	-0.0136768	-0.0998711	-0.676078	0.501847	0.0525507	0.0802223	14	0.421651	0.975237	1
Net1	0.240649	0.0303192	-0.171171	0.0636543	0.0193978	0.110866	0.000156476	0.118047	0.122602	0.115889	-0.00769974	-0.388465	0.365409	0.0683381	0.0461228	18	0.0149007	0.975094	1
B3gnt7	-0.267472	0.0660312	0.326191	0.116887	0.0363637	0.211423	0.0221196	0.0693925	0.12287	-0.496566	-0.0052403	-0.0881901	-0.038379	0.137303	0.740572	18	0.272087	0.975094	1
1700008O03Rik	0.130342	-0.00194382	-0.198206	0.0780235	0.0220748	0.128491	0.0948117	0.929832	0.122936	-0.0225815	-0.0452097	-0.450045	0.283265	0.0413221	0.0536319	18	0.484772	0.999766	1
Rbm46	0.000779909	-0.00694806	-0.113998	0.0333823	0.00986338	0.0739331	0.981361	0.481165	0.123096	-0.0646482	-0.0262799	-0.258904	0.066208	0.0123838	0.0309082	18	0.997243	0.975094	1
Thg1l	0.112623	0.000132657	-0.0642329	0.0192864	0.00657997	0.0416685	5.23478e-09	0.983915	0.123189	0.0748228	-0.0127639	-0.145902	0.150424	0.0130292	0.0174358	18	1.5449e-05	1	1
2200002D01Rik	0.194349	-0.0348754	-0.28065	0.118469	0.0338761	0.182201	0.100901	0.303245	0.123478	-0.0378463	-0.101271	-0.637757	0.426544	0.0315206	0.0764561	14	0.497028	0.975094	1
Exosc2	0.0779883	0.00311427	-0.0996644	0.0326086	0.00984667	0.0647137	0.0167731	0.751793	0.123541	0.0140765	-0.0161848	-0.226501	0.1419	0.0224134	0.0271722	18	0.239469	0.989575	1
Fam131c	0.0945492	-0.0195226	-0.204288	0.0742145	0.0216658	0.132655	0.202664	0.367547	0.123562	-0.0509086	-0.0619868	-0.464287	0.240007	0.0229416	0.0557115	18	0.641795	0.975094	1
Fem1c	-0.0485441	0.0137789	0.231699	0.0927185	0.0291014	0.150477	0.600581	0.635871	0.123619	-0.230269	-0.0432587	-0.0632309	0.133181	0.0708166	0.526628	15	0.882861	0.979683	1
Dhx33	0.0469749	0.00532882	-0.0819713	0.0302459	0.00946726	0.053242	0.1204	0.573525	0.123659	-0.012306	-0.0132267	-0.186324	0.106256	0.0238843	0.0223812	18	0.529191	0.976642	1
Ing4	-0.0343547	-0.0181861	0.0848979	0.0294484	0.00915055	0.0551649	0.24337	0.0468748	0.123808	-0.0920726	-0.0361208	-0.0232233	0.0233632	-0.000251326	0.193019	18	0.678677	0.975094	1
Rab38	0.108878	-0.0630545	-0.256314	0.0950206	0.0290372	0.166559	0.251863	0.0298929	0.123833	-0.077359	-0.119966	-0.582763	0.295115	-0.0061426	0.0701348	18	0.686211	0.975094	1
Ccl5	0.126173	-0.0194225	-0.157485	0.0685355	0.0195027	0.10234	0.0656237	0.319304	0.123842	-0.00815427	-0.0576471	-0.358067	0.2605	0.018802	0.0430969	18	0.425562	0.975094	1
Sds	0.229277	-0.0635816	-0.316361	0.121955	0.037077	0.205639	0.0601059	0.0863723	0.123944	-0.00975007	-0.136251	-0.719406	0.468303	0.009088	0.0866847	18	0.412612	0.975094	1
Efcab12	-0.137372	0.00712648	0.169446	0.0605055	0.0189428	0.110159	0.0231829	0.70676	0.123999	-0.255961	-0.0300007	-0.0464605	-0.0187835	0.0442537	0.385353	18	0.277523	0.986738	1
Piwil2	0.147249	-0.0447556	-0.172779	0.0613477	0.0190242	0.112377	0.0163845	0.0186444	0.124172	0.0270097	-0.0820423	-0.393033	0.267488	-0.00746893	0.0474754	18	0.238287	0.975094	1
Timeless	-0.122511	0.00996422	0.193677	0.0660581	0.0207283	0.12598	0.0636547	0.630725	0.124203	-0.251982	-0.0306624	-0.0532385	0.00696075	0.0505908	0.440593	18	0.421651	0.979683	1
Spata16	-0.126811	0.0210154	0.170789	0.0757805	0.0215261	0.111142	0.0942477	0.328927	0.124373	-0.275338	-0.0211749	-0.047045	0.0217156	0.0632057	0.388623	14	0.484015	0.975094	1
Cldn11	0.0681779	-0.00131549	-0.110808	0.0441933	0.014434	0.0721506	0.122899	0.927383	0.124589	-0.0184394	-0.0296057	-0.252221	0.154795	0.0269747	0.030604	18	0.53373	0.999766	1
Lrrc46	0.116737	-0.011876	-0.205664	0.0805699	0.0234267	0.133934	0.14737	0.612196	0.124645	-0.0411776	-0.0577915	-0.46817	0.274651	0.0340396	0.0568413	18	0.571992	0.979441	1
Yjefn3	0.196953	-0.0349589	-0.246711	0.102014	0.0296841	0.1607	0.053526	0.238917	0.124727	-0.00299016	-0.0931386	-0.561678	0.396896	0.0232208	0.0682546	14	0.393612	0.975094	1
Rhbdf2	0.132898	-0.0259283	-0.142448	0.0577753	0.0182635	0.0928054	0.0214338	0.155702	0.124806	0.0196604	-0.0617241	-0.324343	0.246135	0.00986757	0.0394473	18	0.268219	0.975094	1
Arhgef39	0.076661	-0.0102643	-0.151678	0.0614389	0.0172766	0.0988549	0.212119	0.552434	0.124943	-0.0437571	-0.0441259	-0.34543	0.197079	0.0235972	0.0420738	18	0.651453	0.976642	1
Samsn1	-0.0501017	0.0107372	0.117411	0.0453955	0.0139654	0.0765283	0.269736	0.441985	0.124978	-0.139075	-0.0166344	-0.0325822	0.0388718	0.0381089	0.267403	18	0.698635	0.975094	1
Serf2	-0.0186196	-0.00102514	0.0825157	0.0210839	0.00638705	0.0538278	0.377172	0.872485	0.125286	-0.0599433	-0.0135435	-0.0229848	0.0227041	0.0114933	0.188016	16	0.777542	0.99745	1
Dsg2	-0.101134	0.00788776	0.105328	0.0400619	0.0127685	0.0687311	0.0115878	0.53674	0.125408	-0.179654	-0.0171381	-0.0293825	-0.0226146	0.0329136	0.240038	18	0.207999	0.975116	1
Krba1	-0.061208	0.0256899	0.113454	0.040043	0.0128787	0.074038	0.126375	0.046069	0.125431	-0.139691	0.000448137	-0.0316581	0.0172749	0.0509316	0.258565	18	0.540438	0.975094	1
Il7	0.0950653	-0.0210591	-0.121805	0.0484029	0.0144919	0.0794895	0.0495253	0.146177	0.125438	0.00019734	-0.0494626	-0.277602	0.189933	0.00734443	0.0339916	18	0.384943	0.975094	1
1700034G24Rik	0.0799744	-0.014408	-0.135784	0.0524408	0.0146855	0.0886251	0.127249	0.326541	0.125495	-0.0228077	-0.043191	-0.309486	0.182757	0.014375	0.0379184	16	0.541078	0.975094	1
Dusp13	0.195593	-0.0160929	-0.228937	0.0915225	0.0273929	0.149467	0.0325893	0.556878	0.125599	0.0162126	-0.0697821	-0.521888	0.374974	0.0375962	0.064013	18	0.322352	0.976642	1
Zfp78	-0.0987187	0.0134395	0.210747	0.0734349	0.0228798	0.137609	0.178851	0.556937	0.125649	-0.242648	-0.0314041	-0.0589621	0.045211	0.0582831	0.480456	18	0.611765	0.976642	1
Odad2	-0.291452	0.0895889	0.309539	0.114167	0.0351911	0.202143	0.010684	0.0109033	0.125698	-0.515215	0.0206156	-0.0866538	-0.0676897	0.158562	0.705731	18	0.202414	0.975094	1
Sp7	-0.159774	0.024111	0.217324	0.0808029	0.0235212	0.141947	0.0480046	0.305329	0.125763	-0.318145	-0.0219898	-0.0608862	-0.00140304	0.0702118	0.495535	18	0.381242	0.975094	1
Decr1	0.0612967	-0.0154986	-0.110608	0.038703	0.0125472	0.0722596	0.113246	0.216747	0.125844	-0.0145598	-0.0400908	-0.252234	0.137153	0.00909349	0.0310185	18	0.516238	0.975094	1
Il20ra	0.129653	-0.0126995	-0.183918	0.0630605	0.0192331	0.120207	0.0397812	0.509064	0.126015	0.00605691	-0.0503957	-0.41952	0.253249	0.0249966	0.0516838	18	0.353539	0.975094	1
9330111N05Rik	0.0544521	-0.00224716	-0.126513	0.0466485	0.0123167	0.0827044	0.243096	0.855231	0.12609	-0.0369774	-0.0263874	-0.288611	0.145882	0.0218931	0.0355844	16	0.678677	0.995311	1
Six3	0.100809	-0.0309937	-0.190599	0.0897519	0.0202643	0.124606	0.261354	0.126147	0.126112	-0.0751014	-0.0707109	-0.434822	0.27672	0.00872355	0.0536238	18	0.693397	0.975094	1
Clic4	0.102965	-0.00850109	-0.0678515	0.0239382	0.00645497	0.0443723	1.69823e-05	0.187844	0.12623	0.0560466	-0.0211526	-0.15482	0.149883	0.00415042	0.0191166	18	0.00325461	0.975094	1
Dcbld1	0.0329976	-0.003206	-0.0751504	0.0250462	0.00755244	0.0491538	0.187682	0.671202	0.126293	-0.0160921	-0.0180085	-0.17149	0.0820872	0.0115965	0.0211893	18	0.621229	0.983944	1
Degs1	0.0723104	-0.00241758	-0.0798948	0.0261403	0.00802858	0.0522599	0.00567069	0.763321	0.126315	0.0210763	-0.0181533	-0.182322	0.123544	0.0133181	0.0225329	18	0.147173	0.990284	1
Atoh8	0.109824	-0.0292786	-0.218608	0.0822653	0.0252543	0.143049	0.181878	0.246312	0.126463	-0.0514132	-0.0787761	-0.49898	0.271061	0.0202188	0.0617638	18	0.615197	0.975094	1
Pdik1l	0.0519234	0.00485693	-0.0788325	0.0301201	0.00918728	0.0516287	0.0847304	0.597043	0.126783	-0.00711104	-0.0131498	-0.180023	0.110958	0.0228637	0.0223579	18	0.468208	0.976642	1
Magi3	-0.0928152	0.0079419	0.13274	0.0499509	0.0158989	0.0869772	0.063151	0.617409	0.126975	-0.190717	-0.0232193	-0.0377326	0.00508685	0.0391031	0.303212	18	0.42092	0.979683	1
Dusp2	0.214235	-0.0360346	-0.138357	0.0544948	0.0150728	0.0906589	8.44898e-05	0.0168163	0.126978	0.107427	-0.0655767	-0.316045	0.321043	-0.00649239	0.0393311	18	0.00995929	0.975094	1
Zfp106	-0.0620778	0.00377732	0.085382	0.0284637	0.00851821	0.0559688	0.0291874	0.657447	0.127128	-0.117866	-0.0129181	-0.0243149	-0.00628997	0.0204727	0.195079	18	0.306939	0.980568	1
Fra10ac1	0.0203142	-0.00908034	-0.0530778	0.0193518	0.00723101	0.0348013	0.293841	0.209206	0.127217	-0.0176146	-0.0232529	-0.121287	0.0582431	0.00509217	0.0151314	18	0.719301	0.975094	1
Jun	-0.174048	-0.0329312	0.218748	0.0757714	0.0239875	0.143456	0.0216183	0.169799	0.127298	-0.322557	-0.0799457	-0.0624206	-0.0255383	0.0140834	0.499917	18	0.269248	0.975094	1
Spata45	-0.247803	0.0272665	0.256061	0.12651	0.0327011	0.167971	0.0501412	0.404389	0.127399	-0.495759	-0.0368266	-0.0731551	0.000152681	0.0913596	0.585277	15	0.386926	0.975094	1
Prr11	-0.0562806	0.0126086	0.129898	0.048332	0.0111289	0.0852309	0.244238	0.257234	0.12749	-0.15101	-0.00920375	-0.0371513	0.0384483	0.0344209	0.296948	18	0.679492	0.975094	1
Gpr89	-0.0505375	0.00238869	0.0630846	0.0222927	0.00694941	0.041394	0.0233905	0.731053	0.127507	-0.0942304	-0.0112319	-0.0180461	-0.00684458	0.0160093	0.144215	18	0.277981	0.988204	1
Aspm	0.126389	-0.0193333	-0.150697	0.0575014	0.0165428	0.0988887	0.0279478	0.242529	0.127532	0.0136885	-0.0517565	-0.344516	0.23909	0.0130899	0.043121	18	0.300508	0.975094	1
4930524B15Rik	0.0646684	-0.0409462	-0.131956	0.0570246	0.0165474	0.0866389	0.256776	0.0133428	0.127745	-0.0470976	-0.0733785	-0.301765	0.176435	-0.00851397	0.0378534	18	0.689689	0.975094	1
Gsn	0.0275249	-0.0202281	-0.0830867	0.0357755	0.0121661	0.0545575	0.441668	0.09638	0.127779	-0.0425937	-0.0440732	-0.190017	0.0976435	0.003617	0.023844	18	0.812012	0.975094	1
Mccc1	-0.064236	-0.00485562	0.10046	0.0349513	0.0104736	0.0659657	0.0660812	0.64293	0.127779	-0.132739	-0.0253835	-0.02883	0.00426725	0.0156723	0.229751	18	0.42666	0.979683	1
Itga3	-0.192434	0.0497354	0.21111	0.074899	0.0234026	0.13866	0.0101922	0.0335691	0.127883	-0.339233	0.00386718	-0.0606584	-0.0456342	0.0956036	0.482879	18	0.199346	0.975094	1
Sos1	-0.0870101	0.0164084	0.0802617	0.0285535	0.00878147	0.0527198	0.00230933	0.0616894	0.127904	-0.142974	-0.000802999	-0.0230672	-0.0310463	0.0336197	0.183591	18	0.0887919	0.975094	1
Sele	0.270121	-0.086512	-0.313256	0.130791	0.0404967	0.20577	0.0388966	0.0326572	0.127919	0.0137743	-0.165884	-0.716558	0.526467	-0.0071399	0.0900458	14	0.351579	0.975094	1
Nr3c1	-0.147749	7.64559e-05	0.0880276	0.0298991	0.00889176	0.0578324	7.74909e-07	0.993139	0.12798	-0.20635	-0.0173511	-0.0253218	-0.0891477	0.017504	0.201377	18	0.000458422	1	1
8430431K14Rik	-0.0845889	-0.00353143	0.194733	0.072662	0.0219138	0.127941	0.244367	0.871975	0.127995	-0.227004	-0.0464817	-0.0560262	0.0578261	0.0394189	0.445492	14	0.679492	0.99745	1
Frrs1	0.222018	-0.0151166	-0.255317	0.0898262	0.0281716	0.167774	0.0134494	0.59155	0.128061	0.0459622	-0.0703321	-0.584147	0.398074	0.0400988	0.0735133	18	0.220103	0.976642	1
Otop3	-0.166115	0.0370972	0.221664	0.0926672	0.028293	0.145719	0.0730368	0.189797	0.128218	-0.34774	-0.0183561	-0.063941	0.0155091	0.0925506	0.507268	14	0.444489	0.975094	1
Nrk	-0.486248	0.0768879	0.646166	0.239276	0.073706	0.42484	0.0421372	0.296869	0.12827	-0.955221	-0.0675732	-0.186506	-0.0172755	0.221349	1.47884	18	0.361271	0.975094	1
Eef1akmt1	-0.0457694	-0.0196983	0.124837	0.0380955	0.0117071	0.082085	0.229582	0.0924546	0.128303	-0.120435	-0.0426438	-0.0360466	0.0288965	0.00324726	0.285721	18	0.66736	0.975094	1
Borcs6	0.0954699	-0.00925355	-0.13526	0.0402719	0.0117914	0.0889609	0.0177577	0.432587	0.1284	0.0165384	-0.0323642	-0.30962	0.174401	0.0138571	0.0391003	18	0.248303	0.975094	1
Aggf1	-0.049946	-0.00984479	0.0687577	0.0234345	0.00739091	0.0452462	0.0330643	0.182856	0.128603	-0.0958768	-0.0243307	-0.0199233	-0.00401522	0.00464113	0.157439	18	0.323508	0.975094	1
C2cd4b	0.336531	-0.0635281	-0.462174	0.1951	0.0594162	0.304252	0.0845426	0.284978	0.12875	-0.0458578	-0.179982	-1.0585	0.718919	0.0529256	0.134149	15	0.468208	0.975094	1
Plp1	0.109466	-0.0591471	-0.209098	0.0835582	0.0281477	0.137687	0.190176	0.0356135	0.128853	-0.054305	-0.114316	-0.47896	0.273237	-0.00397866	0.0607647	14	0.624591	0.975094	1
Ceacam15	0.412915	-0.0877007	-0.471538	0.194085	0.0598412	0.310502	0.033379	0.142769	0.128856	0.0325151	-0.204987	-1.08011	0.793315	0.029586	0.137035	14	0.325707	0.975094	1
Ly6a	0.275193	-0.0252413	-0.178472	0.0551271	0.0176331	0.117525	5.97627e-07	0.152294	0.128867	0.167146	-0.0598015	-0.408817	0.38324	0.0093189	0.0518734	18	0.000389414	0.975094	1
Slc15a2	0.0777001	-0.0267191	-0.138214	0.0475985	0.0145904	0.0911024	0.102594	0.0670592	0.129233	-0.0155912	-0.0553159	-0.316772	0.170991	0.0018776	0.0403429	18	0.499329	0.975094	1
Lasp1	-0.0678708	-0.00896256	0.0900293	0.0291234	0.00882815	0.0593438	0.0197823	0.309998	0.129247	-0.124952	-0.0262654	-0.0262824	-0.0107899	0.00834029	0.206341	18	0.259402	0.975094	1
Acvrl1	0.10177	-0.00860347	-0.118835	0.0390606	0.0109852	0.0783653	0.0091757	0.433517	0.129411	0.0252126	-0.030134	-0.272429	0.178327	0.0129271	0.0347579	18	0.188848	0.975094	1
Gabrq	0.0814722	-0.0115297	-0.144193	0.0490071	0.0142148	0.0951082	0.0964211	0.417305	0.129495	-0.0145799	-0.0393901	-0.330602	0.177524	0.0163308	0.0422155	18	0.488393	0.975094	1
Txnl1	0.0751823	-0.00641672	-0.0650346	0.02608	0.00916176	0.0428977	0.00394217	0.48369	0.129509	0.0240664	-0.0243734	-0.149112	0.126298	0.01154	0.0190433	18	0.118483	0.975094	1
Slbp	0.0123536	0.000958335	-0.107418	0.036203	0.0111124	0.070858	0.73293	0.931275	0.129528	-0.0586031	-0.0208215	-0.246297	0.0833102	0.0227382	0.0314609	18	0.930936	0.999766	1
Gga3	-0.0913783	0.000848144	0.140611	0.0517866	0.0162853	0.0927877	0.077645	0.958465	0.129669	-0.192878	-0.0310704	-0.0412494	0.0101215	0.0327667	0.322472	18	0.454772	1	1
Cpm	0.152849	0.00761764	-0.178397	0.0675241	0.0205036	0.117744	0.0235975	0.710245	0.129739	0.0205041	-0.0325687	-0.40917	0.285194	0.0478039	0.052376	18	0.278871	0.987154	1
Uhrf1bp1	-0.030767	0.0116888	0.0628474	0.0164487	0.00499292	0.0414813	0.0614176	0.0192282	0.129753	-0.063006	0.00190286	-0.0184545	0.00147195	0.0214747	0.144149	18	0.415489	0.975094	1
Plxnb1	-0.0280274	4.28982e-05	0.0508209	0.0180148	0.00649355	0.0335477	0.119756	0.994729	0.129802	-0.0633359	-0.0126842	-0.0149314	0.00728101	0.01277	0.116573	18	0.52768	1	1
Npas4	-0.369501	-0.0697877	0.424162	0.153764	0.0483324	0.28023	0.0162595	0.148764	0.130122	-0.670872	-0.164518	-0.125079	-0.0681287	0.0249421	0.973404	18	0.237976	0.975094	1
Leng8	-0.0170557	0.0184638	0.108059	0.0398275	0.0126375	0.0713975	0.668477	0.144006	0.130156	-0.0951162	-0.00630521	-0.0318773	0.0610048	0.0432328	0.247996	18	0.90542	0.975094	1
Gtf2h5	0.038803	-0.00199144	-0.0737861	0.0271239	0.00854099	0.0487888	0.152549	0.815635	0.130443	-0.0143588	-0.0187315	-0.16941	0.0919648	0.0147486	0.0218382	18	0.577712	0.992451	1
Nexn	0.0456565	-0.00418357	-0.173332	0.0520945	0.0151194	0.114646	0.380803	0.782009	0.130563	-0.0564468	-0.0338171	-0.398035	0.14776	0.0254499	0.0513707	18	0.780189	0.990786	1
4933408J17Rik	0.148888	-0.0189438	-0.142915	0.06264	0.0162476	0.0945324	0.0174596	0.243636	0.130582	0.0261159	-0.0507885	-0.328195	0.27166	0.0129009	0.0423651	14	0.245822	0.975094	1
Vwa5b2	-0.0995973	0.0164365	0.114394	0.0453014	0.0156004	0.0756773	0.0279101	0.292069	0.130635	-0.188386	-0.0141398	-0.0339308	-0.0108082	0.0470128	0.262719	18	0.300499	0.975094	1
Syne2	-0.0744522	0.0361713	0.147784	0.0529426	0.0165258	0.0978162	0.159641	0.0286132	0.13083	-0.178218	0.00378129	-0.043932	0.0293135	0.0685613	0.3395	18	0.583809	0.975094	1
Fbxo22	0.0430254	0.00756434	-0.0518709	0.0168851	0.00571719	0.03434	0.0108303	0.185807	0.130914	0.0099312	-0.00364115	-0.119176	0.0761195	0.0187698	0.0154343	18	0.202555	0.975094	1
Armc3	-0.0800563	-0.0122933	0.0974081	0.041073	0.0107311	0.0645025	0.051281	0.251972	0.131007	-0.160558	-0.0333259	-0.0290145	0.00044535	0.00873934	0.223831	18	0.389393	0.975094	1
Slc26a1	-0.0253409	0.0172696	0.107437	0.0393059	0.012203	0.0711491	0.519115	0.157012	0.131038	-0.102379	-0.00664785	-0.032013	0.0516972	0.0411871	0.246886	18	0.850177	0.975094	1
Klhl20	0.0174221	0.00558569	-0.0768568	0.0239796	0.00712935	0.0509289	0.467508	0.433346	0.131273	-0.029577	-0.00838758	-0.176676	0.0644211	0.019559	0.022962	18	0.822076	0.975094	1
Gm26911	0.137892	-0.0368738	-0.264928	0.0947776	0.0279675	0.175567	0.145698	0.187353	0.131302	-0.0478691	-0.091689	-0.609033	0.323652	0.0179415	0.0791764	16	0.568382	0.975094	1
Asgr1	0.0849685	-0.0154493	-0.136888	0.0557133	0.0175683	0.0907378	0.127233	0.379194	0.131397	-0.0242275	-0.0498825	-0.314731	0.194165	0.018984	0.0409544	18	0.541078	0.975094	1
Zp2	0.0150315	0.0234882	0.0749351	0.0347037	0.0141672	0.0496727	0.664914	0.0973321	0.131407	-0.0529865	-0.00427901	-0.0224216	0.0830496	0.0512554	0.172292	18	0.904221	0.975094	1
Setdb1	-0.0889167	0.00189651	0.0877002	0.0290301	0.00891574	0.0581603	0.00219192	0.831549	0.131579	-0.145815	-0.015578	-0.0262919	-0.0320188	0.019371	0.201692	18	0.0848134	0.993105	1
Nkx6-1	-0.217402	0.0750049	0.356249	0.148355	0.0450135	0.23634	0.142808	0.0956587	0.131719	-0.508172	-0.01322	-0.106969	0.0733689	0.16323	0.819467	14	0.563251	0.975094	1
Ndn	0.0697317	-0.00551653	-0.105571	0.0382529	0.0106628	0.070046	0.0683167	0.604904	0.131768	-0.00524263	-0.0264152	-0.242859	0.144706	0.0153822	0.0317166	18	0.433364	0.977362	1
BB031773	0.159757	-0.00369758	-0.216672	0.086296	0.0244853	0.143795	0.0641306	0.879966	0.13186	-0.0093798	-0.0516879	-0.498506	0.328894	0.0442928	0.0651618	16	0.421755	0.998499	1
Gskip	-0.0550171	-0.0184646	0.0871341	0.0319753	0.0100206	0.0578474	0.0853216	0.0653795	0.131996	-0.117688	-0.0381047	-0.0262447	0.00765342	0.00117552	0.200513	18	0.468765	0.975094	1
Trerf1	-0.0567934	0.00412741	0.057971	0.0191321	0.00647855	0.038492	0.00299276	0.524067	0.132053	-0.0942916	-0.00857032	-0.0174719	-0.0192951	0.0168251	0.133414	18	0.103949	0.975094	1
Tfb2m	0.0519229	0.011225	-0.123888	0.034745	0.0110095	0.0822894	0.135072	0.30793	0.13219	-0.0161761	-0.0103532	-0.285172	0.120022	0.0328032	0.0373959	16	0.553539	0.975094	1
Ccpg1	-0.10715	-0.0138905	0.156017	0.0590413	0.0182561	0.103641	0.0695506	0.446735	0.132231	-0.222868	-0.0496718	-0.0471152	0.00856909	0.0218908	0.359149	18	0.436243	0.975094	1
Phc1	-0.0195284	-0.00221928	0.0562966	0.019887	0.00654169	0.037403	0.326116	0.73442	0.132289	-0.0585061	-0.0150407	-0.0170119	0.0194494	0.0106022	0.129605	18	0.744141	0.989102	1
Nek8	-0.0806374	-0.00247827	0.19347	0.0715063	0.0221606	0.128575	0.259448	0.910957	0.132395	-0.220787	-0.0459123	-0.0585323	0.0595124	0.0409557	0.445472	18	0.692545	0.999429	1
Ano1	-0.127822	0.0401353	0.201776	0.0720203	0.0226107	0.134158	0.0759302	0.0758882	0.132577	-0.268979	-0.00418083	-0.0611691	0.0133352	0.0844515	0.464722	18	0.450766	0.975094	1
Tssk1	-0.230561	0.0989685	0.335916	0.139986	0.042504	0.223408	0.0995537	0.0198883	0.132685	-0.504929	0.0156621	-0.101956	0.0438078	0.182275	0.773787	14	0.493974	0.975094	1
Slc35f1	0.0381558	-0.00643094	-0.136804	0.0485915	0.0152174	0.0911852	0.432315	0.672584	0.133539	-0.0570818	-0.0362565	-0.315524	0.133393	0.0233946	0.0419154	18	0.805938	0.984244	1
Atp6v1g1	0.0371523	-2.91574e-05	-0.0911944	0.0319453	0.00975253	0.060791	0.244832	0.997615	0.133581	-0.0254594	-0.0191438	-0.210343	0.099764	0.0190854	0.0279538	16	0.679492	1	1
1700040D17Rik	-0.0911321	0.0151126	0.16585	0.0536198	0.0159315	0.110567	0.0892068	0.342825	0.133615	-0.196225	-0.0161125	-0.0508571	0.0139608	0.0463376	0.382556	16	0.475848	0.975094	1
Uxt	0.0888159	0.00142841	-0.0885122	0.0365799	0.011486	0.0590232	0.0151823	0.90103	0.133714	0.0171207	-0.0210838	-0.204196	0.160511	0.0239406	0.0271712	18	0.231003	0.999098	1
Smim14	0.0614653	-0.00464119	-0.061143	0.0208547	0.00649206	0.0407791	0.00320552	0.474669	0.133777	0.0205908	-0.0173654	-0.141069	0.10234	0.00808302	0.0187825	18	0.107666	0.975094	1
Actn2	0.0643793	-0.00733977	-0.172914	0.0534784	0.0165588	0.115344	0.228653	0.657582	0.133842	-0.0404365	-0.0397945	-0.398983	0.169195	0.0251149	0.0531553	18	0.666901	0.980568	1
Cwc15	0.035753	0.00287213	-0.0809306	0.0200421	0.00595459	0.0540167	0.0744411	0.629566	0.134068	-0.00352884	-0.00879866	-0.186801	0.0750349	0.0145429	0.0249401	18	0.447756	0.979683	1
Npc1	-0.0264135	-0.00124267	0.0522153	0.0191759	0.00626744	0.0348641	0.168378	0.84283	0.134216	-0.0639975	-0.0135266	-0.0161171	0.0111705	0.0110413	0.120548	18	0.598621	0.993681	1
H2-DMa	0.0860023	0.00735226	-0.127547	0.0476765	0.0144626	0.0851704	0.0712514	0.611198	0.134251	-0.00744193	-0.0209938	-0.294477	0.179447	0.0356984	0.0393842	18	0.439586	0.978991	1
Ttpal	-0.0605913	-0.0013749	0.0588411	0.0161575	0.00477599	0.0393043	0.000176806	0.773441	0.134377	-0.0922594	-0.0107357	-0.018194	-0.0289232	0.00798587	0.135876	18	0.0160009	0.990284	1
Sapcd2	0.240313	-0.0261198	-0.259049	0.0947931	0.0294237	0.173038	0.0112406	0.374695	0.134377	0.0545218	-0.0837893	-0.598197	0.426104	0.0315496	0.0800994	18	0.206204	0.975094	1
Ncbp1	0.0632191	-0.0114078	-0.0638759	0.0217528	0.00664284	0.0426675	0.00365795	0.0859238	0.134377	0.0205843	-0.0244275	-0.147503	0.105854	0.00161196	0.0197509	18	0.115035	0.975094	1
Stard7	0.0391542	-3.95329e-05	-0.0618838	0.0228344	0.00633695	0.0413423	0.0863995	0.995022	0.134429	-0.00560036	-0.0124597	-0.142913	0.0839089	0.0123807	0.0191456	18	0.471191	1	1
Arf2	0.0538319	-0.0070301	-0.0595396	0.015847	0.00491833	0.0397909	0.000681331	0.152899	0.134572	0.0227724	-0.0166699	-0.137528	0.0848914	0.00260966	0.0184491	18	0.0396388	0.975094	1
Kcnk2	0.0749337	-0.000440784	-0.134425	0.0456388	0.0141168	0.0898469	0.100614	0.975091	0.134614	-0.0145167	-0.0281093	-0.310521	0.164384	0.0272277	0.0416721	18	0.496064	1	1
Dcaf12l1	0.0292882	-0.00144548	-0.109862	0.0382183	0.0115245	0.0734878	0.443474	0.900186	0.134923	-0.0456182	-0.0240331	-0.253895	0.104195	0.0211422	0.0341716	18	0.812981	0.999098	1
Serpinc1	0.189183	-0.0195389	-0.200313	0.0956842	0.027545	0.134008	0.0480238	0.47811	0.13497	0.00164516	-0.0735262	-0.462964	0.37672	0.0344483	0.0623373	14	0.381242	0.975094	1
Pon2	0.0272047	-0.00896328	-0.0691008	0.0253115	0.00854862	0.0462424	0.282467	0.294406	0.135093	-0.022405	-0.0257183	-0.159734	0.0768144	0.00779171	0.0215326	18	0.711078	0.975094	1
E030042O20Rik	-0.029344	0.0169155	0.132494	0.0518608	0.0146211	0.0886784	0.571514	0.247304	0.135151	-0.130989	-0.0117414	-0.0413127	0.0723013	0.0455724	0.3063	16	0.870578	0.975094	1
Myo9a	-0.0836529	0.0064854	0.11492	0.0423003	0.0129147	0.0769477	0.0479745	0.615546	0.135311	-0.16656	-0.018827	-0.0358946	-0.000745775	0.0317978	0.265735	18	0.381242	0.979544	1
5033406O09Rik	0.00541397	0.00345306	0.121539	0.0427555	0.0123561	0.0814059	0.899236	0.779889	0.135437	-0.0783853	-0.0207644	-0.0380136	0.0892132	0.0276705	0.281092	16	0.977599	0.990608	1
Igsf9	-0.040953	-0.00110018	0.121487	0.0473826	0.0148332	0.0814183	0.387421	0.940875	0.135665	-0.133821	-0.0301728	-0.0380902	0.0519152	0.0279724	0.281064	18	0.785651	1	1
Mipep	-0.0190048	0.0185571	0.0872734	0.0313775	0.00993613	0.0584942	0.544725	0.0618122	0.135699	-0.0805035	-0.000917335	-0.0273731	0.0424939	0.0380316	0.20192	18	0.860302	0.975094	1
Pcyox1l	0.0720821	-0.0129166	-0.14058	0.0531681	0.0165651	0.0942856	0.175182	0.435537	0.135961	-0.0321255	-0.0453836	-0.325376	0.17629	0.0195503	0.0442164	18	0.606406	0.975094	1
Tmem29	0.0564868	-0.00594896	-0.077002	0.0297702	0.00958734	0.0516701	0.0577719	0.534928	0.136155	-0.00186182	-0.0247398	-0.178273	0.114835	0.0128419	0.0242695	18	0.407159	0.975094	1
Fam53c	-0.0720995	-0.00816892	0.109845	0.0343758	0.0104274	0.0737169	0.0359591	0.433387	0.136201	-0.139475	-0.0286063	-0.0346379	-0.00472411	0.0122684	0.254327	18	0.336817	0.975094	1
Atad1	0.0116602	0.0109369	-0.0872565	0.027499	0.00886258	0.0585667	0.67155	0.217182	0.13626	-0.0422369	-0.00643341	-0.202045	0.0655573	0.0283073	0.0275322	18	0.906567	0.975094	1
Ribc2	-0.0787407	0.0210427	0.114251	0.0495564	0.0155662	0.0766959	0.112081	0.176433	0.136313	-0.17587	-0.00946649	-0.0360703	0.0183882	0.0515518	0.264572	18	0.516025	0.975094	1
Bbs7	-0.0692538	-0.00131005	0.0860094	0.0318092	0.00952882	0.0577471	0.0294683	0.890649	0.136378	-0.131599	-0.0199862	-0.0271728	-0.00690898	0.0173661	0.199192	18	0.308109	0.999098	1
Supv3l1	0.0751652	0.00788053	-0.066986	0.0256146	0.00814218	0.0450061	0.00334118	0.333112	0.136652	0.0249616	-0.00807784	-0.155196	0.125369	0.0238389	0.0212244	18	0.109806	0.975094	1
Spata25	0.331699	-0.0629862	-0.385304	0.167089	0.0509796	0.258962	0.0471257	0.216637	0.136783	0.00421147	-0.162904	-0.89286	0.659187	0.0369319	0.122253	14	0.378726	0.975094	1
Med26	-0.0213112	-0.00596585	0.0822565	0.0278257	0.00879264	0.0552877	0.443746	0.497451	0.136807	-0.0758486	-0.0231991	-0.0261055	0.0332262	0.0112674	0.190618	18	0.812981	0.975094	1
Pgm3	0.0588413	0.00152686	-0.117129	0.0421413	0.0133952	0.0787432	0.162629	0.909249	0.136889	-0.0237542	-0.0247272	-0.271463	0.141437	0.0277809	0.0372051	18	0.588455	0.999098	1
Ido2	-0.169618	0.0452234	0.21212	0.0735996	0.0226829	0.142634	0.0211887	0.0461825	0.136972	-0.313871	0.000765712	-0.0674379	-0.0253654	0.0896811	0.491678	18	0.266948	0.975094	1
Lpo	0.154961	0.0174854	-0.230425	0.0936379	0.0282943	0.154948	0.0979467	0.536586	0.136985	-0.0285665	-0.0379704	-0.534117	0.338488	0.0729413	0.073267	18	0.492101	0.975116	1
Pak1ip1	0.0565421	-0.00069282	-0.0445477	0.0162908	0.00538317	0.0299672	0.000518899	0.897594	0.137134	0.0246128	-0.0112436	-0.103282	0.0884714	0.00985799	0.014187	18	0.0329033	0.999098	1
Cmtm3	0.170404	-0.0152319	-0.195162	0.0723893	0.0224077	0.131299	0.0185731	0.496656	0.137176	0.0285233	-0.0591501	-0.452504	0.312284	0.0286864	0.0621801	18	0.252525	0.975094	1
Smad4	0.0317984	0.00257468	-0.0296436	0.0116095	0.00399482	0.0199472	0.00616268	0.519248	0.137251	0.0090442	-0.00525502	-0.0687393	0.0545526	0.0104044	0.00945215	18	0.153034	0.975094	1
Hgd	0.0629462	-0.00659622	-0.194342	0.0889316	0.0280069	0.130825	0.479067	0.813804	0.137408	-0.111357	-0.0614887	-0.450754	0.237249	0.0482963	0.0620698	14	0.827628	0.992451	1
Xrcc4	0.0568885	-0.00738763	-0.087279	0.0328703	0.0114936	0.0587617	0.0835054	0.520381	0.137463	-0.00753599	-0.0299147	-0.20245	0.121313	0.0151395	0.0278917	18	0.465439	0.975094	1
Lama4	-0.14939	0.0508813	0.265341	0.0983304	0.0304872	0.178667	0.128695	0.0951293	0.137512	-0.342115	-0.00887251	-0.0848389	0.0433336	0.110635	0.615522	18	0.543038	0.975094	1
Vsx1	-0.338911	0.0743339	0.446191	0.186302	0.057671	0.300499	0.068889	0.197423	0.137588	-0.704057	-0.0386993	-0.142776	0.0262345	0.187367	1.03516	14	0.434901	0.975094	1
Dhx29	-0.0577231	-0.00950172	0.101359	0.0375024	0.0114739	0.0682955	0.12376	0.407604	0.137777	-0.131226	-0.0319901	-0.0324981	0.0157803	0.0129867	0.235215	18	0.535612	0.975094	1
Tcam1	-0.104064	0.0545522	0.231899	0.091345	0.0277273	0.156286	0.254601	0.0491313	0.137859	-0.283097	0.000207591	-0.074416	0.0749687	0.108897	0.538214	18	0.687919	0.975094	1
Pklr	0.0968362	-0.0222275	-0.132933	0.061039	0.0140427	0.0896165	0.112634	0.113456	0.137981	-0.022798	-0.0497507	-0.308578	0.21647	0.00529573	0.0427123	18	0.516238	0.975094	1
Htr5b	0.399984	-0.066679	-0.401295	0.151852	0.0460704	0.270663	0.00843765	0.147805	0.13817	0.102359	-0.156975	-0.931784	0.697609	0.0236173	0.129194	18	0.181332	0.975094	1
4930558K02Rik	0.236292	-0.00395189	-0.269268	0.112022	0.0299016	0.181693	0.0349148	0.894855	0.138342	0.016734	-0.062558	-0.625381	0.45585	0.0546542	0.0868441	16	0.332002	0.999098	1
Flacc1	0.0674011	0.00541636	-0.12757	0.0568847	0.0167081	0.0861028	0.236068	0.745805	0.138445	-0.0440908	-0.0273309	-0.296329	0.178893	0.0381637	0.0411879	18	0.671684	0.989575	1
Rcn1	0.0279351	0.000656512	-0.106662	0.0338357	0.0112272	0.0719923	0.409025	0.95337	0.138452	-0.0383816	-0.0213483	-0.247765	0.0942517	0.0226613	0.0344401	18	0.79546	1	1
Syngr2	0.0208836	-0.0115089	-0.0760586	0.030852	0.0112837	0.0513463	0.498473	0.30775	0.13853	-0.0395853	-0.0336245	-0.176696	0.0813525	0.0106068	0.0245784	18	0.840331	0.975094	1
Tat	0.0836309	0.00964283	-0.114458	0.0498133	0.0144279	0.0772881	0.0931737	0.503911	0.138628	-0.0140013	-0.0186353	-0.265939	0.181263	0.0379209	0.0370244	14	0.481841	0.975094	1
Ppp1r2	0.0521939	0.00204821	-0.0800796	0.0231181	0.00651524	0.0540777	0.0239638	0.753238	0.138653	0.00688328	-0.0107214	-0.18607	0.0975045	0.0148179	0.0259107	18	0.281045	0.989575	1
Kcnk13	0.0619131	-0.0347492	-0.111733	0.0384979	0.0122211	0.0754556	0.107786	0.00446377	0.138668	-0.0135413	-0.0587021	-0.259623	0.137368	-0.0107963	0.0361578	18	0.51099	0.975094	1
Spo11	-0.0839296	0.0514816	0.241266	0.0968783	0.0296703	0.162941	0.386304	0.0827192	0.138687	-0.273807	-0.00667113	-0.0780916	0.105948	0.109634	0.560623	18	0.784913	0.975094	1
Dnah5	-0.0786224	0.00887424	0.0931356	0.0370528	0.0111915	0.0629012	0.0338461	0.427808	0.138696	-0.151245	-0.0130606	-0.0301485	-0.00600021	0.0308091	0.21642	18	0.327991	0.975094	1
AA414992	-0.124962	0.0105775	0.158045	0.0749095	0.018715	0.106743	0.0952827	0.571946	0.13871	-0.271781	-0.0261032	-0.0511675	0.0218584	0.0472581	0.367258	16	0.485352	0.976642	1
B4galnt3	0.131047	-0.0291367	-0.164748	0.0620378	0.0193838	0.111306	0.0346541	0.132802	0.138837	0.00945541	-0.0671284	-0.382904	0.252639	0.0088549	0.053408	18	0.331482	0.975094	1
Pigp	0.102488	0.00242627	-0.144212	0.0532013	0.016487	0.0974321	0.0540526	0.883003	0.138838	-0.00178485	-0.0298876	-0.335176	0.20676	0.0347402	0.0467511	18	0.394687	0.998753	1
H1f2	-0.0488622	0.023249	0.188938	0.0811835	0.0230458	0.127772	0.547258	0.313062	0.139217	-0.207979	-0.02192	-0.0614902	0.110254	0.068418	0.439366	15	0.860921	0.975094	1
Pclo	-0.09041	0.0133487	0.126467	0.0473729	0.0147457	0.0855666	0.0563297	0.365326	0.139409	-0.183259	-0.0155523	-0.0412404	0.00243913	0.0422498	0.294174	18	0.403878	0.975094	1
1700001G17Rik	0.106082	-0.0254764	-0.156195	0.0614008	0.0136622	0.105681	0.084043	0.0622174	0.139412	-0.0142615	-0.0522538	-0.363326	0.226425	0.00130093	0.050936	14	0.466826	0.975094	1
Rdh16	-0.084949	0.0281707	0.261811	0.107014	0.0311909	0.177227	0.427305	0.366435	0.139605	-0.294693	-0.0329624	-0.0855478	0.124795	0.0893038	0.60917	18	0.803645	0.975094	1
1700029I15Rik	0.0825038	-0.0089809	-0.174905	0.0799403	0.0239593	0.118415	0.302041	0.70778	0.139663	-0.0741763	-0.0559403	-0.406994	0.239184	0.0379785	0.0571844	14	0.725485	0.986969	1
Ogdh	-0.0467674	-0.00117263	0.0616777	0.0231816	0.00734591	0.0417617	0.0436501	0.873173	0.139704	-0.0922026	-0.0155704	-0.0201737	-0.00133228	0.0132251	0.143529	18	0.365878	0.99745	1
Bpifb1	0.080692	-0.0108045	-0.137015	0.0648422	0.0188083	0.0927902	0.213339	0.565659	0.139781	-0.0463963	-0.047668	-0.31888	0.20778	0.026059	0.0448508	14	0.65178	0.976642	1
Eif1a	0.0544544	-0.00658245	-0.088497	0.0320355	0.0103127	0.0599518	0.0891659	0.523287	0.139908	-0.00833405	-0.0267949	-0.206	0.117243	0.01363	0.0290065	18	0.475848	0.975094	1
Sh3bgrl	0.0312086	-0.00177491	-0.115941	0.0366462	0.0114503	0.0785894	0.394425	0.876813	0.14014	-0.0406166	-0.024217	-0.269973	0.103034	0.0206672	0.0380917	18	0.789277	0.997891	1
Ghr	-0.0922087	0.0211701	0.11021	0.0437753	0.013075	0.0747078	0.0351688	0.105421	0.140156	-0.178007	-0.00445651	-0.036215	-0.0064107	0.0467966	0.256634	18	0.333283	0.975094	1
Tgm1	0.111822	-0.0118622	-0.183017	0.0829794	0.0239526	0.124135	0.177789	0.620433	0.140392	-0.0508142	-0.0588084	-0.426318	0.274459	0.035084	0.0602839	14	0.609981	0.979683	1
Plekha6	-0.15169	0.0292865	0.167411	0.0612893	0.0196622	0.113565	0.0133243	0.13636	0.140443	-0.271815	-0.00925063	-0.0551721	-0.0315651	0.0678236	0.389994	18	0.219467	0.975094	1
Gpr149	-0.00439809	-0.00626784	-0.173921	0.0439187	0.0136726	0.117984	0.920232	0.646648	0.140453	-0.0904772	-0.0330657	-0.405165	0.081681	0.02053	0.0573234	18	0.982083	0.979683	1
Pantr1	0.0163491	-0.0160285	0.0736996	0.0274958	0.00813486	0.0500061	0.552108	0.0487986	0.140533	-0.0375417	-0.0319725	-0.0243106	0.0702399	-8.44631e-05	0.17171	18	0.863481	0.975094	1
Fblim1	0.114791	-0.015208	-0.148612	0.0604425	0.01776	0.100864	0.057541	0.391828	0.140646	-0.00367402	-0.0500169	-0.346303	0.233256	0.0196009	0.049078	18	0.40715	0.975094	1
Gm11681	0.0970369	-0.0432568	-0.162565	0.0669366	0.0180998	0.110388	0.147147	0.0168529	0.140841	-0.0341564	-0.0787318	-0.378921	0.22823	-0.00778179	0.0537916	16	0.571379	0.975094	1
Tmem158	0.00490386	-0.0107827	-0.109186	0.0367754	0.0117277	0.0741426	0.89392	0.357877	0.140844	-0.0671746	-0.0337686	-0.254503	0.0769823	0.0122032	0.0361304	18	0.975713	0.975094	1
Slc2a1	0.283898	-0.00377555	-0.223454	0.0842507	0.0262344	0.151753	0.000752547	0.885567	0.14089	0.11877	-0.055194	-0.520884	0.449027	0.0476429	0.0739764	18	0.0424186	0.998753	1
Rbpjl	0.0755111	0.00472211	-0.149395	0.0672568	0.0219854	0.101484	0.261553	0.829936	0.140992	-0.0563098	-0.0383685	-0.348299	0.207332	0.0478127	0.0495097	18	0.69353	0.993105	1
1500035N22Rik	0.00950165	0.00538797	-0.206889	0.0823357	0.0229005	0.140629	0.908127	0.813994	0.141245	-0.151873	-0.0394962	-0.482516	0.170877	0.0502722	0.0687382	16	0.979514	0.992451	1
Rsl1d1	0.0571349	0.00561152	-0.0888323	0.0312077	0.00966843	0.0604037	0.0671308	0.561648	0.141388	-0.00403098	-0.0133383	-0.207221	0.118301	0.0245613	0.0295568	18	0.429184	0.976642	1
Gnrh1	-0.387929	0.00565912	0.395158	0.165377	0.049977	0.268706	0.01899	0.909845	0.141401	-0.712062	-0.092294	-0.131497	-0.0637964	0.103612	0.921813	15	0.253963	0.999125	1
Ndufa12	-0.0073314	-0.000926907	0.0889012	0.0216309	0.00668137	0.060477	0.734661	0.889663	0.141562	-0.0497272	-0.0140222	-0.0296316	0.0350644	0.0121683	0.207434	18	0.931623	0.999098	1
Crhr1	-0.119645	0.00141329	0.102605	0.0349838	0.0102888	0.0698028	0.000626174	0.890745	0.141583	-0.188212	-0.0187524	-0.0342063	-0.0510782	0.021579	0.239416	18	0.0376397	0.999098	1
Nhlh2	0.195982	-0.0536715	-0.258406	0.10732	0.0330716	0.17585	0.0678281	0.104614	0.141705	-0.0143612	-0.118491	-0.603065	0.406325	0.0111477	0.0862528	18	0.431778	0.975094	1
Asb15	0.0880267	-0.0111245	-0.137662	0.057916	0.0176877	0.0937096	0.128536	0.529389	0.141825	-0.0254867	-0.0457917	-0.32133	0.20154	0.0235427	0.0460052	18	0.543038	0.975094	1
Pxk	0.0374079	0.00267696	-0.0465101	0.0167551	0.0054721	0.0316624	0.0255739	0.624699	0.141849	0.00456843	-0.00804816	-0.108567	0.0702474	0.0134021	0.015547	18	0.288903	0.979683	1
Rev1	0.0525977	0.00662774	-0.0455363	0.0174356	0.00570898	0.0310072	0.00255559	0.24567	0.14195	0.0184245	-0.00456166	-0.106309	0.0867709	0.0178171	0.0152368	18	0.0946147	0.975094	1
Sik2	0.119547	-0.0304449	-0.210462	0.0809395	0.0256392	0.143314	0.139679	0.235056	0.141958	-0.0390919	-0.0806967	-0.491353	0.278185	0.019807	0.0704283	18	0.559904	0.975094	1
Gys1	-0.0354841	0.0120241	0.069171	0.0264951	0.00773097	0.0471136	0.180483	0.11987	0.142057	-0.0874135	-0.00312831	-0.0231699	0.0164454	0.0271766	0.161512	18	0.613666	0.975094	1
Gm12758	0.0116617	0.00231903	-0.119681	0.0489898	0.0134656	0.0815194	0.811847	0.863266	0.142069	-0.0843565	-0.0240731	-0.279456	0.10768	0.0287112	0.0400941	18	0.953409	0.996475	1
Ms4a6d	0.107919	-0.0129084	-0.183294	0.0632201	0.0201939	0.124884	0.0878155	0.522678	0.14218	-0.0159902	-0.0524878	-0.428061	0.231828	0.0266709	0.0614732	18	0.473807	0.975094	1
Gadl1	0.161898	-0.0121219	-0.165489	0.0690794	0.0212014	0.112755	0.0190962	0.567493	0.14219	0.0265046	-0.0536759	-0.386485	0.297291	0.0294321	0.055507	18	0.254148	0.976642	1
Sap30	0.222297	-0.0385802	-0.302158	0.11326	0.0352067	0.205899	0.0496793	0.273157	0.142237	0.000311589	-0.107584	-0.705712	0.444283	0.0304235	0.101395	18	0.385133	0.975094	1
Ptpn21	-0.0752805	0.0303973	0.154056	0.0564786	0.0176075	0.104983	0.182563	0.0842773	0.142257	-0.185976	-0.00411264	-0.0517067	0.0354154	0.0649073	0.359819	18	0.615889	0.975094	1
Dffa	-0.0627006	-0.00446914	0.123457	0.0453184	0.0143046	0.0841398	0.166493	0.754716	0.142299	-0.151523	-0.0325056	-0.041454	0.0261217	0.0235674	0.288368	18	0.595552	0.989575	1
C130036L24Rik	0.134557	-0.00250092	-0.166268	0.0604152	0.0178774	0.113323	0.025934	0.888745	0.142321	0.016145	-0.03754	-0.388377	0.252968	0.0325381	0.0558412	18	0.290853	0.999098	1
Cnksr3	0.0672697	-0.0267997	-0.165824	0.0591131	0.018255	0.113035	0.255127	0.142085	0.142373	-0.0485897	-0.0625789	-0.387369	0.183129	0.00897953	0.055721	18	0.687919	0.975094	1
Adh1	-0.578683	0.147629	0.602058	0.23124	0.0716598	0.410407	0.0123313	0.0393856	0.142382	-1.03191	0.00717827	-0.202325	-0.125461	0.288079	1.40644	18	0.212438	0.975094	1
Smim20	0.0924427	0.00185017	-0.083956	0.0277466	0.00787846	0.0572335	0.000863262	0.814334	0.142402	0.0380603	-0.0135913	-0.196132	0.146825	0.0172917	0.0282196	18	0.0452836	0.992451	1
2700038G22Rik	-0.0789042	0.0173219	0.140444	0.0550552	0.0159281	0.0957557	0.151805	0.276813	0.14246	-0.18681	-0.0138966	-0.0472335	0.029002	0.0485405	0.328122	16	0.576839	0.975094	1
Myo18b	-0.128382	0.0347786	0.131292	0.057416	0.0165193	0.0895505	0.0253522	0.0352626	0.142614	-0.240915	0.00240134	-0.0442234	-0.0158485	0.0671559	0.306808	18	0.288903	0.975094	1
A230107N01Rik	0.145296	-0.0157497	-0.179286	0.059015	0.0179328	0.12233	0.0138157	0.379801	0.142759	0.0296288	-0.0508974	-0.419048	0.260963	0.0193979	0.0604762	16	0.22305	0.975094	1
Cenpo	-0.0261636	0.0044488	0.0625357	0.0221879	0.00642554	0.042675	0.238325	0.48871	0.142813	-0.0696511	-0.00814504	-0.0211058	0.0173238	0.0170426	0.146177	18	0.674613	0.975094	1
Atoh7	0.15284	-0.0220273	-0.148309	0.0532018	0.0150897	0.101209	0.00406804	0.144358	0.142817	0.0485665	-0.0516027	-0.346674	0.257114	0.00754806	0.0500562	18	0.120269	0.975094	1
Rbm44	-0.258843	0.0578863	0.306855	0.120949	0.0365203	0.209438	0.0323461	0.112957	0.142883	-0.495898	-0.0136923	-0.103635	-0.021788	0.129465	0.717346	18	0.322077	0.975094	1
Slc25a43	-0.120409	0.0302594	0.153516	0.0702762	0.0171303	0.10482	0.0866452	0.0773253	0.143036	-0.258148	-0.00331547	-0.0519263	0.01733	0.0638342	0.358959	15	0.471741	0.975094	1
Iqgap3	-0.079517	0.0149976	0.134618	0.0462127	0.0124212	0.0919232	0.0853104	0.227269	0.143069	-0.170092	-0.00934746	-0.0455486	0.0110583	0.0393427	0.314784	18	0.468765	0.975094	1
Tnfrsf19	-0.119033	-0.00372571	0.0941425	0.0366416	0.0114185	0.0642951	0.00115985	0.744208	0.143133	-0.190849	-0.0261056	-0.0318736	-0.0472167	0.0186542	0.220159	18	0.0557345	0.989575	1
Figla	0.175575	-0.0211359	-0.215914	0.0963604	0.0289559	0.147479	0.0684453	0.46543	0.143185	-0.0132881	-0.0778885	-0.504968	0.364438	0.0356167	0.0731397	14	0.433638	0.975094	1
Egf	0.13299	-0.0108929	-0.14254	0.0569633	0.0174424	0.0973734	0.0195611	0.532295	0.143236	0.021344	-0.0450794	-0.333388	0.244636	0.0232936	0.0483087	18	0.258119	0.975094	1
Ibsp	0.00655917	-0.0037179	0.119253	0.0486256	0.0141132	0.0814942	0.892698	0.792215	0.143375	-0.0887452	-0.0313792	-0.0404722	0.101864	0.0239434	0.278979	18	0.975518	0.99141	1
Lrrc75a	-0.133845	-0.00227385	0.0783345	0.0232581	0.00744631	0.0535482	8.67641e-09	0.760087	0.143501	-0.17943	-0.0168684	-0.026618	-0.0882596	0.0123207	0.183287	18	2.01912e-05	0.990284	1
Fam120aos	0.115884	-0.0194234	-0.229505	0.0830879	0.024807	0.15689	0.1631	0.433637	0.14351	-0.0469649	-0.0680442	-0.537003	0.278734	0.0291973	0.0779929	16	0.589637	0.975094	1
D2hgdh	-0.0648367	0.00509359	0.0962006	0.0279945	0.00817137	0.0657756	0.0205556	0.533058	0.143588	-0.119705	-0.010922	-0.0327171	-0.00996843	0.0211092	0.225118	16	0.262675	0.975094	1
Rin3	0.0902738	-0.0380589	-0.135219	0.055382	0.0170644	0.0924578	0.103097	0.025727	0.143607	-0.0182729	-0.0715045	-0.316433	0.19882	-0.00461326	0.0459954	18	0.500424	0.975094	1
Lppos	0.127777	-0.0196625	-0.131835	0.0463024	0.011946	0.0901479	0.00578695	0.0997746	0.143624	0.0370258	-0.0430763	-0.308521	0.218528	0.00375125	0.044852	16	0.148965	0.975094	1
Plppr5	0.0624417	0.00507374	-0.0737352	0.0293492	0.00881863	0.0504365	0.0333747	0.565059	0.143757	0.00491842	-0.0122105	-0.172589	0.119965	0.0223579	0.0251185	18	0.325707	0.976642	1
Tspan7	-0.0416223	-0.00509284	0.0508864	0.0163197	0.00492476	0.0348115	0.0107588	0.301076	0.143804	-0.0736082	-0.0147452	-0.0173428	-0.0096363	0.00455952	0.119116	18	0.202414	0.975094	1
Cdh26	0.0942387	-0.0379619	-0.0979748	0.0444337	0.0142629	0.0670271	0.0339315	0.00777724	0.143818	0.00715032	-0.0659167	-0.229346	0.181327	-0.0100072	0.0333959	18	0.328233	0.975094	1
Gm11190	0.238166	-0.046394	-0.283963	0.109626	0.0335391	0.194388	0.0298151	0.16658	0.144069	0.0233035	-0.112129	-0.664956	0.453029	0.0193415	0.0970302	18	0.309849	0.975094	1
Mrpl13	-0.00242624	-0.00813133	0.0779627	0.0235874	0.0078006	0.0533795	0.918073	0.297227	0.144143	-0.0486568	-0.0234202	-0.0266592	0.0438043	0.00715756	0.182585	18	0.981736	0.975094	1
4931402G19Rik	-0.153078	0.044813	0.261768	0.0986484	0.0286546	0.179244	0.12072	0.11784	0.144179	-0.346426	-0.0113489	-0.0895433	0.0402689	0.100975	0.61308	16	0.529471	0.975094	1
Ascl1	-0.255903	0.0119183	0.209582	0.0802268	0.0243353	0.143652	0.001424	0.624307	0.144577	-0.413144	-0.0357779	-0.0719707	-0.0986611	0.0596146	0.491136	18	0.0631893	0.979683	1
Aldh8a1	0.04838	-0.00224555	-0.117887	0.0526389	0.0143296	0.0808307	0.358047	0.875476	0.144718	-0.0547902	-0.0303311	-0.276312	0.15155	0.02584	0.0405382	18	0.767068	0.997629	1
Mcoln2	0.108283	-0.0123374	-0.119537	0.0542248	0.0150403	0.0819619	0.0458328	0.412051	0.144719	0.00200445	-0.0418157	-0.280179	0.214562	0.017141	0.0411058	14	0.373089	0.975094	1
Sae1	-0.0273482	0.00985918	0.0952386	0.0351513	0.0114997	0.0653153	0.436561	0.391257	0.144803	-0.0962435	-0.0126799	-0.032777	0.0415471	0.0323982	0.223254	18	0.808317	0.975094	1
Mis18a	0.0417151	-0.00605372	-0.0865797	0.0340449	0.0105836	0.0593911	0.220464	0.567329	0.144899	-0.0250118	-0.0267973	-0.202984	0.108442	0.0146898	0.0298247	18	0.659763	0.976642	1
Zfp212	0.0614134	-0.0104106	-0.0779822	0.0248116	0.00755554	0.0534944	0.0133167	0.168242	0.144905	0.0127835	-0.0252192	-0.182829	0.110043	0.004398	0.0268648	18	0.219467	0.975094	1
Lpar3	0.0994037	-0.00102192	-0.21142	0.0894094	0.026378	0.145035	0.266233	0.969097	0.144919	-0.0758356	-0.0527219	-0.495684	0.274643	0.0506781	0.0728437	18	0.696055	1	1
AI847159	0.171043	-0.0375024	-0.217721	0.0807502	0.0231028	0.149387	0.0341608	0.104529	0.144998	0.012775	-0.082783	-0.510515	0.32931	0.00777824	0.0750724	16	0.329473	0.975094	1
Trim66	-0.0547393	0.0132839	0.100573	0.0373683	0.0118092	0.0690479	0.14296	0.260641	0.145234	-0.12798	-0.00986167	-0.034758	0.0185013	0.0364294	0.235905	18	0.563451	0.975094	1
Zfp14	0.00815412	-0.0122269	-0.110847	0.0406446	0.0124947	0.0761194	0.840996	0.327795	0.145332	-0.0715077	-0.0367159	-0.260038	0.087816	0.0122622	0.0383446	18	0.96311	0.975094	1
Slc37a3	0.000441231	-0.00576947	-0.0363341	0.0110608	0.00342381	0.0249564	0.96818	0.091969	0.14542	-0.0212375	-0.01248	-0.0852477	0.02212	0.000941077	0.0125796	18	0.994304	0.975094	1
Akap13	-0.0158377	-0.00240787	0.0985498	0.0346198	0.0105277	0.0676936	0.647329	0.819089	0.145442	-0.0836912	-0.0230418	-0.0341273	0.0520158	0.0182261	0.231227	18	0.897657	0.992451	1
Nt5el	0.032347	-0.0212675	-0.111872	0.0491877	0.0153431	0.0768763	0.51078	0.165707	0.145607	-0.0640591	-0.0513393	-0.262547	0.128753	0.00880434	0.0388026	14	0.845418	0.975094	1
Gapvd1	-0.0215841	0.000572393	0.0339996	0.00893753	0.00235603	0.0233681	0.0157354	0.808046	0.14568	-0.0391013	-0.00404534	-0.0118009	-0.00406686	0.00519012	0.0798002	18	0.234734	0.992451	1
Prg4	-0.0421674	0.0409743	0.164259	0.0651153	0.0210458	0.112909	0.517256	0.0515452	0.145724	-0.169791	-0.000274667	-0.0570371	0.0854562	0.0822232	0.385556	18	0.848978	0.975094	1
4930506C21Rik	-0.124312	0.017345	0.195637	0.0706101	0.0210421	0.134477	0.0783151	0.409768	0.145725	-0.262706	-0.0238968	-0.0679333	0.0140809	0.0585869	0.459207	18	0.456836	0.975094	1
Ces1g	0.17069	-0.0470899	-0.352998	0.153013	0.0466097	0.242794	0.264624	0.31235	0.145973	-0.129209	-0.138443	-0.828865	0.470589	0.0442635	0.122868	14	0.695654	0.975094	1
Myadm	-0.0781696	-0.00913149	0.157961	0.0576645	0.017304	0.108657	0.175229	0.5977	0.146014	-0.19119	-0.0430466	-0.0550028	0.0348507	0.0247837	0.370924	16	0.606406	0.976642	1
Slc25a37	0.0144867	-0.00108675	-0.0560465	0.0154176	0.00461598	0.0385638	0.34741	0.813873	0.146128	-0.0157312	-0.0101339	-0.13163	0.0447046	0.00796039	0.0195371	18	0.758621	0.992451	1
Cep135	-0.0682863	0.00597933	0.104097	0.0358755	0.0110079	0.0716381	0.0569856	0.587002	0.146196	-0.138601	-0.0155957	-0.0363108	0.00202849	0.0275544	0.244505	18	0.405741	0.976642	1
Mb	0.167668	-0.0141469	-0.21146	0.0929811	0.0271109	0.14556	0.0713483	0.601799	0.146298	-0.0145711	-0.0672833	-0.496752	0.349908	0.0389895	0.0738328	18	0.439586	0.976749	1
Zbed5-ps	-0.132471	-0.000624987	0.161807	0.0728902	0.0192924	0.111398	0.0691552	0.974157	0.146359	-0.275333	-0.0384373	-0.0565288	0.0103912	0.0371873	0.380142	16	0.435125	1	1
Cd38	0.0581802	-0.0254695	-0.101292	0.0422271	0.0104572	0.0697387	0.168267	0.0148675	0.146377	-0.0245834	-0.0459652	-0.237977	0.140944	-0.00497372	0.0353935	18	0.598434	0.975094	1
D5Ertd615e	0.388411	-0.0583838	-0.421435	0.188323	0.0570319	0.290216	0.0391627	0.305975	0.146463	0.0193049	-0.170164	-0.990248	0.757518	0.0533966	0.147379	15	0.351996	0.975094	1
Lrrn1	0.0235191	0.00251329	-0.0755597	0.0264561	0.00828877	0.0520511	0.374011	0.761725	0.1466	-0.0283339	-0.0137324	-0.177578	0.0753721	0.018759	0.0264585	18	0.776254	0.990284	1
Ttc39b	0.0209795	0.00920993	-0.0543213	0.0206534	0.00669436	0.0374246	0.309729	0.168892	0.146645	-0.0195004	-0.00391078	-0.127672	0.0614595	0.0223306	0.0190296	18	0.730594	0.975094	1
Slc26a11	-0.016088	0.0069257	0.0740192	0.0272657	0.00798766	0.0510075	0.55516	0.385915	0.146739	-0.0695277	-0.00872984	-0.0259536	0.0373517	0.0225812	0.173992	18	0.864285	0.975094	1
Cdc42bpg	0.066804	-0.0254494	-0.11027	0.0409721	0.0128953	0.0759954	0.103001	0.0484344	0.146778	-0.0134997	-0.0507237	-0.259218	0.147108	-0.000175034	0.0386784	18	0.500356	0.975094	1
Pnldc1	0.100587	0.00450672	-0.179873	0.0678004	0.0191091	0.123984	0.137923	0.813556	0.146842	-0.0322996	-0.0329465	-0.422878	0.233473	0.0419599	0.0631313	16	0.557924	0.992451	1
Smug1	-0.0202666	-0.0182623	0.0950205	0.0320744	0.0100703	0.0655007	0.527477	0.0697569	0.146869	-0.0831313	-0.0379997	-0.0333586	0.0425981	0.00147507	0.2234	18	0.854283	0.975094	1
Syt17	-0.132154	-0.00320013	0.158643	0.0599124	0.0192547	0.10936	0.0273983	0.867999	0.146878	-0.249581	-0.0409386	-0.0556991	-0.0147283	0.0345383	0.372986	18	0.297187	0.996666	1
Cand1	0.0234384	0.00386102	-0.0632228	0.0172384	0.00517748	0.0435864	0.173938	0.455828	0.146914	-0.0103483	-0.00628664	-0.148651	0.057225	0.0140087	0.022205	18	0.605178	0.975094	1
1110006O24Rik	0.105863	-0.0208764	-0.228776	0.0891319	0.0261808	0.157725	0.234945	0.425222	0.146927	-0.0688319	-0.0721899	-0.53791	0.280559	0.030437	0.0803593	18	0.670371	0.975094	1
Slc29a3	0.0215007	0.0028048	-0.0997897	0.0326799	0.00996669	0.0688763	0.510591	0.77839	0.147387	-0.0425508	-0.0167296	-0.234785	0.0855521	0.0223392	0.0352055	18	0.845418	0.990608	1
Fbxw11	0.02562	-0.00229564	-0.0298895	0.00918214	0.00290444	0.020631	0.00526763	0.4293	0.147402	0.0076233	-0.00798824	-0.0703255	0.0436166	0.00339696	0.0105465	18	0.141486	0.975094	1
1700120K04Rik	-0.347379	0.0263252	0.359547	0.143339	0.0430055	0.248175	0.0153724	0.540448	0.147403	-0.628318	-0.0579641	-0.126867	-0.0664406	0.110614	0.84596	18	0.232081	0.975237	1
Mrgprf	-0.261088	0.0491564	0.353487	0.141668	0.0437698	0.244103	0.0653364	0.261409	0.147586	-0.538753	-0.0366307	-0.124945	0.0165773	0.134944	0.83192	18	0.424205	0.975094	1
Has2	-0.226154	0.00048717	0.238503	0.0947775	0.0285592	0.164701	0.0170254	0.98639	0.147589	-0.411915	-0.0554877	-0.0843041	-0.0403937	0.0564621	0.561311	18	0.241836	1	1
H2-Q4	-0.131552	0.0314583	0.193655	0.0795505	0.0255357	0.133732	0.0981898	0.217972	0.147593	-0.287468	-0.0185906	-0.068454	0.024364	0.0815073	0.455764	15	0.492861	0.975094	1
Cap2	0.0330321	-0.00352581	-0.0396439	0.0136801	0.00418775	0.0273808	0.015752	0.399824	0.147652	0.00621961	-0.0117336	-0.0933092	0.0598446	0.00468202	0.0140214	18	0.234767	0.975094	1
Il1rl2	0.214497	-0.0117396	-0.215662	0.082264	0.0251026	0.148999	0.00912275	0.640024	0.147783	0.0532623	-0.0609398	-0.507695	0.375731	0.0374606	0.0763703	18	0.188598	0.979683	1
Cep112	-0.05573	-0.00106249	0.0713402	0.0291715	0.00791486	0.049303	0.0560783	0.893212	0.147904	-0.112905	-0.0165753	-0.025292	0.00144507	0.0144503	0.167972	18	0.402607	0.999098	1
Ppbp	0.0691552	-0.0126335	-0.154835	0.0611528	0.0164305	0.107018	0.258114	0.441951	0.14795	-0.0507021	-0.0448366	-0.364587	0.189013	0.0195697	0.0549169	18	0.690572	0.975094	1
Garnl3	-0.0582859	0.0140272	0.0939416	0.0349954	0.0110463	0.0649469	0.0958066	0.204138	0.148055	-0.126876	-0.00762321	-0.033352	0.0103037	0.0356775	0.221235	18	0.486955	0.975094	1
Dusp26	-0.0404334	0.00138988	0.0750907	0.0280988	0.00966842	0.0519193	0.150158	0.885694	0.148094	-0.0955059	-0.0175599	-0.0266693	0.0146392	0.0203396	0.176851	18	0.575661	0.998753	1
Bank1	-0.0551244	0.0113211	0.127512	0.0466786	0.0132113	0.0882009	0.237628	0.391484	0.14826	-0.146613	-0.0145725	-0.045358	0.036364	0.0372147	0.300383	18	0.673998	0.975094	1
Cops4	0.0319067	0.00429577	-0.0671874	0.0208786	0.00658319	0.0464891	0.126463	0.514055	0.148393	-0.00901463	-0.00860705	-0.158304	0.0728281	0.0171986	0.0239295	18	0.540438	0.975094	1
Map4k2	-0.0610871	0.0153789	0.111018	0.0434306	0.0137299	0.0768184	0.159563	0.26267	0.148401	-0.14621	-0.0115313	-0.0395432	0.0240354	0.0422891	0.261579	18	0.583809	0.975094	1
Irx1	0.264738	-0.0384096	-0.319652	0.145257	0.0399261	0.221196	0.0683712	0.33604	0.148427	-0.01996	-0.116663	-0.753188	0.549437	0.0398441	0.113884	14	0.433541	0.975094	1
Kdr	-0.17813	-0.00210466	0.192369	0.0676639	0.0205351	0.133126	0.00847412	0.918367	0.148453	-0.310749	-0.0423528	-0.0685527	-0.0455112	0.0381435	0.453291	18	0.181577	0.999766	1
Kmt2c	-0.115921	0.00912259	0.108274	0.0384067	0.0118523	0.0749703	0.00254232	0.441485	0.148676	-0.191197	-0.0141075	-0.0386652	-0.0406456	0.0323527	0.255213	18	0.0944068	0.975094	1
Casp4	-0.105277	0.0545899	0.160095	0.0684564	0.0196323	0.110861	0.124079	0.00542553	0.148711	-0.239449	0.0161113	-0.0571894	0.0288947	0.0930684	0.377379	18	0.535972	0.975094	1
Cdcp1	-0.182557	0.0458001	0.277618	0.120075	0.0375268	0.192263	0.12842	0.22229	0.148753	-0.4179	-0.0277512	-0.0992101	0.0527851	0.119351	0.654446	15	0.543038	0.975094	1
Rab33b	0.0647095	-0.0290956	-0.152972	0.0585158	0.018653	0.10596	0.268793	0.118798	0.148829	-0.0499793	-0.0656548	-0.360649	0.179398	0.00746355	0.0547052	18	0.698013	0.975094	1
Ranbp1	0.056736	0.00669036	-0.0609672	0.0223338	0.00691081	0.0422318	0.0110738	0.332994	0.148842	0.0129625	-0.00685457	-0.14374	0.100509	0.0202353	0.0218056	18	0.204582	0.975094	1
Csf2rb2	0.00383785	-0.0155146	-0.135095	0.047789	0.0145022	0.0935897	0.935992	0.284705	0.148886	-0.0898269	-0.0439385	-0.318527	0.0975026	0.0129092	0.048338	18	0.986434	0.975094	1
Oard1	0.100785	-0.00651037	-0.225125	0.0845789	0.027019	0.155995	0.233413	0.809589	0.148977	-0.0649863	-0.0594666	-0.53087	0.266557	0.0464458	0.0806196	18	0.668125	0.992451	1
Neurl3	0.160502	-0.000582066	-0.183423	0.07091	0.0211783	0.12712	0.0236073	0.978074	0.149046	0.021521	-0.0420907	-0.432575	0.299483	0.0409266	0.065728	18	0.278871	1	1
Pxn	-0.0775497	-0.00256321	0.122172	0.0469214	0.0150522	0.0846795	0.0983805	0.864783	0.14909	-0.169514	-0.0320649	-0.0437971	0.0144146	0.0269385	0.28814	18	0.492861	0.996576	1
Fam228a	-0.122139	0.022069	0.180346	0.0676017	0.0203883	0.125033	0.0708024	0.279061	0.149193	-0.254636	-0.0178914	-0.0647144	0.010358	0.0620294	0.425407	18	0.439234	0.975094	1
Aasdh	-0.0500895	-0.00381561	0.0648132	0.0231588	0.00758667	0.0449531	0.0305514	0.615009	0.14936	-0.0954799	-0.0186852	-0.0232932	-0.00469899	0.011054	0.15292	18	0.313181	0.979544	1
P2ry4	0.125404	-0.0256115	-0.234499	0.103212	0.0298499	0.162666	0.224363	0.390887	0.149414	-0.0768888	-0.0841163	-0.553318	0.327696	0.0328933	0.0843195	15	0.662837	0.975094	1
Fam163a	0.109382	-0.0427524	-0.162639	0.0590469	0.0182696	0.112829	0.0639608	0.0192797	0.149453	-0.00634818	-0.0785603	-0.38378	0.225111	-0.00694454	0.0585018	18	0.421651	0.975094	1
Tecta	0.10468	-0.00379494	-0.148274	0.0645173	0.018935	0.102864	0.104694	0.841152	0.149456	-0.0217714	-0.0409068	-0.349883	0.231132	0.0333169	0.0533359	18	0.503865	0.993547	1
Otx2	0.0240074	-0.0460463	-0.117458	0.0546214	0.0162937	0.0814977	0.660282	0.00471301	0.149514	-0.0830487	-0.0779814	-0.277191	0.131063	-0.0141113	0.0422741	17	0.902955	0.975094	1
Hif3a	0.645437	0.0164364	-0.460397	0.175742	0.0548375	0.319475	0.000240059	0.764383	0.149555	0.300989	-0.091043	-1.08656	0.989884	0.123916	0.165762	18	0.0198623	0.990284	1
Thrsp	0.157139	-0.0322223	-0.143297	0.0569468	0.017453	0.0994554	0.00579086	0.0648582	0.149636	0.045525	-0.0664295	-0.338226	0.268752	0.00198492	0.0516319	18	0.148965	0.975094	1
Pdxdc1	-0.016593	0.000624315	0.0439851	0.0153891	0.00484658	0.0305292	0.280931	0.897504	0.149653	-0.0467552	-0.0088748	-0.015851	0.0135691	0.0101234	0.103821	18	0.710066	0.999098	1
Chd4	-0.0823546	0.0234564	0.0897638	0.0339771	0.0106866	0.0623133	0.0153579	0.0281684	0.149719	-0.148949	0.00251103	-0.032368	-0.0157607	0.0444019	0.211896	18	0.232078	0.975094	1
Dll1	-0.00143741	-0.0205115	-0.123433	0.0472279	0.0137921	0.0857002	0.97572	0.136964	0.149787	-0.0940025	-0.0475434	-0.291402	0.0911277	0.00652048	0.0445365	18	0.996246	0.975094	1
Acap1	0.0526063	0.000902597	-0.0867711	0.0412652	0.0160097	0.0602601	0.202368	0.955041	0.149884	-0.0282721	-0.0304758	-0.204879	0.133485	0.032281	0.0313365	14	0.641607	1	1
C130050O18Rik	0.0361631	-0.0532676	-0.191255	0.0772163	0.0240274	0.132875	0.639545	0.0266265	0.150049	-0.115178	-0.10036	-0.451686	0.187504	-0.00617469	0.0691756	18	0.895649	0.975094	1
Med18	0.0320526	-0.0248085	-0.150044	0.0551675	0.0161536	0.104267	0.561237	0.12459	0.15014	-0.0760737	-0.056469	-0.354403	0.140179	0.00685194	0.0543156	18	0.866912	0.975094	1
Idh3b	-0.0399	0.00885319	0.0617934	0.023493	0.00762248	0.0429734	0.089437	0.245456	0.150449	-0.0859454	-0.0060866	-0.0224328	0.00614552	0.023793	0.14602	18	0.476103	0.975094	1
Tradd	-0.17662	0.00630803	0.211579	0.0826859	0.025419	0.147149	0.0326769	0.804009	0.150475	-0.338681	-0.0435123	-0.0768277	-0.0145582	0.0561283	0.499986	18	0.322352	0.992295	1
Uqcrh	-0.0168277	-0.0090678	0.101552	0.0215977	0.00711559	0.0706281	0.435894	0.202537	0.150477	-0.0591583	-0.0230141	-0.036876	0.0255029	0.0048785	0.239981	16	0.808134	0.975094	1
Strbp	-0.0587136	0.0112746	0.0871815	0.0372836	0.0114768	0.0606626	0.115307	0.325912	0.150674	-0.131788	-0.0112195	-0.0317149	0.014361	0.0337687	0.206078	18	0.519643	0.975094	1
Serpine2	-0.00810819	-0.0085977	0.0530302	0.0158192	0.0053611	0.0369158	0.608264	0.108776	0.150854	-0.0391133	-0.0191053	-0.0193233	0.0228969	0.00190987	0.125384	18	0.886778	0.975094	1
4930465K10Rik	0.111999	-0.0243933	-0.189948	0.0869695	0.0246305	0.132264	0.197816	0.321993	0.150968	-0.0584578	-0.0726681	-0.449181	0.282456	0.0238815	0.0692857	14	0.634585	0.975094	1
Zfp950	-0.132161	-0.00158382	0.154041	0.0560201	0.0167313	0.107272	0.0183159	0.924583	0.151007	-0.241959	-0.0343765	-0.0562087	-0.0223636	0.0312088	0.364291	18	0.252201	0.999766	1
Ssr1	0.053955	0.00217472	-0.0595457	0.021811	0.00657935	0.0414861	0.0133702	0.740994	0.151197	0.0112062	-0.0107206	-0.140857	0.0967038	0.01507	0.0217655	18	0.219823	0.989575	1
Aldh1a3	-0.175446	0.010309	0.412047	0.158287	0.0493776	0.287145	0.267689	0.834621	0.151293	-0.485684	-0.0864694	-0.150746	0.134792	0.107087	0.974841	18	0.697168	0.993105	1
Chil5	0.247709	0.00442114	-0.38876	0.179083	0.0546755	0.270918	0.166601	0.935552	0.151295	-0.103287	-0.102741	-0.919749	0.598704	0.111583	0.142229	15	0.595552	1	1
Gm20275	-0.176554	0.0260053	0.197187	0.090261	0.0246858	0.137424	0.0504611	0.292133	0.151321	-0.353462	-0.022378	-0.0721591	0.000354658	0.0743887	0.466534	15	0.387059	0.975094	1
Tmsb4x	0.0148347	-0.00459919	-0.0631534	0.0245528	0.00814805	0.0440218	0.545714	0.572446	0.151403	-0.0332879	-0.0205691	-0.149434	0.0629573	0.0113707	0.0231277	15	0.860386	0.976642	1
Sptbn5	-0.106917	0.00604413	0.130553	0.0615398	0.0201755	0.0910174	0.0823236	0.764499	0.151464	-0.227533	-0.0334992	-0.0478375	0.013699	0.0455874	0.308944	15	0.463766	0.990284	1
Sclt1	-0.119133	-0.00532531	0.139764	0.0545156	0.0167541	0.0974526	0.0288673	0.750598	0.151523	-0.225981	-0.0381628	-0.0512398	-0.012284	0.0275122	0.330767	18	0.305024	0.989575	1
Ttk	-0.0791436	0.00517822	0.141842	0.065771	0.0151681	0.0989298	0.228853	0.732812	0.151641	-0.208052	-0.0245508	-0.0520573	0.0497653	0.0349072	0.335741	18	0.66699	0.989102	1
Tgm4	0.176817	-0.0470088	-0.21291	0.0823581	0.0251604	0.148538	0.0317986	0.0617109	0.151753	0.0153984	-0.0963222	-0.504039	0.338236	0.0023046	0.0782196	18	0.319556	0.975094	1
Acnat1	-0.45193	0.0318434	0.372659	0.16897	0.0509889	0.26009	0.00748133	0.532289	0.151913	-0.783104	-0.068093	-0.137108	-0.120756	0.13178	0.882426	15	0.168525	0.975094	1
Gys2	-0.0376916	0.0195941	0.0937988	0.0426423	0.0125936	0.0654698	0.376748	0.119735	0.151943	-0.121269	-0.00508879	-0.0345198	0.0458857	0.0442771	0.222117	14	0.777143	0.975094	1
Chat	0.122265	-0.0181531	-0.112983	0.0501161	0.0112798	0.0788609	0.014702	0.107541	0.151947	0.0240394	-0.0402612	-0.267548	0.220491	0.00395494	0.0415814	15	0.2274	0.975094	1
Plekhf2	0.113287	-0.0326281	-0.181382	0.0687844	0.0212466	0.126632	0.0995598	0.124616	0.152041	-0.0215276	-0.0742707	-0.429576	0.248102	0.0090145	0.0668114	18	0.493974	0.975094	1
Gimap9	0.121834	-0.0348816	-0.203489	0.0803482	0.024568	0.142098	0.129438	0.155667	0.152134	-0.0356459	-0.083034	-0.481997	0.279313	0.0132709	0.0750179	18	0.544422	0.975094	1
2900079G21Rik	0.150193	-0.0160334	-0.200098	0.0859518	0.0252999	0.139745	0.0805667	0.526255	0.152179	-0.0182696	-0.0656204	-0.473994	0.318655	0.0335536	0.0737977	18	0.460777	0.975094	1
Commd7	-0.0642771	0.000913011	0.0603382	0.0209057	0.00621236	0.0421398	0.00210767	0.883158	0.152184	-0.105251	-0.011263	-0.0222543	-0.0233027	0.013089	0.142931	18	0.0831693	0.998753	1
Sis	0.240856	0.000416891	-0.240774	0.116957	0.0334577	0.168166	0.0394591	0.990058	0.152213	0.0116258	-0.065159	-0.570374	0.470087	0.0659928	0.0888263	15	0.35231	1	1
Clnk	-0.0941857	0.0329094	0.166569	0.0715605	0.0214924	0.116351	0.188118	0.125717	0.152256	-0.234442	-0.00921486	-0.0614747	0.0460704	0.0750336	0.394613	18	0.621968	0.975094	1
Ankrd24	-0.0937032	0.00724489	0.092054	0.0362998	0.0113011	0.0643017	0.0098409	0.521471	0.15226	-0.16485	-0.0149048	-0.033975	-0.0225569	0.0293946	0.218083	18	0.195237	0.975094	1
Brdt	0.0933398	-0.00821511	-0.150862	0.0574497	0.0178992	0.105388	0.104222	0.64626	0.15229	-0.0192595	-0.043297	-0.357418	0.205939	0.0268667	0.0556949	18	0.502963	0.979683	1
Akirin1	-0.0492803	-0.00460659	0.0856197	0.0270119	0.00834252	0.0598121	0.0680924	0.580823	0.152293	-0.102223	-0.0209576	-0.0316098	0.00366197	0.0117444	0.202849	15	0.432615	0.976642	1
Twsg1	0.00303121	0.00474568	-0.0512641	0.0186569	0.00582027	0.0358203	0.870935	0.41486	0.152389	-0.0335357	-0.00666185	-0.121471	0.0395981	0.0161532	0.0189425	18	0.97009	0.975094	1
Slfn9	0.0363183	-0.00653894	-0.108085	0.0325711	0.0102481	0.0755281	0.26483	0.523431	0.152415	-0.0275198	-0.0266248	-0.256117	0.100157	0.0135469	0.0399478	18	0.695666	0.975094	1
Prim2	0.0772343	-0.0295139	-0.137047	0.0526289	0.0167032	0.0957867	0.142233	0.0772354	0.152501	-0.0259165	-0.0622517	-0.324786	0.180385	0.00322384	0.0506914	18	0.562349	0.975094	1
Jakmip2	-0.111061	0.0173814	0.128659	0.049246	0.0151181	0.0899245	0.0241184	0.250263	0.152504	-0.207582	-0.0122495	-0.0475899	-0.014541	0.0470122	0.304908	18	0.282045	0.975094	1
Ttc21b	-0.0716085	0.0113664	0.0908189	0.0332563	0.0110803	0.0635217	0.0313006	0.304976	0.152794	-0.13679	-0.0103506	-0.0336813	-0.00642731	0.0330834	0.215319	18	0.317094	0.975094	1
Gm10044	0.0944349	-0.0171971	-0.201526	0.0857576	0.023106	0.141003	0.270817	0.456715	0.152939	-0.073647	-0.0624841	-0.477887	0.262517	0.0280899	0.0748355	16	0.699619	0.975094	1
Krr1	0.0473616	0.00660293	-0.0624233	0.0200984	0.00623551	0.0436771	0.0184489	0.289634	0.152947	0.00796943	-0.00561843	-0.148029	0.0867538	0.0188243	0.0231823	18	0.252525	0.975094	1
Sh3bgr	0.0752733	-0.0255731	-0.116264	0.0459869	0.0131796	0.0813881	0.101663	0.0523364	0.153143	-0.0148594	-0.0514045	-0.275782	0.165406	0.000258426	0.0432533	18	0.498224	0.975094	1
Kif20a	-0.182665	-0.00430661	0.193735	0.0810704	0.0235884	0.135667	0.0242486	0.855133	0.153286	-0.34156	-0.0505389	-0.072167	-0.0237701	0.0419257	0.459637	18	0.282756	0.995311	1
Megf10	0.038974	-0.015134	-0.108388	0.043708	0.0133059	0.0759677	0.372559	0.255377	0.153649	-0.0466921	-0.0412131	-0.257282	0.12464	0.0109451	0.0405064	18	0.775455	0.975094	1
4930444M15Rik	0.104625	0.01871	-0.145325	0.0511968	0.0148612	0.101868	0.0409938	0.208035	0.153696	0.00428154	-0.0104174	-0.344983	0.204969	0.0478374	0.0543333	16	0.356342	0.975094	1
Limk2	-0.0638452	-0.00735959	0.102242	0.0385516	0.0121158	0.0716768	0.0977022	0.543561	0.153744	-0.139405	-0.0311061	-0.0382419	0.0117146	0.0163869	0.242726	18	0.491895	0.975237	1
Fdxacb1	0.09321	-0.01639	-0.0764398	0.0291013	0.00909339	0.053601	0.0013603	0.0714817	0.153843	0.0361724	-0.0342127	-0.181496	0.150248	0.00143274	0.0286162	15	0.0620706	0.975094	1
2010106E10Rik	0.0679423	-0.0101394	-0.174573	0.0797915	0.0221145	0.122418	0.394493	0.646596	0.153857	-0.0884463	-0.0534831	-0.414508	0.224331	0.0332042	0.0653619	14	0.789277	0.979683	1
Zfp658	-0.234084	-0.00193642	0.169091	0.0616835	0.0190102	0.118623	0.000147689	0.918866	0.154025	-0.354982	-0.0391957	-0.0634047	-0.113187	0.0353229	0.401587	18	0.0144063	0.999766	1
4933430I17Rik	0.0590411	0.000521743	-0.117354	0.0443452	0.0123725	0.0823369	0.183058	0.966363	0.154073	-0.0278739	-0.0237278	-0.278731	0.145956	0.0247713	0.0440232	18	0.615889	1	1
Fdft1	0.0667028	0.00276971	-0.095067	0.0371465	0.0116595	0.0667429	0.0725468	0.81223	0.154338	-0.0061029	-0.0200825	-0.225881	0.139509	0.0256219	0.0357467	18	0.442267	0.992451	1
Cacna2d4	-0.0590845	0.0256371	0.108697	0.0418009	0.0133646	0.0763368	0.157517	0.0550756	0.154473	-0.141013	-0.000557096	-0.0409209	0.0228438	0.0518312	0.258314	18	0.583594	0.975094	1
Efcab11	0.0926402	0.00788703	-0.0931425	0.0350275	0.0101085	0.0654204	0.00817433	0.435249	0.154518	0.0239875	-0.0119252	-0.221364	0.161293	0.0276992	0.035079	18	0.178498	0.975094	1
Ttc39d	0.0638189	0.00629716	-0.124386	0.0543871	0.0143621	0.0873837	0.240628	0.661055	0.154608	-0.0427779	-0.0218521	-0.295654	0.170416	0.0344464	0.0468833	18	0.677185	0.981308	1
Raf1	-0.0374446	0.00627703	0.049429	0.0208545	0.00653815	0.0347266	0.0725709	0.337023	0.154627	-0.0783186	-0.0065375	-0.0186338	0.00342939	0.0190916	0.117492	18	0.442267	0.975094	1
Myh10	-0.121065	0.0343181	0.152987	0.0578811	0.0180953	0.10756	0.0364725	0.0578912	0.154927	-0.23451	-0.00114802	-0.0578268	-0.00762039	0.0697842	0.363801	18	0.33854	0.975094	1
Trim68	-0.0643718	0.00618809	0.144107	0.0531518	0.0162893	0.101323	0.22586	0.70403	0.154951	-0.168547	-0.0257384	-0.0544817	0.0398039	0.0381146	0.342697	18	0.664685	0.986738	1
Emilin1	-0.272715	0.0630869	0.330415	0.130629	0.0408797	0.232335	0.036824	0.122774	0.154984	-0.528742	-0.0170358	-0.124954	-0.0166873	0.14321	0.785784	18	0.34069	0.975094	1
Esam	0.0757846	-0.0129295	-0.085807	0.0259348	0.0076563	0.0603516	0.0034766	0.0912702	0.155089	0.0249533	-0.0279355	-0.204094	0.126616	0.00207661	0.0324799	18	0.11244	0.975094	1
H4c9	0.198064	-0.0965068	-0.392739	0.165714	0.0521012	0.276242	0.232003	0.0639833	0.155107	-0.126729	-0.198623	-0.934164	0.522857	0.00560961	0.148686	14	0.667929	0.975094	1
Bub3	0.0432171	0.00509432	-0.0778214	0.0303912	0.00955772	0.0547433	0.155018	0.59403	0.155151	-0.0163485	-0.0136385	-0.185116	0.102783	0.0238271	0.0294735	18	0.5818	0.976642	1
Arf4	0.0424187	-0.00407815	-0.069155	0.0264967	0.00855407	0.0486499	0.109398	0.633541	0.155176	-0.00951384	-0.0208438	-0.164507	0.0943512	0.0126875	0.026197	18	0.513869	0.979683	1
Tm2d1	0.136373	-0.0243608	-0.135864	0.053676	0.0167694	0.0955952	0.0110641	0.146309	0.155247	0.0311698	-0.0572281	-0.323227	0.241576	0.00850662	0.0514995	18	0.204582	0.975094	1
Tmem117	-0.00612927	0.00901639	-0.109842	0.0430091	0.0137656	0.0772862	0.886676	0.512471	0.155249	-0.0904255	-0.0179637	-0.26132	0.0781669	0.0359965	0.0416364	18	0.973531	0.975094	1
Smco1	0.179143	-0.0434939	-0.171134	0.0726275	0.0215577	0.120421	0.0136405	0.0436371	0.155279	0.0367953	-0.0857461	-0.407155	0.32149	-0.00124164	0.0648871	18	0.222301	0.975094	1
Kctd1	0.0277543	-0.00968723	-0.0615645	0.016021	0.0047914	0.0433366	0.0832084	0.0431976	0.155429	-0.00364635	-0.0190782	-0.146503	0.0591549	-0.000296255	0.0233736	18	0.464726	0.975094	1
Marcks	0.0561147	-0.0334128	-0.163556	0.062059	0.0184008	0.115133	0.365882	0.0693959	0.155435	-0.0655187	-0.0694778	-0.389212	0.177748	0.00265212	0.0620992	16	0.771748	0.975094	1
Tceanc	0.160026	-0.0086947	-0.230806	0.0905369	0.0284047	0.162473	0.0771401	0.759528	0.155438	-0.0174227	-0.064367	-0.549247	0.337475	0.0469776	0.0876347	18	0.453125	0.990284	1
D330050I16Rik	0.186372	-0.0196393	-0.2246	0.106076	0.0261383	0.158108	0.078924	0.452435	0.155447	-0.0215335	-0.0708695	-0.534486	0.394277	0.0315908	0.085285	15	0.457817	0.975094	1
Rhoh	0.112109	-0.0311004	-0.125241	0.052571	0.0154354	0.0881801	0.0329644	0.0439175	0.155525	0.00907128	-0.0613533	-0.298071	0.215146	-0.000847614	0.047589	18	0.323508	0.975094	1
Josd1	-0.0287633	0.00413021	0.10312	0.0348772	0.0104398	0.0726136	0.40954	0.692384	0.155575	-0.0971213	-0.0163314	-0.0392006	0.0395947	0.0245918	0.24544	18	0.79566	0.986738	1
Elovl4	0.0745096	-0.00829286	-0.0756241	0.0303755	0.0099488	0.0532656	0.0141689	0.404532	0.155678	0.0149748	-0.0277921	-0.180023	0.134044	0.0112064	0.0287744	18	0.225998	0.975094	1
Arhgap29	-0.159376	0.00688695	0.205242	0.0772388	0.0236863	0.14463	0.0390734	0.771237	0.155873	-0.310761	-0.0395373	-0.0782266	-0.00799031	0.0533112	0.488711	18	0.351855	0.990284	1
Egln3	0.000711256	-0.0034708	-0.0764668	0.025451	0.00804299	0.0538886	0.977705	0.666082	0.155905	-0.0491718	-0.0192348	-0.182086	0.0505943	0.0122932	0.0291528	18	0.99667	0.983237	1
Itpripl1	0.123455	-0.00598222	-0.151144	0.0576717	0.0173397	0.10653	0.0323019	0.730094	0.155962	0.0104207	-0.0399674	-0.359939	0.23649	0.028003	0.0576519	16	0.321834	0.987629	1
Asrgl1	0.00569784	-0.00203729	-0.0632613	0.0201215	0.00624566	0.0445985	0.777045	0.744279	0.156056	-0.0337395	-0.0142786	-0.150673	0.0451352	0.010204	0.0241502	18	0.94512	0.989575	1
Car7	0.00483072	0.010606	0.0920532	0.0374014	0.0101853	0.0649383	0.897232	0.297732	0.156323	-0.0684746	-0.00935674	-0.0352235	0.078136	0.0305687	0.21933	18	0.977261	0.975094	1
Stip1	-0.095255	-0.00983275	0.151601	0.0599211	0.0187858	0.106953	0.111908	0.600686	0.156349	-0.212698	-0.0466522	-0.0580223	0.0221882	0.0269867	0.361224	18	0.516025	0.976749	1
Stk25	-0.027197	0.00821943	0.0572056	0.0232555	0.00748323	0.0403617	0.242207	0.272039	0.156388	-0.0727769	-0.00644743	-0.0219018	0.0183829	0.0228863	0.136313	18	0.678254	0.975094	1
Sfxn2	-0.034444	0.0151399	0.0711302	0.0155735	0.00559091	0.0501952	0.0269868	0.00676992	0.156462	-0.0649675	0.00418195	-0.0272506	-0.00392055	0.0260979	0.169511	18	0.294648	0.975094	1
Nlrc5	-0.0223069	-0.0222588	-0.0550145	0.0249421	0.0101001	0.0388253	0.371135	0.0275368	0.156491	-0.0711925	-0.0420546	-0.131111	0.0265786	-0.00246299	0.0210818	18	0.774418	0.975094	1
Nfe2l2	-0.0837896	0.011297	0.100264	0.0367583	0.0103005	0.0707723	0.0226389	0.272755	0.156568	-0.155835	-0.00889161	-0.0384474	-0.0117447	0.0314855	0.238975	18	0.274506	0.975094	1
Sec14l2	0.0691725	-0.010798	-0.0965093	0.0372074	0.0117342	0.0681295	0.0630118	0.357461	0.156613	-0.00375258	-0.0337966	-0.230041	0.142098	0.0122007	0.0370222	18	0.420783	0.975094	1
Chek2	-0.181085	0.0179828	0.197646	0.0796085	0.0243975	0.139526	0.0229245	0.461078	0.156614	-0.337114	-0.0298356	-0.0758205	-0.0250549	0.0658011	0.471113	18	0.276058	0.975094	1
Gm13629	-0.0909328	0.000704296	0.174675	0.0647406	0.0190128	0.123322	0.160149	0.970451	0.156655	-0.217822	-0.0365602	-0.067032	0.0359564	0.0379688	0.416381	16	0.583809	1	1
Plag1	-0.00789866	0.00673961	0.164049	0.0648191	0.0193717	0.11583	0.903012	0.727908	0.156689	-0.134942	-0.0312283	-0.062973	0.119145	0.0447075	0.391071	18	0.978286	0.987629	1
Tm4sf5	0.222035	-0.0690635	-0.32747	0.141273	0.0436341	0.231239	0.116027	0.11347	0.15673	-0.0548551	-0.154585	-0.78069	0.498925	0.0164577	0.125749	14	0.520211	0.975094	1
Prrxl1	0.0972692	-0.0187782	-0.150687	0.0763299	0.0229443	0.106425	0.202548	0.413115	0.156804	-0.0523346	-0.0637483	-0.359276	0.246873	0.0261918	0.0579016	14	0.641676	0.975094	1
Tifa	0.0406676	0.00903482	-0.115919	0.0435894	0.0128543	0.0818943	0.350836	0.482142	0.156929	-0.0447661	-0.0161592	-0.276429	0.126101	0.0342289	0.0445904	18	0.761077	0.975094	1
Gbp6	-0.191386	0.00446221	0.211019	0.0819139	0.0230095	0.149105	0.0194689	0.846232	0.156999	-0.351934	-0.0406356	-0.0812212	-0.0308377	0.04956	0.503258	16	0.257217	0.994243	1
Ptprv	0.0646438	-0.0132167	-0.112584	0.0455212	0.0134631	0.0795741	0.155584	0.326249	0.157118	-0.0245762	-0.0396039	-0.268546	0.153864	0.0131705	0.0433784	18	0.582235	0.975094	1
Rdh1	0.0432946	0.0118644	-0.132334	0.0528095	0.0155181	0.0935516	0.412316	0.444539	0.157198	-0.0602102	-0.0185505	-0.315692	0.146799	0.0422793	0.0510236	18	0.796663	0.975094	1
Ep400	-0.0482222	0.0256092	0.103141	0.0394758	0.0124364	0.072936	0.221873	0.0394739	0.157324	-0.125593	0.0012343	-0.039811	0.029149	0.0499842	0.246093	18	0.661096	0.975094	1
Prpf38a	0.0448011	-0.00444927	-0.0957	0.0359626	0.0111974	0.0676747	0.212849	0.691112	0.157328	-0.0256843	-0.0263958	-0.22834	0.115286	0.0174973	0.0369401	18	0.651453	0.986524	1
Dock6	-0.0703812	0.0056123	0.104515	0.0397758	0.0115705	0.0739197	0.0768195	0.627638	0.15739	-0.14834	-0.0170654	-0.0403645	0.00757802	0.02829	0.249395	18	0.45282	0.979683	1
Chmp2b	0.0157708	-0.00352059	-0.0531114	0.0206607	0.00674586	0.0375674	0.445271	0.601747	0.157431	-0.0247234	-0.0167422	-0.126742	0.0562649	0.00970105	0.0205193	18	0.814227	0.976749	1
Rrp8	0.105343	0.0086845	-0.136425	0.0517803	0.0159783	0.0965621	0.0419083	0.586772	0.157708	0.00385586	-0.0226323	-0.325683	0.206831	0.0400013	0.0528332	18	0.361019	0.976642	1
Wdr82	-0.0507007	-0.0047013	0.072947	0.0289045	0.00875456	0.0516385	0.0794175	0.591259	0.157759	-0.107352	-0.0218599	-0.0282626	0.00595108	0.0124573	0.174157	18	0.458299	0.976642	1
Ggct	-0.0554666	-0.000382289	0.06529	0.0259551	0.00841785	0.0462384	0.0325965	0.963777	0.157941	-0.106338	-0.016881	-0.0253356	-0.00459548	0.0161164	0.155916	18	0.322352	1	1
Crispld2	0.116644	0.00321633	-0.130342	0.0488662	0.0152051	0.092367	0.0169858	0.832474	0.158206	0.0208683	-0.0265851	-0.311378	0.21242	0.0330177	0.0506941	18	0.241836	0.993105	1
Tmem237	-0.0271435	-0.000382077	0.0584038	0.0218772	0.00650907	0.0413935	0.214708	0.953192	0.158262	-0.0700219	-0.0131396	-0.022726	0.015735	0.0123755	0.139534	18	0.653034	1	1
Orc6	0.0188515	0.0102997	-0.0778723	0.0311145	0.00976432	0.0552034	0.544597	0.291503	0.15835	-0.0421317	-0.00883801	-0.186069	0.0798348	0.0294374	0.0303243	18	0.860302	0.975094	1
Klhdc10	0.0097931	0.00857976	-0.0314167	0.0085972	0.00257214	0.0222874	0.25466	0.000851017	0.158653	-0.00705709	0.00353845	-0.0750991	0.0266433	0.0136211	0.0122658	18	0.687919	0.694391	1
Zbtb46	0.0129893	-0.00375683	-0.0796953	0.0285229	0.00889119	0.056554	0.648821	0.672635	0.158779	-0.0429145	-0.0211832	-0.190539	0.0688931	0.0136696	0.0311485	18	0.898445	0.984244	1
Adarb1	-0.0373278	0.00603359	0.0383787	0.0164576	0.00575505	0.0272433	0.0233216	0.294455	0.158911	-0.069584	-0.0052461	-0.0150171	-0.00507156	0.0173133	0.0917745	18	0.277531	0.975094	1
Mgll	0.0697245	-0.00833869	-0.0891388	0.0373222	0.0115261	0.0633004	0.0617375	0.469395	0.159075	-0.00342572	-0.0309294	-0.213205	0.142875	0.014252	0.0349276	18	0.416278	0.975094	1
Tango6	-0.0326636	0.0066524	0.0888337	0.0366419	0.0109559	0.0630914	0.372699	0.543719	0.159126	-0.10448	-0.0148207	-0.0348231	0.0391531	0.0281255	0.212491	18	0.775455	0.975237	1
Lypd6b	0.079999	-0.00652258	-0.137519	0.0511644	0.0159386	0.0976692	0.11792	0.68237	0.15913	-0.0202815	-0.0377616	-0.328947	0.180279	0.0247165	0.0539094	18	0.52351	0.985297	1
Tmem25	-0.133054	0.0117575	0.154562	0.0612506	0.0193715	0.109777	0.0298339	0.543886	0.159142	-0.253103	-0.0262099	-0.060597	-0.013005	0.0497248	0.369721	18	0.309849	0.975237	1
Sp100	-0.157874	0.0253837	0.133413	0.0523103	0.0159708	0.0947707	0.00254417	0.111974	0.159207	-0.260401	-0.00591845	-0.0523342	-0.0553481	0.0566859	0.31916	18	0.0944068	0.975094	1
Cryzl2	0.120028	-0.00763771	-0.164247	0.0621887	0.0192149	0.116793	0.0535988	0.691006	0.159633	-0.00185941	-0.0452982	-0.393157	0.241916	0.0300227	0.0646632	18	0.393612	0.986524	1
Colgalt2	0.103313	-0.0029463	-0.102883	0.0397131	0.0126274	0.0731753	0.00928189	0.815508	0.159731	0.0254771	-0.0276955	-0.246304	0.18115	0.0218029	0.0405381	18	0.189285	0.992451	1
Gstt3	-0.133305	0.0204167	0.120953	0.0457272	0.0139204	0.0860379	0.00355439	0.142464	0.159782	-0.222928	-0.00686677	-0.0476786	-0.0436811	0.0477002	0.289584	18	0.113088	0.975094	1
Abcd1	-0.0573992	0.0147108	0.108594	0.043158	0.0137528	0.0772473	0.183526	0.28477	0.159783	-0.141987	-0.0122441	-0.0428075	0.027189	0.0416657	0.259996	18	0.61655	0.975094	1
F3	0.0854163	0.00283702	-0.101438	0.0403694	0.0119731	0.072202	0.0343561	0.812696	0.160047	0.00629372	-0.0206298	-0.242951	0.164539	0.0263038	0.0400758	18	0.330233	0.992451	1
Sox9	-0.154253	-0.0119555	0.128689	0.0476881	0.0147069	0.0916209	0.00121801	0.416264	0.160145	-0.24772	-0.0407805	-0.0508845	-0.0607863	0.0168695	0.308263	18	0.0578464	0.975094	1
Tal2	0.0929146	-0.00389343	-0.214786	0.0891096	0.0250575	0.152945	0.297087	0.876522	0.160219	-0.081737	-0.0530053	-0.514553	0.267566	0.0452184	0.0849809	18	0.721873	0.997891	1
Foxk1	0.0287166	0.0162224	-0.0920731	0.0361532	0.0120036	0.0655952	0.427019	0.176545	0.160422	-0.0421424	-0.00730411	-0.220637	0.0995757	0.039749	0.0364912	18	0.803642	0.975094	1
Mfsd4b1	0.098589	-0.000256597	-0.0941044	0.0358874	0.0108947	0.0670428	0.00601103	0.98121	0.160424	0.0282511	-0.0216099	-0.225506	0.168927	0.0210967	0.037297	18	0.151665	1	1
C1rl	-0.144569	0.00875126	0.16301	0.0741133	0.0210347	0.116133	0.0510988	0.677381	0.160424	-0.289829	-0.032476	-0.064607	0.00069038	0.0499785	0.390627	15	0.388549	0.985297	1
Comp	0.113117	-0.0101426	-0.116799	0.0574098	0.0162381	0.0832445	0.0487986	0.532221	0.160591	0.000596073	-0.0419688	-0.279956	0.225638	0.0216835	0.046357	18	0.383575	0.975094	1
Pfkm	-0.0915423	0.0215153	0.147092	0.0581292	0.018464	0.104835	0.115301	0.243915	0.160592	-0.205474	-0.0146735	-0.0583805	0.0223889	0.0577041	0.352564	18	0.519643	0.975094	1
F2rl1	0.131166	-0.0244522	-0.0882723	0.0343529	0.0097715	0.0629397	0.000134434	0.0123355	0.160769	0.0638356	-0.043604	-0.211632	0.198497	-0.0053004	0.0350871	18	0.0135181	0.975094	1
Kif18b	0.121745	-0.0225592	-0.104286	0.0486346	0.0173492	0.0743923	0.0123053	0.193497	0.160962	0.0264233	-0.056563	-0.250093	0.217067	0.0114445	0.04152	14	0.212438	0.975094	1
Hhipl1	-0.147844	0.0268839	0.166908	0.0712592	0.0219986	0.119064	0.0380113	0.221681	0.160963	-0.287509	-0.0162327	-0.0664521	-0.00817836	0.0700005	0.400269	15	0.347267	0.975094	1
Hyal3	0.150679	0.00957323	-0.14097	0.0593255	0.0175587	0.100587	0.0110894	0.585607	0.161072	0.0344032	-0.0248412	-0.338118	0.266955	0.0439877	0.056177	18	0.204582	0.976642	1
Mapre1	0.0226859	-0.00231226	-0.0539796	0.0187089	0.00590167	0.0385171	0.225294	0.695208	0.161081	-0.0139829	-0.0138793	-0.129472	0.0593547	0.00925481	0.0215126	18	0.663779	0.986738	1
Tmod3	-0.126057	0.00287945	0.0801114	0.0271698	0.00809549	0.0571652	3.4908e-06	0.722076	0.161094	-0.179309	-0.0129874	-0.0319304	-0.0728053	0.0187463	0.192153	18	0.00114744	0.987529	1
Gpam	-0.019448	-0.00931079	-0.0687115	0.0263474	0.00784101	0.0490413	0.460432	0.235051	0.161185	-0.0710881	-0.0246789	-0.164831	0.032192	0.0060573	0.0274075	18	0.817718	0.975094	1
Glra4	-0.111232	0.0285839	0.184952	0.0815757	0.0242137	0.132018	0.17271	0.237807	0.161226	-0.271118	-0.018874	-0.073799	0.0486531	0.0760419	0.443704	18	0.603614	0.975094	1
Rer1	0.0319563	-0.00252967	-0.0479777	0.0179381	0.00614293	0.0342547	0.0748338	0.680485	0.161329	-0.00320163	-0.0145696	-0.115116	0.0671142	0.00951025	0.0191603	18	0.44841	0.985297	1
Zfp961	-0.102058	-0.00537314	0.124009	0.0481654	0.0144962	0.0885788	0.0340977	0.710892	0.161518	-0.196461	-0.0337851	-0.0496022	-0.00765592	0.0230389	0.29762	18	0.329336	0.987154	1
Inhbe	-0.0991838	0.0482279	0.185032	0.0798344	0.0243323	0.132171	0.2141	0.0474732	0.161529	-0.255656	0.000537508	-0.0740178	0.0572887	0.0959183	0.444082	18	0.652861	0.975094	1
Slc35g1	0.161658	0.0220561	-0.139605	0.0559223	0.0178893	0.0997299	0.00384308	0.217604	0.161565	0.0520524	-0.0130062	-0.335072	0.271264	0.0571185	0.0558622	18	0.116798	0.975094	1
Tmem106c	0.031131	-0.00750683	-0.103469	0.0400245	0.0122708	0.0739384	0.436687	0.540694	0.161694	-0.0473155	-0.0315571	-0.248386	0.109578	0.0165435	0.0414473	18	0.808459	0.975237	1
Evl	-0.0439997	0.00194842	0.0688635	0.0268498	0.00873338	0.0492124	0.101269	0.823458	0.16172	-0.0966244	-0.0151687	-0.0275911	0.00862501	0.0190655	0.165318	18	0.497765	0.993009	1
Wdfy4	-0.0941182	0.0531551	0.178253	0.0706759	0.0219757	0.127387	0.182963	0.0155712	0.161721	-0.23264	0.0100835	-0.0714204	0.044404	0.0962266	0.427927	18	0.615889	0.975094	1
Kcnn2	0.149486	-0.0328375	-0.134508	0.0527162	0.0165936	0.0961281	0.00457306	0.0478243	0.161737	0.0461636	-0.0653604	-0.322915	0.252807	-0.000314654	0.0539002	18	0.129557	0.975094	1
4930563E22Rik	0.116522	-0.0168355	-0.160176	0.0622783	0.0192443	0.114503	0.0613458	0.381667	0.161849	-0.00554085	-0.0545536	-0.384597	0.238585	0.0208826	0.0642457	18	0.415346	0.975094	1
Cit	-0.0939707	0.0147265	0.0932963	0.0367485	0.0118613	0.0666945	0.010554	0.214401	0.161854	-0.165996	-0.0085213	-0.0374224	-0.021945	0.0379743	0.224015	18	0.201789	0.975094	1
Zbtb37	-0.0435985	0.00621636	0.0872935	0.0329578	0.00924475	0.062405	0.185882	0.501315	0.161866	-0.108195	-0.011903	-0.035018	0.0209976	0.0243357	0.209605	18	0.619481	0.975094	1
Phf13	-0.0760748	0.0201169	0.137182	0.0495319	0.0155632	0.0981172	0.124569	0.196151	0.16207	-0.173156	-0.0103864	-0.0551241	0.021006	0.0506203	0.329488	18	0.53655	0.975094	1
Cavin4	-0.0156293	-0.00210564	-0.0850825	0.0294702	0.00865636	0.0608682	0.595874	0.807813	0.162169	-0.0733899	-0.0190718	-0.204382	0.0421312	0.0148605	0.034217	18	0.880964	0.992451	1
Tmem266	-0.0984992	0.000540157	0.0945878	0.0373292	0.0108197	0.0676836	0.00832326	0.960183	0.162263	-0.171663	-0.020666	-0.0380695	-0.0253354	0.0217463	0.227245	18	0.180209	1	1
Btg2	-0.717985	-0.0451632	0.633156	0.248163	0.0775861	0.453298	0.00381339	0.560496	0.162481	-1.20437	-0.197229	-0.255292	-0.231594	0.106903	1.5216	18	0.116767	0.976642	1
Isy1	0.0589181	0.00515229	-0.0615058	0.0230142	0.00700577	0.0440475	0.0104648	0.462075	0.162608	0.0138112	-0.00857877	-0.147837	0.104025	0.0188833	0.0248257	18	0.20089	0.975094	1
Slc25a47	0.140653	-0.00437709	-0.132365	0.0572512	0.0181615	0.0948242	0.0140192	0.809548	0.162746	0.0284427	-0.039973	-0.318217	0.252863	0.0312188	0.0534873	18	0.224777	0.992451	1
Asgr2	0.110437	-0.0127389	-0.114253	0.0551666	0.0169273	0.0818566	0.0452969	0.451711	0.162784	0.00231273	-0.0459157	-0.274689	0.218562	0.0204379	0.0461832	14	0.371592	0.975094	1
Scara5	0.178802	-0.031649	-0.179936	0.0753657	0.022964	0.128916	0.01767	0.168141	0.162787	0.0310881	-0.0766576	-0.432607	0.326516	0.0133596	0.0727351	18	0.247715	0.975094	1
Ndufb9	0.0259265	0.00200606	-0.0549184	0.0234541	0.00708251	0.0393503	0.26898	0.776992	0.162826	-0.0200427	-0.0118754	-0.132044	0.0718957	0.0158875	0.0222067	18	0.698054	0.990588	1
Ildr2	0.0460473	0.00175908	-0.0679091	0.0275585	0.00885944	0.0486666	0.0947429	0.842612	0.162897	-0.00796637	-0.0156051	-0.163294	0.100061	0.0191233	0.0274756	18	0.484572	0.993568	1
AU040320	-0.114466	0.0334244	0.141892	0.0570516	0.0181432	0.101692	0.0448185	0.0654375	0.162924	-0.226285	-0.00213557	-0.0574216	-0.00264662	0.0689844	0.341205	18	0.370649	0.975094	1
Gnptg	-0.00436832	0.00640927	0.0376546	0.0144828	0.00430192	0.0269931	0.762941	0.136261	0.163025	-0.0327541	-0.00202234	-0.0152509	0.0240175	0.0148409	0.0905601	18	0.941111	0.975094	1
Fermt3	-0.0907439	0.0200913	0.144667	0.061112	0.0188827	0.10371	0.137576	0.287326	0.16304	-0.210521	-0.0169181	-0.0586005	0.0290334	0.0571007	0.347934	18	0.557318	0.975094	1
Il1r1	0.144463	-0.00489645	-0.224798	0.0898566	0.0276701	0.161223	0.1079	0.859541	0.16322	-0.0316529	-0.0591289	-0.540789	0.320579	0.049336	0.0911943	18	0.51099	0.996167	1
Slc24a5	-0.73522	0.169876	0.749538	0.343879	0.107131	0.537576	0.0325151	0.112812	0.163229	-1.40921	-0.0400977	-0.30409	-0.0612299	0.379849	1.80317	15	0.322352	0.975094	1
Lsm14b	-0.0262998	-0.00322856	0.0490501	0.0149831	0.00490477	0.0351901	0.0792091	0.510378	0.16336	-0.0556661	-0.0128417	-0.0199212	0.0030666	0.00638461	0.118021	18	0.458136	0.975094	1
Tmem131l	-0.170811	0.0263637	0.137078	0.0535504	0.0170602	0.0983508	0.00142404	0.122266	0.163389	-0.275768	-0.00707373	-0.0556863	-0.0658546	0.0598012	0.329842	18	0.0631893	0.975094	1
Erv3	0.0896922	-0.00524735	-0.136537	0.0587483	0.017402	0.0979944	0.126831	0.763005	0.163525	-0.0254523	-0.0393547	-0.328603	0.204837	0.02886	0.0555284	18	0.540679	0.990284	1
Ndufc1	0.0464789	0.0037452	-0.0766018	0.0293138	0.00903516	0.0549792	0.112837	0.678497	0.163533	-0.010975	-0.0139634	-0.184359	0.103933	0.0214538	0.0311554	18	0.516238	0.985297	1
Ndufaf2	0.0281237	-0.00824228	-0.0702205	0.0265237	0.00969743	0.0504066	0.288997	0.395356	0.163595	-0.0238617	-0.0272489	-0.169016	0.0801092	0.0107643	0.0285746	18	0.71579	0.975094	1
Dlx3	0.139096	-0.0125538	-0.193284	0.0911877	0.0258917	0.138759	0.127163	0.627777	0.163638	-0.0396282	-0.0633007	-0.465247	0.317821	0.038193	0.07868	14	0.541078	0.979683	1
Rnf121	-0.0230027	-0.00427737	0.0580487	0.0216644	0.00654561	0.0416891	0.288339	0.513452	0.163796	-0.0654641	-0.0171065	-0.0236605	0.0194588	0.00855178	0.139758	16	0.715682	0.975094	1
Gosr1	-0.00775084	0.00426961	-0.0523328	0.0207623	0.00649793	0.0375943	0.708915	0.511135	0.16391	-0.0484442	-0.00846611	-0.126016	0.0329425	0.0170053	0.0213506	18	0.920838	0.975094	1
Eva1c	0.169143	-0.00703793	-0.15721	0.063787	0.0190669	0.112966	0.00800929	0.71204	0.164025	0.0441224	-0.0444083	-0.378619	0.294163	0.0303325	0.0641988	18	0.176075	0.987154	1
Dennd2c	-0.0717266	0.00346055	0.0836951	0.0413832	0.00996644	0.0601559	0.0830546	0.728426	0.164133	-0.152836	-0.0160733	-0.0342082	0.00938292	0.0229944	0.201599	18	0.464157	0.987629	1
Rnf149	0.0746742	-0.00285837	-0.0900365	0.0222972	0.00677062	0.0647243	0.000810906	0.672899	0.164202	0.0309726	-0.0161285	-0.216894	0.118376	0.0104118	0.0368209	18	0.0441537	0.984244	1
Dazl	0.149905	-0.0179104	-0.216165	0.0858234	0.0271929	0.155435	0.080695	0.510126	0.164314	-0.0183058	-0.0712075	-0.520813	0.318116	0.0353867	0.0884827	18	0.460777	0.975094	1
Dguok	0.0301416	-0.00681334	0.0780657	0.0291946	0.00841597	0.056134	0.301867	0.418185	0.164316	-0.0270787	-0.0233083	-0.0319549	0.0873618	0.00968165	0.188086	18	0.725465	0.975094	1
Ccdc47	0.0505986	0.00237298	-0.0741013	0.0152148	0.00442081	0.0533256	0.00088221	0.591424	0.16465	0.0207782	-0.00629166	-0.178618	0.0804189	0.0110376	0.030415	16	0.0454785	0.976642	1
Podn	-0.0798117	0.0420727	0.156148	0.0596141	0.018682	0.112372	0.180633	0.0243192	0.164663	-0.196653	0.0054567	-0.0640978	0.0370297	0.0786887	0.376394	18	0.61378	0.975094	1
Scn8a	-0.0897397	0.0253169	0.111761	0.0434814	0.013753	0.0804551	0.0390306	0.0656471	0.1648	-0.174962	-0.00163851	-0.0459282	-0.00451774	0.0522724	0.26945	18	0.351664	0.975094	1
Igsf10	0.0485995	0.0114627	-0.158694	0.0639723	0.0184314	0.114244	0.447436	0.534	0.164808	-0.0767839	-0.0246622	-0.382608	0.173983	0.0475876	0.0652198	15	0.81511	0.975094	1
Saa1	0.303043	-0.115455	-0.320816	0.146136	0.0446228	0.230985	0.0381063	0.00967145	0.164862	0.0166223	-0.202914	-0.773538	0.589464	-0.0279962	0.131907	14	0.34776	0.975094	1
Itga7	0.107005	-0.0320916	-0.155103	0.0629596	0.0198671	0.111698	0.0892105	0.106244	0.164955	-0.0163938	-0.0710305	-0.374027	0.230403	0.0068473	0.0638201	18	0.475848	0.975094	1
Nos1ap	-0.021991	0.015456	0.111583	0.0434104	0.0136265	0.0803943	0.612446	0.256683	0.165153	-0.107074	-0.0112513	-0.0459868	0.0630917	0.0421634	0.269153	18	0.889114	0.975094	1
Tagap	0.0626267	0.0106984	-0.131073	0.0583197	0.0180271	0.0944634	0.28289	0.552873	0.165272	-0.0516779	-0.0246341	-0.316218	0.176931	0.0460308	0.0540714	15	0.711483	0.976642	1
Ppp4r1	-0.0323825	0.000741059	0.0423775	0.0147973	0.00444784	0.0305649	0.0286403	0.867676	0.165602	-0.0613848	-0.00797654	-0.0175287	-0.00338028	0.00945866	0.102284	18	0.304148	0.996576	1
Apob	0.142846	-0.00636516	-0.207901	0.103209	0.0297221	0.149963	0.166343	0.830426	0.165639	-0.0594393	-0.0646194	-0.501822	0.345132	0.0518891	0.08602	14	0.595552	0.993105	1
Il7r	0.0171291	-0.0046473	-0.123904	0.0498479	0.0149665	0.0893906	0.731127	0.75617	0.165718	-0.080571	-0.033981	-0.299106	0.114829	0.0246864	0.0512986	18	0.93042	0.989575	1
Rwdd2b	0.0752867	0.0070836	-0.0703353	0.0214224	0.00740595	0.0507477	0.000440775	0.338833	0.165753	0.0332995	-0.0074318	-0.169799	0.117274	0.021599	0.0291284	18	0.0300825	0.975094	1
Cmtr2	-0.0681621	-0.00750783	0.0806137	0.0270286	0.00904228	0.0581683	0.0116738	0.406367	0.165786	-0.121137	-0.0252304	-0.033394	-0.0151871	0.0102147	0.194621	18	0.207999	0.975094	1
Pls1	-0.000220617	-0.00366129	-0.121996	0.0432682	0.0131904	0.0880662	0.995932	0.781341	0.165969	-0.0850247	-0.029514	-0.294602	0.0845835	0.0221914	0.0506107	18	1	0.990786	1
Scaf4	-0.0495184	0.0167347	0.0903578	0.0316899	0.00990792	0.0652327	0.118148	0.0912155	0.166003	-0.111629	-0.00268449	-0.0374959	0.0125926	0.0361539	0.218211	18	0.523986	0.975094	1
Siglec15	-0.273127	0.0757827	0.284445	0.1462	0.0386137	0.205434	0.061739	0.0496943	0.166173	-0.559674	0.000101261	-0.118198	0.0134209	0.151464	0.687089	15	0.416278	0.975094	1
Il12rb1	0.429294	-0.00492066	-0.326631	0.134267	0.0423639	0.235918	0.00138713	0.907532	0.166203	0.166136	-0.0879524	-0.789022	0.692453	0.0781111	0.13576	18	0.0622489	0.999098	1
Slc16a5	0.0893836	0.00614405	-0.119835	0.0537216	0.0173387	0.0865699	0.0961466	0.723073	0.166278	-0.0159088	-0.0278392	-0.289509	0.194676	0.0401273	0.0498385	18	0.487689	0.987529	1
Gria2	-0.128722	0.0033306	0.155255	0.0696245	0.0223687	0.112233	0.0644868	0.881636	0.166563	-0.265183	-0.0405112	-0.0647173	0.00773978	0.0471724	0.375228	14	0.422551	0.998753	1
Ints7	-0.00965302	0.000855946	0.0649162	0.0225887	0.00696266	0.0469524	0.669133	0.902159	0.166789	-0.0539261	-0.0127906	-0.0271088	0.0346201	0.0145025	0.156941	18	0.905782	0.999098	1
Syt15	-0.243392	0.0360598	0.183204	0.080393	0.0247447	0.132518	0.00246564	0.14504	0.166824	-0.400959	-0.0124389	-0.076527	-0.0858245	0.0845585	0.442936	15	0.0923341	0.975094	1
Pnp	-0.127988	-0.0112515	0.155943	0.0406822	0.012191	0.1128	0.001655	0.356039	0.166827	-0.207723	-0.0351454	-0.0651412	-0.048252	0.0126423	0.377026	16	0.0694843	0.975094	1
C87436	-0.0392426	0.0250756	0.0949857	0.0377446	0.0118478	0.0687102	0.298486	0.0343048	0.166845	-0.113221	0.00185426	-0.0396837	0.0347356	0.0482968	0.229655	18	0.722893	0.975094	1
Rif1	-0.0947395	0.0105068	0.108909	0.0435819	0.0131843	0.0788005	0.0297181	0.425499	0.166947	-0.180158	-0.015334	-0.0455375	-0.00932058	0.0363476	0.263355	18	0.309416	0.975094	1
Polr1a	-0.0662375	0.0168044	0.0954517	0.0374775	0.011774	0.069083	0.0771621	0.153509	0.167065	-0.139692	-0.00627218	-0.0399485	0.00721699	0.0398809	0.230852	18	0.453125	0.975094	1
2410006H16Rik	0.0896571	-0.0135717	-0.16946	0.0547556	0.0155161	0.122713	0.101546	0.381746	0.167293	-0.0176619	-0.0439827	-0.409973	0.196976	0.0168393	0.0710518	16	0.498097	0.975094	1
A930009A15Rik	-0.0458338	-0.0032203	0.118068	0.0517925	0.0138765	0.0855103	0.376183	0.816484	0.167358	-0.147345	-0.0304177	-0.0495295	0.0556776	0.0239771	0.285665	16	0.776798	0.992451	1
Capn11	-0.0674517	0.0373242	0.214007	0.0850718	0.0253868	0.155041	0.427848	0.141502	0.167487	-0.234189	-0.0124331	-0.0898679	0.0992859	0.0870815	0.517882	18	0.804016	0.975094	1
Dna2	-0.0348894	0.00352772	0.0851382	0.0344766	0.0100942	0.0616865	0.31155	0.726728	0.167533	-0.102462	-0.0162565	-0.0357652	0.0326834	0.0233119	0.206042	18	0.731728	0.987529	1
Spp2	0.0777931	-0.00836333	-0.13906	0.0725245	0.0163698	0.100761	0.28343	0.609421	0.167555	-0.0643523	-0.0404476	-0.336547	0.219938	0.0237209	0.0584273	14	0.711873	0.978358	1
Arntl	-0.166031	-0.0269178	0.174241	0.07029	0.0217412	0.126316	0.0181726	0.215678	0.16777	-0.303796	-0.0695297	-0.0733339	-0.0282649	0.0156941	0.421816	18	0.252156	0.975094	1
Pyurf	0.0276939	-0.00969832	-0.128731	0.0486849	0.0148931	0.0933385	0.569465	0.51492	0.167837	-0.0677267	-0.0388882	-0.311671	0.123115	0.0194916	0.0542089	18	0.869721	0.975094	1
Tbx22	-0.282552	0.059493	0.383346	0.154564	0.0482061	0.278147	0.0675409	0.217151	0.168137	-0.585492	-0.0349892	-0.161812	0.020388	0.153975	0.928505	18	0.430623	0.975094	1
Ripor3	0.13708	-0.0219743	-0.162342	0.0822102	0.0228147	0.117805	0.0954294	0.335466	0.168186	-0.0240495	-0.0666902	-0.393236	0.298209	0.0227417	0.0685518	14	0.485947	0.975094	1
Gpat2	0.102189	-0.00702896	-0.157499	0.0779488	0.0201058	0.114293	0.189868	0.72664	0.168195	-0.0505882	-0.0464356	-0.381508	0.254965	0.0323777	0.0665111	18	0.624207	0.987529	1
Actr10	0.0262151	0.00208849	-0.0399936	0.0155624	0.0051	0.0290239	0.0920814	0.682167	0.168217	-0.00428658	-0.00790733	-0.0968793	0.0567169	0.0120843	0.0168922	18	0.480558	0.985297	1
Susd6	0.099159	-0.00276948	-0.0973097	0.0387225	0.0119922	0.0706227	0.0104443	0.817361	0.16824	0.0232644	-0.0262737	-0.235728	0.175054	0.0207348	0.0411082	18	0.20089	0.992451	1
Acaca	-0.0714277	0.0125876	0.0795408	0.0302974	0.00930613	0.0577612	0.0183959	0.176178	0.168493	-0.13081	-0.00565205	-0.0336692	-0.0120459	0.0308273	0.192751	18	0.25251	0.975094	1
Gm26519	-0.0495317	0.00419847	0.141994	0.0617963	0.0176697	0.103196	0.422824	0.812185	0.168833	-0.17065	-0.0304335	-0.0602665	0.0715868	0.0388305	0.344254	16	0.802212	0.992451	1
Nefm	-0.0727937	-0.0324356	0.119952	0.0485706	0.0155593	0.0872204	0.133947	0.0371021	0.169047	-0.16799	-0.0629314	-0.0509971	0.0224029	-0.00193986	0.290901	18	0.550868	0.975094	1
Fam162a	-0.038899	-0.00653267	0.0880126	0.0306499	0.00979577	0.0640009	0.204391	0.504845	0.169076	-0.0989718	-0.025732	-0.0374268	0.0211737	0.0126667	0.213452	18	0.64309	0.975094	1
1700086O06Rik	0.138383	0.000519921	-0.162037	0.0647018	0.0184766	0.117847	0.0324531	0.977551	0.169138	0.0115701	-0.0356935	-0.393013	0.265196	0.0367333	0.0689387	16	0.322352	1	1
Gtpbp3	-0.100695	0.0113744	0.0948982	0.0280486	0.0076932	0.0690529	0.000330652	0.139274	0.169354	-0.155669	-0.00370401	-0.0404431	-0.0457208	0.0264528	0.230239	18	0.0248717	0.975094	1
P2rx5	0.0122947	-0.00687848	-0.0962363	0.0410234	0.0122036	0.0700528	0.764406	0.572997	0.169514	-0.0681097	-0.0307971	-0.233537	0.0926992	0.0170402	0.0410646	18	0.941705	0.976642	1
Ppp1r12a	-0.0507795	0.0031036	0.0696415	0.0278539	0.00823662	0.050705	0.0682933	0.706319	0.169608	-0.105372	-0.0130399	-0.0297385	0.00381312	0.0192471	0.169021	18	0.433364	0.986738	1
Ifitm7	0.0768191	0.0139397	-0.193814	0.0747181	0.0229895	0.141213	0.303894	0.544284	0.169911	-0.0696258	-0.031119	-0.470587	0.223264	0.0589983	0.082959	18	0.727233	0.975237	1
Dnaaf9	-0.0234963	-0.00337173	0.0360545	0.0138434	0.00456117	0.0262834	0.089642	0.459771	0.170138	-0.050629	-0.0123115	-0.01546	0.00363632	0.00556801	0.087569	18	0.47618	0.975094	1
Sdha	-0.0281995	-0.00565942	0.0531282	0.019435	0.00640289	0.0387312	0.146788	0.376759	0.170153	-0.0662913	-0.0182089	-0.0227837	0.00989228	0.00689002	0.12904	18	0.570552	0.975094	1
Slc15a5	0.0800732	-0.0126689	-0.0921723	0.0390023	0.0115115	0.0672057	0.0400689	0.271096	0.170221	0.00363011	-0.035231	-0.223893	0.156516	0.00989321	0.0395485	18	0.354548	0.975094	1
Npm2	0.138181	-0.00909743	-0.129976	0.0546686	0.0168516	0.0947768	0.0114842	0.589296	0.170254	0.0310323	-0.0421259	-0.315735	0.245329	0.023931	0.0557832	15	0.207174	0.976642	1
Rnf2	0.0725809	0.0116606	-0.099521	0.0426869	0.012953	0.0725855	0.0890726	0.367999	0.170348	-0.0110838	-0.0137267	-0.241786	0.156246	0.037048	0.0427438	18	0.475735	0.975094	1
Lpar4	-0.0570391	-1.67374e-05	0.126608	0.0407312	0.0108635	0.0923883	0.161399	0.998771	0.170564	-0.136871	-0.0213088	-0.0544693	0.0227925	0.0212753	0.307686	18	0.586874	1	1
Sox4	-0.099409	-0.00273058	0.0900623	0.0331497	0.0105672	0.065749	0.00271059	0.796096	0.170752	-0.164381	-0.0234418	-0.0388033	-0.0344366	0.0179807	0.218928	18	0.0985769	0.991847	1
Ecrg4	-0.289326	0.00748159	0.288102	0.130412	0.0406047	0.210333	0.0265173	0.853814	0.170766	-0.54493	-0.0721022	-0.124142	-0.0337229	0.0870654	0.700347	18	0.292661	0.994995	1
Drc7	-0.0384712	-0.0348803	-0.0816676	0.0422416	0.0185794	0.0596283	0.362431	0.0604683	0.170808	-0.121263	-0.0712953	-0.198537	0.0443208	0.00153467	0.0352018	15	0.769753	0.975094	1
Igdcc3	0.0387163	-0.00560959	-0.128189	0.0516828	0.0164033	0.093606	0.453789	0.732366	0.170858	-0.0625801	-0.0377594	-0.311653	0.140013	0.0265402	0.0552754	18	0.817132	0.989102	1
Bmpr1b	-0.0848985	-0.004355	0.0519147	0.0236088	0.00820715	0.0379097	0.000323073	0.595672	0.170865	-0.131171	-0.0204407	-0.0223869	-0.0386262	0.0117307	0.126216	18	0.0248248	0.976642	1
Dynlt2b	0.0861717	-0.00213657	-0.120267	0.0499827	0.0154784	0.0878567	0.0847024	0.890212	0.171033	-0.0117926	-0.0324736	-0.292463	0.184136	0.0282005	0.0519295	18	0.468208	0.999098	1
1700017B05Rik	0.118629	-0.00918033	-0.142595	0.0544916	0.0166627	0.104188	0.0294788	0.581666	0.171115	0.0118279	-0.0418385	-0.346799	0.225431	0.0234779	0.0616098	18	0.308109	0.976642	1
Ikzf1	0.0610451	0.0178493	-0.109564	0.0415877	0.0127346	0.0800544	0.142141	0.161024	0.171119	-0.0204653	-0.0071101	-0.266468	0.142555	0.0428087	0.0473399	18	0.562283	0.975094	1
Mrfap1	0.111007	-0.0325202	-0.15147	0.0577504	0.0175597	0.110716	0.0545825	0.0640292	0.17128	-0.00218178	-0.0669366	-0.368469	0.224196	0.00189623	0.0655285	18	0.395529	0.975094	1
Spin1	0.0101371	-0.00297576	-0.0382742	0.00903132	0.00272977	0.0279906	0.261675	0.275664	0.171501	-0.00756393	-0.00832601	-0.0931348	0.0278382	0.0023745	0.0165863	18	0.69357	0.975094	1
Senp3	0.00604538	-0.0105214	0.0491599	0.0165762	0.00500519	0.0359515	0.715334	0.0355442	0.171502	-0.0264434	-0.0203314	-0.0213037	0.0385342	-0.000711436	0.119623	18	0.922802	0.975094	1
Qtrt2	-0.0216952	-0.000480811	0.0817174	0.028459	0.00935561	0.0597922	0.445861	0.959013	0.171723	-0.0774738	-0.0188175	-0.0354732	0.0340834	0.0178559	0.198908	18	0.814296	1	1
Ogt	-0.0680438	-0.00482939	0.0855446	0.0340592	0.0105485	0.0626139	0.045737	0.647076	0.171869	-0.134799	-0.025504	-0.0371764	-0.00128908	0.0158453	0.208265	18	0.372791	0.979951	1
Nol10	0.0165824	0.00892306	-0.0514076	0.0220006	0.00665906	0.0376308	0.451014	0.18025	0.171906	-0.0265379	-0.00412847	-0.125163	0.0597027	0.0219746	0.0223474	18	0.816005	0.975094	1
Pqlc3	-0.158679	0.0208075	0.0970314	0.0388775	0.0112357	0.0710559	4.47433e-05	0.0640392	0.172076	-0.234877	-0.0012141	-0.0422357	-0.0824805	0.0428292	0.236298	18	0.00675889	0.975094	1
Lgr4	-0.110495	-0.00628973	0.105413	0.0427202	0.0132192	0.0771971	0.00969644	0.634216	0.172095	-0.194225	-0.032199	-0.0458906	-0.0267645	0.0196195	0.256716	18	0.193812	0.979683	1
Arhgap20	-0.0961284	0.0121143	0.130877	0.0556176	0.0170498	0.0958505	0.0839197	0.477379	0.17212	-0.205137	-0.0213027	-0.0569868	0.01288	0.0455313	0.31874	18	0.466571	0.975094	1
Chic2	0.0490303	-0.00639172	-0.153533	0.0632389	0.0198495	0.112469	0.438152	0.747446	0.172218	-0.0749157	-0.045296	-0.373969	0.172976	0.0325125	0.0669029	18	0.809056	0.989575	1
Stk11ip	-0.015973	0.00274339	0.114607	0.0438008	0.0141619	0.0839607	0.715355	0.846398	0.172249	-0.101821	-0.0250133	-0.0499527	0.069875	0.0305001	0.279167	18	0.922802	0.994243	1
Nelfa	-0.0678971	0.0013584	0.0747766	0.0295769	0.00935223	0.0547948	0.0216982	0.884514	0.172358	-0.125867	-0.0169716	-0.0326193	-0.0099274	0.0196884	0.182173	18	0.269924	0.998753	1
Phf21a	-0.0570141	-0.00714627	0.0740384	0.0268645	0.00861319	0.0542708	0.0338136	0.406715	0.172492	-0.109668	-0.0240278	-0.0323304	-0.00436075	0.00973528	0.180407	18	0.327871	0.975094	1
Pou3f2	-0.129329	0.00412574	0.132766	0.0551286	0.0168448	0.097343	0.0189787	0.806513	0.1726	-0.237379	-0.0288895	-0.0580229	-0.0212788	0.0371409	0.323555	18	0.253963	0.992451	1
Lck	0.0469312	-0.0183522	-0.146646	0.065524	0.019729	0.107541	0.473841	0.35226	0.172686	-0.0814935	-0.0570202	-0.357423	0.175356	0.0203159	0.0641313	18	0.825396	0.975094	1
Hopx	0.0829662	-0.0189406	-0.118733	0.047447	0.0140074	0.0870735	0.080359	0.176317	0.172695	-0.0100283	-0.0463947	-0.289394	0.175961	0.00851345	0.0519279	18	0.460002	0.975094	1
Abitram	0.0236096	-0.00530146	-0.0729916	0.0190501	0.00549644	0.0535391	0.215218	0.334782	0.172778	-0.0137279	-0.0160743	-0.177926	0.0609471	0.00547136	0.0319431	18	0.65351	0.975094	1
Prmt6	0.0427945	0.001711	-0.100716	0.041989	0.0132732	0.0738808	0.308116	0.897432	0.17281	-0.0395024	-0.0243039	-0.24552	0.125091	0.0277259	0.0440871	18	0.729429	0.999098	1
Polg	-0.0486992	-0.00118341	0.0729265	0.0283524	0.00871734	0.0534999	0.0858623	0.892016	0.172847	-0.104269	-0.0182691	-0.0319314	0.00687047	0.0159023	0.177784	18	0.470403	0.999098	1
Msh3	-0.0482575	0.0195949	0.113408	0.0462644	0.0139763	0.083209	0.296911	0.160911	0.172903	-0.138934	-0.00779807	-0.0496783	0.0424191	0.0469879	0.276495	18	0.721785	0.975094	1
Baz2a	-0.094979	0.0241184	0.0977294	0.0392793	0.0123983	0.0717084	0.0156043	0.0517394	0.172923	-0.171965	-0.00018186	-0.0428165	-0.017993	0.0484187	0.238275	18	0.233849	0.975094	1
Mstn	0.113721	-0.0148398	-0.16541	0.0817141	0.0208047	0.121372	0.164016	0.475667	0.172934	-0.046436	-0.0556162	-0.403295	0.273878	0.0259367	0.0724744	15	0.592029	0.975094	1
Angptl7	-0.094789	0.0439034	0.241176	0.103399	0.0315281	0.176975	0.359284	0.163766	0.172957	-0.297447	-0.0178905	-0.10569	0.107869	0.105697	0.588041	18	0.767267	0.975094	1
Bbs12	-0.0278727	0.00644908	0.0952319	0.0394692	0.0119141	0.0699145	0.48007	0.588301	0.17316	-0.105231	-0.0169021	-0.0417981	0.0494855	0.0298002	0.232262	18	0.828251	0.976642	1
Scn9a	-0.0778886	0.0168071	0.0870601	0.0359914	0.0117959	0.0639505	0.0304575	0.154209	0.173398	-0.14843	-0.00631249	-0.0382806	-0.00734677	0.0399266	0.212401	18	0.313121	0.975094	1
Smpd4	-0.101718	-0.00221414	0.14165	0.0565883	0.0178777	0.104118	0.0722545	0.901435	0.17368	-0.212629	-0.0372538	-0.0624178	0.00919293	0.0328255	0.345718	18	0.442159	0.999098	1
Irak1bp1	0.067296	-0.0119374	-0.0882089	0.0383988	0.01137	0.0648609	0.0796786	0.293763	0.173839	-0.0079643	-0.0342222	-0.215334	0.142556	0.0103474	0.038916	18	0.458685	0.975094	1
Dmac1	0.0250603	2.17651e-06	-0.061094	0.0284927	0.00858804	0.0449279	0.379112	0.999798	0.173886	-0.0307844	-0.0168301	-0.149151	0.080905	0.0168344	0.0269631	18	0.77904	1	1
Itpka	0.109492	0.000218026	-0.161278	0.0621276	0.0188359	0.118623	0.0780058	0.990765	0.173961	-0.0122757	-0.0366997	-0.393774	0.23126	0.0371357	0.0712186	18	0.455944	1	1
Ar	-0.033785	0.0118328	0.0599079	0.0269341	0.00825919	0.0440642	0.209711	0.151947	0.173969	-0.0865749	-0.00435487	-0.0264563	0.0190048	0.0280205	0.146272	18	0.649424	0.975094	1
B430212C06Rik	-0.110781	-0.0162713	0.100381	0.0511612	0.0166734	0.0738353	0.0303627	0.329121	0.173979	-0.211055	-0.0489505	-0.0443333	-0.0105066	0.0164079	0.245096	15	0.31245	0.975094	1
Tram2	-0.0373519	0.00871939	0.117023	0.0522583	0.0143009	0.0860997	0.47476	0.542054	0.174098	-0.139776	-0.0193098	-0.0517297	0.0650725	0.0367486	0.285775	18	0.826027	0.975237	1
Ibtk	0.0389523	0.00132935	-0.0499357	0.0178815	0.00577303	0.0367523	0.0293793	0.817882	0.174239	0.00390522	-0.00998557	-0.121969	0.0739993	0.0126443	0.0220976	18	0.307775	0.992451	1
Grem1	0.175654	0.00432357	-0.188892	0.0772542	0.0229408	0.139031	0.022983	0.850511	0.174262	0.0242388	-0.0406396	-0.461388	0.32707	0.0492867	0.083603	18	0.276425	0.994243	1
Enpep	-0.0851305	-0.000399655	0.100928	0.0397194	0.0113247	0.0742866	0.0320893	0.971848	0.174265	-0.162979	-0.0225956	-0.0446714	-0.00728188	0.0217963	0.246527	18	0.320499	1	1
Pinx1	0.0993898	0.0124752	-0.107053	0.0428911	0.0124025	0.0788051	0.0204896	0.314479	0.174322	0.0153248	-0.0118331	-0.261508	0.183455	0.0367836	0.0474025	18	0.262609	0.975094	1
6430503K07Rik	-0.308516	0.00266161	0.312946	0.15547	0.0461368	0.230372	0.0472097	0.953996	0.174324	-0.613231	-0.0877648	-0.138574	-0.00380121	0.093088	0.764466	15	0.378846	1	1
Utp25	0.0395159	0.00845575	-0.0971278	0.0374638	0.011861	0.0715257	0.291529	0.475906	0.174481	-0.0339119	-0.0147914	-0.237316	0.112944	0.0317029	0.0430599	18	0.717589	0.975094	1
Septin11	-0.0358217	0.00541953	0.0595451	0.0215791	0.00670104	0.0438529	0.0969116	0.418653	0.174515	-0.078116	-0.00771426	-0.026405	0.00647266	0.0185533	0.145495	18	0.48982	0.975094	1
Utp3	0.0560301	0.00560697	-0.0773503	0.0264592	0.00721064	0.0569688	0.0342088	0.436807	0.174538	0.00417096	-0.00852562	-0.189007	0.107889	0.0197396	0.0343066	16	0.329741	0.975094	1
Tbrg3	-0.270623	0.046416	0.269198	0.112542	0.0343408	0.198305	0.0161882	0.176494	0.174624	-0.4912	-0.0208906	-0.119473	-0.0500451	0.113723	0.657869	18	0.237524	0.975094	1
5033404E19Rik	0.12354	0.00155544	-0.162993	0.0734747	0.0207237	0.120073	0.0926868	0.94017	0.17464	-0.020468	-0.0390622	-0.398332	0.267548	0.0421731	0.0723464	16	0.480697	1	1
Tcp11	0.16804	-0.0335655	-0.216706	0.10073	0.0293382	0.159706	0.0952704	0.252587	0.17481	-0.0293865	-0.0910673	-0.529724	0.365467	0.0239363	0.0963116	14	0.485352	0.975094	1
Slc23a3	0.194682	-0.0274955	-0.172043	0.0733388	0.0223892	0.126842	0.00794125	0.219421	0.174986	0.0509407	-0.0713775	-0.420648	0.338424	0.0163866	0.0765627	18	0.17546	0.975094	1
Pfdn4	0.114479	-0.020253	-0.209837	0.081352	0.0255232	0.154727	0.159367	0.42748	0.175042	-0.044968	-0.0702776	-0.513096	0.273926	0.0297717	0.0934213	18	0.583809	0.975094	1
Papss2	-0.0359179	0.0129172	0.110148	0.0380106	0.0124611	0.0812368	0.344688	0.299922	0.175135	-0.110417	-0.0115061	-0.0490732	0.0385815	0.0373406	0.269369	18	0.756569	0.975094	1
Slc3a1	-0.117445	0.0137981	0.134925	0.0666522	0.0190484	0.0995131	0.0780609	0.468838	0.175148	-0.24808	-0.0235361	-0.0601175	0.0131914	0.0511324	0.329967	18	0.45606	0.975094	1
Il1rapl2	0.116851	-0.0136226	-0.240537	0.0975152	0.0307889	0.177436	0.230807	0.658162	0.175219	-0.0742755	-0.0739678	-0.588305	0.307977	0.0467225	0.107232	18	0.667758	0.980568	1
Ppib	-0.00656192	-0.0125819	0.0543643	0.020386	0.00612374	0.0401073	0.747541	0.0399161	0.175268	-0.0465177	-0.0245843	-0.0242446	0.0333939	-0.000579628	0.132973	18	0.935832	0.975094	1
Sh3tc2	0.140488	-0.00596629	-0.126979	0.0563539	0.0172891	0.093691	0.0126685	0.730027	0.175322	0.0300361	-0.0398523	-0.31061	0.250939	0.0279197	0.0566515	18	0.214969	0.987629	1
Clcn2	0.0105007	0.0145402	0.0661489	0.0287544	0.00769889	0.0488154	0.714973	0.0589436	0.175392	-0.0458569	-0.000549317	-0.0295276	0.0668583	0.0296298	0.161825	18	0.922747	0.975094	1
Lxn	0.0367078	-0.0141666	-0.129038	0.0527354	0.0163868	0.0952262	0.486381	0.387304	0.175397	-0.0666517	-0.0462842	-0.315678	0.140067	0.0179509	0.0576022	18	0.831567	0.975094	1
Acvr2b	-0.0296403	0.0181677	0.0620761	0.0191304	0.0058618	0.0458107	0.12129	0.0019395	0.1754	-0.0671352	0.00667881	-0.0277113	0.00785458	0.0296566	0.151863	18	0.530454	0.872388	1
Trmt10a	0.0349552	0.00265867	-0.0717704	0.0277014	0.00910841	0.0529664	0.207	0.770369	0.175412	-0.0193385	-0.0151935	-0.175583	0.089249	0.0205108	0.0320419	18	0.646406	0.990284	1
AI661453	0.233984	0.00872215	-0.210899	0.0943842	0.0290873	0.155664	0.0131729	0.764283	0.17547	0.0489944	-0.0482878	-0.515995	0.418974	0.0657321	0.0941968	18	0.219104	0.990284	1
Tpx2	-0.109632	-0.00138641	0.127691	0.0504555	0.0152076	0.0942539	0.0297921	0.927361	0.175496	-0.208523	-0.0311927	-0.0570434	-0.010741	0.0284198	0.312425	18	0.309849	0.999766	1
Abhd13	0.0545817	-0.00278032	-0.0644747	0.0278149	0.0090543	0.0475956	0.0497257	0.758789	0.175533	6.54178e-05	-0.0205264	-0.15776	0.109098	0.0149658	0.0288109	18	0.385179	0.990165	1
Tlr13	0.21544	-0.00133762	-0.168971	0.0654513	0.019859	0.124744	0.00099616	0.946298	0.175561	0.0871579	-0.0402606	-0.413465	0.343722	0.0375853	0.0755217	18	0.0499343	1	1
Ypel4	-0.109629	-0.00707645	0.139461	0.0615316	0.0191874	0.102995	0.0748019	0.712272	0.175716	-0.230229	-0.0446832	-0.0624046	0.0109703	0.0305303	0.341327	15	0.44841	0.987154	1
Ankfy1	-0.00660233	0.00431835	0.0335663	0.0117679	0.00373401	0.0247904	0.574766	0.24748	0.175736	-0.0296669	-0.00300018	-0.015022	0.0164623	0.0116369	0.0821546	18	0.873082	0.975094	1
Pou1f1	0.249932	-0.0758238	-0.409422	0.191146	0.0589453	0.302413	0.191029	0.198323	0.175784	-0.124708	-0.191354	-1.00214	0.624571	0.0397068	0.183297	14	0.626128	0.975094	1
Myod1	-0.354186	0.0897416	0.334177	0.148437	0.0457231	0.246906	0.017028	0.0496789	0.175909	-0.645117	0.000125929	-0.14975	-0.0632548	0.179357	0.818104	14	0.241836	0.975094	1
Gpd2	0.00325881	-0.00198378	-0.0344005	0.0116443	0.00303118	0.0254209	0.779583	0.512817	0.17598	-0.0195636	-0.0079248	-0.0842246	0.0260812	0.00395723	0.0154236	18	0.94574	0.975094	1
Insyn2b	-0.151872	0.0143319	0.171276	0.0728959	0.0223269	0.126572	0.0372138	0.52093	0.175993	-0.294745	-0.029428	-0.0767997	-0.00899875	0.0580918	0.419352	18	0.343125	0.975094	1
Best1	-0.031025	0.0334431	0.134301	0.0575894	0.0181131	0.0992815	0.590075	0.0648408	0.176142	-0.143898	-0.00205783	-0.0602873	0.0818481	0.0689441	0.328889	18	0.877258	0.975094	1
Mrpl50	0.049919	-0.000949768	-0.0642831	0.0257904	0.00822038	0.0475297	0.0529208	0.908018	0.176221	-0.000629217	-0.0170614	-0.15744	0.100467	0.0151619	0.0288733	18	0.393464	0.999098	1
Aqr	-0.025223	-0.00280987	0.0454279	0.0189452	0.00569159	0.0335902	0.183068	0.621527	0.176243	-0.0623549	-0.0139652	-0.0204077	0.0119089	0.00834545	0.111264	18	0.615889	0.979683	1
Lad1	0.12092	-0.0120594	-0.168849	0.0758563	0.0232955	0.124901	0.110921	0.604686	0.176422	-0.0277557	-0.0577177	-0.413651	0.269596	0.0335988	0.0759537	18	0.515941	0.977362	1
Cdca5	0.137577	-0.0244635	-0.194073	0.0848174	0.0247203	0.143624	0.104795	0.322365	0.176612	-0.0286621	-0.0729145	-0.475571	0.303816	0.0239875	0.0874244	18	0.503987	0.975094	1
Ermap	0.146096	0.0328116	-0.292506	0.12408	0.0385775	0.216537	0.239022	0.395025	0.176747	-0.0970958	-0.0427988	-0.716911	0.389287	0.108422	0.131898	18	0.675514	0.975094	1
Klf3	-0.0728684	0.0109672	0.101313	0.0414468	0.0125004	0.0750066	0.0787271	0.380298	0.176786	-0.154102	-0.0135331	-0.0456976	0.00836578	0.0354674	0.248323	18	0.457607	0.975094	1
Fbxo4	0.0611096	-0.0146717	-0.14688	0.0578517	0.0181679	0.108777	0.290824	0.419345	0.176928	-0.0522776	-0.0502802	-0.360079	0.174497	0.0209368	0.0663203	18	0.716949	0.975094	1
Sec16b	0.114158	0.000569498	-0.0729973	0.0325967	0.00985498	0.054066	0.000461556	0.953918	0.176968	0.0502695	-0.0187459	-0.178965	0.178046	0.0198849	0.0329702	18	0.0311981	1	1
Hnrnpa0	0.127346	0.00304749	-0.129036	0.048813	0.0143981	0.0955819	0.00908435	0.832373	0.177015	0.0316747	-0.0251722	-0.316373	0.223018	0.0312672	0.0583013	18	0.188275	0.993105	1
Napsa	0.0329913	0.00901691	-0.0854919	0.0420362	0.0122287	0.0633666	0.432552	0.460907	0.177284	-0.0493981	-0.014951	-0.209688	0.115381	0.0329848	0.0387044	18	0.806026	0.975094	1
Ddah1	0.0410887	0.00390059	-0.0354969	0.0152333	0.00583476	0.0263297	0.00699036	0.503809	0.177603	0.0112321	-0.00753534	-0.0871021	0.0709454	0.0153365	0.0161083	18	0.162212	0.975094	1
Rasip1	0.137246	-0.0113756	-0.187117	0.0762371	0.0217864	0.138822	0.071822	0.601571	0.177691	-0.0121765	-0.054076	-0.459203	0.286668	0.0313249	0.0849681	16	0.441003	0.976749	1
Zwint	-0.0312727	-0.000571592	0.0485474	0.0266769	0.0110223	0.0360209	0.241087	0.958642	0.177736	-0.0835585	-0.0221749	-0.0220522	0.0210132	0.0210317	0.119147	14	0.67743	1	1
Cps1	0.0403689	-0.00481618	-0.175066	0.0825696	0.0248055	0.129923	0.624907	0.846052	0.177831	-0.121464	-0.0534341	-0.42971	0.202202	0.0438017	0.0795777	18	0.893038	0.994243	1
Zfp740	0.0385348	0.00964312	-0.0368345	0.0157756	0.00556333	0.0273428	0.0145785	0.0830359	0.177936	0.0076152	-0.0012608	-0.0904254	0.0694544	0.020547	0.0167564	18	0.2274	0.975094	1
Abca12	0.114033	0.0215372	-0.129687	0.0666342	0.0200117	0.096291	0.0870196	0.281823	0.178035	-0.0165673	-0.0176849	-0.318414	0.244634	0.0607593	0.0590394	15	0.472238	0.975094	1
Ssmem1	-0.204094	0.0417647	0.226805	0.10949	0.0322296	0.168481	0.062317	0.195027	0.178247	-0.418691	-0.0214041	-0.103412	0.0105035	0.104934	0.557022	14	0.418271	0.975094	1
Ctla2b	0.153803	-0.0536296	-0.2971	0.120445	0.0370541	0.220757	0.201617	0.147804	0.178361	-0.0822643	-0.126254	-0.729776	0.38987	0.0189951	0.135577	18	0.640576	0.975094	1
Fxyd2	-0.0423339	0.0171142	0.115177	0.0500682	0.0132858	0.0855813	0.397818	0.197693	0.178361	-0.140466	-0.00892556	-0.0525593	0.055798	0.0431539	0.282913	18	0.79136	0.975094	1
Cldn3	0.183466	-0.0220578	-0.223385	0.111165	0.0314116	0.166013	0.0988615	0.482544	0.178435	-0.0344128	-0.0836234	-0.548765	0.401345	0.0395079	0.101994	14	0.492946	0.975094	1
Paip2b	0.0142103	-0.00161124	0.0498373	0.0158191	0.00466611	0.0370421	0.369025	0.729864	0.178489	-0.0167945	-0.0107566	-0.022764	0.0452151	0.00753417	0.122438	18	0.77357	0.987629	1
Papolb	-0.18066	0.00328648	0.253118	0.113193	0.0339801	0.188149	0.11048	0.922951	0.178526	-0.402515	-0.0633134	-0.115647	0.041194	0.0698863	0.621883	18	0.515941	0.999766	1
Cldn5	-0.27098	-0.0742309	0.265575	0.108215	0.0334505	0.197439	0.0122769	0.026478	0.178593	-0.483078	-0.139793	-0.121398	-0.0588821	-0.00866918	0.652548	18	0.212438	0.975094	1
Crtc2	-0.0745928	-0.0012571	0.103761	0.0438335	0.0138292	0.0771419	0.0888064	0.927571	0.178605	-0.160505	-0.0283618	-0.0474347	0.0113194	0.0258476	0.254956	18	0.475437	0.999766	1
Scel	-0.0702355	0.00692394	0.0699876	0.0289919	0.0101503	0.0520348	0.0154102	0.495151	0.17862	-0.127058	-0.0129703	-0.0319987	-0.0134125	0.0268182	0.171974	18	0.232437	0.975094	1
Stard9	-0.140571	0.0173377	0.107114	0.0377708	0.010534	0.0796469	0.000197909	0.0997864	0.178672	-0.2146	-0.00330844	-0.0489914	-0.0665411	0.0379839	0.263219	18	0.0172403	0.975094	1
Cfb	-0.0191541	0.00385124	0.0979954	0.0478636	0.0116367	0.0728726	0.689023	0.740678	0.178706	-0.112965	-0.0189563	-0.0448322	0.0746569	0.0266587	0.240823	18	0.912582	0.989575	1
Rapgef3	0.118916	-0.0311992	-0.146822	0.0631074	0.0196101	0.109216	0.0595195	0.111616	0.178844	-0.00477269	-0.0696343	-0.360882	0.242604	0.00723597	0.0672382	18	0.411048	0.975094	1
Cerox1	0.0492288	0.00590422	-0.10166	0.0409305	0.0127856	0.075632	0.229076	0.644233	0.178902	-0.0309935	-0.019155	-0.249896	0.129451	0.0309635	0.0465756	16	0.667189	0.979683	1
Il18rap	0.110255	0.00927936	-0.132713	0.0646892	0.0197566	0.0987585	0.0883107	0.638581	0.179008	-0.0165337	-0.0294429	-0.326276	0.237043	0.0480016	0.0608497	18	0.474466	0.979683	1
D130043K22Rik	-0.0799011	0.00642329	0.0585752	0.0230115	0.00689253	0.0435903	0.000516174	0.351378	0.179023	-0.125003	-0.00708582	-0.0268601	-0.0347993	0.0199324	0.144011	18	0.0329033	0.975094	1
Gm11267	0.163511	-0.0210161	-0.178878	0.0868881	0.0231848	0.133121	0.0598559	0.364692	0.179038	-0.00678685	-0.0664574	-0.43979	0.333808	0.0244252	0.0820344	14	0.412159	0.975094	1
Cgas	0.119369	0.00522863	-0.158819	0.0664347	0.0204785	0.118262	0.0723703	0.798473	0.179292	-0.010841	-0.0349084	-0.390609	0.249578	0.0453657	0.0729711	18	0.442267	0.992295	1
Psma3	0.056424	-0.0106945	-0.0802942	0.031368	0.00937095	0.0598119	0.0720545	0.25377	0.179452	-0.00505622	-0.0290612	-0.197523	0.117904	0.00767223	0.036935	18	0.441432	0.975094	1
Cenpl	-0.0792116	0.00193759	0.104749	0.0341225	0.00852879	0.078035	0.0202659	0.820282	0.179488	-0.146091	-0.0147785	-0.0481969	-0.0123327	0.0186537	0.257695	18	0.261594	0.992451	1
Nat8f4	0.0113675	0.0119617	0.0685913	0.0269666	0.00798024	0.0511221	0.673362	0.133896	0.179689	-0.041486	-0.00367928	-0.0316063	0.064221	0.0276027	0.168789	18	0.906894	0.975094	1
Cdh15	0.0514488	-0.0144386	-0.112736	0.0560031	0.0154399	0.0840584	0.358264	0.349713	0.179869	-0.0583152	-0.0447002	-0.277487	0.161213	0.0158231	0.0520158	18	0.767103	0.975094	1
Hnrnpl	-0.0753433	0.0136034	0.0746755	0.0319317	0.00988696	0.0557066	0.0182989	0.168854	0.180079	-0.137928	-0.00577466	-0.0345075	-0.0127583	0.0329815	0.183859	18	0.252201	0.975094	1
Kcnc1	-0.0690281	0.0248457	0.137269	0.0562775	0.0177425	0.102456	0.219985	0.161409	0.180314	-0.17933	-0.00992894	-0.0635406	0.0412737	0.0596203	0.338079	18	0.65959	0.975094	1
Akap17b	-0.0574296	0.0146974	0.102097	0.0395382	0.0113585	0.0762801	0.14636	0.19568	0.180751	-0.134923	-0.00756479	-0.0474094	0.0200638	0.0369596	0.251603	18	0.569701	0.975094	1
Tnfrsf13b	0.112392	-0.00998886	-0.131069	0.0522916	0.0157749	0.0979689	0.031608	0.526594	0.180942	0.00990243	-0.0409071	-0.323084	0.214882	0.0209293	0.0609467	18	0.31882	0.975094	1
Mypn	-0.224114	0.0640393	0.22184	0.0889487	0.0275818	0.165893	0.0117492	0.0202441	0.18114	-0.39845	0.00997988	-0.103303	-0.0497779	0.118099	0.546984	18	0.208718	0.975094	1
Ajuba	-0.0968228	-0.000306286	0.118234	0.0517861	0.0160932	0.0884167	0.0615298	0.984816	0.181146	-0.198322	-0.0318484	-0.0550596	0.00467601	0.0312359	0.291528	18	0.415933	1	1
Glb1l2	-0.252994	0.0769446	0.268228	0.112523	0.0351777	0.200673	0.0245517	0.0287198	0.18134	-0.473534	0.00799758	-0.125084	-0.0324537	0.145892	0.66154	18	0.284863	0.975094	1
Vapb	-0.00689849	0.000237734	0.0411229	0.0123704	0.00370546	0.0307739	0.577075	0.948845	0.181454	-0.031144	-0.00702484	-0.0191928	0.017347	0.00750031	0.101439	18	0.873517	1	1
Adcy9	0.102172	-0.00172085	-0.111474	0.0471485	0.0145099	0.0834492	0.0302323	0.905593	0.181605	0.00976301	-0.0301596	-0.275031	0.194582	0.0267179	0.0520835	18	0.311699	0.999098	1
Lrp10	-0.0137675	-0.00768888	0.0748375	0.0270985	0.00876991	0.0560305	0.611417	0.380631	0.181662	-0.0668796	-0.0248776	-0.0349804	0.0393447	0.00949984	0.184655	18	0.88849	0.975094	1
Eif4e3	-0.041414	0.000181207	0.0746692	0.029981	0.00948557	0.0559187	0.167174	0.984759	0.181772	-0.100176	-0.0184102	-0.0349294	0.0173477	0.0187726	0.184268	18	0.596565	1	1
Hnrnpul2	-0.0373892	-0.00393218	0.0600362	0.0243252	0.00704211	0.0449611	0.124279	0.576584	0.181781	-0.0850656	-0.0177345	-0.028086	0.0102873	0.0098701	0.148158	16	0.53621	0.976642	1
Traf1	0.0407763	-0.00698247	-0.085975	0.0383516	0.0119164	0.0643969	0.28768	0.557906	0.18185	-0.0343914	-0.0303382	-0.212191	0.115944	0.0163732	0.0402406	18	0.715245	0.976642	1
Nell1	0.0759249	0.0191423	-0.050648	0.0263988	0.00780139	0.0379448	0.00402654	0.0141394	0.181948	0.0241842	0.00385185	-0.125018	0.127666	0.0344327	0.0237224	18	0.119913	0.975094	1
Gm9958	0.572813	-0.064615	-0.470127	0.222541	0.0642175	0.352234	0.010054	0.314324	0.181974	0.136641	-0.190479	-1.16049	1.00899	0.0612489	0.220238	15	0.197801	0.975094	1
Ttpa	0.0943687	-0.020364	-0.247725	0.0994312	0.0311524	0.185664	0.342577	0.513311	0.182117	-0.100513	-0.0814216	-0.61162	0.28925	0.0406936	0.11617	18	0.754643	0.975094	1
Pthlh	0.123386	-0.0150245	-0.138689	0.0582402	0.0173841	0.103952	0.0341264	0.387442	0.182152	0.00923755	-0.0490968	-0.342432	0.237535	0.0190477	0.0650541	18	0.329336	0.975094	1
Atxn1l	0.0255242	-0.0112513	-0.0813474	0.0306413	0.00935367	0.0609928	0.404844	0.229025	0.182295	-0.0345316	-0.0295841	-0.200891	0.0855801	0.00708158	0.0381963	16	0.793406	0.975094	1
Hint2	0.116362	-0.00218388	-0.132241	0.0509715	0.0149543	0.0991918	0.0224376	0.883892	0.182473	0.0164594	-0.0314938	-0.326653	0.216264	0.027126	0.0621718	18	0.273789	0.998753	1
4933402D24Rik	-0.011865	0.0254034	0.117388	0.0500519	0.0150197	0.0880543	0.812616	0.0907718	0.182488	-0.109965	-0.00403464	-0.0551952	0.086235	0.0548414	0.289971	18	0.953409	0.975094	1
Ihh	0.105642	-0.0277863	-0.120581	0.0546704	0.0178463	0.0904557	0.0533167	0.119476	0.182518	-0.00150984	-0.0627645	-0.297871	0.212794	0.00719184	0.0567088	14	0.393612	0.975094	1
C1d	0.14325	-0.0423063	-0.25131	0.101187	0.0314839	0.188525	0.156864	0.179032	0.182522	-0.0550727	-0.104014	-0.620812	0.341573	0.0194011	0.118193	18	0.582942	0.975094	1
Tsr2	0.0301553	0.00220234	-0.08402	0.0345328	0.0113616	0.063041	0.382534	0.8463	0.182603	-0.0375278	-0.020066	-0.207578	0.0978384	0.0244707	0.039538	18	0.781199	0.994243	1
Dgkeos	0.235368	-0.0455341	-0.360726	0.16796	0.0517154	0.270928	0.161114	0.378602	0.183042	-0.0938271	-0.146894	-0.891734	0.564563	0.0558262	0.170283	14	0.58636	0.975094	1
Tnf	0.199242	-0.0195569	-0.178327	0.0829474	0.0220388	0.133942	0.0163046	0.374872	0.183065	0.0366679	-0.0627522	-0.440848	0.361816	0.0236384	0.084194	14	0.23808	0.975094	1
Sost	0.127785	-0.0195666	-0.274415	0.135895	0.039961	0.206128	0.347054	0.624386	0.183096	-0.138565	-0.0978887	-0.678418	0.394134	0.0587554	0.129589	14	0.758555	0.979683	1
Smim3	0.427882	-0.0105268	-0.364906	0.151971	0.0472527	0.274134	0.00486954	0.82371	0.183149	0.130023	-0.10314	-0.902199	0.72574	0.0820868	0.172387	18	0.134221	0.993009	1
Heatr1	-0.0574944	-0.00803813	0.118634	0.0503941	0.015711	0.0891316	0.253914	0.608915	0.18319	-0.156265	-0.0388312	-0.0560608	0.0412763	0.0227549	0.293329	18	0.687919	0.978358	1
Plekhm3	-0.0459807	0.00924788	0.0569837	0.0229796	0.00699046	0.0428258	0.0453996	0.185859	0.183323	-0.09102	-0.00445317	-0.0269532	-0.000941451	0.0229489	0.140921	18	0.371592	0.975094	1
Nhlrc2	0.0291057	-0.00193255	-0.0531244	0.0215471	0.00592761	0.0399256	0.176762	0.744405	0.183326	-0.0131259	-0.0135505	-0.131377	0.0713373	0.00968535	0.0251284	18	0.608634	0.989575	1
Hpf1	0.0796582	-0.0315597	-0.155739	0.0630964	0.0193947	0.117066	0.206775	0.103687	0.183404	-0.0440086	-0.0695726	-0.385184	0.203325	0.00645317	0.0737069	18	0.6459	0.975094	1
Pbdc1	0.102846	-0.0153483	-0.123714	0.0481292	0.015267	0.093001	0.0326081	0.31474	0.18344	0.00851462	-0.0452711	-0.305992	0.197178	0.0145745	0.0585651	18	0.322352	0.975094	1
Slc16a9	-0.166048	-0.00292204	0.206078	0.0857819	0.0265005	0.15493	0.0529049	0.9122	0.183473	-0.334177	-0.054862	-0.097579	0.0020817	0.0490179	0.509735	18	0.393464	0.999679	1
Kcnrg	-0.0667333	0.012911	0.108899	0.0559364	0.0163221	0.0818733	0.232861	0.428938	0.183487	-0.176367	-0.0190798	-0.0515695	0.0429	0.0449018	0.269368	15	0.667929	0.975094	1
Ncmap	0.0528412	-0.00965897	-0.131929	0.0599849	0.0171473	0.099195	0.378367	0.573236	0.18352	-0.064727	-0.0432672	-0.326347	0.170409	0.0239492	0.0624899	18	0.778281	0.976642	1
Prr15l	0.133297	-0.00334983	-0.146378	0.0665954	0.0210766	0.110092	0.0453277	0.873719	0.183651	0.00277282	-0.0446592	-0.362155	0.263822	0.0379595	0.0693983	18	0.371592	0.99745	1
Stac2	0.00720272	0.0138625	0.0936347	0.038062	0.013149	0.0704268	0.849907	0.291764	0.183673	-0.0673974	-0.0119091	-0.0443994	0.0818028	0.0396341	0.231669	18	0.966019	0.975094	1
Map4k4	0.00058031	-0.0108586	-0.04476	0.0196615	0.0067438	0.0336744	0.976454	0.107363	0.183782	-0.0379556	-0.0240762	-0.110761	0.0391162	0.00235901	0.0212406	18	0.996644	0.975094	1
Cybrd1	0.0955289	-0.0113117	-0.0861462	0.0344825	0.0105568	0.0648167	0.00559951	0.283944	0.183824	0.0279444	-0.0320026	-0.213185	0.163113	0.00937935	0.0408923	18	0.146819	0.975094	1
Srd5a1	0.0374925	0.0134619	-0.105778	0.0437012	0.0134467	0.0796047	0.390932	0.316764	0.183919	-0.0481602	-0.0128932	-0.2618	0.123145	0.039817	0.0502448	18	0.786987	0.975094	1
Gm6225	0.379332	-0.0253491	-0.241186	0.106493	0.0309348	0.181516	0.000367969	0.412539	0.183936	0.170611	-0.0859802	-0.59695	0.588054	0.0352821	0.114578	16	0.0268799	0.975094	1
Gpr182	0.149286	-0.0180804	-0.190952	0.0857148	0.0247607	0.143726	0.0815672	0.465265	0.183985	-0.0187115	-0.0666105	-0.47265	0.317284	0.0304497	0.0907454	18	0.462167	0.975094	1
Cyp4f15	0.0467552	0.00952555	0.0806952	0.030703	0.00999482	0.0607408	0.127803	0.340566	0.184008	-0.0134215	-0.0100639	-0.0383547	0.106932	0.029115	0.199745	18	0.541817	0.975094	1
Ints10	-0.0310365	-0.00940763	0.0881882	0.034764	0.0111083	0.0664254	0.371977	0.397051	0.184301	-0.0991728	-0.0311795	-0.0420032	0.0370997	0.0123643	0.21838	18	0.775051	0.975094	1
Serping1	-0.173862	0.0500012	0.220728	0.0889351	0.0273131	0.16626	0.0505915	0.0671499	0.184307	-0.348171	-0.00353143	-0.105135	0.000447801	0.103534	0.546592	18	0.387282	0.975094	1
4930451I11Rik	0.124571	-0.000801055	-0.126154	0.059685	0.0170744	0.0950308	0.0368749	0.962581	0.184341	0.00759088	-0.0342663	-0.312411	0.241552	0.0326641	0.0601028	16	0.340915	1	1
Zc2hc1c	-0.0856662	0.00323342	0.0897094	0.0286783	0.00804319	0.067591	0.00281596	0.687678	0.18443	-0.141875	-0.0125309	-0.0427665	-0.0294578	0.0189978	0.222185	18	0.099999	0.986002	1
Cyp4f14	-0.058501	0.0132715	0.0817863	0.0271321	0.00687557	0.0616262	0.0310719	0.0535767	0.184464	-0.111679	-0.000204347	-0.0389987	-0.00532297	0.0267474	0.202571	18	0.315169	0.975094	1
Il12b	-0.242536	0.0770624	0.364119	0.171189	0.0530633	0.274387	0.156548	0.146425	0.184501	-0.57806	-0.0269397	-0.173671	0.0929874	0.181064	0.901908	14	0.582942	0.975094	1
P2rx2	-0.0943219	0.000498924	0.0638809	0.0309678	0.00911924	0.0481507	0.00232056	0.956369	0.184612	-0.155018	-0.0173745	-0.0304927	-0.0336262	0.0183723	0.158254	14	0.0888839	1	1
Ric1	-0.0481661	0.0104994	0.068422	0.0281059	0.00876086	0.0515859	0.0865776	0.230746	0.184717	-0.103253	-0.0066716	-0.0326845	0.00692052	0.0276703	0.169529	18	0.471592	0.975094	1
Robo4	0.112487	-0.0113604	-0.131582	0.0521607	0.0160977	0.0992167	0.0310404	0.480365	0.184771	0.0102543	-0.0429113	-0.326043	0.214721	0.0201905	0.0628791	18	0.315169	0.975094	1
Cacna1s	0.123031	-0.00293275	-0.145909	0.06866	0.0221791	0.110038	0.0731506	0.894802	0.184844	-0.01154	-0.046403	-0.36158	0.257602	0.0405375	0.0697619	18	0.444636	0.999098	1
Slc7a3	-0.0094925	-0.00612463	0.0819171	0.0254569	0.00796734	0.0617995	0.709234	0.442061	0.184996	-0.0593871	-0.0217403	-0.0392077	0.0404021	0.00949107	0.203042	18	0.92102	0.975094	1
Cdc14b	-0.0555014	0.0106787	0.0713156	0.0299339	0.00878846	0.0538066	0.0637202	0.224335	0.185037	-0.114171	-0.00654638	-0.0341435	0.00316794	0.0279038	0.176775	18	0.421651	0.975094	1
Taf6l	-0.131572	0.0153301	0.162725	0.0667111	0.0207438	0.122778	0.0485791	0.459895	0.185052	-0.262324	-0.025327	-0.0779158	-0.000820757	0.0559872	0.403366	18	0.383234	0.975094	1
Cfap54	-0.072539	0.0241591	0.105018	0.0461037	0.0145271	0.0792758	0.115629	0.0963067	0.185265	-0.162901	-0.00431363	-0.0503598	0.0178226	0.0526318	0.260396	18	0.519966	0.975094	1
Cops8	-0.0368235	0.000985618	0.0723543	0.030844	0.0101322	0.0546296	0.232531	0.922508	0.185353	-0.0972766	-0.0188732	-0.0347177	0.0236296	0.0208444	0.179426	18	0.667929	0.999766	1
Ehmt1	-0.0118318	0.00910025	0.0320974	0.0121309	0.00324076	0.0242361	0.32939	0.00498404	0.185382	-0.0356078	0.00274848	-0.0154044	0.0119443	0.015452	0.0795993	18	0.747217	0.975094	1
Akap14	0.045257	-0.00642492	-0.0829827	0.0406288	0.0120407	0.062678	0.265316	0.593617	0.185519	-0.034374	-0.0300242	-0.205829	0.124888	0.0171744	0.0398639	18	0.695666	0.976642	1
Casc3	-0.048628	0.000176177	0.0583313	0.0230926	0.00701686	0.0440652	0.0352233	0.979969	0.185586	-0.0938887	-0.0135766	-0.0280349	-0.00336731	0.013929	0.144697	18	0.333446	1	1
Trip6	0.025347	-0.0368044	-0.137741	0.0622875	0.0187192	0.10406	0.684056	0.049283	0.185614	-0.0967343	-0.0734933	-0.341696	0.147428	-0.000115518	0.0662133	18	0.911405	0.975094	1
Ern2	-0.280002	0.051935	0.263736	0.122488	0.0368691	0.199282	0.0222563	0.158944	0.185692	-0.520074	-0.0203271	-0.12685	-0.0399312	0.124197	0.654323	18	0.272974	0.975094	1
Gm11733	0.272701	-0.048516	-0.280822	0.138422	0.0428578	0.212236	0.0488306	0.257625	0.185784	0.00139855	-0.132516	-0.696797	0.544004	0.0354838	0.135154	15	0.383575	0.975094	1
Ifngr2	-0.0474597	0.00830499	0.0758775	0.0305867	0.0097889	0.0573617	0.120748	0.396211	0.185905	-0.107409	-0.0108809	-0.0365494	0.0124892	0.0274909	0.188304	18	0.529471	0.975094	1
Brms1l	-0.0499089	-0.0139613	0.0777266	0.0295884	0.00974733	0.0587687	0.0916469	0.152051	0.185973	-0.107901	-0.0330658	-0.0374579	0.00808327	0.00514308	0.192911	18	0.480153	0.975094	1
Clec1b	-0.109278	0.0513644	0.114593	0.057325	0.0154639	0.0866639	0.0566126	0.000895164	0.186078	-0.221633	0.0210556	-0.0552649	0.00307687	0.0816731	0.284451	14	0.404841	0.694391	1
Ccdc84	-0.0342796	0.00459009	0.0677929	0.0244465	0.00660197	0.0512715	0.160846	0.486891	0.186091	-0.0821939	-0.00834952	-0.0326974	0.0136346	0.0175297	0.168283	18	0.585516	0.975094	1
Aldh3a2	-0.0716066	-0.00568971	0.0579056	0.0219296	0.00695931	0.0438019	0.0010935	0.413604	0.186172	-0.114588	-0.0193297	-0.0279445	-0.0286254	0.00795029	0.143756	18	0.053015	0.975094	1
Rbm10	-0.0486299	-0.0196371	0.103331	0.0434123	0.014012	0.0781646	0.262634	0.16108	0.186178	-0.133717	-0.0471	-0.0498684	0.0364567	0.00782592	0.256531	15	0.694644	0.975094	1
Zfp975	-0.178906	0.0079688	0.23337	0.0899516	0.0280026	0.176547	0.0467102	0.775971	0.186215	-0.355208	-0.0469153	-0.112656	-0.00260451	0.0628529	0.579397	18	0.376688	0.990556	1
Pik3ip1	0.0435188	0.0157901	-0.0822424	0.033312	0.0102717	0.0622203	0.191416	0.124234	0.186237	-0.0217715	-0.00434205	-0.204192	0.108809	0.0359222	0.0397071	18	0.626517	0.975094	1
Slc4a1	-0.14071	0.0581627	0.267653	0.127646	0.0388684	0.202507	0.270309	0.134549	0.186268	-0.390891	-0.0180179	-0.129253	0.109471	0.134343	0.66456	14	0.699164	0.975094	1
Setd1a	-0.0852896	0.0275267	0.140212	0.057907	0.0181227	0.10612	0.140786	0.128786	0.186414	-0.198785	-0.0079931	-0.0677788	0.028206	0.0630464	0.348202	18	0.561419	0.975094	1
Frmpd2	0.0974257	0.000524716	-0.0825598	0.0359463	0.0101461	0.0624914	0.00672209	0.958755	0.186455	0.0269721	-0.0193612	-0.205041	0.167879	0.0204107	0.0399211	18	0.160381	1	1
Tbc1d5	-0.102607	0.0392691	0.157263	0.0647555	0.020276	0.119075	0.113074	0.052779	0.1866	-0.229525	-0.000471205	-0.0761201	0.0243116	0.0790093	0.390646	18	0.516238	0.975094	1
Rb1	0.0129313	-0.011159	-0.0721872	0.0259235	0.00766389	0.054661	0.617901	0.145378	0.186623	-0.0378777	-0.02618	-0.179321	0.0637404	0.00386191	0.0349463	18	0.891077	0.975094	1
Fat4	-0.127404	0.0174156	0.0919843	0.0370423	0.0113399	0.0696534	0.00058299	0.124592	0.186635	-0.200005	-0.00481022	-0.0445338	-0.054802	0.0396415	0.228502	18	0.0358374	0.975094	1
Lysmd2	0.0207411	-0.00577645	-0.0600476	0.0221118	0.0064604	0.0454755	0.348238	0.371252	0.186688	-0.0225972	-0.0184386	-0.149178	0.0640794	0.00688571	0.0290827	18	0.759492	0.975094	1
Baalc	-0.0280399	-0.002591	0.0737655	0.0242043	0.00712102	0.055898	0.246674	0.715968	0.186954	-0.0754794	-0.0165479	-0.0357926	0.0193997	0.0113659	0.183324	18	0.680076	0.987154	1
Gan	0.0837116	-0.000788559	-0.10176	0.0443593	0.0145379	0.0771387	0.0591431	0.956743	0.187106	-0.00323096	-0.0292823	-0.252949	0.170654	0.0277051	0.0494285	18	0.410729	1	1
Ucn	0.11949	-0.0306899	-0.178679	0.0876997	0.0245292	0.135454	0.173042	0.210877	0.187134	-0.052398	-0.0787664	-0.444164	0.291378	0.0173865	0.0868073	14	0.603998	0.975094	1
Ilk	0.0208332	-0.00383875	0.0369198	0.0157593	0.00588492	0.0279907	0.18618	0.514205	0.187168	-0.0100544	-0.015373	-0.017941	0.0517208	0.00769548	0.0917805	18	0.619654	0.975094	1
H2-Aa	-0.129733	0.0354664	0.256814	0.109179	0.0343216	0.194725	0.234732	0.301438	0.187217	-0.34372	-0.0318027	-0.12484	0.0842541	0.102735	0.638467	18	0.670251	0.975094	1
Aifm3	-0.0265665	-0.0151443	0.088618	0.0391525	0.0124693	0.0671947	0.497431	0.224545	0.187228	-0.103304	-0.0395837	-0.0430812	0.0501711	0.009295	0.220317	18	0.839356	0.975094	1
Dync2h1	-0.045405	-0.00200563	0.0922154	0.0384029	0.011991	0.0699253	0.237074	0.867164	0.187246	-0.120673	-0.0255075	-0.0448357	0.0298634	0.0214962	0.229267	18	0.673281	0.996576	1
Dars2	-0.0484665	0.00446253	0.048066	0.0189861	0.00586562	0.0364483	0.0106879	0.446779	0.187255	-0.0856785	-0.00703386	-0.0233714	-0.0112545	0.0159589	0.119503	18	0.202414	0.975094	1
Slc6a13	-0.221683	0.00883177	0.307001	0.124794	0.0387001	0.232875	0.0756668	0.819483	0.187399	-0.466274	-0.0670191	-0.149424	0.0229075	0.0846826	0.763427	18	0.450023	0.992451	1
Slc4a10	-0.00539381	0.00353077	0.0221299	0.00985789	0.00363398	0.0167877	0.584271	0.33125	0.187431	-0.0247149	-0.00359169	-0.0107735	0.0139273	0.0106532	0.0550333	18	0.875996	0.975094	1
Sptlc1	0.0473178	-0.0124295	-0.0534702	0.0205253	0.00648498	0.040566	0.0211472	0.0552815	0.187468	0.00708904	-0.0251398	-0.132978	0.0875466	0.000280843	0.0260376	18	0.266948	0.975094	1
Slc7a5	0.192638	0.0204922	-0.16741	0.0706764	0.0221633	0.127016	0.00641792	0.355174	0.187496	0.0541145	-0.0229471	-0.416357	0.331161	0.0639316	0.081537	18	0.155853	0.975094	1
5830417I10Rik	-0.131351	-0.00333723	0.22459	0.0997306	0.0316071	0.170413	0.187818	0.915912	0.187532	-0.32682	-0.0652861	-0.109413	0.0641169	0.0586116	0.558593	15	0.621229	0.999679	1
Liph	0.113118	-0.0262379	-0.12054	0.045572	0.0137902	0.091464	0.0130577	0.0570869	0.187539	0.023799	-0.0532662	-0.299806	0.202438	0.000790439	0.0587263	18	0.218164	0.975094	1
Hdac2	0.0261937	0.000358626	-0.0608589	0.0259644	0.00775784	0.0461813	0.313054	0.963129	0.187562	-0.0246954	-0.0148465	-0.151373	0.0770829	0.0155637	0.0296547	18	0.733323	1	1
Tagln2	0.089354	-0.0192375	-0.119252	0.0478454	0.0144912	0.0905391	0.0618238	0.184333	0.187792	-0.00442125	-0.0476397	-0.296706	0.183129	0.00916467	0.0582009	18	0.416678	0.975094	1
4930429F24Rik	0.0597206	0.00801191	-0.136125	0.056625	0.0163519	0.103417	0.291577	0.624155	0.188081	-0.0512624	-0.0240371	-0.338818	0.170704	0.040061	0.0665677	16	0.717592	0.979683	1
Armc2	-0.0889071	0.0174662	0.107991	0.0451467	0.0140638	0.0820527	0.0489193	0.214265	0.188136	-0.177393	-0.0100984	-0.0528297	-0.000421231	0.0450308	0.268811	18	0.383659	0.975094	1
1700048M11Rik	-0.336019	0.0596914	0.305076	0.13009	0.0374303	0.231803	0.00979555	0.110772	0.188141	-0.590991	-0.0136707	-0.14925	-0.0810463	0.133053	0.759401	16	0.194597	0.975094	1
Parp4	0.0400984	0.0170774	-0.076079	0.0328504	0.00957747	0.0578079	0.222224	0.0745727	0.188152	-0.0242872	-0.00169407	-0.18938	0.104484	0.0358489	0.0372225	16	0.661096	0.975094	1
Ifrd2	0.0695787	-0.00209163	-0.1149	0.0520746	0.0157579	0.0873142	0.181505	0.894402	0.188195	-0.0324857	-0.0329765	-0.286033	0.171643	0.0287932	0.0562326	18	0.614895	0.999098	1
Vil1	-0.207234	0.00385803	0.191197	0.0835552	0.0253726	0.145312	0.0131307	0.879143	0.188253	-0.370999	-0.0458713	-0.0936101	-0.0434689	0.0535873	0.476004	18	0.21871	0.998499	1
Ctrl	0.0984713	-0.012613	-0.164066	0.08259	0.0231926	0.124707	0.233147	0.586555	0.188304	-0.063402	-0.0580696	-0.408488	0.260345	0.0328437	0.0803552	18	0.667929	0.976642	1
Aoc3	-0.192425	0.0513545	0.233058	0.0996004	0.030347	0.177152	0.0533631	0.0905996	0.188313	-0.387638	-0.00812452	-0.114153	0.0027881	0.110834	0.580269	18	0.393612	0.975094	1
Ggt6	0.013217	0.0112522	-0.104422	0.0464685	0.0138455	0.0794268	0.776081	0.416392	0.188614	-0.0778595	-0.0158845	-0.260095	0.104294	0.038389	0.0512521	14	0.944995	0.975094	1
Aloxe3	0.0409681	0.00255516	-0.125956	0.0549456	0.0161325	0.095808	0.455901	0.874153	0.188622	-0.0667232	-0.029064	-0.313736	0.148659	0.0341743	0.0618246	18	0.817132	0.99745	1
Dop1b	-0.0247192	0.00407833	0.0303399	0.0141822	0.00530326	0.023089	0.0813383	0.44188	0.188832	-0.0525158	-0.00631588	-0.0149137	0.00307741	0.0144725	0.0755935	18	0.462167	0.975094	1
Armc10	0.0373642	-0.00110241	-0.100593	0.0409782	0.0128514	0.0765819	0.36187	0.931641	0.189003	-0.0429516	-0.0262907	-0.250691	0.11768	0.0240859	0.0495047	18	0.769332	0.999766	1
Dvl2	-0.0785539	0.00303279	0.110366	0.049435	0.0150465	0.0840326	0.112053	0.84026	0.189057	-0.175445	-0.0264579	-0.0543347	0.018337	0.0325235	0.275067	18	0.516025	0.993547	1
Dtx4	-0.0972406	-0.00205232	0.0750025	0.0273363	0.00813568	0.0571172	0.000374831	0.800839	0.189138	-0.150819	-0.017998	-0.0369451	-0.0436625	0.0138933	0.18695	18	0.0272589	0.992295	1
Vps9d1	-0.020589	0.00679533	0.0722943	0.0313503	0.00968212	0.0550586	0.511348	0.482777	0.189169	-0.0820345	-0.0121813	-0.0356187	0.0408565	0.0257719	0.180207	18	0.84552	0.975094	1
B3gat2	0.0511082	-0.000603075	-0.124175	0.0568122	0.0174176	0.0945936	0.368334	0.972379	0.189276	-0.0602417	-0.034741	-0.309575	0.162458	0.0335349	0.0612247	15	0.773179	1	1
Cyp2f2	-0.353239	0.147047	0.43375	0.204945	0.0628415	0.330441	0.0847835	0.0192856	0.189304	-0.754924	0.0238797	-0.213902	0.0484454	0.270214	1.0814	14	0.468336	0.975094	1
Ifi209	0.144188	-0.0443104	-0.148633	0.0709369	0.0230683	0.113255	0.0420905	0.0547529	0.189392	0.00515427	-0.0895235	-0.370609	0.283222	0.000902715	0.0733421	18	0.361116	0.975094	1
Mogs	-0.0957059	-0.0029596	0.0688258	0.0241951	0.00802262	0.0524594	7.63437e-05	0.712197	0.189526	-0.143127	-0.0186836	-0.0339927	-0.0482845	0.0127645	0.171644	18	0.00927152	0.987154	1
Map6	-0.114875	0.000841144	0.111401	0.044184	0.0138508	0.084911	0.00932449	0.951575	0.189527	-0.201474	-0.026306	-0.055021	-0.0282759	0.0279883	0.277824	18	0.18987	1	1
Sfi1	-0.115325	0.00697017	0.0955292	0.0319055	0.0101977	0.0728549	0.000300845	0.494288	0.189782	-0.177858	-0.013017	-0.0472638	-0.052791	0.0269573	0.238322	18	0.0236699	0.975094	1
Fgd3	-0.0610004	0.0270804	0.0837566	0.0319744	0.0104697	0.0638785	0.0564185	0.00969425	0.189795	-0.123669	0.00656016	-0.041443	0.00166827	0.0476007	0.208956	18	0.404159	0.975094	1
Eln	0.180946	0.00326447	-0.141052	0.0586674	0.0182441	0.107625	0.00204052	0.85799	0.189997	0.0659601	-0.0324932	-0.351992	0.295932	0.0390222	0.0698888	18	0.0813874	0.995625	1
Map4	0.0103133	-0.000603286	-0.0570282	0.0201661	0.00615094	0.0435153	0.609058	0.921869	0.190016	-0.0292115	-0.0126589	-0.142317	0.0498381	0.0114523	0.0282602	18	0.887636	0.999766	1
Txlng	0.0132028	-0.0115614	-0.122904	0.0516242	0.0163386	0.0938363	0.798145	0.479188	0.190273	-0.0879788	-0.0435845	-0.30682	0.114384	0.0204618	0.0610116	18	0.951169	0.975094	1
Rbis	0.0512617	-0.00194176	-0.144048	0.0549412	0.0169745	0.109996	0.350806	0.908927	0.190339	-0.0564211	-0.0352111	-0.359636	0.158944	0.0313276	0.07154	16	0.761077	0.999098	1
0610039K10Rik	0.115721	-0.0193621	-0.130183	0.0621692	0.0175822	0.099439	0.0626885	0.270796	0.190477	-0.00612799	-0.0538226	-0.325079	0.237571	0.0150984	0.0647144	14	0.419727	0.975094	1
Gtf2i	-0.0783792	0.00534868	0.105124	0.0450426	0.0142049	0.0802988	0.0818388	0.706518	0.190479	-0.166661	-0.0224925	-0.0522586	0.00990255	0.0331898	0.262507	18	0.462644	0.986738	1
Ap4s1	0.0598015	-0.00277098	-0.10896	0.0446343	0.0137095	0.0832423	0.180307	0.839822	0.190551	-0.0276802	-0.029641	-0.272112	0.147283	0.0240991	0.0541917	18	0.613452	0.993547	1
Tex15	-0.102978	0.0253195	0.0920487	0.043925	0.0116723	0.0703503	0.0190572	0.0300678	0.190726	-0.18907	0.00244222	-0.0458354	-0.0168868	0.0481967	0.229933	18	0.253963	0.975094	1
E030030I06Rik	-0.211	0.0409181	0.258269	0.123312	0.0353786	0.197399	0.087062	0.247446	0.190752	-0.452687	-0.0284228	-0.128627	0.0306875	0.110259	0.645164	18	0.472274	0.975094	1
Cyp2r1	0.0135865	0.00275768	0.103257	0.0376024	0.011533	0.0789296	0.717859	0.811018	0.190801	-0.0601128	-0.0198465	-0.0514425	0.0872859	0.0253619	0.257956	18	0.924348	0.992451	1
Laptm4a	0.0376384	-0.00949833	-0.0718757	0.0327172	0.0103521	0.0549739	0.249974	0.358867	0.191059	-0.0264863	-0.0297881	-0.179623	0.101763	0.0107914	0.0358712	18	0.684031	0.975094	1
Pabpn1	-0.0796783	0.0023902	0.152526	0.0677958	0.020674	0.116667	0.239887	0.907959	0.191087	-0.212556	-0.0381301	-0.0761361	0.053199	0.0429105	0.381189	18	0.676707	0.999098	1
C8a	0.120337	-0.0115581	-0.168258	0.0846034	0.0247497	0.128735	0.154919	0.640502	0.191209	-0.0454824	-0.0600667	-0.420573	0.286157	0.0369506	0.0840576	14	0.581751	0.979683	1
Wnt11	0.190144	-0.0270492	-0.259368	0.12806	0.0379373	0.198498	0.137596	0.475847	0.191332	-0.0608489	-0.101405	-0.648417	0.441137	0.0473065	0.129682	14	0.557318	0.975094	1
Psors1c2	0.0502651	-0.00129346	-0.199022	0.0962135	0.0282447	0.15233	0.601369	0.963474	0.191375	-0.13831	-0.0566521	-0.497583	0.23884	0.0540652	0.0995389	18	0.883027	1	1
Ncoa1	-0.0378743	-0.000717111	0.0696911	0.0300615	0.00946785	0.0533543	0.207708	0.939625	0.191486	-0.0967938	-0.0192738	-0.0348814	0.0210452	0.0178395	0.174264	18	0.647028	1	1
Hpdl	0.128973	-0.024869	-0.161582	0.063589	0.0166828	0.123735	0.0425371	0.136041	0.191596	0.00434077	-0.0575666	-0.404098	0.253605	0.00782865	0.0809338	18	0.363459	0.975094	1
Rab12	0.0127482	0.00678871	-0.0636032	0.0268905	0.008328	0.0487127	0.635446	0.414977	0.191661	-0.0399563	-0.00953387	-0.159078	0.0654527	0.0231113	0.0318719	18	0.89473	0.975094	1
Klf15	0.174611	0.00551419	-0.172395	0.0711351	0.0218534	0.132079	0.0141025	0.800788	0.191812	0.0351889	-0.0373176	-0.431265	0.314033	0.048346	0.0864755	18	0.22573	0.992295	1
Gm12500	-0.0561029	0.0255106	0.0851889	0.0304036	0.00955965	0.0652683	0.0649983	0.00761755	0.191821	-0.115693	0.006774	-0.0427346	0.00348711	0.0442471	0.213112	16	0.423868	0.975094	1
Psmd13	0.0398886	-0.0100594	-0.055672	0.0179337	0.00529804	0.0426814	0.0261329	0.0576032	0.19211	0.00473929	-0.0204434	-0.139326	0.075038	0.000324551	0.027982	18	0.290853	0.975094	1
Pou3f1	0.203569	-0.00712523	-0.155399	0.0641147	0.0201145	0.119141	0.00149795	0.723164	0.192123	0.0779069	-0.046549	-0.388912	0.329232	0.0322985	0.0781139	18	0.0648978	0.987529	1
Mbtps1	-0.0790634	0.0180051	0.136051	0.0575606	0.0181433	0.10433	0.169576	0.32101	0.192217	-0.19188	-0.0175551	-0.0684315	0.0337533	0.0535654	0.340534	18	0.599584	0.975094	1
Adgrg3	0.11695	0.0171325	-0.194182	0.0947718	0.0286389	0.148963	0.217195	0.549689	0.192386	-0.0687988	-0.0389987	-0.486144	0.3027	0.0732637	0.0977813	18	0.655204	0.976642	1
Ogn	-0.18777	-0.00494609	0.20262	0.0844181	0.0264791	0.155459	0.0261293	0.851824	0.192449	-0.353226	-0.0568443	-0.102074	-0.0223135	0.0469521	0.507315	18	0.290853	0.99471	1
Gstm7	0.103287	-0.00643142	-0.0733933	0.0310524	0.0104064	0.056318	0.000880312	0.53656	0.192509	0.0424257	-0.0268277	-0.183775	0.164149	0.0139648	0.036988	18	0.0454785	0.975116	1
Id3	-0.103541	0.00402097	0.118619	0.0529102	0.0149201	0.0910222	0.0503575	0.787545	0.192509	-0.207243	-0.0252218	-0.0597809	0.000161324	0.0332638	0.29702	18	0.387059	0.990786	1
Fam122b	-0.0392847	0.00331627	-0.101756	0.0378804	0.0112252	0.0781098	0.299702	0.767665	0.192667	-0.113529	-0.0186847	-0.254848	0.0349595	0.0253173	0.0513365	18	0.723867	0.990284	1
Card10	0.0282488	-0.0114913	-0.0753449	0.0351541	0.00890516	0.0578415	0.421645	0.19691	0.192707	-0.0406519	-0.0289451	-0.188712	0.0971495	0.00596252	0.0380222	18	0.80147	0.975094	1
Arid3b	-0.269654	0.000848554	0.198853	0.0839843	0.0263209	0.152659	0.0013238	0.974282	0.192712	-0.434261	-0.0507395	-0.100353	-0.105048	0.0524366	0.498059	18	0.0612632	1	1
Col16a1	0.0808033	-0.0199896	-0.114289	0.0525638	0.0157548	0.0877464	0.124234	0.204515	0.192748	-0.02222	-0.0508685	-0.286269	0.183827	0.0108893	0.0576908	18	0.53621	0.975094	1
Cyb561d2	-0.0435339	0.00299237	0.0913417	0.0354776	0.0102274	0.0701354	0.219793	0.769839	0.192793	-0.113069	-0.0170529	-0.0461212	0.026001	0.0230376	0.228805	18	0.659256	0.990284	1
Kif21b	-0.106701	0.0211319	0.10872	0.0456201	0.0149097	0.0835184	0.0193402	0.156388	0.193002	-0.196115	-0.00809059	-0.0549731	-0.0172874	0.0503544	0.272413	18	0.256297	0.975094	1
Ttll11	0.0900437	0.0048968	-0.0743958	0.0318212	0.0100315	0.0571735	0.00465949	0.62545	0.19318	0.0276753	-0.0147646	-0.186454	0.152412	0.0245582	0.0376622	18	0.131153	0.979683	1
Ndufs3	0.0436631	-0.0022689	-0.0561764	0.0227129	0.00672617	0.0431747	0.0545567	0.735873	0.19321	-0.000853417	-0.015452	-0.140797	0.0881795	0.0109142	0.0284445	16	0.395529	0.989427	1
Cd300lf	0.078564	-0.0151987	-0.1022	0.0526589	0.0142096	0.0785555	0.135715	0.284797	0.193261	-0.0246457	-0.043049	-0.256166	0.181774	0.0126516	0.0517659	18	0.554543	0.975094	1
Dse	-0.0777261	-0.00920398	0.104739	0.0442901	0.0136719	0.080509	0.0792711	0.500818	0.193272	-0.164533	-0.0360004	-0.0530556	0.00908094	0.0175925	0.262534	18	0.458242	0.975094	1
Dmrtb1	0.0362953	-0.0212477	-0.0977707	0.045833	0.0132083	0.075164	0.428417	0.10769	0.193339	-0.0535357	-0.0471355	-0.245089	0.126126	0.00464007	0.0495481	18	0.804383	0.975094	1
Lin7c	0.0414776	-0.00339411	-0.0707261	0.026532	0.00774294	0.0543789	0.117981	0.661133	0.19339	-0.0105242	-0.01857	-0.177307	0.0934794	0.0117818	0.0358546	18	0.52351	0.981308	1
Klhl15	0.00027401	-0.000498795	-0.0641381	0.0281637	0.00625007	0.0493347	0.992237	0.936391	0.19358	-0.0549258	-0.0127487	-0.160832	0.0554738	0.0117511	0.0325561	18	1	1	1
Rasl2-9	0.11602	0.00291082	-0.231804	0.0994247	0.0303307	0.178321	0.243247	0.923545	0.193626	-0.0788493	-0.0565363	-0.581307	0.310888	0.062358	0.117699	18	0.678677	0.999766	1
Tmem250-ps	-0.021282	0.00155045	0.119625	0.0391393	0.0119161	0.0920335	0.586613	0.896476	0.193669	-0.0979936	-0.0218047	-0.060757	0.0554296	0.0249056	0.300008	16	0.876203	0.999098	1
Cutc	0.0725516	-0.0170072	-0.101687	0.0417809	0.0129147	0.0782484	0.0824795	0.187875	0.193759	-0.00933748	-0.0423195	-0.255051	0.154441	0.00830506	0.0516773	18	0.463766	0.975094	1
Gm16793	-0.0682414	0.0177976	0.114442	0.0430844	0.0123199	0.088066	0.113216	0.148563	0.193773	-0.152685	-0.00634891	-0.0581645	0.0162025	0.0419442	0.287048	16	0.516238	0.975094	1
Usp47	0.0354076	0.00844416	-0.0366811	0.0147825	0.0049093	0.028228	0.0166096	0.0854264	0.193787	0.00643445	-0.00117789	-0.092007	0.0643808	0.0180662	0.0186448	18	0.239032	0.975094	1
Mybph	0.185747	-0.00323842	-0.151705	0.0699393	0.0208982	0.116751	0.00791136	0.876852	0.193811	0.0486683	-0.0441982	-0.380532	0.322825	0.0377213	0.0771227	14	0.175103	0.997891	1
Gm15867	0.135768	-0.0303714	-0.181973	0.0761348	0.0216085	0.140069	0.074544	0.159862	0.193888	-0.0134533	-0.0727232	-0.456503	0.28499	0.0119804	0.0925577	16	0.447756	0.975094	1
Ubr2	-0.0467249	0.00847426	0.07705	0.0318829	0.0099793	0.0593178	0.14278	0.395779	0.193966	-0.109214	-0.0110848	-0.0392107	0.0157645	0.0280333	0.193311	18	0.563251	0.975094	1
Trmt9b	0.11264	-0.000695993	-0.115691	0.0489087	0.0152083	0.0890755	0.021275	0.963498	0.194012	0.0167808	-0.0305037	-0.290276	0.208499	0.0291117	0.0588934	18	0.267415	1	1
Adcy8	-0.0696831	0.000413362	0.107563	0.0454347	0.0142008	0.082837	0.125104	0.976778	0.19412	-0.158733	-0.0274197	-0.0547949	0.0193672	0.0282464	0.26992	18	0.53793	1	1
Atg3	0.0585012	-0.0175849	-0.0563824	0.0237922	0.00625482	0.0434222	0.0139389	0.00493241	0.194126	0.0118693	-0.0298441	-0.141488	0.105133	-0.00532568	0.0287235	18	0.22415	0.975094	1
Lysmd4	-0.0546098	-0.00296743	0.044415	0.0135917	0.00425027	0.0342124	5.87226e-05	0.485069	0.194213	-0.081249	-0.0112978	-0.02264	-0.0279706	0.00536296	0.11147	18	0.00790437	0.975094	1
C1qtnf7	-0.135043	0.0108844	0.142476	0.0570589	0.0171183	0.109785	0.0179456	0.524886	0.194364	-0.246877	-0.0226669	-0.072698	-0.0232101	0.0444356	0.35765	18	0.249431	0.975094	1
Bhmt2	-0.0687654	0.00724124	0.0946272	0.0488448	0.0133127	0.0729192	0.15918	0.586487	0.194391	-0.164499	-0.0188512	-0.0482918	0.0269686	0.0333337	0.237546	18	0.583809	0.976642	1
Tuft1	-0.00749071	-0.00194027	0.0940593	0.0364683	0.0115722	0.0725302	0.837257	0.866846	0.19469	-0.0789673	-0.0246214	-0.0480973	0.0639858	0.0207408	0.236216	18	0.961826	0.996576	1
Cdh1	-0.223607	0.0687702	0.301252	0.134617	0.0414593	0.232344	0.0967007	0.0971683	0.194777	-0.487452	-0.0124886	-0.154134	0.0402371	0.150029	0.756638	18	0.489058	0.975094	1
Npepps	-0.0257701	-0.00250354	0.0558724	0.0219188	0.0070062	0.0431036	0.239712	0.720843	0.194894	-0.0687302	-0.0162354	-0.0286091	0.01719	0.0112284	0.140354	18	0.676527	0.987529	1
Limch1	0.0175946	0.00324745	-0.0486661	0.0138249	0.00403976	0.0375447	0.203132	0.421471	0.1949	-0.00950162	-0.00467033	-0.122252	0.0446909	0.0111652	0.0249201	18	0.641979	0.975094	1
Rab5b	-0.014977	-0.00405269	0.0537803	0.0138819	0.00425035	0.0414981	0.280637	0.340338	0.194986	-0.0421851	-0.0123832	-0.0275546	0.012231	0.00427783	0.135115	16	0.709636	0.975094	1
Ubqln1	-0.0210281	-0.000744908	0.0423036	0.0182803	0.00569005	0.0326435	0.250014	0.895843	0.195	-0.0568569	-0.0118972	-0.0216764	0.0148006	0.0104074	0.106284	18	0.684031	0.999098	1
Myo5b	0.0619352	-0.0108321	-0.0726	0.0261686	0.00671684	0.0560376	0.0179441	0.106813	0.195128	0.0106456	-0.0239969	-0.182432	0.113225	0.00233262	0.0372317	18	0.249431	0.975094	1
Rrs1	0.058454	0.000621084	-0.0865368	0.0328527	0.0104176	0.0668063	0.0751945	0.95246	0.195203	-0.00593609	-0.0197971	-0.217475	0.122844	0.0210393	0.0444011	18	0.448688	1	1
1700001K19Rik	-0.00383256	-0.010669	-0.0909731	0.0433368	0.00993602	0.0702333	0.92953	0.282927	0.195218	-0.0887711	-0.0301432	-0.228628	0.081106	0.00880527	0.0466817	18	0.984241	0.975094	1
Tssk6	0.234262	-0.00586112	-0.199232	0.110156	0.0346934	0.153812	0.0334505	0.865843	0.195219	0.0183598	-0.0738588	-0.500697	0.450164	0.0621366	0.102234	14	0.325902	0.996576	1
4930444P10Rik	0.125473	-0.0225764	-0.263172	0.11355	0.0326302	0.203251	0.26916	0.489007	0.195385	-0.0970817	-0.0865303	-0.661536	0.348028	0.0413775	0.135193	16	0.698188	0.975094	1
Pmm2	0.0304881	-0.0110278	-0.088506	0.0347437	0.0105271	0.0683782	0.380207	0.294843	0.195541	-0.0376083	-0.0316606	-0.222525	0.0985845	0.00960504	0.0455128	18	0.779963	0.975094	1
Taf11	0.0576371	-0.000788348	-0.0507782	0.0209755	0.00669537	0.0392359	0.0059991	0.90627	0.195604	0.0165259	-0.013911	-0.127679	0.0987483	0.0123343	0.0261228	18	0.151665	0.999098	1
Fancd2	0.0987552	-0.00234153	-0.0817221	0.036514	0.0109426	0.0631479	0.00683897	0.83056	0.195617	0.0271891	-0.0237886	-0.20549	0.170321	0.0191055	0.0420454	18	0.161659	0.993105	1
Cbx3	0.0630047	-0.0055999	-0.0791929	0.0271743	0.00800392	0.0612108	0.02042	0.484149	0.195744	0.00974406	-0.0212873	-0.199164	0.116265	0.0100875	0.0407781	16	0.262271	0.975094	1
Mylk	0.0544202	0.00740618	-0.105354	0.0408374	0.0123461	0.0814464	0.182661	0.548587	0.195823	-0.0256197	-0.0167918	-0.264987	0.13446	0.0316041	0.0542776	18	0.615889	0.976642	1
Fgf17	0.076607	-0.000169346	-0.13037	0.0602802	0.0180703	0.100828	0.203783	0.992523	0.196013	-0.0415401	-0.0355865	-0.327988	0.194754	0.0352478	0.0672491	18	0.642083	1	1
Celf3	-0.148279	0.0176085	0.139211	0.0594361	0.0190152	0.107676	0.0126041	0.354435	0.196057	-0.264772	-0.0196607	-0.0718303	-0.0317864	0.0548777	0.350252	18	0.214323	0.975094	1
Gm17396	0.00737805	-0.021614	-0.103955	0.0308784	0.00738488	0.0804558	0.811153	0.00342485	0.196329	-0.0531426	-0.0360881	-0.261646	0.0678987	-0.00713986	0.053735	16	0.953409	0.975094	1
Pilra	0.242359	-0.0535046	-0.261877	0.116944	0.0351375	0.202702	0.0382254	0.127828	0.196381	0.0131522	-0.122373	-0.659167	0.471565	0.0153636	0.135412	18	0.348262	0.975094	1
Suox	-0.0957517	0.0111066	0.128398	0.0509581	0.0166134	0.0994287	0.0602404	0.503796	0.196579	-0.195628	-0.0214552	-0.0664785	0.00412424	0.0436683	0.323275	18	0.41274	0.975094	1
Cbx8	-0.0543215	-0.00423262	0.111217	0.042431	0.0121574	0.0861299	0.200464	0.727727	0.196611	-0.137485	-0.0280607	-0.0575947	0.0288418	0.0195955	0.280028	18	0.639053	0.987629	1
Echdc2	-0.00220144	-0.0173997	0.0747293	0.0314633	0.0102674	0.057878	0.944219	0.09014	0.196651	-0.0638684	-0.0375234	-0.0387095	0.0594656	0.00272398	0.188168	18	0.988187	0.975094	1
E2f3	0.00593361	0.0140477	-0.0873862	0.0380565	0.012354	0.0676897	0.8761	0.255498	0.19671	-0.0686558	-0.0101657	-0.220056	0.080523	0.0382611	0.0452832	18	0.971361	0.975094	1
Eml1	-0.0728094	-0.00832852	0.0495624	0.0177487	0.00551753	0.0383929	4.09175e-05	0.13118	0.196729	-0.107596	-0.0191427	-0.0256862	-0.0380226	0.00248565	0.124811	18	0.00647132	0.975094	1
Arap1	-0.108037	0.0076552	0.101698	0.043141	0.0133463	0.0787932	0.0122705	0.56625	0.196811	-0.192592	-0.018503	-0.0527342	-0.0234818	0.0338134	0.256129	18	0.212438	0.976642	1
Srp9	0.088841	-0.0187291	-0.127227	0.0515807	0.0156499	0.0985935	0.0850029	0.231403	0.196906	-0.0122554	-0.0494024	-0.320466	0.189937	0.0119442	0.066013	18	0.468709	0.975094	1
Ip6k3	-0.185791	0.0275594	0.177486	0.0766139	0.0232118	0.137572	0.0153073	0.23511	0.197005	-0.335951	-0.017935	-0.0921504	-0.0356302	0.0730537	0.447123	18	0.231959	0.975094	1
Ccr10	0.14521	0.0138816	-0.187529	0.0919461	0.0282774	0.14537	0.114268	0.623492	0.197048	-0.0350007	-0.0415411	-0.472449	0.325421	0.0693043	0.097392	18	0.518501	0.979683	1
Gm15496	0.0678034	0.0264123	-0.143434	0.0543758	0.0159897	0.111192	0.212419	0.098568	0.197062	-0.0387711	-0.00492686	-0.361367	0.174378	0.0577515	0.0744983	16	0.651453	0.975094	1
Sirt3	-0.0368458	0.000576519	0.0893447	0.0324171	0.00785305	0.0692696	0.255699	0.941477	0.197116	-0.100382	-0.0148152	-0.0464212	0.0266905	0.0159682	0.225111	18	0.688484	1	1
Naprt	0.143431	-0.0293927	-0.146268	0.0631462	0.0185965	0.113411	0.0231221	0.113981	0.197149	0.0196667	-0.0658412	-0.368549	0.267195	0.00705577	0.0760133	18	0.277363	0.975094	1
Srgap2	-0.0564459	0.0139583	0.0927935	0.0382352	0.0120092	0.0719496	0.139868	0.245114	0.197154	-0.131385	-0.00957937	-0.0482251	0.0184936	0.037496	0.233812	18	0.56028	0.975094	1
Lemd3	0.0695422	0.00323242	-0.0554288	0.022954	0.00686726	0.0429819	0.00244845	0.637855	0.197194	0.0245533	-0.0102272	-0.139672	0.114531	0.016692	0.0288141	18	0.0922625	0.979683	1
Marcksl1	0.0759386	-0.00639476	-0.0910516	0.0329915	0.00948635	0.0706141	0.0213487	0.500247	0.19725	0.0112764	-0.0249877	-0.229453	0.140601	0.0121981	0.0473494	18	0.268135	0.975094	1
Ipo7	-0.045662	-0.0166662	0.100314	0.0429439	0.0135305	0.0778079	0.287649	0.218041	0.197312	-0.12983	-0.0431855	-0.052187	0.0385065	0.00985304	0.252814	18	0.715245	0.975094	1
Mynn	-0.0351075	-0.000701601	-0.0609542	0.0245584	0.00787067	0.0472789	0.152845	0.92897	0.197312	-0.083241	-0.0161278	-0.153619	0.013026	0.0147246	0.0317108	18	0.577959	0.999766	1
Chia1	-0.10309	0.0177841	0.180799	0.0750036	0.0232979	0.140237	0.169297	0.445263	0.197315	-0.250094	-0.0278789	-0.0940608	0.0439144	0.0634471	0.45566	18	0.599401	0.975094	1
Jade1	0.0206339	0.018636	-0.0878576	0.0379217	0.0118742	0.0681555	0.58636	0.116544	0.197371	-0.0536913	-0.00463707	-0.22144	0.0949592	0.041909	0.0457246	18	0.876203	0.975094	1
Pdgfrl	-0.0941483	0.0263554	0.191099	0.0840898	0.0256637	0.148271	0.262877	0.304442	0.197449	-0.258961	-0.0239445	-0.0995059	0.0706647	0.0766552	0.481704	18	0.694774	0.975094	1
Pts	0.1517	-0.0168251	-0.161139	0.0680837	0.0216418	0.125028	0.0258708	0.436902	0.19746	0.0182588	-0.0592421	-0.40619	0.285142	0.025592	0.0839117	18	0.290853	0.975094	1
Ctsz	-0.034088	0.00836927	0.0700485	0.0323566	0.0105936	0.0543783	0.292107	0.429511	0.197687	-0.0975058	-0.0123939	-0.0365311	0.0293297	0.0291324	0.176628	18	0.717801	0.975094	1
Rsu1	0.0118682	0.00796912	-0.0633487	0.026203	0.00784953	0.0491845	0.650598	0.309994	0.197753	-0.0394888	-0.00741567	-0.159748	0.0632251	0.0233539	0.0330511	18	0.899028	0.975094	1
Guca1b	0.114999	-0.0200854	-0.117699	0.0577997	0.0171356	0.0913841	0.046633	0.241139	0.197761	0.00171402	-0.0536707	-0.296809	0.228285	0.0134998	0.0614107	18	0.376438	0.975094	1
Lsm5	0.11792	0.00178164	-0.160727	0.0598551	0.0176574	0.124802	0.0488279	0.919629	0.197798	0.0006062	-0.0328261	-0.405334	0.235234	0.0363894	0.0838813	16	0.383575	0.999766	1
Ep300	-0.0790535	0.00449218	0.0952306	0.0371817	0.0120843	0.0739457	0.0334917	0.710088	0.1978	-0.151928	-0.0191925	-0.0497003	-0.00617867	0.0281769	0.240161	18	0.326109	0.987154	1
Mmd	0.0175684	-0.00833062	-0.0451921	0.0201658	0.00656535	0.0351199	0.383647	0.204485	0.198166	-0.0219559	-0.0211985	-0.114026	0.0570928	0.00453723	0.0236417	18	0.782472	0.975094	1
Zfp455	0.00756608	0.00853883	-0.164342	0.0590752	0.0181773	0.12783	0.898089	0.638532	0.198572	-0.108219	-0.0270881	-0.414885	0.123351	0.0441657	0.0862002	18	0.977431	0.979683	1
Gm16294	-0.211287	0.0378862	0.382867	0.181103	0.0557447	0.297936	0.243346	0.496734	0.19877	-0.566243	-0.0713715	-0.201077	0.143669	0.147144	0.966811	15	0.678677	0.975094	1
Morn2	-0.0363461	0.00127003	0.0765709	0.032665	0.0105364	0.0595953	0.265841	0.904057	0.198845	-0.100368	-0.0193808	-0.0402337	0.0276761	0.0219209	0.193376	18	0.695922	0.999098	1
Aff1	0.121414	0.0136895	-0.110484	0.0488555	0.0151561	0.0860151	0.0129489	0.366401	0.198977	0.0256592	-0.0160159	-0.27907	0.217169	0.043395	0.0581025	18	0.217686	0.975094	1
Sdcbp2	0.204032	-0.0290521	-0.172692	0.0741134	0.0229635	0.134456	0.00590581	0.205819	0.199011	0.058772	-0.0740597	-0.436221	0.349291	0.0159554	0.0908373	18	0.150143	0.975094	1
Zfp74	0.00614725	0.00417029	-0.0739906	0.0209443	0.00514379	0.0576185	0.769137	0.417514	0.199091	-0.0349029	-0.00591136	-0.186921	0.0471974	0.0142519	0.0389396	18	0.943096	0.975094	1
Tpst2	0.0856851	0.00616725	-0.129403	0.0513042	0.0154966	0.100772	0.0948923	0.690648	0.199099	-0.0148694	-0.0242054	-0.326912	0.18624	0.0365399	0.0681059	18	0.484879	0.986294	1
AU021092	-0.0313894	0.0055667	0.11296	0.0505621	0.0160887	0.0879784	0.534726	0.729342	0.199159	-0.130489	-0.0259666	-0.0594746	0.0677105	0.0371	0.285394	18	0.856592	0.987629	1
Atp13a1	-0.0018137	-0.00827195	0.0461854	0.0213708	0.00743946	0.0359773	0.932366	0.26618	0.199234	-0.0436997	-0.022853	-0.0243288	0.0400723	0.00630913	0.1167	18	0.985244	0.975094	1
Bscl2	-0.0436638	-0.0055209	0.0515834	0.0225315	0.00716864	0.040188	0.0526356	0.441214	0.199298	-0.0878247	-0.0195712	-0.0271836	0.000497163	0.00852938	0.13035	18	0.393051	0.975094	1
Lin7a	-0.0474836	0.000196274	0.0424571	0.0189228	0.00727593	0.0330781	0.0120959	0.978479	0.199302	-0.0845715	-0.0140643	-0.0223747	-0.0103956	0.0144568	0.107289	18	0.211792	1	1
Poglut3	0.0233271	0.0106388	-0.13087	0.0528259	0.0160884	0.101967	0.65879	0.508438	0.199332	-0.0802098	-0.0208939	-0.330722	0.126864	0.0421716	0.0689815	18	0.902009	0.975094	1
1500004A13Rik	-0.104062	0.0175682	0.208448	0.0839546	0.0251519	0.162412	0.215158	0.484873	0.199333	-0.26861	-0.0317285	-0.109873	0.0604857	0.066865	0.52677	16	0.65351	0.975094	1
Ccin	0.0526974	-0.00264037	-0.11829	0.0569136	0.016401	0.0921922	0.354488	0.872102	0.199466	-0.0588512	-0.0347857	-0.298983	0.164246	0.0295049	0.0624038	14	0.763324	0.99745	1
Cog4	-0.0603503	-0.00163583	0.0882364	0.0378436	0.0118783	0.0687993	0.110772	0.890465	0.19966	-0.134522	-0.024917	-0.0466076	0.0138217	0.0216453	0.223081	18	0.515941	0.999098	1
Cobl	-0.0662005	-0.00485048	0.109826	0.0470891	0.0147647	0.0856582	0.159767	0.742519	0.199795	-0.158494	-0.0337887	-0.0580615	0.0260924	0.0240878	0.277713	18	0.583809	0.989575	1
Ifitm2	0.0197735	-0.00581629	-0.157628	0.0443194	0.0131461	0.12297	0.655482	0.658174	0.199899	-0.067091	-0.0315821	-0.398645	0.106638	0.0199495	0.0833891	16	0.900624	0.980568	1
Armh2	0.254534	-0.110058	-0.574804	0.250812	0.077779	0.448428	0.310181	0.157067	0.199906	-0.237048	-0.262502	-1.45371	0.746117	0.0423863	0.304099	18	0.730719	0.975094	1
Syt3	-0.0527815	0.00558301	0.0765306	0.0326933	0.0104977	0.0597066	0.106432	0.594843	0.19992	-0.116859	-0.0149921	-0.0404921	0.0112963	0.0261581	0.193553	18	0.507954	0.976642	1
Gabra5	0.0344425	0.006992	-0.0807268	0.0364897	0.0110526	0.0629821	0.345223	0.526988	0.199933	-0.037076	-0.0146707	-0.204169	0.105961	0.0286547	0.0427158	18	0.756761	0.975094	1
Gle1	-0.0196108	-0.00338409	0.0551099	0.0204788	0.00657951	0.043036	0.338258	0.607015	0.200351	-0.0597485	-0.0162797	-0.0292391	0.0205269	0.0095115	0.139459	18	0.753303	0.978144	1
Hmox2	0.029677	0.00321279	-0.066655	0.0275686	0.00856008	0.0520639	0.281714	0.707421	0.200456	-0.0243566	-0.0135647	-0.168698	0.0837105	0.0199902	0.0353884	18	0.710912	0.986803	1
Mapk4	0.117833	-0.00236566	-0.064562	0.0290389	0.00945845	0.050453	4.95477e-05	0.802502	0.20067	0.0609174	-0.0209039	-0.163448	0.174748	0.0161726	0.0343241	18	0.00740488	0.992295	1
Fkbp7	0.0498647	-0.00358047	-0.129446	0.0504948	0.0145575	0.1012	0.323387	0.805718	0.200859	-0.0491033	-0.0321126	-0.327794	0.148833	0.0249517	0.0689027	18	0.741853	0.992451	1
St3gal2	-0.014846	-0.000367189	0.0723843	0.026473	0.00806227	0.0565929	0.574937	0.963674	0.200885	-0.0667322	-0.0161689	-0.0385358	0.0370402	0.0154346	0.183304	18	0.87317	1	1
Gjd3	0.362065	0.0128606	-0.301776	0.14598	0.0435809	0.235945	0.0131294	0.76792	0.200894	0.0759498	-0.0725564	-0.764219	0.648181	0.0982776	0.160668	15	0.21871	0.990284	1
Sars2	-0.0436329	0.00519779	0.113124	0.0497728	0.0156167	0.0884514	0.380682	0.739259	0.200918	-0.141186	-0.0254104	-0.0602374	0.0539201	0.035806	0.286486	18	0.780138	0.989575	1
Has1	0.0309877	0.0225405	-0.114011	0.0471521	0.0155771	0.089158	0.511062	0.147889	0.200985	-0.0614288	-0.00799006	-0.288757	0.123404	0.0530711	0.0607357	18	0.845424	0.975094	1
Spata18	0.140449	-0.0111927	-0.221986	0.115199	0.0337618	0.173597	0.222774	0.740252	0.200987	-0.0853373	-0.0773646	-0.56223	0.366235	0.0549792	0.118258	14	0.661096	0.989575	1
Thap11	-0.0265672	-0.0033081	0.0783578	0.0170818	0.0050727	0.0612882	0.119875	0.514311	0.201068	-0.0600468	-0.0132504	-0.0417648	0.00691243	0.0066342	0.19848	18	0.527772	0.975094	1
Sdc4	0.284679	-0.0324118	-0.226533	0.099905	0.0311186	0.177193	0.00437884	0.297617	0.201088	0.0888688	-0.0934032	-0.573825	0.480489	0.0285796	0.120758	18	0.125805	0.975094	1
Mgat4a	-0.029824	0.00152214	0.0535313	0.0233117	0.00739296	0.0418788	0.200771	0.836876	0.201163	-0.075514	-0.0129678	-0.0285496	0.0158661	0.0160121	0.135612	18	0.639251	0.993547	1
Abhd17c	0.0705745	-0.00608755	-0.0812552	0.0340512	0.0102329	0.0635825	0.0382094	0.551911	0.201267	0.00383544	-0.0261437	-0.205875	0.137314	0.0139686	0.0433641	18	0.348262	0.976642	1
Dpys	0.0550751	-0.0151221	-0.0643275	0.0325617	0.0135055	0.0503368	0.0907589	0.262841	0.20127	-0.00874464	-0.0415924	-0.162986	0.118895	0.0113482	0.0343308	18	0.478467	0.975094	1
Eola1	-0.0760063	-0.00513902	0.107222	0.0360638	0.0112898	0.0839175	0.0350698	0.64897	0.201354	-0.14669	-0.0272666	-0.0572536	-0.00532257	0.0169885	0.271697	18	0.332778	0.98019	1
Kcnn4	0.121132	-0.0154859	-0.153486	0.0767824	0.0226725	0.120135	0.114656	0.494589	0.201387	-0.0293583	-0.0599232	-0.388946	0.271623	0.0289513	0.0819748	14	0.519329	0.975094	1
Cdsn	-0.0667455	0.0440327	0.187218	0.085174	0.0272599	0.146582	0.433253	0.106248	0.201524	-0.233683	-0.00939576	-0.100078	0.100192	0.0974612	0.474514	18	0.806225	0.975094	1
Nucb2	0.121555	-0.00100329	-0.16432	0.071795	0.0216547	0.128663	0.0904401	0.963046	0.201557	-0.0191609	-0.0434458	-0.416495	0.26227	0.0414392	0.0878558	18	0.477714	1	1
Wasf2	0.0789876	0.0153262	-0.0776058	0.0308359	0.00959739	0.0607905	0.0104207	0.110284	0.20174	0.0185504	-0.00348429	-0.196753	0.139425	0.0341368	0.0415414	18	0.20089	0.975094	1
Sumf1	0.0638935	-0.00320051	-0.0783248	0.0343698	0.0111483	0.0613649	0.0630271	0.774047	0.201822	-0.0034701	-0.0250508	-0.198598	0.131257	0.0186498	0.0419483	18	0.420783	0.990284	1
Tnni2	0.103919	-0.0133666	-0.166761	0.0823568	0.0251158	0.130654	0.207017	0.594588	0.20183	-0.0574976	-0.0625926	-0.422837	0.265335	0.0358594	0.0893159	14	0.646406	0.976642	1
Oit3	-0.190854	0.0626766	0.252873	0.124618	0.0375019	0.198207	0.125642	0.094664	0.202026	-0.4351	-0.0108257	-0.135606	0.0533923	0.136179	0.641352	14	0.539176	0.975094	1
Casq2	-0.163087	-0.0180165	0.151741	0.066862	0.0208361	0.118949	0.0147212	0.387216	0.202067	-0.294134	-0.0588545	-0.0813946	-0.0320403	0.0228215	0.384877	18	0.2274	0.975094	1
Anapc13	-0.085619	-0.0106835	0.0959557	0.0317994	0.00958357	0.0752209	0.00709242	0.26495	0.202078	-0.147945	-0.0294669	-0.0514744	-0.0232934	0.00809999	0.243386	15	0.162673	0.975094	1
BC028528	0.142634	0.0367978	-0.141714	0.0617132	0.0189675	0.111106	0.0208197	0.052374	0.20214	0.0216783	-0.000377772	-0.359478	0.26359	0.0739733	0.0760504	18	0.264963	0.975094	1
Uxs1	0.0493071	0.00973855	-0.0801134	0.0358484	0.0118107	0.0628443	0.168998	0.409625	0.202383	-0.0209546	-0.01341	-0.203286	0.119569	0.0328871	0.0430593	18	0.598993	0.975094	1
Tg	0.13552	-0.0198825	-0.125279	0.0673404	0.0189897	0.0982906	0.0441706	0.295094	0.20246	0.00353564	-0.0571017	-0.317925	0.267505	0.0173367	0.0673673	18	0.368447	0.975094	1
Acsl6	-0.0156799	0.0071515	0.0322435	0.0106973	0.00325623	0.0253101	0.142708	0.0280739	0.202686	-0.0366462	0.000769406	-0.0173634	0.00528643	0.0135336	0.0818503	18	0.563251	0.975094	1
Taok3	-0.108529	0.0102656	0.0937931	0.0402083	0.0121293	0.0736271	0.0069513	0.39736	0.202701	-0.187336	-0.0135074	-0.0505134	-0.0297222	0.0340386	0.2381	18	0.162021	0.975094	1
Mylk4	0.223076	0.0159652	-0.191318	0.0904576	0.0268867	0.150207	0.0136601	0.552648	0.202771	0.045782	-0.0367318	-0.485718	0.400369	0.0686623	0.103082	18	0.222301	0.976642	1
Tmem128	0.0800261	-0.00812633	-0.0973294	0.0347981	0.0104435	0.0764686	0.0214637	0.436496	0.203088	0.0118231	-0.0285952	-0.247205	0.148229	0.0123425	0.0525462	16	0.268338	0.975094	1
Arnt	-0.0382718	-0.00479727	0.0804421	0.0304366	0.00945923	0.0632149	0.208598	0.612048	0.203189	-0.0979264	-0.023337	-0.0434568	0.0213827	0.0137425	0.204341	18	0.648482	0.979397	1
Lsm11	0.158635	-0.0268642	-0.161187	0.0673119	0.0208428	0.126685	0.0184376	0.197435	0.203249	0.0267058	-0.0677154	-0.409484	0.290564	0.013987	0.08711	18	0.252525	0.975094	1
Ss18l1	0.0301231	0.000414996	-0.0965521	0.0404507	0.0126034	0.0758896	0.456462	0.973732	0.203277	-0.0491589	-0.0242871	-0.245293	0.109405	0.0251171	0.0521888	18	0.817132	1	1
Mtus2	-0.0886036	0.0194351	0.0751229	0.0327966	0.010352	0.0590516	0.00690047	0.0604592	0.203317	-0.152884	-0.000854391	-0.0406161	-0.0243235	0.0397246	0.190862	18	0.161837	0.975094	1
Bst2	0.0638798	0.00176409	-0.148324	0.0634424	0.0193064	0.116596	0.313986	0.927196	0.203328	-0.0604651	-0.0360758	-0.376847	0.188225	0.0396039	0.0801989	18	0.733519	0.999766	1
1700082M22Rik	-0.136931	0.00198092	0.131248	0.0599237	0.0163135	0.103173	0.0223078	0.903352	0.203336	-0.254379	-0.0299929	-0.0709687	-0.0194825	0.0339548	0.333464	16	0.273037	0.999098	1
D730005E14Rik	0.117129	-0.0223874	-0.152294	0.0736736	0.0193355	0.119729	0.111872	0.246928	0.203377	-0.0272687	-0.0602843	-0.386958	0.261526	0.0155094	0.0823707	15	0.516025	0.975094	1
Rprd1a	-0.0248103	-0.00314516	0.0714716	0.0302796	0.00942928	0.0562007	0.412575	0.738717	0.203472	-0.0841573	-0.0216262	-0.0386797	0.0345368	0.0153359	0.181623	18	0.796666	0.98957	1
Cntrob	-0.0692243	0.00967377	0.11656	0.0500668	0.0157777	0.0916575	0.166775	0.539792	0.203484	-0.167353	-0.02125	-0.0630858	0.0289048	0.0405976	0.296205	18	0.595914	0.975237	1
9230114K14Rik	-0.15361	0.0229835	0.238226	0.102563	0.0303825	0.187342	0.13421	0.449366	0.203512	-0.35463	-0.0365651	-0.128958	0.0474108	0.0825321	0.60541	16	0.551347	0.975094	1
Chrdl1	-0.0283132	0.010236	-0.121026	0.0460186	0.0152936	0.0951889	0.538385	0.503305	0.203575	-0.118508	-0.0197389	-0.307593	0.0618815	0.0402109	0.0655407	18	0.85849	0.975094	1
Pkp1	0.0860925	-0.00611068	-0.147881	0.0696267	0.0215095	0.116315	0.216277	0.77634	0.203594	-0.0503733	-0.0482685	-0.375855	0.222558	0.0360471	0.0800933	18	0.654409	0.990556	1
Cdh23	-0.162235	0.0545371	0.216326	0.0981248	0.0306022	0.170158	0.0982598	0.074728	0.203614	-0.354556	-0.00544211	-0.117178	0.0300865	0.114516	0.54983	18	0.492861	0.975094	1
Clcn7	-0.0414851	0.0032521	0.0650396	0.0265557	0.00845622	0.0511713	0.118243	0.700548	0.203723	-0.0935333	-0.0133218	-0.0352544	0.0105631	0.019826	0.165334	18	0.523986	0.986738	1
1810044D09Rik	0.059908	-0.0203859	-0.126924	0.0569782	0.013572	0.0998928	0.293066	0.133081	0.20387	-0.0517672	-0.0469864	-0.32271	0.171583	0.00621465	0.0688624	16	0.718602	0.975094	1
Lrrc71	0.114593	-0.014523	-0.129332	0.0648239	0.0193214	0.101792	0.0771011	0.45226	0.203888	-0.0124594	-0.0523923	-0.328841	0.241646	0.0233463	0.0701764	18	0.453125	0.975094	1
Aqp4	-0.0108977	-0.0170907	-0.0847686	0.0295337	0.00894021	0.0667283	0.712134	0.0559197	0.203958	-0.0687827	-0.0346132	-0.215554	0.0469873	0.00043184	0.0460165	18	0.921961	0.975094	1
Fam83e	0.031431	-0.0327898	-0.110523	0.0471206	0.0142407	0.0870206	0.50475	0.0213045	0.204058	-0.0609236	-0.060701	-0.28108	0.123786	-0.00487857	0.0600346	14	0.843072	0.975094	1
Vegfa	-0.0820843	-0.0108914	0.107902	0.0454584	0.0142947	0.0849572	0.070965	0.446111	0.20406	-0.171181	-0.0389085	-0.0586115	0.00701253	0.0171258	0.274415	18	0.439234	0.975094	1
Sdhaf1	0.10069	0.00905869	-0.188532	0.0776373	0.0231681	0.148443	0.194658	0.695798	0.204062	-0.0514767	-0.0363499	-0.479474	0.252856	0.0544673	0.102411	16	0.630788	0.986738	1
[truncated: 14,291 more rows]
